# Supplementary material for: Comparative analyses imply that the enigmatic sigma factor 54 is a central controller of the bacterial exterior
Source: BMC Genomics. 2011 Aug 1;12:385. doi: 10.1186/1471-2164-12-385 (PMC3162934; doi:10.1186/1471-2164-12-385)
Supplement: Additional file 1 — Presence-Absence analysis for genes encoding Sigma-54 and the related Enhancers. The file contains: sheet 1 with the results of the presence analysis of Sigma-54 and the related Enhancers in all bacterial genomes published before November 2009 listed in the GOLD database and with NCBI NC-code; and sheet 2, which provides a summary of the presence and absence in relation to genome size. [file 1471-2164-12-385-S1.XLS]

## Sheet: GOLDspecies with s54 and EBPs
Results of presence analysis Sigma-54 and the related Enhancers in all bacterial genomes published before nov 2009 listed in the GOLD database and with NCBI NC-code
original order			data from NCBI and Uniprot						our analysis: new data						GOLD data
1	NCBI TAXON ID	species ID in Uniprot	Species	gi code of Sigma-54	Bits score	E-value	Protein code Sigma-54	Description	nr of PF00158 according to Uniprot	correct or false	nr s54	nr EBP	possibly additional nr of EBPs	GAFTGA' motif of additional	ORGANISM NAME	SUPERKINGDOM	PHYLUM	CLASS	ORDER	FAMILY	GENUS	SPECIES	DOMAIN	ORGANISM NAME	STRAIN	SEROVAR/BIOVAR	COMMON NAME	NCBI PROJECT NAME	CULTURE COLLECTION	TYPE STRAIN	GOLDSTAMP	OLD GOLDSTAMP	PROJECT TYPE	PROJECT STATUS	AVAILABILITY	SEQUENCING CENTERS	FUNDING	CONTACT NAME	CONTACT EMAIL	CONTACT URL	LOCUS TAG	COMPLETION DATE	PUBLICATION	PROJECT RELEVANCE	NCBI TAXON ID	NCBI PROJECT ID	NCBI ARCHIVE ID	SHORT READS ARCHIVE ID	GCAT_ID
2																Bacteria	Acidobacteria
3	240015	Acidobacterium capsulatum ATCC 51196	Acidobacterium capsulatum ATCC 51196	225872294	203	1e-53	YP_002753749.1	RNA polymerase sigma-54 factor	6	c	1	6			Acidobacterium capsulatum ATCC 51196	Bacteria	Acidobacteria	Acidobacteria (class)	Acidobacteriales	Acidobacteriaceae	Acidobacterium	Acidobacterium capsulatum	BACTERIAL	Acidobacterium capsulatum ATCC 51196	ATCC 51196			Acidobacterium capsulatum ATCC 51196	ATCC 51196	Yes	Gc00956	Gi00004	Genome	Complete and Published	Public	Los Alamos National Laboratory, J. Craig Venter Institute	NSF	Kuske CR	Kuske@lanl.gov		ACP	2009-03-30	Appl Environ Microbiol. 75, 2046-2056	Bioremediation, Biotechnological, Environmental	240015	28085			000616_GCAT
4	234267	Solibacter usitatus Ellin6076 (JGI)	Solibacter usitatus Ellin6076	116626435	214	2e-56	YP_828591.1	RNA polymerase factor sigma-54	23	c	1	22	1	gvatgv	Solibacter usitatus Ellin6076	Bacteria	Acidobacteria	Solibacteres	Solibacterales	Solibacteraceae	Candidatus Solibacter	Candidatus Solibacter usitatus	BACTERIAL	Solibacter usitatus Ellin6076	Ellin6076			Solibacter usitatus Ellin6076			Gc00446	Gi00006	Genome	Complete and Published	Public	DOE Joint Genome Institute	DOE	Bruce D	microbes@cuba.jgi-psf.org		Acid	2006-10-16	Appl Environ Microbiol. 75, 2046-56	Bioremediation, Environmental	234267	12638			000164_GCAT
5	204669	Korebacter versatilis Ellin 345	Candidatus Koribacter versatilis Ellin345	94968689	213	4e-56	YP_590737.1		21	f	1	20			Korebacter versatilis Ellin 345	Bacteria	Acidobacteria				Candidatus Koribacter	Candidatus Koribacter versatilis	BACTERIAL	Korebacter versatilis Ellin 345	Ellin 345			Acidobacteria bacterium Ellin345			Gc00380	Gi01488	Genome	Complete and Published	Public	DOE Joint Genome Institute	DOE	Bruce D	microbes@cuba.jgi-psf.org		Acid345	2006-05-04	Appl Environ Microbiol. 75, 2046-56	Bioremediation, Biotechnological, Environmental	204669	15771			000230_GCAT
6																Bacteria	Actinobacteria	Actinobacteria (class)
7	525909	Acidimicrobium ferrooxidans ICP, DSM 10331								c	0	0			Acidimicrobium ferrooxidans ICP, DSM 10331	Bacteria	Actinobacteria	Actinobacteria (class)	Acidimicrobiales	Acidimicrobiaceae	Acidimicrobium	Acidimicrobium ferrooxidans	BACTERIAL	Acidimicrobium ferrooxidans ICP, DSM 10331	ICP, DSM 10331			Acidimicrobium ferrooxidans DSM 10331	NBRC 103882, JCM 15462, DSM 10331	Yes	Gc01023	Gi02326	Genome	Complete and Published	Public	DOE Joint Genome Institute, DSMZ	DOE, DSMZ	Bruce D	microbes@cuba.jgi-psf.org			2009-06-09	SIGS 1(1), 38-45	GEBA, Tree of Life	525909	29525			003048_GCAT
8	351607	Acidothermus cellulolyticus 11B, ATCC 43068								c	0	0			Acidothermus cellulolyticus 11B	Bacteria	Actinobacteria	Actinobacteria (class)	Actinomycetales	Acidothermaceae	Acidothermus	Acidothermus cellulolyticus	BACTERIAL	Acidothermus cellulolyticus 11B	11B			Acidothermus cellulolyticus 11B	ATCC 43068	Yes	Gc00460	Gi00919	Genome	Complete and Published	Public	DOE Joint Genome Institute	DOE	Bruce D	microbes@cuba.jgi-psf.org		Acel	2006-11-09	Genome Research 19(6):1033-43	Energy production, Biotechnological, Ethanol production, Biofuels	351607	16097			000149_GCAT
9	446462	Actinosynnema_mirum_DSM_43827								c	0	0			Actinosynnema mirum 101, DSM 43827	Bacteria	Actinobacteria	Actinobacteria (class)	Actinomycetales	Actinosynnemataceae	Actinosynnema	Actinosynnema mirum	BACTERIAL	Actinosynnema mirum 101, DSM 43827	101, DSM 43827			Actinosynnema mirum DSM 43827	NBRC 14064, DSM 43827, ATCC 29888	Yes	Gc01024	Gi02064	Genome	Complete and Published	Public	DOE Joint Genome Institute, DSMZ	DOE, DSMZ	Bruce D	microbes@cuba.jgi-psf.org			2009-06-09	SIGS 1(1), 46-53	Antibiotic production, Biotechnological, GEBA, Tree of Life	446462	19705			002712_GCAT
10	290340	Arthrobacter aurescens TC1								c	0	0			Arthrobacter aurescens TC1	Bacteria	Actinobacteria	Actinobacteria (class)	Actinomycetales	Micrococcaceae	Arthrobacter	Arthrobacter aurescens	BACTERIAL	Arthrobacter aurescens TC1	TC1			Arthrobacter aurescens TC1			Gc00480	Gi00035	Genome	Complete and Published	Public	Univ of Minnesota, J. Craig Venter Institute	NSF	Sadowsky MJ	sadowsky@soils.umn.edu		AAur	2006-12-28	PLoS Genet 2, e214	Bioremediation, Biotechnological, Environmental	290340	12512			000129_GCAT
11	452863	Arthrobacter chlorophenolicus A6								c	0	0			Arthrobacter chlorophenolicus A6	Bacteria	Actinobacteria	Actinobacteria (class)	Actinomycetales	Micrococcaceae	Arthrobacter	Arthrobacter chlorophenolicus	BACTERIAL	Arthrobacter chlorophenolicus A6	A6			Arthrobacter chlorophenolicus A6	DSM 12829	Yes	Gc00930	Gi01553	Genome	Complete and Published	Public	DOE Joint Genome Institute	DOE	Jansson J	janet.jansson@mibrob.slu.se		Achl	2009-01-09	Unpublished	Bioremediation, Environmental, Biotechnological	452863	20011			000701_GCAT
12	290399	Arthrobacter sp. FB24								c	0	0			Arthrobacter sp. FB24	Bacteria	Actinobacteria	Actinobacteria (class)	Actinomycetales	Micrococcaceae	Arthrobacter	Arthrobacter sp. FB24	BACTERIAL	Arthrobacter sp. FB24	FB24			Arthrobacter sp. FB24			Gc00445	Gi00036	Genome	Complete and Published	Public	DOE Joint Genome Institute	DOE	Bruce D	microbes@cuba.jgi-psf.org		Arth	2006-10-24	Unpublished	Bioremediation, Biotechnological, Environmental	290399	12640			000163_GCAT
13	471853	Beutenbergia cavernae DSM 12333								c	0	0			Beutenbergia cavernae HKI 0122, DSM 12333	Bacteria	Actinobacteria	Actinobacteria (class)	Actinomycetales	Beutenbergiaceae	Beutenbergia	Beutenbergia cavernae	BACTERIAL	Beutenbergia cavernae HKI 0122, DSM 12333	HKI 0122, DSM 12333			Beutenbergia cavernae DSM 12333	IFO 16432, ATCC BAA-8, DSM 12333, NBRC 16432	Yes	Gc01025	Gi02225	Genome	Complete and Published	Public	DOE Joint Genome Institute, DSMZ	DOE, DSMZ	Bruce D	microbes@cuba.jgi-psf.org		Bcav	2009-06-09	SIGS 1(1), 21-28	GEBA, Tree of Life	471853	20827			002925_GCAT
14	367928	Bifidobacterium adolescentis ATCC 15703								c	0	0			Bifidobacterium adolescentis ATCC 15703	Bacteria	Actinobacteria	Actinobacteria (class)	Bifidobacteriales	Bifidobacteriaceae	Bifidobacterium	Bifidobacterium adolescentis	BACTERIAL	Bifidobacterium adolescentis ATCC 15703	ATCC 15703			Bifidobacterium adolescentis ATCC 15703	ATCC15703	Yes	Gc00470	Gi01394	Genome	Complete and Published	Public	Gifu Univ		Suzuki T	suzuki@cc.gifu-u.ac.jp		B	2006-12-06	Unpublished	Biotechnological, Food industry	367928	16321			000139_GCAT
15	442563	Bifidobacterium animalis subsp. lactis AD011								c	0	0			Bifidobacterium animalis lactis AD011	Bacteria	Actinobacteria	Actinobacteria (class)	Bifidobacteriales	Bifidobacteriaceae	Bifidobacterium	Bifidobacterium animalis	BACTERIAL	Bifidobacterium animalis lactis AD011	AD011			Bifidobacterium animalis subsp. lactis AD011			Gc00888	Gi01988	Genome	Complete and Published	Public	KRIBB		Park H-S	hspark@kribb.re.kr		BLA	2009-01-06	J Bacteriology 191, 678-679	Biotechnological, Food industry, Medical	442563	19423			002617_GCAT
16	580050	Bifidobacterium animalis subsp. lactis Bl-04								c	0	0			Bifidobacterium animalis lactis Bl-04, ATCC SD5219	Bacteria	Actinobacteria	Actinobacteria (class)	Bifidobacteriales	Bifidobacteriaceae	Bifidobacterium	Bifidobacterium animalis	BACTERIAL	Bifidobacterium animalis lactis Bl-04, ATCC SD5219	Bl-04, ATCC SD5219			Bifidobacterium animalis subsp. lactis Bl-04	ATCC SD5219		Gc00988	Gi03645	Genome	Complete and Published	Public	Danisco, Penn State Univ						2009-04-17	J. Bacteriology 191, 4144-4151	Biotechnological, Food industry	580050	32897			004439_GCAT
17	555970	Bifidobacterium animalis subsp. lactis DSM 10140								c	0	0			Bifidobacterium animalis lactis DSM 10140	Bacteria	Actinobacteria	Actinobacteria (class)	Bifidobacteriales	Bifidobacteriaceae	Bifidobacterium	Bifidobacterium animalis	BACTERIAL	Bifidobacterium animalis lactis DSM 10140	DSM 10140			Bifidobacterium animalis subsp. lactis DSM 10140	JCM 10602, DSM 10140, CIP 105265	No	Gc00987	Gi03806	Genome	Complete and Published	Public	Danisco, Penn State Univ					Balat	2009-04-17	J. Bacteriology 191, 4144-51	Biotechnological, Food industry	555970	32893			004600_GCAT
18	205913	Bifidobacterium longum DJO10A (JGI)								c	0	0			Bifidobacterium longum DJO10A	Bacteria	Actinobacteria	Actinobacteria (class)	Bifidobacteriales	Bifidobacteriaceae	Bifidobacterium	Bifidobacterium longum	BACTERIAL	Bifidobacterium longum DJO10A	DJO10A			Bifidobacterium longum DJO10A			Gc00811	Gi00079	Genome	Complete and Published	Public	DOE Joint Genome Institute, Univ of Minnesota	DOE	O'Sullivan D	dosulliv@umn.edu	http://www.fsci.umn.edu/Dan_OSullivan/djo.html		2008-06-05	BMC Genomics 9, 247	Biotechnological, Food industry	205913	18773			000776_GCAT
19	206672	Bifidobacterium longum NCC2705								c	0	0			Bifidobacterium longum NCC2705	Bacteria	Actinobacteria	Actinobacteria (class)	Bifidobacteriales	Bifidobacteriaceae	Bifidobacterium	Bifidobacterium longum	BACTERIAL	Bifidobacterium longum NCC2705	NCC2705			Bifidobacterium longum NCC2705	NCC2705		Gc00108		Genome	Complete and Published	Public	Univ of Georgia, Nestle	Nestle	Schell MA		http://www.uga.edu/mib/mschell.htm		2002-10-29	PNAS 99,14422-14427	Biotechnological, Food industry	206672	328			000502_GCAT
20	391904	Bifidobacterium longum subsp. infantis ATCC 15697								c	0	0			Bifidobacterium longum infantis ATCC 15697	Bacteria	Actinobacteria	Actinobacteria (class)	Bifidobacteriales	Bifidobacteriaceae	Bifidobacterium	Bifidobacterium longum	BACTERIAL	Bifidobacterium longum infantis ATCC 15697	ATCC 15697	Infantis		Bifidobacterium longum subsp. infantis ATCC 15697	ATCC 15697	Yes	Gc00886	Gi01539	Genome	Complete and Published	Public	DOE Joint Genome Institute	DOE	Mills D	damills@ucdavis.edu			2008-11-20	PNAS 105, 18964-9	Biotechnological, Food industry	391904	17189			000777_GCAT
21	443906	Clavibacter michiganensis subsp. michiganensis NCPPB 382								c	0	0			Clavibacter michiganensis michiganensis NCPPB 382	Bacteria	Actinobacteria	Actinobacteria (class)	Actinomycetales	Microbacteriaceae	Clavibacter	Clavibacter michiganensis	BACTERIAL	Clavibacter michiganensis michiganensis NCPPB 382	NCPPB 382			Clavibacter michiganensis subsp. michiganensis NCPPB 382	NCPPB382		Gc00563	Gi00154	Genome	Complete and Published	Public	Bielefeld Univ	BMBF	Puhler A	puehler@genetik.uni-bielefeld.de			2007-05-18	J Bacteriology 190, 2138-49	Agricultural, Plant Pathogen	443906	19643			000964_GCAT
22	31964	Clavibacter michiganensis sepedonicus ATCC33113								c	0	0			Clavibacter michiganensis sepedonicus ATCC 33113	Bacteria	Actinobacteria	Actinobacteria (class)	Actinomycetales	Microbacteriaceae	Clavibacter	Clavibacter michiganensis	BACTERIAL	Clavibacter michiganensis sepedonicus ATCC 33113	ATCC 33113			Clavibacter michiganensis subsp. sepedonicus	NCPBB 2137, PDDCC 2535 LMG 2889, ATCC 33113	Yes	Gc00709	Gi00155	Genome	Complete and Published	Public	Sanger Institute	USDA	Ishimaru CA	Carol.Ishimaru@Colostate.edu		CMS	2008-02-26	J Bacteriology 190, 2150-60	Agricultural, Plant Pathogen	31964	184			000965_GCAT
23	548476	Corynebacterium aurimucosum								c	0	0			Corynebacterium aurimucosum CN-1, ATCC 700975	Bacteria	Actinobacteria	Actinobacteria (class)	Actinomycetales	Corynebacteriaceae	Corynebacterium	Corynebacterium aurimucosum	BACTERIAL	Corynebacterium aurimucosum CN-1, ATCC 700975	CN-1, ATCC 700975			Corynebacterium aurimucosum ATCC 700975	DSM 44827, ATCC 700975, CCUG 48176, CIP 107436	No	Gc00991		Genome	Complete and Published	Public	Bielefeld Univ		Tauch A			cauri	2009-04-24	Unpublished	Medical	548476	37279			005142_GCAT
24	257309	Corynebacterium diphtheriae NCTC-13129								c	0	0			Corynebacterium diphtheriae gravis NCTC 13129	Bacteria	Actinobacteria	Actinobacteria (class)	Actinomycetales	Corynebacteriaceae	Corynebacterium	Corynebacterium diphtheriae	BACTERIAL	Corynebacterium diphtheriae gravis NCTC 13129	NCTC 13129	gravis		Corynebacterium diphtheriae NCTC 13129	NCTC 13129		Gc00163		Genome	Complete and Published	Public	Sanger Institute, PHLS	Beowulf Genomics	Parkhill J		http://www.sanger.ac.uk/Users/parkhill/	DIP	2003-11-15	NAR 31, 6516-6523	Human Pathogen, Medical	257309	87			000447_GCAT
25	196164	Corynebacterium efficiens YS-314								c	0	0			Corynebacterium efficiens YS-314T	Bacteria	Actinobacteria	Actinobacteria (class)	Actinomycetales	Corynebacteriaceae	Corynebacterium	Corynebacterium efficiens	BACTERIAL	Corynebacterium efficiens YS-314T	YS-314T			Corynebacterium efficiens YS-314	DSM 44549	Yes	Gc00140		Genome	Complete and Published	Public	Ajinomoto Co., Inc, NITE	NITE	Gojobori T	mailto:tgojobori@jbirc.aist.go.jp		CE	2003-07-01	Genome Res 13, 1572-9	Amino acids production, Biotechnological	196164	305			000470_GCAT
26	196627	Corynebacterium glutamicum ATCC-13032								c	0	0			Corynebacterium glutamicum Nakagawa, ATCC 13032	Bacteria	Actinobacteria	Actinobacteria (class)	Actinomycetales	Corynebacteriaceae	Corynebacterium	Corynebacterium glutamicum	BACTERIAL	Corynebacterium glutamicum Nakagawa, ATCC 13032	Nakagawa, ATCC 13032			Corynebacterium glutamicum ATCC 13032	ATCC 13032, DSM 20300	Yes	Gc00047		Genome	Complete and Published	Public	Kyowa Hakko Co, Kitasato Univ	Kyowa Hakko Co	Ikeda M	m.ikeda@kyowa.co.jp		N	2001-03-12	Appl Microbiol Biotechnol 62, 99-109	Amino acids production, Biotechnological, Food industry, Glutamate production	196627	307			000563_GCAT
27	340322	Corynebacterium glutamicum R								c	0	0			Corynebacterium glutamicum R	Bacteria	Actinobacteria	Actinobacteria (class)	Actinomycetales	Corynebacteriaceae	Corynebacterium	Corynebacterium glutamicum	BACTERIAL	Corynebacterium glutamicum R	R			Corynebacterium glutamicum R			Gc00535		Genome	Complete and Published	Public	RITE		Inui M	mmg-lab@rite.or.jp		cgR	2007-04-05	Microbiology 153, 1042-58	Amino acids production, Biotechnological, Food industry, Glutamate production	340322	19193			002586_GCAT
28	306537	Corynebacterium jeikeium								c	0	0			Corynebacterium jeikeium K411	Bacteria	Actinobacteria	Actinobacteria (class)	Actinomycetales	Corynebacteriaceae	Corynebacterium	Corynebacterium jeikeium	BACTERIAL	Corynebacterium jeikeium K411	K411			Corynebacterium jeikeium K411			Gc00271		Genome	Complete and Published	Public	Institute of Genome Research, Bielefeld Univ	Bielefeld Univ	Tauch A	Andreas.Tauch@Genetik.Uni-Bielefeld.DE			2005-07-04	J Bacteriol 187, 4671-82	Human Pathogen, Medical	306537	13967			000338_GCAT
29	645127	Corynebacterium kroppenstedtii DSM 44385								c	0	0			Corynebacterium kroppenstedtii DSM 44385	Bacteria	Actinobacteria	Actinobacteria (class)	Actinomycetales	Corynebacteriaceae	Corynebacterium	Corynebacterium kroppenstedtii	BACTERIAL	Corynebacterium kroppenstedtii DSM 44385	DSM 44385				CCUG 35717, DSM 44385	Yes	Gc00770	Gi02558	Genome	Complete and Published	Public	IGS, Bielefeld Univ	Bielefeld Univ	Tauch, A	Andreas.Tauch@genetik.uni-bielefeld.de	http://www.cebitec.uni-bielefeld.de/~tauch	ckrop	2009-05-19	J Biotechnology 136, 22-30		645127	38011			003285_GCAT
30	504474	Corynebacterium urealyticum DSM 7109								c	0	0			Corynebacterium urealyticum DSM 7109	Bacteria	Actinobacteria	Actinobacteria (class)	Actinomycetales	Corynebacteriaceae	Corynebacterium	Corynebacterium urealyticum	BACTERIAL	Corynebacterium urealyticum DSM 7109	DSM 7109			Corynebacterium urealyticum DSM 7109	ATCC 43042, NCTC 12011, DSM 7109	Yes	Gc00755	Gi01606	Genome	Complete and Published	Public	Bielefeld Univ	Bielefeld Univ	Tauch A	Andreas.Tauch@genetik.uni-bielefeld.de			2008-04-01	J Biotechnology 136, 11-21	Human Pathogen, Medical	504474	29211			000982_GCAT
31	326424	Frankia_alni_ACN14a								c	0	0			Frankia alni ACN14a	Bacteria	Actinobacteria	Actinobacteria (class)	Actinomycetales	Frankiaceae	Frankia	Frankia alni	BACTERIAL	Frankia alni ACN14a	ACN14a			Frankia alni ACN14a			Gc00412	Gi00257	Genome	Complete and Published	Public	Genoscope		Choisne N	choisne@genoscope.cns.fr		FRA	2006-08-03	Genome Res 17, 7-15	Biotechnological	326424	17403			000198_GCAT
32	106370	Frankia sp. Ccl3								c	0	0			Frankia sp CcI3	Bacteria	Actinobacteria	Actinobacteria (class)	Actinomycetales	Frankiaceae	Frankia	Frankia sp. CcI3	BACTERIAL	Frankia sp CcI3	CcI3			Frankia sp. CcI3	HFPCcI3, HFP020203		Gc00345	Gi00258	Genome	Complete and Published	Public	LBNL, DOE Joint Genome Institute, Univ of New Hampshire, Univ of Connecticut	NSF	Benson DR	dbenson@uconnvm.uconn.edu		Francci3	2006-02-07	Genome Res 17, 7-15	Agricultural, Biotechnological	106370	13963			000265_GCAT
33	298653	Frankia sp. EAN1pec								c	0	0			Frankia sp. Mbj2, EAN1pec	Bacteria	Actinobacteria	Actinobacteria (class)	Actinomycetales	Frankiaceae	Frankia	Frankia sp. EAN1pec	BACTERIAL	Frankia sp. Mbj2, EAN1pec	Mbj2, EAN1pec			Frankia sp. EAN1pec			Gc00658	Gi00260	Genome	Complete and Published	Public	DOE Joint Genome Institute	DOE	Bruce D	microbes@cuba.jgi-psf.org		Franean1	2007-10-10	Unpublished	Biotechnological	298653	13915			001091_GCAT
34	266940	Kineococcus radiotolerans SRS30216								c	0	0			Kineococcus radiotolerans SRS30216	Bacteria	Actinobacteria	Actinobacteria (class)	Actinomycetales	Kineosporiaceae	Kineococcus	Kineococcus radiotolerans	BACTERIAL	Kineococcus radiotolerans SRS30216	SRS30216			Kineococcus radiotolerans SRS30216	DSM 14245, ATCC BAA-149	Yes	Gc00615	Gi00303	Genome	Complete and Published	Public	Savannah River Site, DOE Joint Genome Institute	DOE	Fliermans C	carl.fliermans@srs.gov		Krad	2007-07-10	Unpublished	Bioremediation, Environmental	266940	10689			001145_GCAT
35	378753	Kocuria rhizophila DC2201								c	0	0			Kocuria rhizophila DC2201	Bacteria	Actinobacteria	Actinobacteria (class)	Actinomycetales	Micrococcaceae	Kocuria	Kocuria rhizophila	BACTERIAL	Kocuria rhizophila DC2201	DC2201			Kocuria rhizophila DC2201	DSM 11926, NBRC 103217, ATCC 9341	No	Gc00769	Gi01300	Genome	Complete and Published	Public	NITE		Fujita N	fujita-nobuyuki@nite.go.jp		KRH	2008-06-06	J. Bacteriology 190, 4139-46	Biotechnological	378753	27833			000837_GCAT
36	281090	Leifsonia xyli subsp. xyli str. CTCB07								c	0	0			Leifsonia xyli xyli CTCB07	Bacteria	Actinobacteria	Actinobacteria (class)	Actinomycetales	Microbacteriaceae	Leifsonia	Leifsonia xyli	BACTERIAL	Leifsonia xyli xyli CTCB07	CTCB07			Leifsonia xyli subsp. xyli str. CTCB07			Gc00206		Genome	Complete and Published	Public	Univ of Campinas	FAPESP				Lxx	2004-08-04	Mol. Plant Microbe Interact 17, 827-836	Agricultural, Plant Pathogen	281090	212			000404_GCAT
37	465515	Micrococcus luteus NCTC 2665								c	0	0			Micrococcus luteus Fleming NCTC 2665	Bacteria	Actinobacteria	Actinobacteria (class)	Actinomycetales	Micrococcaceae	Micrococcus	Micrococcus luteus	BACTERIAL	Micrococcus luteus Fleming NCTC 2665	Fleming NCTC 2665			Micrococcus luteus NCTC 2665	NCTC 2665, CN 3475, DSM 20030, ATCC 15307	Yes	Gc01033	Gi01554	Genome	Complete and Published	Public	DOE Joint Genome Institute	DOE	Greenblatt C	greenbl@cc.huji.ac.il		Mlut	2009-06-12	Unpublished	Bioremediation, Biotechnological, Environmental	465515	20655			000887_GCAT
38	36809	Mycobacterium abscessus								c	0	0			Mycobacterium abscessus CIP 104536	Bacteria	Actinobacteria	Actinobacteria (class)	Actinomycetales	Mycobacteriaceae	Mycobacterium		BACTERIAL	Mycobacterium abscessus CIP 104536	CIP 104536			Mycobacterium abscessus	ATCC 19977, CIP 104536	Yes	Gc00729	Gi00949	Genome	Complete and Published	Public	Genoscope		Barbe V	vbarbe@genoscope.cns.fr		MAB	2008-03-01	PLoS One 4(6):e5660	Human Pathogen, Medical	36809	15691			001218_GCAT
39	243243	Mycobacterium avium 104								c	0	0			Mycobacterium avium 104	Bacteria	Actinobacteria	Actinobacteria (class)	Actinomycetales	Mycobacteriaceae	Mycobacterium	Mycobacterium avium	BACTERIAL	Mycobacterium avium 104	104			Mycobacterium avium 104			Gc00462	Gi00380	Genome	Complete and Published	Public	J. Craig Venter Institute	NIH-NIAID				MAV	2006-11-20	Unpublished	Animal Pathogen, Human Pathogen, Medical	243243	88			000147_GCAT
40	262316	Mycobacterium avium subsp. paratuberculosis str. k10								c	0	0			Mycobacterium avium paratuberculosis K-10	Bacteria	Actinobacteria	Actinobacteria (class)	Actinomycetales	Mycobacteriaceae	Mycobacterium	Mycobacterium avium	BACTERIAL	Mycobacterium avium paratuberculosis K-10	K-10			Mycobacterium avium subsp. paratuberculosis K-10	ATCC BAA-968	No	Gc00169		Genome	Complete and Published	Public	Univ of Minnesota	USDA, Univ of Minnesota Agriculural Experiment Station	Kapur V		http://www.cvm.umn.edu/departments/vpb/faculty/kapur.htm	MAP	2004-01-30	PNAS 102, 12344-9	Animal Pathogen, Cattle Pathogen, Medical	262316	91			000441_GCAT
41	233413	Mycobacterium bovis AF2122/97								c	0	0			Mycobacterium bovis AF2122/97(spoligotype 9)	Bacteria	Actinobacteria	Actinobacteria (class)	Actinomycetales	Mycobacteriaceae	Mycobacterium	Mycobacterium bovis	BACTERIAL	Mycobacterium bovis AF2122/97(spoligotype 9)	AF2122/97(spoligotype 9)			Mycobacterium bovis AF2122/97	ATCC BAA-935		Gc00138		Genome	Complete and Published	Public	Sanger Institute, Institut Pasteur	MAFF, Wellcome Trust, Beowulf Genomics	Gordon SV	s.v.gordon@vla.defra.gsi.gov.uk		Mb	2003-06-24	PNAS 100, 7877-7882	Animal Pathogen, Cattle Pathogen, Human Pathogen, Medical	233413	89			000472_GCAT
42	410289	Mycobacterium bovis BCG str. Pasteur 1173P2								c	0	0			Mycobacterium bovis BCG Pasteur 1173P2	Bacteria	Actinobacteria	Actinobacteria (class)	Actinomycetales	Mycobacteriaceae	Mycobacterium	Mycobacterium bovis	BACTERIAL	Mycobacterium bovis BCG Pasteur 1173P2	Pasteur 1173P2			Mycobacterium bovis BCG str. Pasteur 1173P2			Gc00489	Gi00381	Genome	Complete and Published	Public	Institut Pasteur						2007-01-08	Unpublished	Animal Pathogen, Biotechnological, Cattle Pathogen, Human Pathogen, Medical, Vaccine development	410289	18059			000120_GCAT
43	561275	Mycobacterium bovis BCG str. Tokyo 172								c	0	0			Mycobacterium bovis BCG Tokyo 172	Bacteria	Actinobacteria	Actinobacteria (class)	Actinomycetales	Mycobacteriaceae	Mycobacterium	Mycobacterium bovis	BACTERIAL	Mycobacterium bovis BCG Tokyo 172	Tokyo 172			Mycobacterium bovis BCG str. Tokyo 172			Gc00957	Gi03527	Genome	Complete and Published	Public	BCG Laboratory, Agencourt Bioscience		Seki M	seki@bcg.gr.jp		JTY	2009-03-10	Vaccine 27, 1710-1716	Animal Pathogen, Cattle Pathogen, Human Pathogen, Medical	561275	31211			004313_GCAT
44	350054	Mycobacterium flavescens PYR-GCK								c	0	0			Mycobacterium flavenscens PYR-GCK	Bacteria	Actinobacteria	Actinobacteria (class)	Actinomycetales	Mycobacteriaceae	Mycobacterium	Mycobacterium gilvum	BACTERIAL	Mycobacterium flavenscens PYR-GCK	PYR-GCK			Mycobacterium gilvum PYR-GCK	ATCC 700033		Gc00534	Gi01020	Genome	Complete and Published	Public	DOE Joint Genome Institute	DOE	Bruce D	microbes@cuba.jgi-psf.org		Mflv	2007-04-12	Unpublished	Biotechnological	350054	15760			001221_GCAT
45	561304	Mycobacterium leprae Br4923								c	0	0			Mycobacterium leprae Br4923	Bacteria	Actinobacteria	Actinobacteria (class)	Actinomycetales	Mycobacteriaceae	Mycobacterium	Mycobacterium leprae	BACTERIAL	Mycobacterium leprae Br4923	Br4923			Mycobacterium leprae Br4923			Gc00941	Gi03445	Genome	Complete and Published	Public	Institut Pasteur		Cole ST			MLBr	2009-01-10	Unpublished	Human Pathogen, Medical	561304	31271			004215_GCAT
46	272631	Mycobacterium leprae TN								c	0	0			Mycobacterium leprae TN	Bacteria	Actinobacteria	Actinobacteria (class)	Actinomycetales	Mycobacteriaceae	Mycobacterium	Mycobacterium leprae	BACTERIAL	Mycobacterium leprae TN	TN			Mycobacterium leprae TN			Gc00045		Genome	Complete and Published	Public	Sanger Institute, Institut Pasteur	The New York Community Trust, Amici di Raoul Follereau	Cole ST	stcole@pasteur.fr		ML	2001-02-22	Nature 409, 1007-1011	Human Pathogen, Medical	272631	90			000565_GCAT
47	216594	Mycobacterium marinum M								c	0	0			Mycobacterium marinum M, ATCC BAA-535	Bacteria	Actinobacteria	Actinobacteria (class)	Actinomycetales	Mycobacteriaceae	Mycobacterium	Mycobacterium marinum	BACTERIAL	Mycobacterium marinum M, ATCC BAA-535	M, ATCC BAA-535			Mycobacterium marinum M	ATCC BAA-535		Gc00784	Gi00382	Genome	Complete and Published	Public	Sanger Institute, Institut Pasteur, Univ of Washington	Beowulf Genomics	Parkhill J		http://www.sanger.ac.uk/Users/parkhill/	MMAR	2008-04-15	Genome Res. 18, 729-41	Medical, Human Pathogen, Animal Pathogen	216594	16725			001223_GCAT
48	246196	Mycobacterium smegmatis MC2								c	0	0			Mycobacterium smegmatis MC2 155	Bacteria	Actinobacteria	Actinobacteria (class)	Actinomycetales	Mycobacteriaceae	Mycobacterium	Mycobacterium smegmatis	BACTERIAL	Mycobacterium smegmatis MC2 155	MC2 155			Mycobacterium smegmatis str. MC2 155			Gc00461	Gi00384	Genome	Complete and Published	Public	J. Craig Venter Institute	NIH-NIAID	Fleischmann RD	rdfleisc@tigr.org		MSMEG	2006-11-20	Unpublished	Human Pathogen, Medical	246196	92			000148_GCAT
49	164757	Mycobacterium sp. JLS								c	0	0			Mycobacterium sp JLS	Bacteria	Actinobacteria	Actinobacteria (class)	Actinomycetales	Mycobacteriaceae	Mycobacterium	Mycobacterium sp. JLS	BACTERIAL	Mycobacterium sp JLS	JLS			Mycobacterium sp. JLS			Gc00516	Gi01021	Genome	Complete and Published	Public	DOE Joint Genome Institute	DOE	Bruce D	microbes@cuba.jgi-psf.org		Mjls	2007-02-27	Unpublished	Biotechnological	164757	16079			001222_GCAT
50	189918	Mycobacterium sp. KMS								c	0	0			Mycobacterium sp KMS	Bacteria	Actinobacteria	Actinobacteria (class)	Actinomycetales	Mycobacteriaceae	Mycobacterium	Mycobacterium sp. KMS	BACTERIAL	Mycobacterium sp KMS	KMS			Mycobacterium sp. KMS			Gc00476	Gi01022	Genome	Complete and Published	Public	DOE Joint Genome Institute	DOE	Bruce D	microbes@cuba.jgi-psf.org		Mkms	2006-12-20	Unpublished	Biotechnological	189918	16081			000133_GCAT
51	164756	Mycobacterium sp. MCS								c	0	0			Mycobacterium sp MCS	Bacteria	Actinobacteria	Actinobacteria (class)	Actinomycetales	Mycobacteriaceae	Mycobacterium	Mycobacterium sp. MCS	BACTERIAL	Mycobacterium sp MCS	MCS			Mycobacterium sp. MCS			Gc00392	Gi01023	Genome	Complete and Published	Public	DOE Joint Genome Institute	DOE	Bruce D	microbes@cuba.jgi-psf.org		Mmcs	2006-06-09	Unpublished	Biotechnological	164756	15762			000218_GCAT
52	83331	Mycobacterium tuberculosis CDC1551								c	0	0			Mycobacterium tuberculosis CDC1551 (Oshkosh)	Bacteria	Actinobacteria	Actinobacteria (class)	Actinomycetales	Mycobacteriaceae	Mycobacterium	Mycobacterium tuberculosis	BACTERIAL	Mycobacterium tuberculosis CDC1551 (Oshkosh)	CDC1551 (Oshkosh)			Mycobacterium tuberculosis CDC1551			Gc00063		Genome	Complete and Published	Public	J. Craig Venter Institute	NIH	Fleischmann RD	rdfleisc@tigr.org		MT	2001-10-02	J Bacteriol 184, 5479-90	Animal Pathogen, Human Pathogen, Medical	83331	223			000547_GCAT
53	336982	Mycobacterium tuberculosis F11								c	0	0			Mycobacterium tuberculosis F11 (ExPEC)	Bacteria	Actinobacteria	Actinobacteria (class)	Actinomycetales	Mycobacteriaceae	Mycobacterium	Mycobacterium tuberculosis	BACTERIAL	Mycobacterium tuberculosis F11 (ExPEC)	F11 (ExPEC)			Mycobacterium tuberculosis F11			Gc00578	Gi01175	Genome	Complete and Published	Public	Broad Institute	NIH-NIAID	MSC	msc@broad.mit.edu		TBFG	2007-06-07	Unpublished	Human Pathogen, Medical	336982	15642			001227_GCAT
54	419947	Mycobacterium tuberculosis H37Ra								c	0	0			Mycobacterium tuberculosis H37Ra	Bacteria	Actinobacteria	Actinobacteria (class)	Actinomycetales	Mycobacteriaceae	Mycobacterium	Mycobacterium tuberculosis	BACTERIAL	Mycobacterium tuberculosis H37Ra	H37Ra			Mycobacterium tuberculosis H37Ra	ATCC 25177		Gc00577	Gi01895	Genome	Complete and Published	Public	Beijing Genomics Institute		Zhang Y	yzhang@jhsph.edu		MRA	2007-06-01	PLoS ONE 3, e2375	Human Pathogen, Medical	419947	18883			001235_GCAT
55	83332	Mycobacterium tuberculosis H37Rv								c	0	0			Mycobacterium tuberculosis H37Rv (lab strain)	Bacteria	Actinobacteria	Actinobacteria (class)	Actinomycetales	Mycobacteriaceae	Mycobacterium	Mycobacterium tuberculosis	BACTERIAL	Mycobacterium tuberculosis H37Rv (lab strain)	H37Rv (lab strain)			Mycobacterium tuberculosis H37Rv	ATCC 25618	No	Gc00015		Genome	Complete and Published	Public	Sanger Institute	Wellcome Trust	Cole ST	stcole@pasteur.fr		Rv	1998-06-11	Nature 393,537-544	Animal Pathogen, Human Pathogen, Medical	83332	224			000595_GCAT
56	478434	Mycobacterium tuberculosis KZN 1435								c	0	0			Mycobacterium tuberculosis KZN 1435 (MDR)	Bacteria	Actinobacteria	Actinobacteria (class)	Actinomycetales	Mycobacteriaceae	Mycobacterium	Mycobacterium tuberculosis	BACTERIAL	Mycobacterium tuberculosis KZN 1435 (MDR)	KZN 1435 (MDR)			Mycobacterium tuberculosis KZN 1435			Gc01079	Gi01905	Genome	Complete and Published	Public	Broad Institute	NIH-NIAID	Birren B	bwb@BROAD.MIT.EDU		TBMG	2009-07-09	Unpublished	Human Pathogen, Medical	478434	21055			002538_GCAT
57	362242	Mycobacterium ulcerans Agy99								c	0	0			Mycobacterium ulcerans Agy99	Bacteria	Actinobacteria	Actinobacteria (class)	Actinomycetales	Mycobacteriaceae	Mycobacterium	Mycobacterium ulcerans	BACTERIAL	Mycobacterium ulcerans Agy99	Agy99			Mycobacterium ulcerans Agy99			Gc00469	Gi00386	Genome	Complete and Published	Public	Institut Pasteur					MU	2006-12-01	Genome Res 17, 192-200	Human Pathogen, Medical	362242	16230			000140_GCAT
58	350058	Mycobacterium vanbaalenii PYR-1							1	f	0	0			Mycobacterium vanbaalenii PYR-1	Bacteria	Actinobacteria	Actinobacteria (class)	Actinomycetales	Mycobacteriaceae	Mycobacterium	Mycobacterium vanbaalenii	BACTERIAL	Mycobacterium vanbaalenii PYR-1	PYR-1			Mycobacterium vanbaalenii PYR-1	PYR-1, NRRL B-24157, DSM 7251	Yes	Gc00479	Gi01024	Genome	Complete and Published	Public	DOE Joint Genome Institute	DOE	Bruce D	microbes@cuba.jgi-psf.org		Mvan	2006-12-27	Unpublished	Biotechnological	350058	15761			000130_GCAT
59	247156	Nocardia farcinica IFM 10152								c	0	0			Nocardia farcinica IFM 10152	Bacteria	Actinobacteria	Actinobacteria (class)	Actinomycetales	Nocardiaceae	Nocardia	Nocardia farcinica	BACTERIAL	Nocardia farcinica IFM 10152	IFM 10152			Nocardia farcinica IFM 10152			Gc00224		Genome	Complete and Published	Public	NIID, Kitasato Univ, Chiba Univ	JSPS	Ishikawa J	jun@nih.go.jp			2004-10-04	PNAS 101, 14925-30	Animal Pathogen, Human Pathogen, Medical	247156	13117			000386_GCAT
60	196162	Nocardioides sp. JS614 (JGI)								c	0	0			Nocardioides sp. JS614	Bacteria	Actinobacteria	Actinobacteria (class)	Actinomycetales	Nocardioidaceae	Nocardioides	Nocardioides sp. JS614	BACTERIAL	Nocardioides sp. JS614	JS614			Nocardioides sp. JS614	ATCC BAA-499	No	Gc00474	Gi00411	Genome	Complete and Published	Public	DOE Joint Genome Institute	DOE	Bruce D	microbes@cuba.jgi-psf.org		Noca	2006-12-18	Unpublished	Biotechnological	196162	12738			000135_GCAT
61	267747	Propionibacterium acnes KPA171202								c	0	0			Propionibacterium acnes KPA171202	Bacteria	Actinobacteria	Actinobacteria (class)	Actinomycetales	Propionibacteriaceae	Propionibacterium	Propionibacterium acnes	BACTERIAL	Propionibacterium acnes KPA171202	KPA171202			Propionibacterium acnes KPA171202	DSM 16379	No	Gc00204		Genome	Complete and Published	Public	Univ of Ulm, Goettingen Genomics Laboratory	BMBF	Gottschalk, G	ggottsc@gwdg.de		PPA	2004-07-30	Science 305, 671-673	Human Pathogen, Medical	267747	12460			000406_GCAT
62	288705	Renibacterium salmoninarum (IG-152)								c	0	0			Renibacterium salmoninarum ATCC 33209	Bacteria	Actinobacteria	Actinobacteria (class)	Actinomycetales	Micrococcaceae	Renibacterium	Renibacterium salmoninarum	BACTERIAL	Renibacterium salmoninarum ATCC 33209	ATCC 33209			Renibacterium salmoninarum ATCC 33209	DSM 20767, NCMB 2235, IFO 15589, ATCC 33209	Yes	Gc00698	Gi00502	Genome	Complete and Published	Public	Integrated Genomics Inc, NCCCWA, Univ of Washington, NWFSC	USDA	Strom M		http://www.nwfsc.noaa.gov/research/divisions/reutd/fhm/	RSal33209	2007-12-18	J Bacteriology 190, 6970-82	Fish Pathogen, Medical	288705	19227			001402_GCAT
63	234621	Rhodococcus erythropolis								c	0	0			Rhodococcus erythropolis PR4	Bacteria	Actinobacteria	Actinobacteria (class)	Actinomycetales	Nocardiaceae	Rhodococcus	Rhodococcus erythropolis	BACTERIAL	Rhodococcus erythropolis PR4	PR4				NBRC 100887		Gc00980	Gi00730	Genome	Complete and Published	Public	NITE		Fujita N	fujita-nobuyuki@nite.go.jp		RER	2009-04-01	Unpublished	Biotechnological	234621	20395			001408_GCAT
64	632772	Rhodococcus opacus B4								c	0	0			Rhodococcus opacus B4	Bacteria	Actinobacteria	Actinobacteria (class)	Actinomycetales	Nocardiaceae	Rhodococcus	Rhodococcus opacus	BACTERIAL	Rhodococcus opacus B4	B4						Gc00982	Gi01302	Genome	Complete and Published	Public	NITE		Fujita N	fujita-nobuyuki@nite.go.jp		ROP	2009-04-02	Unpublished	Biotechnological	632772	34839			001409_GCAT
65	101510	Rhodococcus sp. RHA1							3	f	0	0			Rhodococcus sp RHA1	Bacteria	Actinobacteria	Actinobacteria (class)	Actinomycetales	Nocardiaceae	Rhodococcus		BACTERIAL	Rhodococcus sp RHA1	RHA1			Rhodococcus jostii RHA1			Gc00407	Gi00996	Genome	Complete and Published	Public	Genome British Columbia	Genome Canada, Genome BC	Eltis L		http://www.microbiology.ubc.ca/leltis/index.htm	RHA1	2006-07-31	PNAS 103, 15582-7	Ecological, Environmental	101510	13693			000203_GCAT
66	266117	Rubrobacter xylanophilus DSM 9941								c	0	0			Rubrobacter xylanophilus DSM 9941	Bacteria	Actinobacteria	Actinobacteria (class)	Rubrobacterales	Rubrobacteraceae	Rubrobacter	Rubrobacter xylanophilus	BACTERIAL	Rubrobacter xylanophilus DSM 9941	DSM 9941			Rubrobacter xylanophilus DSM 9941	DSM 9941	Yes	Gc00393	Gi00518	Genome	Complete and Published	Public	Louisiana State Univ, DOE Joint Genome Institute	DOE	Bruce D	microbes@cuba.jgi-psf.org		Rxyl	2006-06-09	Unpublished	Biotechnological	266117	10670			000217_GCAT
67	405948	Saccharopolyspora erythraea NRRL 2338								c	0	0			Saccharopolyspora erythraea NRRL2338 white	Bacteria	Actinobacteria	Actinobacteria (class)	Actinomycetales	Pseudonocardiaceae	Saccharopolyspora	Saccharopolyspora erythraea	BACTERIAL	Saccharopolyspora erythraea NRRL2338 white	NRRL2338 white			Saccharopolyspora erythraea NRRL 2338	DSM 40517, NRRL2338, ATCC 11635	Yes	Gc00525		Genome	Complete and Published	Public	Univ of Cambridge		Leadlay P		http://www.bio.cam.ac.uk/~pflgroup/	SACE	2007-03-21	Nature Biotechnology 25, 447-453	Antibiotic production, Biotechnological, Erythromycin production	405948	18489			002573_GCAT
68	391037	Salinispora arenicola CNS205								c	0	0			Salinispora arenicola CNS205	Bacteria	Actinobacteria	Actinobacteria (class)	Actinomycetales	Micromonosporaceae	Salinispora	Salinispora arenicola	BACTERIAL	Salinispora arenicola CNS205	CNS205			Salinispora arenicola CNS-205			Gc00673	Gi01541	Genome	Complete and Published	Public	DOE Joint Genome Institute	DOE	Jensen P	pjensen@ucsd.edu		Sare	2007-10-05	ISME J. Epub	Biotechnological, Cancer treatment, Medical	391037	17109			001441_GCAT
69	369723	Salinispora tropica CNB-440								c	0	0			Salinispora tropica CNB-440	Bacteria	Actinobacteria	Actinobacteria (class)	Actinomycetales	Micromonosporaceae	Salinispora	Salinispora tropica	BACTERIAL	Salinispora tropica CNB-440	CNB-440			Salinispora tropica CNB-440	CIP 108943, ATCC BAA-916, JCM 13857, DSM 44818	Yes	Gc00539	Gi01034	Genome	Complete and Published	Public	DOE Joint Genome Institute	DOE	Bruce D	microbes@cuba.jgi-psf.org		Strop	2007-04-17	PNAS 104, 10376-81	Biotechnological, Cancer treatment, Medical	369723	16342			001442_GCAT
70	227882	Streptomyces avermitilis MA-4680							1	f	0	0			Streptomyces avermitilis MA-4680	Bacteria	Actinobacteria	Actinobacteria (class)	Actinomycetales	Streptomycetaceae	Streptomyces	Streptomyces avermitilis	BACTERIAL	Streptomyces avermitilis MA-4680	MA-4680			Streptomyces avermitilis MA-4680	NCIMB 12804, ATCC 31267, NRRL 8165	Yes	Gc00128		Genome	Complete and Published	Public	Univ of Tokyo, NIID, Kitasato Univ, NITE	MEXT	Omura S		http://www.kuleuven.ac.be/gih/satoshi.htm	SA	2003-04-14	Nat. Biotechnol 21, 526-31	Antibiotic production, Biotechnological	227882	189			000482_GCAT
71	100226	Streptomyces coelicolor A3(2)								c	0	0			Streptomyces coelicolor A3(2) M145	Bacteria	Actinobacteria	Actinobacteria (class)	Actinomycetales	Streptomycetaceae	Streptomyces	Streptomyces coelicolor	BACTERIAL	Streptomyces coelicolor A3(2) M145	A3(2) M145			Streptomyces coelicolor A3(2)	ICSSB 1010, NRRL B-16638		Gc00087		Genome	Complete and Published	Public	Sanger Institute, John Innes Centre, IGF	Beowulf Genomics, BBSRC	Bentley SD	sdb@sanger.ac.uk		SC	2002-05-09	Nature 417, 141-147	Antibiotic production, Biotechnological	100226	242			000523_GCAT
72	455632	Streptomyces griseus subsp. griseus NBRC 13350								c	0	0			Streptomyces griseus griseus IFO 13350	Bacteria	Actinobacteria	Actinobacteria (class)	Actinomycetales	Streptomycetaceae	Streptomyces	Streptomyces griseus	BACTERIAL	Streptomyces griseus griseus IFO 13350	IFO 13350			Streptomyces griseus subsp. griseus NBRC 13350	IFO 13350, NBRC 13350		Gc00759	Gi02203	Genome	Complete and Published	Public	Univ of Tokyo		Horinouchi S	asuhori@mail.ecc.u-tokyo.ac.jp		SGR	2008-04-09	J. Bacteriology 190, 4050-60	Anticancer agent, Biotechnological, Medical	455632	20085			002903_GCAT
73	269800	Thermomonospora fusca YX (JGI); Thermobifida_fusca_YX								c	0	0			Thermobifida fusca YX	Bacteria	Actinobacteria	Actinobacteria (class)	Actinomycetales	Nocardiopsaceae	Thermobifida	Thermobifida fusca	BACTERIAL	Thermobifida fusca YX	YX			Thermobifida fusca YX	ATCC BAA-629	No	Gc00288		Genome	Complete and Published	Public	Cornell Univ, DOE Joint Genome Institute	DOE	Lykidis A	alykidis@lbl.gov		Tfu	2005-08-10	J. Bacteriology 189, 2477-2486	Bioenergy, Biofuels, Biotechnological, Human Pathogen, Medical	269800	94			000321_GCAT
74	218496	Tropheryma whipplei TW08/27								c	0	0			Tropheryma whipplei TW08/27	Bacteria	Actinobacteria	Actinobacteria (class)	Actinomycetales	Cellulomonadaceae	Tropheryma	Tropheryma whipplei	BACTERIAL	Tropheryma whipplei TW08/27	TW08/27			Tropheryma whipplei TW08/27			Gc00123		Genome	Complete and Published	Public	, Sanger Institute, Univ of Birmingham, Stanford Univ	Beowulf Genomics	Parkhill J		http://www.sanger.ac.uk/Users/parkhill/	TW	2003-02-24	Lancet 361, 637-644	Human Pathogen, Medical	218496	354			000487_GCAT
75	203267	Tropheryma whipplei str. Twist								c	0	0			Tropheryma whipplei Twist	Bacteria	Actinobacteria	Actinobacteria (class)	Actinomycetales	Cellulomonadaceae	Tropheryma	Tropheryma whipplei	BACTERIAL	Tropheryma whipplei Twist	Twist	type 2A		Tropheryma whipplei str. Twist			Gc00144		Genome	Complete and Published	Public	Genoscope, CNRS		Raoult D	Didier.Raoult@medecine.univ-mrs.fr		TWT	2003-08-01	Genome Res 13, 1800-1809	Human Pathogen, Medical	203267	95			000466_GCAT
76																Bacteria	Aquificae	Aquificae (class)
77	224324	Aquifex aeolicus VF5	Aquifex aeolicus VF5	15606041	103	1e-23	NP_213418.1	RNA polymerase sigma factor RpoN	7	f 7 = 5 + 2 halves	1	6			Aquifex aeolicus VF5	Bacteria	Aquificae	Aquificae (class)	Aquificales	Aquificaceae	Aquifex	Aquifex aeolicus	BACTERIAL	Aquifex aeolicus VF5	VF5			Aquifex aeolicus VF5			Gc00013		Genome	Complete and Published	Public	Univ of Illinois at Urbana-Champaign, Diversa	DOE, Diversa	Swanson RV	rswanson@diversa.com		aq	1998-03-26	Nature 392,353-358	Biotechnological	224324	215			000597_GCAT
78	380749	Hydrogenobaculum sp. Y04AAS1	Hydrogenobaculum sp. Y04AAS1	195953579	72	2e-14	YP_002121869.1	sigma-54 DNA-binding domain protein	3	c	1	3			Hydrogenobaculum sp. Y04AAS1	Bacteria	Aquificae	Aquificae (class)	Aquificales	Aquificaceae	Hydrogenobaculum	Hydrogenobaculum sp. Y04AAS1	BACTERIAL	Hydrogenobaculum sp. Y04AAS1	Y04AAS1			Hydrogenobaculum sp. Y04AAS1			Gc00844	Gi01926	Genome	Complete and Published	Public	DOE Joint Genome Institute	DOE	Mead D	dmead@lucigen.com		HY04AAS1	2008-08-06	J. Bacteriology 191, 1992-3	Astrobiological, Biotechnological, Bioremediation	380749	18891			002550_GCAT
79	123214	Persephonella marina EX-H1	Persephonella marina EX-H1	225849983	173	8e-45	YP_002730217.1	RNA polymerase sigma-54 factor	9	c	1	9			Persephonella marina EX-H1	Bacteria	Aquificae	Aquificae (class)	Aquificales	Hydrogenothermaceae	Persephonella	Persephonella marina	BACTERIAL	Persephonella marina EX-H1	EX-H1			Persephonella marina EX-H1	DSM 14350	Yes	Gc00938	Gi00443	Genome	Complete and Published	Public	Portland State Univ, J. Craig Venter Institute	NSF	Reysenbach AL	reysenbacha@pdx.edu		PERMA	2009-03-25	J. Bacteriology 191, 1992-1993	Biotechnological	123214	12526			001355_GCAT
80	204536	Sulfurihydrogenibium azorense Az-Fu1		225644170				sequence incomplete	6	c	1	6			Sulfurihydrogenibium azorense Az-Fu1	Bacteria	Aquificae	Aquificae (class)	Aquificales	Hydrogenothermaceae	Sulfurihydrogenibium	Sulfurihydrogenibium azorense	BACTERIAL	Sulfurihydrogenibium azorense Az-Fu1	Az-Fu1			Sulfurihydrogenibium azorense Az-Fu1	JCM 12773, OCM 840		Gc00937	Gi00634	Genome	Complete and Published	Public	Portland State Univ, J. Craig Venter Institute	NSF	Reysenbach AL	reysenbacha@pdx.edu			2009-03-25	J. Bacteriology 191, 1992-1993	Biotechnological	204536	12529			001581_GCAT
81	436114	Sulfurihydrogenibium sp. YO3AOP1	Sulfurihydrogenibium sp. YO3AOP1	188997627	182	1e-47	YP_001931878.1	putative RNA polymerase sigma-54 factor (sigma-N)	5	c	1	5			Sulfurihydrogenibium sp. YO3AOP1	Bacteria	Aquificae	Aquificae (class)	Aquificales	Hydrogenothermaceae	Sulfurihydrogenibium	Sulfurihydrogenibium sp. YO3AOP1	BACTERIAL	Sulfurihydrogenibium sp. YO3AOP1	YO3AOP1			Sulfurihydrogenibium sp. YO3AOP1			Gc00808	Gi01984	Genome	Complete and Published	Public	DOE Joint Genome Institute		Mead D	dmead@lucigen.com		SYO3AOP1	2008-05-21	J. Bacteriology 191, 1992-3	Biotechnological	436114	18889			002611_GCAT
82																Bacteria	Bacteroidetes
83	272559	Bacteroides fragilis NCTC-9343	Bacteroides fragilis NCTC 9343	60683581	171	9e-44	YP_213725.1	putative RNA polymerase sigma-54 factor	9	c	1	9			Bacteroides fragilis NCTC 9343	Bacteria	Bacteroidetes	Bacteroidia	Bacteroidales	Bacteroidaceae	Bacteroides	Bacteroides fragilis	BACTERIAL	Bacteroides fragilis NCTC 9343	NCTC 9343			Bacteroides fragilis NCTC 9343	NCTC 9343, ATCC 25285	Yes	Gc00260		Genome	Complete and Published	Public	Sanger Institute	Beowulf Genomics	Parkhill J		http://www.sanger.ac.uk/Users/parkhill/		2005-03-04	Science 5714, 1463-1465	Animal Pathogen, Human Pathogen, Medical	272559	46			000349_GCAT
84	295405	Bacteroides_fragilis_YCH46	Bacteroides fragilis YCH46	53715641	172	8e-44	YP_101633.1	RNA polymerase sigma-54			1	9			Bacteroides fragilis YCH46	Bacteria	Bacteroidetes	Bacteroidia	Bacteroidales	Bacteroidaceae	Bacteroides	Bacteroides fragilis	BACTERIAL	Bacteroides fragilis YCH46	YCH46			Bacteroides fragilis YCH46			Gc00222		Genome	Complete and Published	Public	Kitasato Univ, RIKEN, Tokushima Univ	JSPS	Kuwahara T	tomomi@basic.med.tokushima-u.ac.jp		BF	2004-10-01	PNAS 101, 14919-24	Animal Pathogen, Human Pathogen, Medical	295405	13067			000388_GCAT
85	226186	Bacteroides thetaiotaomicron VPI-5482	Bacteroides thetaiotaomicron VPI-5482	29347931	178	1e-45	NP_811434.1	RNA polymerase sigma-54	9	c	1	9			Bacteroides thetaiotaomicron VPI-5482	Bacteria	Bacteroidetes	Bacteroidia	Bacteroidales	Bacteroidaceae	Bacteroides	Bacteroides thetaiotaomicron	BACTERIAL	Bacteroides thetaiotaomicron VPI-5482	VPI-5482			Bacteroides thetaiotaomicron VPI-5482	ATCC 29148	Yes	Gc00126		Genome	Complete and Published	Public	AstraZeneca, Washington Univ	NIH, AstraZeneca	Gordon JI	jgordon@molecool.wustl.edu			2003-03-28	Science 299, 2074-6	Medical	226186	399			000484_GCAT
86	435590	Bacteroides vulgatus ATCC 8482	Bacteroides vulgatus ATCC 8482	150003985	164	1e-41	YP_001298729.1	RNA polymerase sigma-54	9	f BVU_0681 (BVU_1553) counted once, former on IS element	1	10			Bacteroides vulgatus ATCC 8482	Bacteria	Bacteroidetes	Bacteroidia	Bacteroidales	Bacteroidaceae	Bacteroides	Bacteroides vulgatus	BACTERIAL	Bacteroides vulgatus ATCC 8482	ATCC 8482			Bacteroides vulgatus ATCC 8482	ATCC 8482	Yes	Gc00584	Gi00072	Genome	Complete and Published	Public	Washington Univ	NSF	Gordon J	jgordon@wustl.edu		BVU	2007-06-27	PLoS Biology 5, E156	Animal Pathogen, Human Gut Microbiome Initiative (HGMI), Human Pathogen, Medical	435590	13378			000771_GCAT
87	511995	Candidatus Azobacteroides pseudotrichonymphae genomovar. CFP2	Candidatus Azobacteroides pseudotrichonymphae genomovar. CFP2	212550498	184	4e-48	YP_002308815.1	RNA polymerase sigma-54 factor	2	c	1	2			Candidatus Azobacteroides pseudotrichonymphae gv. CFP2	Bacteria	Bacteroidetes	Bacteroidia	Bacteroidales		Candidatus Azobacteroides	Candidatus Azobacteroides pseudotrichonymphae	BACTERIAL	Candidatus Azobacteroides pseudotrichonymphae gv. CFP2	gv. CFP2			Candidatus Azobacteroides pseudotrichonymphae genomovar. CFP2			Gc00882		Genome	Complete and Published	Public	RIKEN		Hongoh Y	yhongo@riken.jp			2008-11-13	Science 322, 1108-9	Biotechnological	511995	29025			004398_GCAT
88	435591	Parabacteroides distasonis ATCC 8503	Parabacteroides distasonis ATCC 8503	150009754	218	6e-58	YP_001304497.1	RNA polymerase sigma-54	7	c	1	7			Parabacteroides distasonis ATCC 8503	Bacteria	Bacteroidetes	Bacteroidia	Bacteroidales	Porphyromonadaceae	Parabacteroides	Parabacteroides distasonis	BACTERIAL	Parabacteroides distasonis ATCC 8503	ATCC 8503			Parabacteroides distasonis ATCC 8503	ATCC 8503	Yes	Gc00583	Gi00067	Genome	Complete and Published	Public	Washington Univ	NSF	Gordon J	jgordon@wustl.edu		BDI	2007-06-27	PLoS Biology 5, E156	Animal Pathogen, Human Gut Microbiome Initiative (HGMI), Human Pathogen, Medical	435591	13485			000765_GCAT
89	431947	Porphyromonas gingivalis ATCC 33277	Porphyromonas gingivalis ATCC 33277	188995066	176	1e-45	YP_001929318.1	RNA polymerase sigma-54 factor	3	c	1	3			Porphyromonas gingivalis ATCC 33277	Bacteria	Bacteroidetes	Bacteroidia	Bacteroidales	Porphyromonadaceae	Porphyromonas	Porphyromonas gingivalis	BACTERIAL	Porphyromonas gingivalis ATCC 33277	ATCC 33277			Porphyromonas gingivalis ATCC 33277	ATCC 33277	Yes	Gc00809	Gi02194	Genome	Complete and Published	Public	Univ of Tokyo, Nagasaki Univ, Kitasato Univ		Hattori M		http://www.cb.k.u-tokyo.ac.jp/hattorilab/doku.php?id=ja:frontpage	PGN	2008-05-24	DNA Research 15, 215-25	Human Pathogen, Medical	431947	19051			002894_GCAT
90	242619	Porphyromonas gingivalis W83	Porphyromonas gingivalis W83	34540838	175	3e-45	NP_905317.1	RNA polymerase sigma-54 factor	4	f	1	3			Porphyromonas gingivalis W83	Bacteria	Bacteroidetes	Bacteroidia	Bacteroidales	Porphyromonadaceae	Porphyromonas	Porphyromonas gingivalis	BACTERIAL	Porphyromonas gingivalis W83	W83			Porphyromonas gingivalis W83	ATCC BAA-308	No	Gc00156		Genome	Complete and Published	Public	Forsyth Dental Center, J. Craig Venter Institute	NIH-NIDR	Nelson KE	kenelson@tigr.org		PG	2003-09-09	J. Bacteriol 185, 5591-5601	Medical, Human Pathogen	242619	48			000454_GCAT
91	444179	Candidatus Sulcia muelleri GWSS									0	0			Candidatus Sulcia muelleri GWSS	Bacteria	Bacteroidetes	Flavobacteria	Flavobacteriales		Candidatus Sulcia	Candidatus Sulcia muelleri	BACTERIAL	Candidatus Sulcia muelleri GWSS	GWSS			Candidatus Sulcia muelleri GWSS			Gc00693	Gi02084	Genome	Complete and Published	Public	Univ of Arizona		Moran, N	nmoran@email.arizona.edu		SMGWSS	2007-12-07	PNAS 104, 19392-7	Agricultural	444179	19617			002732_GCAT
92	531844	Flavobacteriaceae_bacterium_3519_10	Flavobacteriaceae bacterium 3519-10	255535962	198	4e-52	YP_003096333.1	RNA polymerase sigma-54 factor rpoN			1	3			Flavobacteriacea bacterium 3519-10	Bacteria	Bacteroidetes	Flavobacteria	Flavobacteriales	Flavobacteriaceae		Flavobacteriaceae bacterium 3519-10	BACTERIAL	Flavobacteriacea bacterium 3519-10	3519-10			Flavobacteriaceae bacterium 3519-10			Gc01073	Gi04414	Genome	Complete and Published	Public	Univ of Nevada		Christner B	xner@lsu.edu		FIC	2009-08-05	Unpublished		531844	38559			005272_GCAT
93	376686	Flavobacterium johnsoniae UW101 (JGI)	Flavobacterium johnsoniae UW101	146298347	185	9e-48	YP_001192938.1	RNA polymerase, sigma 54 subunit, RpoN	6	c	1	6			Flavobacterium johnsoniae UW101	Bacteria	Bacteroidetes	Flavobacteria	Flavobacteriales	Flavobacteriaceae	Flavobacterium	Flavobacterium johnsoniae	BACTERIAL	Flavobacterium johnsoniae UW101	UW101			Flavobacterium johnsoniae UW101	ATCC 17061	Yes	Gc00550	Gi00942	Genome	Complete and Published	Public	DOE Joint Genome Institute	DOE	Bruce D	microbes@cuba.jgi-psf.org		Fjoh	2007-05-01	Unpublished	Biomass conversion, Biotechnological, Fish Pathogen, Medical	376686	16082			001056_GCAT
94	402612	Flavobacterium psychrophilum JIP02/86	Flavobacterium psychrophilum JIP02/86	150026280	179	2e-46	YP_001297106.1	RNA polymerase sigma-54 factor RpoN	3	c	1	3			Flavobacterium psychrophilum JIP02/86	Bacteria	Bacteroidetes	Flavobacteria	Flavobacteriales	Flavobacteriaceae	Flavobacterium	Flavobacterium psychrophilum	BACTERIAL	Flavobacterium psychrophilum JIP02/86	JIP02/86			Flavobacterium psychrophilum JIP02/86	ATCC 49511	No	Gc00581		Genome	Complete and Published	Public	INRA					FP	2007-06-25	Nature Biotechnol 25, 763-9	Fish Pathogen, Medical	402612	19979			002803_GCAT
95	411154	Gramella forsetii KT0803	Gramella forsetii KT0803	120434464	206	2e-54	YP_860166.1	RNA polymerase sigma-54 factor	5	c	1	5			Gramella forsetii KT0803	Bacteria	Bacteroidetes	Flavobacteria	Flavobacteriales	Flavobacteriaceae	Gramella	Gramella forsetii	BACTERIAL	Gramella forsetii KT0803	KT0803			Gramella forsetii KT0803			Gc00457	Gi01472	Genome	Complete and Published	Public	Max Planck Institute	MGE	Gloeckner FO		http://www.mpi-bremen.de/en/Microbial_Genomics_Group.html		2006-11-06	Unpublished	Environmental	411154	19061			000024_GCAT
96	485918	Chitinophaga_pinensis_DSM_2588	Chitinophaga pinensis DSM 2588	256419898	211	1e-55	YP_003120551.1	RNA polymerase, sigma 54 subunit, RpoN	18	c	1	18			Chitinophaga pinensis UQM 2034, DSM 2588	Bacteria	Bacteroidetes	Sphingobacteria	Sphingobacteriales		Chitinophaga	Chitinophaga pinensis	BACTERIAL	Chitinophaga pinensis UQM 2034, DSM 2588	UQM 2034, DSM 2588			Chitinophaga pinensis DSM 2588	LMG 13176, UQM 2034, ATCC 43595, DSM 2588	Yes	Gc01083	Gi02244	Genome	Complete and Published	Public	DSMZ, DOE Joint Genome Institute	DOE, DSMZ	Bruce D	microbes@cuba.jgi-psf.org			2009-08-19	SIGS in press	Bioenergy, Biotechnological, GEBA, Tree of Life	485918	27951			002949_GCAT
97	269798	Cytophaga hutchinsonii ATCC-33406 (JGI)	Cytophaga hutchinsonii ATCC 33406	110639550	217	1e-57	YP_679760.1	RNA polymerase, sigma-54 factor	5	c	1	5			Cytophaga hutchinsonii ATCC 33406	Bacteria	Bacteroidetes	Sphingobacteria	Sphingobacteriales	Flexibacteraceae	Cytophaga	Cytophaga hutchinsonii	BACTERIAL	Cytophaga hutchinsonii ATCC 33406	ATCC 33406			Cytophaga hutchinsonii ATCC 33406	ATCC 33406	Yes	Gc00400	Gi00185	Genome	Complete and Published	Public	DOE Joint Genome Institute, Univ of Wisconsin Milwaukee	DOE	Bruce D	microbes@cuba.jgi-psf.org		CHU	2006-07-12	Unpublished	Biotechnological	269798	54			000209_GCAT
98	309807	Salinibacter ruber DSM 13855	Salinibacter ruber DSM 13855	83815897	221	8e-59	YP_445273.1	RNA polymerase factor sigma-54	6	f	1	5			Salinibacter ruber M31	Bacteria	Bacteroidetes	Sphingobacteria	Sphingobacteriales		Salinibacter	Salinibacter ruber	BACTERIAL	Salinibacter ruber M31	M31			Salinibacter ruber DSM 13855	CECT 5946, DSM 13855	Yes	Gc00331		Genome	Complete and Published	Public	J. Craig Venter Institute	NSF	Nelson KE		http://www.tigr.org/~kenelson/	SRU	2005-12-05	PNAS 102, 18147-52	Biotechnological	309807	16159			000279_GCAT
99	452471	Candidatus Amoebophilus asiaticus 5a2	Candidatus Amoebophilus asiaticus 5a2	189502179	192	1e-50	YP_001957896.1	hypothetical protein Aasi_0789	1	c	1	1			Candidatus Amoebophilus asiaticus 5a2	Bacteria	Bacteroidetes				Candidatus Amoebophilus	Candidatus Amoebophilus asiaticus	BACTERIAL	Candidatus Amoebophilus asiaticus 5a2	5a2			Candidatus Amoebophilus asiaticus 5a2			Gc00817	Gi01564	Genome	Complete and Published	Public	DOE Joint Genome Institute, Univ of Vienna	DOE	Horn M	horn@microbial-ecology.net		Aasi	2008-06-09	Unpublished	Biotechnological, Ecological, Evolutionary	452471	19981			000697_GCAT
100																Bacteria	Chlamydiae	Chlamydiae (class)
101	264201	Candidatus Protochlamydia amoebophila UWE25	Candidatus Protochlamydia amoebophila UWE25	46447535	201	3e-53	YP_008900.1	putative RNA polymerase sigma-54 factor (sigma-N)	1	c	1	1			Candidatus Protochlamydia amoebophila UWE25	Bacteria	Chlamydiae	Chlamydiae (class)	Chlamydiales	Parachlamydiaceae	Candidatus Protochlamydia	Candidatus Protochlamydia amoebophila	BACTERIAL	Candidatus Protochlamydia amoebophila UWE25	UWE25			Candidatus Protochlamydia amoebophila UWE25			Gc00185		Genome	Complete and Published	Public	Univ of Vienna	BMBF	Horn M		http://www.microbial-ecology.net/horn.asp	pc	2004-04-21	Science 304, 728-30	Human Pathogen, Medical	264201	10700			000425_GCAT
102	243161	Chlamydia trachomatis MoPn muridarium	Chlamydia muridarum Nigg	15835513	127	4e-31	NP_297272.1	RNA polymerase factor sigma-54	1	c	1	1			Chlamydia muridarum MoPn / Nigg	Bacteria	Chlamydiae	Chlamydiae (class)	Chlamydiales	Chlamydiaceae	Chlamydia	Chlamydia muridarum	BACTERIAL	Chlamydia muridarum MoPn / Nigg	MoPn / Nigg			Chlamydia muridarum Nigg	ATCC VR-123	Yes	Gc00028		Genome	Complete and Published	Public	Univ of Manitoba, J. Craig Venter Institute	NIH-NIAID	Fraser CM		http://www.tigr.org/~cmfraser/		2000-03-15	NAR 28,1397-1406	Animal Pathogen, Human Pathogen, Medical	243161	229			000582_GCAT
103	315277	Chlamydia trachomatis A/HAR-13 (IG-137)	Chlamydia trachomatis A/HAR-13	76789348	122	1e-29	YP_328434.1	RNA polymerase factor sigma-54	1	c	1	1			Chlamydia trachomatis A/HAR-13	Bacteria	Chlamydiae	Chlamydiae (class)	Chlamydiales	Chlamydiaceae	Chlamydia	Chlamydia trachomatis	BACTERIAL	Chlamydia trachomatis A/HAR-13	A/HAR-13	A		Chlamydia trachomatis A/HAR-13			Gc00300		Genome	Complete and Published	Public	RML-NIAID, Integrated Genomics Inc						2005-09-23	Infect. Immun. 73, 6407-18	Human Pathogen, Medical	315277	13885			000310_GCAT
104	634463	Chlamydia_trachomatis		237804959			YP_002889113.1				1	1			Chlamydia trachomatis B/TZ1A828/OT	Bacteria	Chlamydiae	Chlamydiae (class)	Chlamydiales	Chlamydiaceae	Chlamydia	Chlamydia trachomatis	BACTERIAL	Chlamydia trachomatis B/TZ1A828/OT	B/TZ1A828/OT	B		Chlamydia trachomatis B/TW5/OT			Gc01003		Genome	Complete and Published	Public	Sanger Institute	Wellcome Trust	Seth-Smith HM	hss@sanger.ac.uk	http://www.sanger.ac.uk/Users/parkhill/	CTB	2009-05-11	BMC Genomics 10, 239	Animal Pathogen, Human Pathogen, Medical	634463	32653			005206_GCAT
105	580049	Chlamydia_trachomatis_Jali20	Chlamydia trachomatis	237803038	122	1e-29	YP_002888232.1	RNA polymerase sigma-54 factor			1	1			Chlamydia trachomatis Jali20	Bacteria	Chlamydiae	Chlamydiae (class)	Chlamydiales	Chlamydiaceae	Chlamydia	Chlamydia trachomatis	BACTERIAL	Chlamydia trachomatis Jali20	Jali20	B		Chlamydia trachomatis Jali20			Gc01002	Gi00139	Genome	Complete and Published	Public	Sanger Institute, Univ of Southampton	Wellcome Trust	Seth-Smith HM	hss@sanger.ac.uk	http://www.sanger.ac.uk/Users/parkhill/	JALI	2009-05-18	BMC Genomics 10, 239	Animal Pathogen, Human Pathogen, Medical	580049	32655			000941_GCAT
106	471472	Chlamydia_trachomatis_434_Bu	Chlamydia trachomatis 434/Bu	166154824	127	4e-31	YP_001654942.1	RNA polymerase factor sigma-54	1	c	1	1			Chlamydia trachomatis L2/434/BU	Bacteria	Chlamydiae	Chlamydiae (class)	Chlamydiales	Chlamydiaceae	Chlamydia	Chlamydia trachomatis	BACTERIAL	Chlamydia trachomatis L2/434/BU	L2/434/BU	L2		Chlamydia trachomatis 434/Bu	ATCC VR902B		Gc00712	Gi00818	Genome	Complete and Published	Public	Sanger Institute	Wellcome Trust	Parkhill J		http://www.sanger.ac.uk/Users/parkhill/	CTL	2008-01-19	Genome Research 18, 161-71	Animal Pathogen, Human Pathogen, Medical	471472	28583			000938_GCAT
107	471473	Chlamydia trachomatis serovar L2b_UCH_1_proctitis	Chlamydia trachomatis L2b/UCH-1/proctitis	166155699	129	1e-31	YP_001653954.1	RNA polymerase factor sigma-54	1	c	1	1			Chlamydia trachomatis L2b/UCH-1	Bacteria	Chlamydiae	Chlamydiae (class)	Chlamydiales	Chlamydiaceae	Chlamydia	Chlamydia trachomatis	BACTERIAL	Chlamydia trachomatis L2b/UCH-1	L2b/UCH-1	L2		Chlamydia trachomatis L2b/UCH-1/proctitis			Gc00713		Genome	Complete and Published	Public	Sanger Institute	Wellcome Trust	Parkhill J	parkhill@sanger.ac.uk		CTLon	2008-01-19	Genome Res. 18, 161-71	Animal Pathogen, Human Pathogen, Medical	471473	28585			003694_GCAT
108	218497	Chlamydophila abortus S26/3	Chlamydophila abortus S26/3	62185555	127	6e-31	YP_220340.1	RNA polymerase factor sigma-54	1	c	1	1			Chlamydophila abortus S26/3	Bacteria	Chlamydiae	Chlamydiae (class)	Chlamydiales	Chlamydiaceae	Chlamydophila	Chlamydophila abortus	BACTERIAL	Chlamydophila abortus S26/3	S26/3			Chlamydophila abortus S26/3			Gc00262		Genome	Complete and Published	Public	Sanger Institute, Moredun Res Inst, Scottish Crop Research Institute	The Scottish Office	Parkhill J		http://www.sanger.ac.uk/Users/parkhill/	CAB	2005-04-04	Genome Res. 15, 629-40	Animal Pathogen, Human Pathogen, Medical	218497	355			000347_GCAT
109	227941	Chlamydophila caviae GPIC	Chlamydophila caviae GPIC	29840741	125	2e-30	NP_829847.1	RNA polymerase factor sigma-54	1	c	1	1			Chlamydophila caviae GPIC	Bacteria	Chlamydiae	Chlamydiae (class)	Chlamydiales	Chlamydiaceae	Chlamydophila	Chlamydophila caviae	BACTERIAL	Chlamydophila caviae GPIC	GPIC			Chlamydophila caviae GPIC	DSM 19441, ATCC VR-813	Yes	Gc00129		Genome	Complete and Published	Public	J. Craig Venter Institute	NIH-NIAID	Read TD	tread@tigr.org		CCA	2003-04-15	NAR 31, 2134-2147	Animal Pathogen, Medical, Swine Pathogen	227941	228			000481_GCAT
110	264202	Chlamydophila felis Fe/C-56	Chlamydophila felis Fe/C-56	89897834	123	1e-29	YP_514944.1	RNA polymerase factor sigma-54	1	c	1	1			Chlamydophila felis Fe/C-56	Bacteria	Chlamydiae	Chlamydiae (class)	Chlamydiales	Chlamydiaceae	Chlamydophila	Chlamydophila felis	BACTERIAL	Chlamydophila felis Fe/C-56	Fe/C-56			Chlamydophila felis Fe/C-56			Gc00357	Gi00142	Genome	Complete and Published	Public	Yamaguchi Univ, Kitasato Univ	JSPS	Hattori M	hattori@genome.ls.kitasato-u.ac.jp			2006-03-10	DNA Res 13, 15-23	Animal Pathogen, Feline Pathogen, Medical	264202	370			000253_GCAT
111	115711	Chlamydophila pneumoniae AR39	Chlamydophila pneumoniae AR39	16752270	119	1e-28	NP_445638.1	RNA polymerase factor sigma-54			1	1			Chlamydophila pneumoniae AR39	Bacteria	Chlamydiae	Chlamydiae (class)	Chlamydiales	Chlamydiaceae	Chlamydophila	Chlamydophila pneumoniae	BACTERIAL	Chlamydophila pneumoniae AR39	AR39			Chlamydophila pneumoniae AR39			Gc00027		Genome	Complete and Published	Public	Univ of Manitoba, J. Craig Venter Institute	NIH-NIAID	Fraser CM		http://www.tigr.org/~cmfraser/	CP	2000-03-15	NAR 28,1397-1406	Human Pathogen, Medical	115711	247			000583_GCAT
112	115713	Chlamydophila pneumoniae CWL029	Chlamydophila pneumoniae CWL029	15618680	119	1e-28	NP_224966.1	RNA polymerase factor sigma-54			1	1			Chlamydophila pneumoniae CWL029	Bacteria	Chlamydiae	Chlamydiae (class)	Chlamydiales	Chlamydiaceae	Chlamydophila	Chlamydophila pneumoniae	BACTERIAL	Chlamydophila pneumoniae CWL029	CWL029			Chlamydophila pneumoniae CWL029			Gc00021		Genome	Complete and Published	Public	Stanford Univ, Univ of California, Berkeley	Incyte	Stephens RS	ctgenome@socrates.berkeley.edu		CPn	1999-04-10	Nat Genet 21,385-389	Human Pathogen, Medical	115713	248			000589_GCAT
113	138677	Chlamydophila pneumoniae J138	Chlamydophila pneumoniae J138	15836304	119	1e-28	NP_300828.1	RNA polymerase factor sigma-54			1	1			Chlamydophila pneumoniae J138	Bacteria	Chlamydiae	Chlamydiae (class)	Chlamydiales	Chlamydiaceae	Chlamydophila	Chlamydophila pneumoniae	BACTERIAL	Chlamydophila pneumoniae J138	J138			Chlamydophila pneumoniae J138			Gc00032		Genome	Complete and Published	Public	Yamaguchi Univ, Kyushu Univ, RIKEN	JSPS	Shirai M	mshirai@po.cc.yamaguchi-u.ac.jp		CPj	2000-06-15	NAR 28,2311-2314	Human Pathogen, Medical	138677	257			000578_GCAT
114	182082	Chlamydophila pneumoniae TW-183	Chlamydophila pneumoniae TW-183	33242130	119	1e-28	NP_877071.1	RNA polymerase factor sigma-54			1	1			Chlamydophila pneumoniae TW-183	Bacteria	Chlamydiae	Chlamydiae (class)	Chlamydiales	Chlamydiaceae	Chlamydophila	Chlamydophila pneumoniae	BACTERIAL	Chlamydophila pneumoniae TW-183	TW-183			Chlamydophila pneumoniae TW-183	ATCC VR-2282	Yes	Gc00143		Genome	Complete and Published	Public	ALTANA Pharmaceuticals	ALTANA Pharmaceuticals	Melchers K	klaus.melchers@byk.de		CpB	2003-07-25	Unpublished	Human Pathogen, Medical	182082	420			000467_GCAT
115																Bacteria	Chlorobi	Chlorobia
116	517417	Chlorobaculum parvum NCIB 8327	Chlorobaculum parvum NCIB 8327	193212786	201	4e-53	YP_001998739.1	RNA polymerase, sigma 54 subunit, RpoN	3	c	1	3			Chlorobaculum parvum NCIB 8327	Bacteria	Chlorobi	Chlorobia	Chlorobiales	Chlorobiaceae	Chlorobaculum	Chlorobaculum parvum	BACTERIAL	Chlorobaculum parvum NCIB 8327	NCIB 8327			Chlorobaculum parvum NCIB 8327	NCIB 8327		Gc00827	Gi03087	Genome	Complete and Published	Public	DOE Joint Genome Institute	DOE	Bryant D	dab14@psu.edu		Cpar	2008-06-27	Unpublished		517417	29213			003839_GCAT
117	340177	Chlorobium chlorochromatii CaD3	Chlorobium chlorochromatii CaD3	78188752	174	8e-45	YP_379090.1	sigma-54 factor	3	c	1	3			Chlorobium chlorochromatii CaD3	Bacteria	Chlorobi	Chlorobia	Chlorobiales	Chlorobiaceae	Chlorobium	Chlorobium chlorochromatii	BACTERIAL	Chlorobium chlorochromatii CaD3	CaD3			Chlorobium chlorochromatii CaD3			Gc00312		Genome	Complete and Published	Public	DOE Joint Genome Institute, Penn State Univ	DOE	Bryant D	dab14@psu.edu		Cag	2005-10-27	Unpublished	Biotechnological	340177	13921			000298_GCAT
118	290315	Chlorobium limicola DSM 245 (JGI)	Chlorobium limicola DSM 245	189346635	181	7e-47	YP_001943164.1	RNA polymerase, sigma 54 subunit, RpoN	7	c	1	7			Chlorobium limicola DSM 245	Bacteria	Chlorobi	Chlorobia	Chlorobiales	Chlorobiaceae	Chlorobium	Chlorobium limicola	BACTERIAL	Chlorobium limicola DSM 245	DSM 245			Chlorobium limicola DSM 245	DSM 245	Yes	Gc00814	Gi00145	Genome	Complete and Published	Public	DOE Joint Genome Institute	DOE	Bryant DA	dab14@psu.edu		Clim	2008-06-04	Unpublished	Biotechnological, Energy production, Hydrogen production	290315	12606			000951_GCAT
119	331678	Chlorobium phaeobacteroides BS1 (JGI)	Chlorobium phaeobacteroides BS1	189500378	169	2e-43	YP_001959848.1	RNA polymerase, sigma 54 subunit, RpoN	3	c	1	3			Chlorobium phaeobacteroides BS1	Bacteria	Chlorobi	Chlorobia	Chlorobiales	Chlorobiaceae	Chlorobium	Chlorobium phaeobacteroides	BACTERIAL	Chlorobium phaeobacteroides BS1	BS1			Chlorobium phaeobacteroides BS1			Gc00816	Gi00147	Genome	Complete and Published	Public	DOE Joint Genome Institute	DOE	Bryant DA	dab14@psu.edu		Cphamn1	2008-06-09	Unpublished	Biotechnological, Energy production, Hydrogen production	331678	12608			000952_GCAT
120	290317	Chlorobium phaeobacteroides DSM 266 (JGI)	Chlorobium phaeobacteroides DSM 266	119357349	192	4e-50	YP_911993.1	RNA polymerase, sigma 54 subunit, RpoN	4	c	1	4			Chlorobium phaeobacteroides DSM 266	Bacteria	Chlorobi	Chlorobia	Chlorobiales	Chlorobiaceae	Chlorobium	Chlorobium phaeobacteroides	BACTERIAL	Chlorobium phaeobacteroides DSM 266	DSM 266			Chlorobium phaeobacteroides DSM 266	DSM 266	Yes	Gc00471	Gi00146	Genome	Complete and Published	Public	DOE Joint Genome Institute	DOE	Bruce D	microbes@cuba.jgi-psf.org		Cpha266	2006-12-11	Unpublished	Biotechnological, Energy production, Hydrogen production	290317	12609			000138_GCAT
121	290318	Prosthecochloris_vibrioformis_DSM_265	Prosthecochloris vibrioformis DSM 265	145219768	187	7e-49	YP_001130477.1	RNA polymerase, sigma 54 subunit, RpoN	5	c	1	5			Chlorobium phaeovibrioides DSM 265	Bacteria	Chlorobi	Chlorobia	Chlorobiales	Chlorobiaceae	Chlorobium	Chlorobium phaeovibrioides	BACTERIAL	Chlorobium phaeovibrioides DSM 265	DSM 265			Chlorobium phaeovibrioides DSM 265	DSM 265	No	Gc00533	Gi00148	Genome	Complete and Published	Public	DOE Joint Genome Institute	DOE	Bruce D	microbes@cuba.jgi-psf.org		Cvib	2007-04-12	Unpublished	Biotechnological, Energy production, Hydrogen production	290318	12607			000953_GCAT
122	194439	Chlorobium tepidum TLS	Chlorobium tepidum TLS	21674019	206	2e-54	NP_662084.1	RNA polymerase sigma-54 factor	3	c	1	3			Chlorobium tepidum TLS	Bacteria	Chlorobi	Chlorobia	Chlorobiales	Chlorobiaceae	Chlorobaculum	Chlorobaculum tepidum	BACTERIAL	Chlorobium tepidum TLS	TLS			Chlorobium tepidum TLS	DSM 12025, ATCC 49652	Yes	Gc00092		Genome	Complete and Published	Public	J. Craig Venter Institute	DOE	Eisen JA		http://www.tigr.org/~jeisen/	CT	2002-07-09	PNAS 99, 9509-9514	Biotechnological, Environmental, Global carbon cycle	194439	302			000518_GCAT
123	517418	Chloroherpeton thalassium ATCC 35110	Chloroherpeton thalassium ATCC 35110	193213899	207	1e-54	YP_001995098.1	RNA polymerase, sigma 54 subunit, RpoN	5	c	1	5			Chloroherpeton thalassium GB 78, ATCC 35110	Bacteria	Chlorobi	Chlorobia	Chlorobiales	Chlorobiaceae	Chloroherpeton	Chloroherpeton thalassium	BACTERIAL	Chloroherpeton thalassium GB 78, ATCC 35110	GB 78, ATCC 35110				ATCC 35110	Yes	Gc00826	Gi00734	Genome	Complete and Published	Public	Penn State Univ, DOE Joint Genome Institute	DOE	Bryant D	dab14@psu.edu	http://www.bmb.psu.edu/faculty/bryant/bryant.html		2008-06-27	Unpublished	Energy production, Biotechnological	517418	29215			000956_GCAT
124	319225	Pelodictyon_luteolum_DSM_273	Pelodictyon luteolum DSM 273	78186791	182	2e-47	YP_374834.1	sigma-54 factor	7	c	1	7			Pelodictyon luteolum DSM 273	Bacteria	Chlorobi	Chlorobia	Chlorobiales	Chlorobiaceae	Pelodictyon	Pelodictyon luteolum	BACTERIAL	Pelodictyon luteolum DSM 273	DSM 273			Pelodictyon luteolum DSM 273	DSM 273	Yes	Gc00310		Genome	Complete and Published	Public	DOE Joint Genome Institute	DOE	Bruce D	microbes@cuba.jgi-psf.org		Plut	2005-10-27	Unpublished	Biotechnological	319225	13012			000300_GCAT
125	324925	Pelodictyon phaeoclathratiforme (JGI)	Pelodictyon phaeoclathratiforme BU-1	194336302	177	1e-45	YP_002018096.1	RNA polymerase, sigma 54 subunit, RpoN	7	f	1	6			Pelodictyon phaeoclathratiforme BU-1	Bacteria	Chlorobi	Chlorobia	Chlorobiales	Chlorobiaceae	Pelodictyon	Pelodictyon phaeoclathratiforme	BACTERIAL	Pelodictyon phaeoclathratiforme BU-1	BU-1			Pelodictyon phaeoclathratiforme BU-1	DSMZ 5477(T)		Gc00834	Gi00440	Genome	Complete and Published	Public	DOE Joint Genome Institute	DOE	Bryant DA	dab14@psu.edu		Ppha	2008-07-18	Unpublished	Biotechnological	324925	13011			000835_GCAT
126	290512	Prosthecochloris aestuarii SK413/DSMZ 271 (JGI)	Prosthecochloris aestuarii DSM 271	194333992	178	5e-46	YP_002015852.1	RNA polymerase, sigma 54 subunit, RpoN	4	c	1	4			Prosthecochloris aestuarii SK413, DSM 271	Bacteria	Chlorobi	Chlorobia	Chlorobiales	Chlorobiaceae	Prosthecochloris	Prosthecochloris aestuarii	BACTERIAL	Prosthecochloris aestuarii SK413, DSM 271	SK413, DSM 271			Prosthecochloris aestuarii DSM 271	DSM 271	Yes	Gc00835	Gi00485	Genome	Complete and Published	Public	DOE Joint Genome Institute	DOE	Bryant DA	dab14@psu.edu		Paes	2008-07-18	Unpublished	Biotechnological	290512	12749			001377_GCAT
127																Bacteria	Chloroflexi
128	326427	Chloroflexus aggregans DSM 9485							1	f dhaR-like	0	0			Chloroflexus aggregans DSM 9485	Bacteria	Chloroflexi	Chloroflexi (class)	Chloroflexales	Chloroflexaceae	Chloroflexus	Chloroflexus aggregans	BACTERIAL	Chloroflexus aggregans DSM 9485	DSM 9485			Chloroflexus aggregans DSM 9485	DSM 9485	Yes	Gc01077	Gi00930	Genome	Complete and Published	Public	DOE Joint Genome Institute	DOE	Bruce D	microbes@cuba.jgi-psf.org		Cagg	2009-01-05	Unpublished	Biotechnological	326427	16708			000955_GCAT
129	324602	Chloroflexus aurantiacus J-10 (JGI)							1	f dhaR-like	0	0			Chloroflexus aurantiacus J-10-fl	Bacteria	Chloroflexi	Chloroflexi (class)	Chloroflexales	Chloroflexaceae	Chloroflexus	Chloroflexus aurantiacus	BACTERIAL	Chloroflexus aurantiacus J-10-fl	J-10-fl			Chloroflexus aurantiacus J-10-fl	DSM 635, ATCC 29366	Yes	Gc00703	Gi00150	Genome	Complete and Published	Public	DOE Joint Genome Institute, Univ of Puget Sound	DOE	Bruce D	microbes@cuba.jgi-psf.org		Caur	2007-12-20	Unpublished	Biotechnological, Energy production, Evolutionary, Hydrogen production	324602	59			000954_GCAT
130	480224	Chloroflexus sp. Y-400-fl								c	0	0			Chloroflexus sp. Y-400-fl	Bacteria	Chloroflexi	Chloroflexi (class)	Chloroflexales	Chloroflexaceae	Chloroflexus	Chloroflexus sp. Y-400-fl	BACTERIAL	Chloroflexus sp. Y-400-fl	Y-400-fl			Chloroflexus sp. Y-400-fl	ATCC 29364, DSM 637	No	Gc00953	Gi00931	Genome	Complete and Published	Public	DOE Joint Genome Institute	DOE	Bryant D	dab14@psu.edu		Chy400	2009-02-04	Unpublished	Biotechnological	480224	21119			000957_GCAT
131	316274	Herpetosiphon aurantiacus ATCC 23779	Herpetosiphon aurantiacus ATCC 23779	159896658	147	2e-36	YP_001542905.1	RNA polymerase, sigma 54 subunit, RpoN	2	f TCS-like	1	1			Herpetosiphon aurantiacus ATCC 23779	Bacteria	Chloroflexi	Chloroflexi (class)	Herpetosiphonales	Herpetosiphonaceae	Herpetosiphon	Herpetosiphon aurantiacus	BACTERIAL	Herpetosiphon aurantiacus ATCC 23779	ATCC 23779			Herpetosiphon aurantiacus ATCC 23779	DSM 785, ATCC 23779	Yes	Gc00677	Gi00947	Genome	Complete and Published	Public	DOE Joint Genome Institute	DOE	Bruce D	microbes@cuba.jgi-psf.org		Haur	2007-11-13	Unpublished	Biotechnological	316274	16523			001142_GCAT
132	383372	Roseiflexus castenholzii DSM 13941							1	f dhaR-like	0	0			Roseiflexus castenholzii HLO8, DSM 13941	Bacteria	Chloroflexi	Chloroflexi (class)	Chloroflexales	Chloroflexaceae	Roseiflexus	Roseiflexus castenholzii	BACTERIAL	Roseiflexus castenholzii HLO8, DSM 13941	HLO8, DSM 13941			Roseiflexus castenholzii DSM 13941	DSM 13941	Yes	Gc00650	Gi00962	Genome	Complete and Published	Public	DOE Joint Genome Institute	DOE	Bruce D	microbes@cuba.jgi-psf.org		Rcas	2007-08-13	Unpublished	Biotechnological	383372	13462			001429_GCAT
133	357808	Roseiflexus sp. RS-1								c	0	0			Roseiflexus sp RS-1	Bacteria	Chloroflexi	Chloroflexi (class)	Chloroflexales	Chloroflexaceae	Roseiflexus	Roseiflexus sp. RS-1	BACTERIAL	Roseiflexus sp RS-1	RS-1			Roseiflexus sp. RS-1			Gc00575	Gi00963	Genome	Complete and Published	Public	DOE Joint Genome Institute	DOE	Bruce D	microbes@cuba.jgi-psf.org		RoseRS	2007-06-04	Unpublished	Biotechnological	357808	16190			001430_GCAT
134	243164	Dehalococcoides ethenogenes 195								c	0	0			Dehalococcoides ethenogenes 195	Bacteria	Chloroflexi	Dehalococcoidetes			Dehalococcoides	Dehalococcoides ethenogenes	BACTERIAL	Dehalococcoides ethenogenes 195	195			Dehalococcoides ethenogenes 195			Gc00246		Genome	Complete and Published	Public	J. Craig Venter Institute	DOE	Seshadri R	rekha@tigr.org		DET	2005-01-07	Science 307, 105-8	Bioremediation, Biotechnological, Ecological, Environmental	243164	214			000363_GCAT
135	216389	Dehalococcoides sp. BAV1								c	0	0			Dehalococcoides sp BAV1	Bacteria	Chloroflexi	Dehalococcoidetes			Dehalococcoides	Dehalococcoides sp. BAV1	BACTERIAL	Dehalococcoides sp BAV1	BAV1			Dehalococcoides sp. BAV1			Gc00558	Gi00937	Genome	Complete and Published	Public	DOE Joint Genome Institute	DOE	Bruce D	microbes@cuba.jgi-psf.org		DehaBAV1	2007-05-07	Unpublished	Bioremediation, Biotechnological, Ecological, Environmental	216389	15770			000991_GCAT
136	255470	Dehalococcoides_CBDB1								c	0	0			Dehalococcoides sp CBDB1	Bacteria	Chloroflexi	Dehalococcoidetes			Dehalococcoides		BACTERIAL	Dehalococcoides sp CBDB1	CBDB1			Dehalococcoides sp. CBDB1			Gc00293		Genome	Complete and Published	Public	Max Planck Institute		Adrian L	lorenz.adrian@tu-berlin.de		cbdb	2005-08-19	Nature Biotech. 23, 1269-73	Bioremediation, Biotechnological, Ecological, Environmental	255470	15604			000316_GCAT
137	309801	Thermomicrobium roseum DSM 5159								c	0	0			Thermomicrobium roseum DSM 5159	Bacteria	Chloroflexi	Thermomicrobia (class)	Thermomicrobiales	Thermomicrobiaceae	Thermomicrobium	Thermomicrobium roseum	BACTERIAL	Thermomicrobium roseum DSM 5159	DSM 5159			Thermomicrobium roseum DSM 5159	DSM 5159, ATCC 27502	Yes	Gc00949	Gi00735	Genome	Complete and Published	Public	J. Craig Venter Institute	NSF	Eisen J	jaeisen@ucdavis.edu		trd	2009-01-16	PLoS ONE 4, e4207	Tree of Life, Evolutionary	309801	32569			001606_GCAT
138																Bacteria	Cyanobacteria
139	251221	Gloeobacter violaceus PCC 7421							1	f	0	0			Gloeobacter violaceus PCC 7421	Bacteria	Cyanobacteria	Gloeobacteria	Gloeobacterales		Gloeobacter	Gloeobacter violaceus	BACTERIAL	Gloeobacter violaceus PCC 7421	PCC 7421			Gloeobacter violaceus PCC 7421	PCC 7421, DCC D0637, SAG 7.82, ATCC 29082		Gc00160		Genome	Complete and Published	Public	Kazusa DNA Research Institute	KDRI	Tabata S	tabata@kazusa.or.jp			2003-10-06	DNA Res 10, 137-145	Biotechnological, Evolutionary	251221	9606			000450_GCAT
140	329726	Acaryochloris marina MBIC11017							1	f	0	0			Acaryochloris marina MBIC11017	Bacteria	Cyanobacteria				Acaryochloris	Acaryochloris marina	BACTERIAL	Acaryochloris marina MBIC11017	MBIC11017			Acaryochloris marina MBIC11017	NBRC 102967		Gc00667	Gi00728	Genome	Complete and Published	Public	Arizona State Univ, TGen, Washington Univ	NSF	Blankenship RE	Blankenship@asu.edu		AM1	2007-10-17	PNAS 105, 2005-10	Biotechnological	329726	12997			000610_GCAT
141	240292	Anabaena variabilis ATCC 29413(JGI)							1	f	0	0			Anabaena variabilis ATCC 29413	Bacteria	Cyanobacteria		Nostocales	Nostocaceae	Anabaena	Anabaena variabilis	BACTERIAL	Anabaena variabilis ATCC 29413	ATCC 29413			Anabaena variabilis ATCC 29413	ATCC 29413		Gc00299		Genome	Complete and Published	Public	Univ of Missouri, DOE Joint Genome Institute	DOE	Thiel T		http://www.umsl.edu/~biology/Thiel/Thiel.html	Ava	2005-09-20	Unpublished	Biotechnological, Energy production, Hydrogen production	240292	10642			000311_GCAT
142	43989	Cyanothece sp. ATCC 51142							1	f	0	0			Cyanothece sp. BH68, ATCC 51142	Bacteria	Cyanobacteria		Chroococcales		Cyanothece		BACTERIAL	Cyanothece sp. BH68, ATCC 51142	BH68, ATCC 51142			Cyanothece sp. ATCC 51142	ATCC 51142		Gc00760	Gi01509	Genome	Complete and Published	Public	Purdue Univ, Washington Univ		Pakrasi H		http://www.sysbio.wustl.edu/pakrasi/people/himadrip.php	cce	2008-04-01	Unpublished	Environmental	43989	20319			000868_GCAT
143	65393	Cyanothece sp. PCC 7424									0	0			Cyanothece sp. PCC 7424	Bacteria	Cyanobacteria		Chroococcales		Cyanothece		BACTERIAL	Cyanothece sp. PCC 7424	PCC 7424			Cyanothece sp. PCC 7424	PCC 7424, ATCC 29155		Gc00904	Gi01595	Genome	Complete and Published	Public	DOE Joint Genome Institute	DOE	Pakrasi H	pakrasi@biology2.wustl.edu		PCC	2008-12-17	Unpublished	Environmental	65393	20479			000869_GCAT
144	395961	Cyanothece sp. PCC 7425							1	f	0	0			Cyanothece sp. PCC 7425	Bacteria	Cyanobacteria		Chroococcales		Cyanothece		BACTERIAL	Cyanothece sp. PCC 7425	PCC 7425			Cyanothece sp. PCC 7425	PCC 7425, ATCC 29141		Gc00933	Gi01596	Genome	Complete and Published	Public	DOE Joint Genome Institute	DOE	Pakrasi H	pakrasi@biology2.wustl.edu		Cyan7425	2009-01-09	Unpublished	Environmental	395961	28337			000870_GCAT
145	41431	Cyanothece sp. PCC 8801									0	0			Cyanothece sp. PCC 8801	Bacteria	Cyanobacteria		Chroococcales		Cyanothece		BACTERIAL	Cyanothece sp. PCC 8801	PCC 8801			Cyanothece sp. PCC 8801	PCC 8801		Gc00905	Gi01598	Genome	Complete and Published	Public	DOE Joint Genome Institute	DOE	Pakrasi H	pakrasi@biology2.wustl.edu		PCC	2008-12-17	Unpublished	Environmental	41431	20503			000872_GCAT
146	449447	Microcystis_aeruginosa_NIES_843									0	0			Microcystis aeruginosa NIES-843	Bacteria	Cyanobacteria		Chroococcales		Microcystis	Microcystis aeruginosa	BACTERIAL	Microcystis aeruginosa NIES-843	NIES-843		Blue-green alga	Microcystis aeruginosa NIES-843	NIES-843		Gc00706		Genome	Complete and Published	Public	Kazusa DNA Research Institute, Univ of Tsukuba	KDRI, NIES	Kaneko T	kaneko@kazusa.or.jp		MAE	2007-12-31	DNA Research 14, 247-56	Animal Pathogen, Environmental, Human Pathogen, Medical	449447	27835			003644_GCAT
147	63737	Nostoc punctiforme ATCC-29133 (JGI)							1	f	0	0			Nostoc punctiforme ATCC 29133	Bacteria	Cyanobacteria		Nostocales	Nostocaceae	Nostoc	Nostoc punctiforme	BACTERIAL	Nostoc punctiforme ATCC 29133	ATCC 29133			Nostoc punctiforme PCC 73102	PCC 73102, ATCC 29133		Gc00777	Gi00414	Genome	Complete and Published	Public	DOE Joint Genome Institute, Univ of Louisville	DOE	Meeks JC	jcMeeks@ucdavis.edu		Npun	2008-04-24	Unpublished	Biotechnological, Environmental	63737	216			001275_GCAT
148	103690	Nostoc sp. PCC 7120							1	f	0	0			Nostoc sp. PCC 7120	Bacteria	Cyanobacteria		Nostocales	Nostocaceae	Nostoc		BACTERIAL	Nostoc sp. PCC 7120	PCC 7120			Nostoc sp. PCC 7120	PCC 7120		Gc00070		Genome	Complete and Published	Public	Michigan State Univ, Kazusa DNA Research Institute	DOE, KDRI	Kaneko, T	kaneko@kazusa.or.jp			2001-10-31	DNA Res. 8,205-213	Biotechnological	103690	244			000540_GCAT
149	146891	Prochlorococcus marinus str. AS9601								c	0	0			Prochlorococcus marinus AS9601	Bacteria	Cyanobacteria		Prochlorales	Prochlorococcaceae	Prochlorococcus	Prochlorococcus marinus	BACTERIAL	Prochlorococcus marinus AS9601	AS9601			Prochlorococcus marinus str. AS9601			Gc00497	Gi00874	Genome	Complete and Published	Public	MIT, J. Craig Venter Institute	Moore Foundation	Chisholm S	chisholm@mit.edu	http://csbi.mit.edu/faculty/Members/PennyChisholm	A	2007-01-19	PLoS Genetics 3, e231	Carbon cycle, Environmental, Marine Microbial Initiative (MMI)	146891	13548			000112_GCAT
150	93059	Prochlorococcus marinus str. MIT 9211								c	0	0			Prochlorococcus marinus MIT9211	Bacteria	Cyanobacteria		Prochlorales	Prochlorococcaceae	Prochlorococcus	Prochlorococcus marinus	BACTERIAL	Prochlorococcus marinus MIT9211	MIT9211			Prochlorococcus marinus str. MIT 9211			Gc00679	Gi00872	Genome	Complete and Published	Public	MIT, J. Craig Venter Institute	Moore Foundation	Chisholm S	chisholm@mit.edu	http://csbi.mit.edu/faculty/Members/PennyChisholm	P9211	2007-11-13	Unpublished	Carbon cycle, Environmental, Marine Microbial Initiative (MMI)	93059	13551			001368_GCAT
151	93060	Prochlorococcus marinus str. MIT 9215								c	0	0			Prochlorococcus marinus MIT9215	Bacteria	Cyanobacteria		Prochlorales	Prochlorococcaceae	Prochlorococcus	Prochlorococcus marinus	BACTERIAL	Prochlorococcus marinus MIT9215	MIT9215			Prochlorococcus marinus str. MIT 9215			Gc00651	Gi01896	Genome	Complete and Published	Public	DOE Joint Genome Institute	DOE	Chisholm S	chisholm@mit.edu		P	2007-09-20	PLoS Genetics 3, e231	Carbon cycle, Environmental	93060	18633			001369_GCAT
152	167546	Prochlorococcus marinus str. MIT 9301								c	0	0			Prochlorococcus marinus MIT9301	Bacteria	Cyanobacteria		Prochlorales	Prochlorococcaceae	Prochlorococcus	Prochlorococcus marinus	BACTERIAL	Prochlorococcus marinus MIT9301	MIT9301			Prochlorococcus marinus str. MIT 9301			Gc00523	Gi01229	Genome	Complete and Published	Public	MIT, J. Craig Venter Institute	Moore Foundation	Chisholm S	chisholm@mit.edu	http://csbi.mit.edu/faculty/Members/PennyChisholm	P9301	2007-03-05	PLoS Genetics 3, e231	Carbon cycle, Environmental, Marine Microbial Initiative (MMI)	167546	15746			001370_GCAT
153	59922	Prochlorococcus marinus str. MIT 9303								c	0	0			Prochlorococcus marinus MIT9303	Bacteria	Cyanobacteria		Prochlorales	Prochlorococcaceae	Prochlorococcus	Prochlorococcus marinus	BACTERIAL	Prochlorococcus marinus MIT9303	MIT9303			Prochlorococcus marinus str. MIT 9303			Gc00498	Gi00873	Genome	Complete and Published	Public	MIT, J. Craig Venter Institute	Moore Foundation	Chisholm S	chisholm@mit.edu	http://csbi.mit.edu/faculty/Members/PennyChisholm	P	2007-01-22	PLoS Genetics 3, e231	Carbon cycle, Environmental, Marine Microbial Initiative (MMI)	59922	13496			000111_GCAT
154	74546	Prochlorococcus_marinus_MIT_9312								c	0	0			Prochlorococcus marinus MIT9312	Bacteria	Cyanobacteria		Prochlorales	Prochlorococcaceae	Prochlorococcus	Prochlorococcus marinus	BACTERIAL	Prochlorococcus marinus MIT9312	MIT9312			Prochlorococcus marinus str. MIT 9312			Gc00317		Genome	Complete and Published	Public	MIT, DOE Joint Genome Institute	DOE	Chisholm S		http://web.mit.edu/biology/www/facultyareas/facresearch/chisholm.shtml		2005-11-03	Unpublished	Biotechnological, Environmental, Ocean carbon cycle	74546	13910			000293_GCAT
155	74547	Prochlorococcus marinus MIT9313 (JGI)								c	0	0			Prochlorococcus marinus MIT9313	Bacteria	Cyanobacteria		Prochlorales	Prochlorococcaceae	Prochlorococcus	Prochlorococcus marinus	BACTERIAL	Prochlorococcus marinus MIT9313	MIT9313			Prochlorococcus marinus str. MIT 9313	RCC0407		Gc00151		Genome	Complete and Published	Public	DOE Joint Genome Institute	DOE	Chisholm SW	chisholm@mit.edu			2003-08-13	Nature 424, 1042-7	Biotechnological, Environmental, Ocean carbon cycle	74547	220			000459_GCAT
156	167542	Prochlorococcus marinus str. MIT 9515								c	0	0			Prochlorococcus marinus MIT9515	Bacteria	Cyanobacteria		Prochlorales	Prochlorococcaceae	Prochlorococcus	Prochlorococcus marinus	BACTERIAL	Prochlorococcus marinus MIT9515	MIT9515			Prochlorococcus marinus str. MIT 9515			Gc00496	Gi00875	Genome	Complete and Published	Public	MIT, J. Craig Venter Institute	Moore Foundation	Chisholm S	chisholm@mit.edu	http://csbi.mit.edu/faculty/Members/PennyChisholm	P9515	2007-01-19	PLoS Genetics 3, e231	Carbon cycle, Environmental, Marine Microbial Initiative (MMI)	167542	13617			000113_GCAT
157	167555	Prochlorococcus marinus str. NATL1A								c	0	0			Prochlorococcus marinus NATL1A	Bacteria	Cyanobacteria		Prochlorales	Prochlorococcaceae	Prochlorococcus	Prochlorococcus marinus	BACTERIAL	Prochlorococcus marinus NATL1A	NATL1A			Prochlorococcus marinus str. NATL1A			Gc00499	Gi01228	Genome	Complete and Published	Public	MIT, J. Craig Venter Institute	Moore Foundation	Chisholm S	chisholm@mit.edu	http://csbi.mit.edu/faculty/Members/PennyChisholm	NATL1	2007-01-22	PLoS Genetics 3, e231	Carbon cycle, Environmental, Marine Microbial Initiative (MMI)	167555	15660			000110_GCAT
158	59920	Prochlorococcus marinus str. NATL2A (JGI)								c	0	0			Prochlorococcus marinus NATL2A	Bacteria	Cyanobacteria		Prochlorales	Prochlorococcaceae	Prochlorococcus	Prochlorococcus marinus	BACTERIAL	Prochlorococcus marinus NATL2A	NATL2A			Prochlorococcus marinus str. NATL2A			Gc00290		Genome	Complete and Published	Public	MIT, DOE Joint Genome Institute	DOE	Chisholm S	chisholm@mit.edu	http://web.mit.edu/biology/www/facultyareas/facresearch/chisholm.shtml	PMN	2005-08-12	PLoS Genetics 3, e231	Environmental, Ocean carbon cycle	59920	13911			000319_GCAT
159	167539	Prochlorococcus marinus str. CCMP1375; SS120								c	0	0			Prochlorococcus marinus marinus CCMP1375 (SS120)	Bacteria	Cyanobacteria		Prochlorales	Prochlorococcaceae	Prochlorococcus	Prochlorococcus marinus	BACTERIAL	Prochlorococcus marinus marinus CCMP1375 (SS120)	CCMP1375 (SS120)			Prochlorococcus marinus subsp. marinus str. CCMP1375	CCMP1375		Gc00149		Genome	Complete and Published	Public	Genoscope	European Union	Partensky F	partensky@sb-roscoff		Pro	2003-08-13	PNAS 100, 10020-5	Biotechnological, Environmental, Ocean carbon cycle	167539	419			000461_GCAT
160	59919	Prochlorococcus marinus MED4 (JGI)								c	0	0			Prochlorococcus marinus pastoris CCMP1986 (MED4)	Bacteria	Cyanobacteria		Prochlorales	Prochlorococcaceae	Prochlorococcus	Prochlorococcus marinus	BACTERIAL	Prochlorococcus marinus pastoris CCMP1986 (MED4)	CCMP1986 (MED4)			Prochlorococcus marinus subsp. pastoris str. CCMP1986	CCMP1986		Gc00152		Genome	Complete and Published	Public	DOE Joint Genome Institute	DOE	Chisholm SW	chisholm@mit.edu			2003-08-13	Nature 424, 1042-7	Biotechnological, Environmental, Ocean carbon cycle	59919	213			000458_GCAT
161	269084	Synechococcus elongatus PCC 6301							1	f	0	0			Synechococcus elongatus PCC 6301	Bacteria	Cyanobacteria		Chroococcales		Synechococcus	Synechococcus elongatus	BACTERIAL	Synechococcus elongatus PCC 6301	PCC 6301			Synechococcus elongatus PCC 6301	ATCC 27144, SAG 1402-1, CCAP 1405/1, PCC 6301, 27344		Gc00243		Genome	Complete and Published	Public	Nagoya Univ		Sugita M	sugita@gene.nagoya-u.ac.jp		syc	2004-12-21	Photosynth Res. 93, 55-67	Environmental, Ocean carbon cycle	269084	13282			000366_GCAT
162	1140	Synechococcus elongatus PCC 7942 (JGI)							1	f	0	0			Synechococcus elongatus PCC7942	Bacteria	Cyanobacteria		Chroococcales		Synechococcus	Synechococcus elongatus	BACTERIAL	Synechococcus elongatus PCC7942	PCC7942			Synechococcus elongatus PCC 7942	PCC 7942		Gc00319		Genome	Complete and Published	Public	Texas A&M Univ, DOE Joint Genome Institute	DOE	Bruce D	microbes@cuba.jgi-psf.org		Synpcc7942	2005-11-08	Unpublished	Biotechnological, Environmental, Ocean carbon cycle	1140	10645			000291_GCAT
163	32049	Synechococcus sp. PCC 7002							2	f	0	0			Synechococcus sp. PCC 7002	Bacteria	Cyanobacteria		Chroococcales		Synechococcus		BACTERIAL	Synechococcus sp. PCC 7002	PCC 7002				PCC 7002, ATCC 27264		Gc00746	Gi00640	Genome	Complete and Published	Public	Penn State Univ, Beijing Univ		Zhao J	jzhao@pku.edu.cn		SYNPCC7002	2008-03-14	Unpublished	Ocean carbon cycle, Biotechnological	32049	28247			001584_GCAT
164	316278	Synechococcus sp. RCC307									0	0			Synechococcus sp. RCC307	Bacteria	Cyanobacteria		Chroococcales		Synechococcus		BACTERIAL	Synechococcus sp. RCC307	RCC307			Synechococcus sp. RCC307	RCC307		Gc00565	Gi00783	Genome	Complete and Published	Public	International Collaboration, Genoscope	European Union	Wincker P	pwincker@genoscope.cns.fr			2007-05-19	Unpublished	Biotechnological, Environmental, Ocean carbon cycle	316278	13654			001585_GCAT
165	1148	Synechocystis sp. PCC6803							1	f	0	0			Synechocystis sp. PCC6803	Bacteria	Cyanobacteria		Chroococcales		Synechocystis		BACTERIAL	Synechocystis sp. PCC6803	PCC6803			Synechocystis sp. PCC 6803	ATCC 27184, PCC6803		Gc00003		Genome	Complete and Published	Public	Kazusa DNA Research Institute	KDRI	Tabata S	tabata@kazusa.or.jp			1996-06-30	DNA Res 3,109-136	Biotechnological, Environmental, Ocean carbon cycle	1148	60			000607_GCAT
166	197221	Thermosynechococcus elongatus BP-1									0	0			Thermosynechococcus elongatus BP-1	Bacteria	Cyanobacteria		Chroococcales		Thermosynechococcus	Thermosynechococcus elongatus	BACTERIAL	Thermosynechococcus elongatus BP-1	BP-1			Thermosynechococcus elongatus BP-1			Gc00096		Genome	Complete and Published	Public	Kazusa DNA Research Institute	KDRI	Kaneko, T	kaneko@kazusa.or.jp			2002-08-19	DNA Res 9, 123-30	Biotechnological	197221	308			000514_GCAT
167	203124	Trichodesmium erythraeum IMS101 (JGI)									0	0			Trichodesmium erythraeum IMS101	Bacteria	Cyanobacteria		Oscillatoriales		Trichodesmium	Trichodesmium erythraeum	BACTERIAL	Trichodesmium erythraeum IMS101	IMS101		sea sawdust	Trichodesmium erythraeum IMS101	CCMP 1985	No	Gc00398	Gi00666	Genome	Complete and Published	Public	DOE Joint Genome Institute, Woods Hole Oceanographic Institute	DOE	Bruce D	microbes@cuba.jgi-psf.org		Tery	2006-07-06	Unpublished	Biotechnological, Environmental	203124	318			000211_GCAT
168																Bacteria	Deinococcus-Thermus	Deinococci
169	546414	Deinococcus deserti VCD115								c	0	0			Deinococcus deserti VCD115	Bacteria	Deinococcus-Thermus	Deinococci	Deinococcales	Deinococcaceae	Deinococcus	Deinococcus deserti	BACTERIAL	Deinococcus deserti VCD115	VCD115			Deinococcus deserti	DSM 17065, LMG 22923	Yes	Gc00979	Gi01514	Genome	Complete and Published	Public	Genoscope		de Groot A	nicolaas.degroot@cea.fr		Deide	2009-04-02	PLoS Genetics 5(3):e1000434	Biotechnological, Environmental	546414	16691			000994_GCAT
170	319795	Deinococcus geothermalis DSM 11300 (JGI)								c	0	0			Deinococcus geothermalis DSM11300	Bacteria	Deinococcus-Thermus	Deinococci	Deinococcales	Deinococcaceae	Deinococcus	Deinococcus geothermalis	BACTERIAL	Deinococcus geothermalis DSM11300	DSM11300			Deinococcus geothermalis DSM 11300	DSM11300	Yes	Gc00381	Gi00191	Genome	Complete and Published	Public	USUHS, DOE Joint Genome Institute	DOE	Daly MJ	mdaly@usuhs.mil		Dgeo	2006-05-04	PLoS ONE 2, e955	Bioremediation, Environmental	319795	13423			000229_GCAT
171	243230	Deinococcus radiodurans R1								c	0	0			Deinococcus radiodurans USUHS (R1)	Bacteria	Deinococcus-Thermus	Deinococci	Deinococcales	Deinococcaceae	Deinococcus	Deinococcus radiodurans	BACTERIAL	Deinococcus radiodurans USUHS (R1)	USUHS (R1)			Deinococcus radiodurans R1	ATCC BAA-816		Gc00024		Genome	Complete and Published	Public	J. Craig Venter Institute	DOE	Fraser CM		http://www.tigr.org/~cmfraser/	DR	1999-11-19	Science 286,1571-1577	Bioremediation, Environmental	243230	65			000586_GCAT
172	262724	Thermus thermophilus HB27								c	0	0			Thermus thermophilus HB27	Bacteria	Deinococcus-Thermus	Deinococci	Thermales	Thermaceae	Thermus	Thermus thermophilus	BACTERIAL	Thermus thermophilus HB27	HB27			Thermus thermophilus HB27	ATCC BAA-163, DSM 7039	No	Gc00182		Genome	Complete and Published	Public	Goettingen Genomics Laboratory	Ministry of Lower Saxony	Henne A	ahenne@g2l.bio.uni-goettingen.de		TT	2004-04-05	Nature Biotechnology 22, 547-553	Biotechnological	262724	10617			000428_GCAT
173	300852	Thermus thermophilus HB8								c	0	0			Thermus thermophilus HB8	Bacteria	Deinococcus-Thermus	Deinococci	Thermales	Thermaceae	Thermus	Thermus thermophilus	BACTERIAL	Thermus thermophilus HB8	HB8			Thermus thermophilus HB8	DSM 579, ATCC 27634	Yes	Gc00235		Genome	Complete and Published	Public	NIAIST		Kuramitsu S	kuramitu@bio.sci.osaka-u.ac.jp		TTH	2004-11-23	Unpublished	Biotechnological	300852	13202			000375_GCAT
174	309799	Dictyoglomus thermophilum H-6-12								c	0	0			Dictyoglomus thermophilum H-6-12, ATCC 35947	Bacteria	Dictyoglomi	Dictyoglomia	Dictyoglomales	Dictyoglomaceae	Dictyoglomus	Dictyoglomus thermophilum	BACTERIAL	Dictyoglomus thermophilum H-6-12, ATCC 35947	H-6-12, ATCC 35947			Dictyoglomus thermophilum H-6-12	DSM 3960, ATCC 35947	Yes	Gc00863	Gi00738	Genome	Complete and Published	Public	J. Craig Venter Institute	NSF	Sutton G				2008-09-26	Unpublished	Evolutionary	309799	30731			001004_GCAT
175	515635	Dictyoglomus turgidum DSM 6724								c	0	0			Dictyoglomus turgidum DSM 6724	Bacteria	Dictyoglomi	Dictyoglomia	Dictyoglomales	Dictyoglomaceae	Dictyoglomus	Dictyoglomus turgidum	BACTERIAL	Dictyoglomus turgidum DSM 6724	DSM 6724			Dictyoglomus turgidum DSM 6724	DSM 6724	Yes	Gc00898	Gi02553	Genome	Complete and Published	Public	DOE Joint Genome Institute	DOE	Mead, D	dmead@lucigen.com		Dtur	2008-12-12	Unpublished	Biotechnological, Bioenergy	515635	29175			003280_GCAT
176																Bacteria	Elusimicrobia
177	445932	Elusimicrobium minutum Pei191								c	0	0			Elusimicrobium minutum Pei 191	Bacteria	Elusimicrobia	Elusimicrobia (class)	Elusimicrobiales	Elusimicrobiaceae	Elusimicrobium	Elusimicrobium minutum	BACTERIAL	Elusimicrobium minutum Pei 191	Pei 191			Elusimicrobium minutum Pei191			Gc00773	Gi01567	Genome	Complete and Published	Public	DOE Joint Genome Institute	DOE	Brune A	brune@mpi-marburg.mpg.de		Emin	2008-05-02	Appl Environ Microbiol. 75, 2841-9	Bioenergy, Biotechnological, Tree of Life	445932	19701			001008_GCAT
178																Bacteria	Firmicutes	Bacilli
179	491915	Anoxybacillus flavithermus WK1	Anoxybacillus flavithermus WK1	212640341	173	1e-44	YP_002316861.1	DNA-directed RNA polymerase specialized sigma subunit, sigma54	1	c	1	1			Anoxybacillus flavithermus WK1, DSM 2641	Bacteria	Firmicutes	Bacilli	Bacillales	Bacillaceae	Anoxybacillus	Anoxybacillus flavithermus	BACTERIAL	Anoxybacillus flavithermus WK1, DSM 2641	WK1, DSM 2641			Anoxybacillus flavithermus WK1	IFO 15317, NBRC 15317, DSM 2641	Yes	Gc00883	Gi02887	Genome	Complete and Published	Public	Univ of Hawaii at Manoa		Alam M	alam@hawaii.edu			2008-11-13	Genome Biol 9, R161	Biotechnological	491915	28245			003615_GCAT
180	326423	Bacillus_amyloliquefaciens_FZB42	Bacillus amyloliquefaciens FZB42	154687552	217	1e-57	YP_001422713.1	SigL	4	f	1	3			Bacillus amyloliquefaciens FZB42	Bacteria	Firmicutes	Bacilli	Bacillales	Bacillaceae	Bacillus	Bacillus amyloliquefaciens	BACTERIAL	Bacillus amyloliquefaciens FZB42	FZB42			Bacillus amyloliquefaciens FZB42		No	Gc00633	Gi00049	Genome	Complete and Published	Public	Competence Network, Goettingen Genomics Laboratory		Borriss R	rainer.borriss@rz.hu-berlin.de		RBAM	2007-08-01	Nature Biotechnol 25, 1007-14	Agricultural, Antibiotic production, Biotechnological, Suppresses Plant Pathogens	326423	13403			000711_GCAT
181	592021	Bacillus anthracis str. A0248	Bacillus anthracis str. A0248	229602347	236	3e-63	YP_002869362.1	RNA polymerase sigma-54 factor			1	7			Bacillus anthracis A0248	Bacteria	Firmicutes	Bacilli	Bacillales	Bacillaceae	Bacillus	Bacillus anthracis	BACTERIAL	Bacillus anthracis A0248	A0248			Bacillus anthracis str. A0248			Gc00993		Genome	Complete and Published	Public	Los Alamos National Laboratory, J. Craig Venter Institute		Brettin T	brettin@lanl.gov		BAA	2009-05-01	Unpublished	Animal Pathogen, Cattle Pathogen, Medical	592021	33543			005149_GCAT
182	198094	Bacillus anthracis Ames	Bacillus anthracis str. Ames	30265168	236	3e-63	NP_847545.1	RNA polymerase factor sigma-54			1	7			Bacillus anthracis Ames	Bacteria	Firmicutes	Bacilli	Bacillales	Bacillaceae	Bacillus	Bacillus anthracis	BACTERIAL	Bacillus anthracis Ames	Ames			Bacillus anthracis str. Ames			Gc00136		Genome	Complete and Published	Public	J. Craig Venter Institute	ONR, DOE, NIH-NIAID	Read TD		http://www.tigr.org/~tread/		2003-05-01	Nature 423, 81-86	Biothreat, Medical	198094	309			000474_GCAT
183	261594	Bacillus anthracis str. Ames 0581 'Ames Ancestor'	Bacillus anthracis str. 'Ames Ancestor'	47530682	236	3e-63	YP_022031.1	RNA polymerase factor sigma-54	7	c	1	7			Bacillus anthracis Ames Ancestor A2084 (0581)	Bacteria	Firmicutes	Bacilli	Bacillales	Bacillaceae	Bacillus	Bacillus anthracis	BACTERIAL	Bacillus anthracis Ames Ancestor A2084 (0581)	Ames Ancestor A2084 (0581)			Bacillus anthracis str. 'Ames Ancestor'			Gc00189		Genome	Complete and Published	Public	J. Craig Venter Institute	ONR, DOE, NIH-NIAID	Ravel J	jravel@som.umaryland.edu			2004-05-20	J Bacteriol. 191, 445-6	Human Pathogen, Medical	261594	10784			000421_GCAT
184	568206	Bacillus anthracis str. CDC 684	Bacillus anthracis str. CDC 684	227817901	236	3e-63	YP_002817910.1	RNA polymerase sigma-54 factor	7	c	1	7			Bacillus anthracis CDC 684	Bacteria	Firmicutes	Bacilli	Bacillales	Bacillaceae	Bacillus	Bacillus anthracis	BACTERIAL	Bacillus anthracis CDC 684	CDC 684			Bacillus anthracis str. CDC 684	NRRL 3495, NRS 234		Gc00984	Gi03652	Genome	Complete and Published	Public	LANL, J. Craig Venter Institute	NIH-NIAID	JCVI			BAMEG	2009-04-20	Unpublished	Biothreat, Human Pathogen, Medical	568206	31329			004446_GCAT
185	260799	Bacillus anthracis str. Sterne	Bacillus anthracis str. Sterne	49187978	236	4e-63	YP_031231.1	RNA polymerase factor sigma-54			1	7			Bacillus anthracis Sterne	Bacteria	Firmicutes	Bacilli	Bacillales	Bacillaceae	Bacillus	Bacillus anthracis	BACTERIAL	Bacillus anthracis Sterne	Sterne			Bacillus anthracis str. Sterne	NCTC 8234, CCUG 3275		Gc00195		Genome	Complete and Published	Public	Los Alamos National Laboratory, DOE Joint Genome Institute	DOE	Gilna P	pgil@lanl.gov			2004-06-24	Unpublished	Medical	260799	10878			000415_GCAT
186	572264	Bacillus cereus 03BB102	Bacillus cereus 03BB102	225867088	235	4e-63	YP_002752466.1	RNA polymerase sigma-54 factor	8	c	1	8			Bacillus cereus 03BB102	Bacteria	Firmicutes	Bacilli	Bacillales	Bacillaceae	Bacillus	Bacillus cereus	BACTERIAL	Bacillus cereus 03BB102	03BB102			Bacillus cereus 03BB102			Gc00975	Gi03653	Genome	Complete and Published	Public	J. Craig Venter Institute		JCVI			BCA	2009-03-30	Unpublished	Human Pathogen, Biothreat, Medical	572264	31307			004447_GCAT
187	405534	Bacillus cereus AH187	Bacillus cereus AH187	217962611	235	6e-63	YP_002341183.1	RNA polymerase sigma-54 factor	7	c	1	7			Bacillus cereus AH187 (F4810/72)	Bacteria	Firmicutes	Bacilli	Bacillales	Bacillaceae	Bacillus	Bacillus cereus	BACTERIAL	Bacillus cereus AH187 (F4810/72)	AH187 (F4810/72)			Bacillus cereus AH187			Gc00897	Gi01256	Genome	Complete and Published	Public	J. Craig Venter Institute	NIH-NIAID	Kolsto AB	a.b.kolsto@admin.uio.no		BcerAH	2008-12-10	Unpublished	Biothreat, Human Pathogen, Medical	405534	17715			000723_GCAT
188	405535	Bacillus cereus AH820	Bacillus cereus AH820	218906315	235	4e-63	YP_002454149.1	RNA polymerase sigma-54 factor	6	c	1	6			Bacillus cereus AH820	Bacteria	Firmicutes	Bacilli	Bacillales	Bacillaceae	Bacillus	Bacillus cereus	BACTERIAL	Bacillus cereus AH820	AH820			Bacillus cereus AH820			Gc00917	Gi01257	Genome	Complete and Published	Public	J. Craig Venter Institute	NIH-NIAID	JCVI			BcerA	2008-12-19	Unpublished	Human Pathogen, Biothreat, Medical	405535	17711			000724_GCAT
189	222523	Bacillus cereus ATCC 10987	Bacillus cereus ATCC 10987	42784291	233	2e-62	NP_981538.1	RNA polymerase factor sigma-54	7	c	1	7			Bacillus cereus ATCC 10987	Bacteria	Firmicutes	Bacilli	Bacillales	Bacillaceae	Bacillus	Bacillus cereus	BACTERIAL	Bacillus cereus ATCC 10987	ATCC 10987			Bacillus cereus ATCC 10987	ATCC 10987		Gc00173		Genome	Complete and Published	Public	J. Craig Venter Institute	ONR, NIH-NIAID	Read T	ReadT@NMRC.NAVY.MIL		BCE	2004-02-11	NAR 32, 977-988	Biothreat, Human Pathogen, Medical	222523	74			000437_GCAT
190	405532	Bacillus cereus B4264	Bacillus cereus B4264	218236070	233	2e-62	YP_002369913.1	RNA polymerase sigma-54 factor	7	c	1	7			Bacillus cereus B4264 (2002734361)	Bacteria	Firmicutes	Bacilli	Bacillales	Bacillaceae	Bacillus	Bacillus cereus	BACTERIAL	Bacillus cereus B4264 (2002734361)	B4264 (2002734361)			Bacillus cereus B4264			Gc00903	Gi01385	Genome	Complete and Published	Public	J. Craig Venter Institute	NIH-NIAID	Hoffmaster A	amh9@cdc.gov		BcerB	2008-12-17	Unpublished	Biothreat, Human Pathogen, Medical	405532	17731			000732_GCAT
191	226900	Bacillus cereus ATCC 14579 (IG-20)	Bacillus cereus ATCC 14579	30023177	233	3e-62	NP_834808.1	RNA polymerase factor sigma-54	7	c	1	7			Bacillus cereus DSM 31, ATCC 14579	Bacteria	Firmicutes	Bacilli	Bacillales	Bacillaceae	Bacillus	Bacillus cereus	BACTERIAL	Bacillus cereus DSM 31, ATCC 14579	DSM 31, ATCC 14579			Bacillus cereus ATCC 14579	ATCC 14579	Yes	Gc00135		Genome	Complete and Published	Public	INRA, Integrated Genomics Inc	DARPA	Ivanova N	NNIvanova@lbl.gov		BC	2003-05-01	Nature 423, 87-91	Biothreat, Human Pathogen, Medical	226900	384			000475_GCAT
192	288681	Bacillus cereus ZK	Bacillus cereus E33L	52140428	235	4e-63	YP_086402.1	RNA polymerase factor sigma-54	8	c	1	8			Bacillus cereus E33L (ZK)	Bacteria	Firmicutes	Bacilli	Bacillales	Bacillaceae	Bacillus	Bacillus cereus	BACTERIAL	Bacillus cereus E33L (ZK)	E33L (ZK)			Bacillus cereus E33L			Gc00215		Genome	Complete and Published	Public	Los Alamos National Laboratory, DOE Joint Genome Institute	DOE	Gilna P	pgil@lanl.gov			2004-09-16	J. Bacteriology 188, 3382-3390	Biothreat, Animal Pathogen, Medical, Human Pathogen	288681	12468			000395_GCAT
193	405531	Bacillus cereus G9842	Bacillus cereus G9842	218900263	231	7e-62	YP_002448674.1	RNA polymerase sigma-54 factor	7	c	1	7			Bacillus cereus G9842	Bacteria	Firmicutes	Bacilli	Bacillales	Bacillaceae	Bacillus	Bacillus cereus	BACTERIAL	Bacillus cereus G9842	G9842			Bacillus cereus G9842			Gc00914	Gi01384	Genome	Complete and Published	Public	J. Craig Venter Institute	NIH-NIAID	Hoffmaster A	amh9@cdc.gov		BcerG	2008-12-19	Unpublished	Biothreat, Human Pathogen, Medical	405531	17733			000731_GCAT
194	361100	Bacillus cereus Q1	Bacillus cereus Q1	222098579	236	3e-63	YP_002532637.1	RNA polymerase sigma-54 factor	7	c	1	7			Bacillus cereus Q1	Bacteria	Firmicutes	Bacilli	Bacillales	Bacillaceae	Bacillus	Bacillus cereus	BACTERIAL	Bacillus cereus Q1	Q1			Bacillus cereus Q1			Gc00895	Gi01380	Genome	Complete and Published	Public	Microbial Genome Center of ChMPH		Jin Q	zdsys@vip.sina.com		BCQ	2009-01-23	J Bacteriology 191, 1120-1121	Medical	361100	16220			000727_GCAT
195	315749	Bacillus cereus subsp. cytotoxis NVH 391-98	Bacillus cereus subsp. cytotoxis NVH 391-98	152977360	229	2e-61	YP_001376877.1	RNA polymerase factor sigma-54	5	c	1	5			Bacillus cereus cytotoxis NVH 391-98	Bacteria	Firmicutes	Bacilli	Bacillales	Bacillaceae	Bacillus	Bacillus cereus	BACTERIAL	Bacillus cereus cytotoxis NVH 391-98	NVH 391-98			Bacillus cereus subsp. cytotoxis NVH 391-98			Gc00617	Gi00792	Genome	Complete and Published	Public	INRA, DOE Joint Genome Institute	DOE	Sorokin A	sorokine@jouy.inra.fr		Bcer98	2007-07-17	Unpublished	Medical	315749	13624			000735_GCAT
196	66692	Bacillus clausii KSM-K16	Bacillus clausii KSM-K16	56964789	179	2e-46	YP_176520.1	DNA-directed RNA polymerase sigma-54 factor sigma-L	8	c	1	8			Bacillus clausii KSM-K16	Bacteria	Firmicutes	Bacilli	Bacillales	Bacillaceae	Bacillus	Bacillus clausii	BACTERIAL	Bacillus clausii KSM-K16	KSM-K16			Bacillus clausii KSM-K16			Gc00228		Genome	Complete and Published	Public	Kao Corporation, Japan		Kawai S	kawai.shuji@kao.co.jp		ABC	2004-10-20	Unpublished	Biotechnological	66692	13291			000382_GCAT
197	272558	Bacillus halodurans C-125	Bacillus halodurans C-125	15616125	187	2e-48	NP_244430.1	RNA polymerase sigma factor (sigma54)	9	c	1	9			Bacillus halodurans C-125	Bacteria	Firmicutes	Bacilli	Bacillales	Bacillaceae	Bacillus	Bacillus halodurans	BACTERIAL	Bacillus halodurans C-125	C-125			Bacillus halodurans C-125	JCM9153		Gc00031		Genome	Complete and Published	Public	JAMSTEC		Takami H	takamih@jamstec.go.jp		BH	2000-04-10	Nucleic Acids Res 28, 4317-31	Alkaliphilic enzyme production, Biotechnological, Laundry detergents	272558	235			000579_GCAT
198	279010	Bacillus licheniformis ATCC 14580 (Goettingen)	Bacillus licheniformis ATCC 14580 (Goe)	52787362	196	2e-51	YP_093191.1	SigL	8	f two strains:2 double entries	1	4			Bacillus licheniformis DSM13 Goettingen	Bacteria	Firmicutes	Bacilli	Bacillales	Bacillaceae	Bacillus	Bacillus licheniformis	BACTERIAL	Bacillus licheniformis DSM13 Goettingen	DSM13 Goettingen			Bacillus licheniformis ATCC 14580	ATCC 14580	Yes	Gc00221		Genome	Complete and Published	Public	Goettingen Genomics Laboratory, Competence Network	Henkel	Ehrenreich A	aehrenr@gwdg.de		BL	2004-09-28	J Mol Microbiol Biotechnol 7, 204-11	Biotechnological, Human Pathogen, Medical	279010	13082			000389_GCAT
199	279010	Bacillus licheniformis DSM 13 (Novozymes)	Bacillus licheniformis ATCC 14580 (Nov)	52081974	196	2e-51	YP_080765.1	RNA polymerase sigma-54 factor (sigma-L)			1	4			Bacillus licheniformis DSM13 Novozymes	Bacteria	Firmicutes	Bacilli	Bacillales	Bacillaceae	Bacillus	Bacillus licheniformis	BACTERIAL	Bacillus licheniformis DSM13 Novozymes	DSM13 Novozymes			Bacillus licheniformis ATCC 14580	ATCC 14580	Yes	Gc00213		Genome	Complete and Published	Public	INRA, AstraZeneca, Novozymes Biotech Inc.		Berka RM	ramb@novozymes.com		BL	2004-09-13	Genome Biology 5, R77	Biotechnological, Human Pathogen, Medical	279010	12388			000397_GCAT
200	315750	Bacillus pumilus SAFR-032	Bacillus pumilus SAFR-032	157693815	181	6e-47	YP_001488277.1	DNA-directed RNA polymerase sigma subunit SigL	6	f	1	4			Bacillus pumilus SAFR-032	Bacteria	Firmicutes	Bacilli	Bacillales	Bacillaceae	Bacillus	Bacillus pumilus	BACTERIAL	Bacillus pumilus SAFR-032	SAFR-032			Bacillus pumilus SAFR-032			Gc00656	Gi00716	Genome	Complete and Published	Public	BCM-HGSC	NSF	Highlander, SK	sarahh@bcm.tmc.edu		BPUM	2007-09-26	PLoS ONE 2, e928	Bioenergy, Biotechnological, Medical	315750	20391			000741_GCAT
201	224308	Bacillus subtilis subsp. subtilis str. 168	Bacillus subtilis subsp. subtilis str. 168	16080473	206	2e-54	NP_391300.1	RNA polymerase sigma-54 factor (sigma-L)	7	f 5 + 2 fragments	1	4			Bacillus subtilis subtilis 168	Bacteria	Firmicutes	Bacilli	Bacillales	Bacillaceae	Bacillus	Bacillus subtilis	BACTERIAL	Bacillus subtilis subtilis 168	168			Bacillus subtilis subsp. subtilis str. 168	JCM 1465, NCIB 3610, CCM 2216, IAM 12118, LMG 7135, ATCC 6051, NCTC 3610, IFO 13719, NBRC 13719	Yes	Gc00010		Genome	Complete and Published	Public	Japanese Consortium, European Consortium	EC	Kunst F	fkunst@pasteur.fr		BSU	1997-11-20	Nature 390,249-256	Biotechnological	224308	76			000600_GCAT
202	412694	Bacillus thuringiensis ALH (JGI)	Bacillus thuringiensis str. Al Hakam	118480179	235	5e-63	YP_897330.1	RNA polymerase factor sigma-54	8	c	1	8			Bacillus thuringiensis Al Hakam	Bacteria	Firmicutes	Bacilli	Bacillales	Bacillaceae	Bacillus	Bacillus thuringiensis	BACTERIAL	Bacillus thuringiensis Al Hakam	Al Hakam			Bacillus thuringiensis str. Al Hakam			Gc00463		Genome	Complete and Published	Public	Los Alamos National Laboratory, DOE Joint Genome Institute	DOE	Bruce D	microbes@cuba.jgi-psf.org		BALH	2004-11-27	J. Bacteriology 189, 3680-3681	Agricultural, Biotechnological, Insect Pathogen	412694	18255			000146_GCAT
203	281309	Bacillus thuringiensis serovar konkukian str. 97-27	Bacillus thuringiensis serovar konkukian str. 97-27	49480372	235	5e-63	YP_039130.1	RNA polymerase factor sigma-54	8	c	1	8			Bacillus thuringiensis konkukian 97-27	Bacteria	Firmicutes	Bacilli	Bacillales	Bacillaceae	Bacillus	Bacillus thuringiensis	BACTERIAL	Bacillus thuringiensis konkukian 97-27	97-27	H34		Bacillus thuringiensis serovar konkukian str. 97-27			Gc00196		Genome	Complete and Published	Public	Los Alamos National Laboratory, DOE Joint Genome Institute	DOE	Gilna P	pgil@lanl.gov			2004-06-30	J. Bacteriology 188, 3382-3390	Agricultural, Biotechnological, Insect Pathogen	281309	10877			000414_GCAT
204	315730	Bacillus weihenstephanensis KBAB4	Bacillus weihenstephanensis KBAB4	163942826	238	5e-64	YP_001647710.1	RNA polymerase factor sigma-54	8	c	1	8			Bacillus weihenstephanensis KBAB4	Bacteria	Firmicutes	Bacilli	Bacillales	Bacillaceae	Bacillus	Bacillus weihenstephanensis	BACTERIAL	Bacillus weihenstephanensis KBAB4	KBAB4			Bacillus weihenstephanensis KBAB4			Gc00702	Gi00791	Genome	Complete and Published	Public	INRA, DOE Joint Genome Institute	DOE	Sorokin A	sorokine@jouy.inra.fr		BcerKBAB4	2007-12-21	Unpublished	Medical	315730	13623			000734_GCAT
205	358681	Brevibacillus brevis NBRC 100599	Brevibacillus brevis NBRC 100599	226314828	224	1e-59	YP_002774724.1	RNA polymerase sigma-54 factor	24	c	1	24			Brevibacillus brevis NBRC 100599	Bacteria	Firmicutes	Bacilli	Bacillales	Paenibacillaceae	Brevibacillus	Brevibacillus brevis	BACTERIAL	Brevibacillus brevis NBRC 100599	NBRC 100599				NBRC 100599		Gc00981	Gi00095	Genome	Complete and Published	Public	NITE, Tokyo Univ of Agriculture and Technology		Fujita N	fujita-nobuyuki@nite.go.jp		BBR47	2009-04-01	Unpublished	Antibiotic production, Biotechnological	358681	29147			000720_GCAT
206	226185	Enterococcus faecalis V583	Enterococcus faecalis V583	29375373	190	1e-49	NP_814527.1	RNA polymerase factor sigma-54	5	c	1	5			Enterococcus faecalis V583	Bacteria	Firmicutes	Bacilli	Lactobacillales	Enterococcaceae	Enterococcus	Enterococcus faecalis	BACTERIAL	Enterococcus faecalis V583	V583			Enterococcus faecalis V583	ATCC 700802		Gc00127		Genome	Complete and Published	Public	J. Craig Venter Institute	NIH-NIAID	Paulsen IT	ipaulsen@tigr.org			2003-03-28	Science 299, 2071-4	Human Pathogen, Medical	226185	70			000483_GCAT
207	262543	Exiguobacterium sp. 255-15 (JGI)	Exiguobacterium sibiricum 255-15	172058407	71	8e-14	YP_001814867.1	sigma-54 DNA-binding domain-containing protein	1	c	1	1			Exiguobacterium sibiricum 255-15	Bacteria	Firmicutes	Bacilli	Bacillales		Exiguobacterium	Exiguobacterium sibiricum	BACTERIAL	Exiguobacterium sibiricum 255-15	255-15			Exiguobacterium sibiricum 255-15	VKM B-2376, JCM 13490, DSM 17290	Yes	Gc00762	Gi00247	Genome	Complete and Published	Public	Michigan State Univ, DOE Joint Genome Institute	DOE	Rodrigues DF	rodri257@msu.edu		Exig	2008-04-03	BMC Genomics 9, 547	Astrobiological, Biotechnological, Cold adaptation	262543	10649			001053_GCAT
208	360911	Exiguobacterium sp. AT1b	Exiguobacterium sp. AT1b	229916595	71	8e-14	YP_002885241.1	sigma-54 DNA-binding domain protein	1	c	1	1			Exiguobacterium sp. AT1b	Bacteria	Firmicutes	Bacilli	Bacillales		Exiguobacterium	Exiguobacterium sp. AT1b	BACTERIAL	Exiguobacterium sp. AT1b	AT1b			Exiguobacterium sp. AT1b	ATCC BAA-1283		Gc01000	Gi02005	Genome	Complete and Published	Public	DOE Joint Genome Institute	DOE	Tiedje J	tiedjej@msu.edu		EAT1b	2009-05-05	Unpublished	Astrobiological, Biotechnological	360911	27759			002634_GCAT
209	235909	Geobacillus kaustophilus HTA426	Geobacillus kaustophilus HTA426	56421596	207	1e-54	YP_148914.1	RNA polymerase factor sigma-54	6	f	1	5			Geobacillus kaustophilus HTA426	Bacteria	Firmicutes	Bacilli	Bacillales	Bacillaceae	Geobacillus	Geobacillus kaustophilus	BACTERIAL	Geobacillus kaustophilus HTA426	HTA426			Geobacillus kaustophilus HTA426			Gc00237		Genome	Complete and Published	Public	JAMSTEC		Takami H	takamih@jamstec.go.jp		GK	2004-12-08	Nucleic Acids Res 32, 6292-303	Biotechnological	235909	13233			000372_GCAT
210	471223	Geobacillus sp. WCH70	Geobacillus sp. WCH70	239828280	211	4e-56	YP_002950904.1	RNA polymerase, sigma 54 subunit, RpoN			1	2			Geobacillus sp. WCH70	Bacteria	Firmicutes	Bacilli	Bacillales	Bacillaceae	Geobacillus	Geobacillus sp. WCH70	BACTERIAL	Geobacillus sp. WCH70	WCH70			Geobacillus sp. WCH70			Gc01031	Gi02009	Genome	Complete and Published	Public	DOE Joint Genome Institute	DOE	Mead D	dmead@lucigen.com		GWCH	2009-06-11	Unpublished	Biotechnological	471223	20805			002638_GCAT
211	420246	Geobacillus thermodenitrificans NG80-2	Geobacillus thermodenitrificans NG80-2	138896647	205	5e-54	YP_001127100.1	RNA polymerase factor sigma-54	9	f	1	7			Geobacillus thermodenitrificans NG80-2	Bacteria	Firmicutes	Bacilli	Bacillales	Bacillaceae	Geobacillus	Geobacillus thermodenitrificans	BACTERIAL	Geobacillus thermodenitrificans NG80-2	NG80-2			Geobacillus thermodenitrificans NG80-2			Gc00532	Gi01891	Genome	Complete and Published	Public	Nankai Univ		Wang, L	wanglei@nankai.edu.cn		GTNG	2007-03-29	PNAS 104, 5602-7	Biotechnological, Environmental	420246	18655			001105_GCAT
212	272621	Lactobacillus acidophilus NCFM								c	0	0			Lactobacillus acidophilus NCFM	Bacteria	Firmicutes	Bacilli	Lactobacillales	Lactobacillaceae	Lactobacillus	Lactobacillus acidophilus	BACTERIAL	Lactobacillus acidophilus NCFM	NCFM		etli	Lactobacillus acidophilus NCFM	ATCC 700396		Gc00252		Genome	Complete and Published	Public	Environm Biotech Inst, State Univ of New York, California Polytechnic State Univ	Environm Biotech Inst, Dairy Management Inc	Cano R		http://www.calpoly.edu/~rcano/	LBA	2005-01-31	PNAS 102, 3906-12	Biotechnological, Food industry, Yogurt production	272621	82			000357_GCAT
213	387344	Lactobacillus brevis ATCC367								c	0	0			Lactobacillus brevis ATCC 367	Bacteria	Firmicutes	Bacilli	Lactobacillales	Lactobacillaceae	Lactobacillus	Lactobacillus brevis	BACTERIAL	Lactobacillus brevis ATCC 367	ATCC 367			Lactobacillus brevis ATCC 367	ATCC 367	Yes	Gc00436	Gi00310	Genome	Complete and Published	Public	DOE Joint Genome Institute, Fidelity Systems Inc, UCSD	DOE	Bruce D	microbes@cuba.jgi-psf.org		LVIS	2006-10-18	PNAS 103, 15611-6	Biotechnological, Food industry	387344	404			000174_GCAT
214	321967	Lactobacillus casei ATCC334								c	0	0			Lactobacillus casei ATCC 334	Bacteria	Firmicutes	Bacilli	Lactobacillales	Lactobacillaceae	Lactobacillus	Lactobacillus casei	BACTERIAL	Lactobacillus casei ATCC 334	ATCC 334			Lactobacillus casei ATCC 334	ATCC 334		Gc00438	Gi00311	Genome	Complete and Published	Public	Fidelity Systems Inc, DOE Joint Genome Institute, Utah State Univ	DOE	Broadbent J		http://www.usu.edu/familylife/nfs/gee%20whiz/Jeff.PDF	LSEI	2006-10-18	PNAS 103, 15611-6	Biotechnological, Food industry, Lactic acid production	321967	402			000172_GCAT
215	543734	Lactobacillus casei BL23	Lactobacillus casei BL23	191637208	138	5e-34	YP_001986374.1	Sigma 54 transcription factor	1	c	1	1			Lactobacillus casei BL23	Bacteria	Firmicutes	Bacilli	Lactobacillales	Lactobacillaceae	Lactobacillus	Lactobacillus casei	BACTERIAL	Lactobacillus casei BL23	BL23			Lactobacillus casei BL23			Gc00822		Genome	Complete and Published	Public	CNRS		Deutscher J	josef.deutscher@grignon.inra.fr		LCABL	2008-06-24	Unpublished	Biotechnological, Food industry, Lactic acid production, Medical	543734	30359			004003_GCAT
216	390333	Lactobacillus delbrueckii subsp. bulgaricus ATCC11842 (IG-98)								c	0	0			Lactobacillus delbrueckii bulgaricus ATCC 11842	Bacteria	Firmicutes	Bacilli	Lactobacillales	Lactobacillaceae	Lactobacillus	Lactobacillus delbrueckii	BACTERIAL	Lactobacillus delbrueckii bulgaricus ATCC 11842	ATCC 11842			Lactobacillus delbrueckii subsp. bulgaricus ATCC 11842	ATCC 11842	Yes	Gc00394	Gi00312	Genome	Complete and Published	Public	INRA, Genoscope	Danone Vitapole	van de Guchte M	maarten.vandeguchte@jouy.inra.fr		Ldb	2006-06-14	PNAS 103, 9274-9	Biotechnological, Food industry, Lactic acid production	390333	16871			000216_GCAT
217	321956	Lactobacillus delbrueckii bulgaricus ATCCBAA-365 (JGI)								c	0	0			Lactobacillus delbrueckii bulgaricus ATCC BAA-365	Bacteria	Firmicutes	Bacilli	Lactobacillales	Lactobacillaceae	Lactobacillus	Lactobacillus delbrueckii	BACTERIAL	Lactobacillus delbrueckii bulgaricus ATCC BAA-365	ATCC BAA-365			Lactobacillus delbrueckii subsp. bulgaricus ATCC BAA-365	ATCC BAA-365		Gc00443	Gi00313	Genome	Complete and Published	Public	DOE Joint Genome Institute, Fidelity Systems Inc, Univ of Wisconsin-Madison	DOE	Bruce D	microbes@cuba.jgi-psf.org		LBUL	2006-10-18	PNAS 103, 15611-6	Biotechnological, Food industry, Lactic acid production	321956	403			000167_GCAT
218	334390	Lactobacillus fermentum IFO 3956								c	0	0			Lactobacillus fermentum IFO 3956	Bacteria	Firmicutes	Bacilli	Lactobacillales	Lactobacillaceae	Lactobacillus	Lactobacillus fermentum	BACTERIAL	Lactobacillus fermentum IFO 3956	IFO 3956			Lactobacillus fermentum IFO 3956	NBRC 3956		Gc00787	Gi02199	Genome	Complete and Published	Public	Univ of Tokyo, Azabu Univ		Morita H	morita@azabu-u.ac.jp			2008-04-16	DNA Research 15, 151-61	Biotechnological, Food industry	334390	18979			002899_GCAT
219	324831	Lactobacillus gasseri ATCC-33323 (JGI)								c	0	0			Lactobacillus gasseri ATCC 33323	Bacteria	Firmicutes	Bacilli	Lactobacillales	Lactobacillaceae	Lactobacillus	Lactobacillus gasseri	BACTERIAL	Lactobacillus gasseri ATCC 33323	ATCC 33323			Lactobacillus gasseri ATCC 33323	ATCC 33323	Yes	Gc00447	Gi00314	Genome	Complete and Published	Public	DOE Joint Genome Institute, Fidelity Systems Inc, North Carolina State Univ	DOE	Klaenhammer T		http://fsweb2.schaub.ncsu.edu/trkwebsite/Main/main.htm	LGAS	2006-10-18	PNAS 103, 15611-6	Biotechnological, Food industry	324831	84			000165_GCAT
220	405566	Lactobacillus helveticus DPC 4571 (IG-177)								c	0	0			Lactobacillus helveticus DPC 4571	Bacteria	Firmicutes	Bacilli	Lactobacillales	Lactobacillaceae	Lactobacillus	Lactobacillus helveticus	BACTERIAL	Lactobacillus helveticus DPC 4571	DPC 4571			Lactobacillus helveticus DPC 4571			Gc00690	Gi01652	Genome	Complete and Published	Public	MWG-Biotech, Teagasc		Beresford T	tom.beresford@teagasc.ie		lhv	2007-11-15	J. Bacteriol. 190, 727-35	Biotechnological, Food industry	405566	17811			001151_GCAT
221	257314	Lactobacillus johnsonii NCC533								c	0	0			Lactobacillus johnsonii NCC533	Bacteria	Firmicutes	Bacilli	Lactobacillales	Lactobacillaceae	Lactobacillus	Lactobacillus johnsonii	BACTERIAL	Lactobacillus johnsonii NCC533	NCC533			Lactobacillus johnsonii NCC 533	NCC 533		Gc00171		Genome	Complete and Published	Public	Univ of Georgia, Nestle, North Carolina State Univ	Nestle	Pridmore RD	raymond-david.pridmore@rdls.nestle.com		LJ	2004-02-11	PNAS 101, 2512-7	Biotechnological, Food industry	257314	9638			000439_GCAT
222	644042	Lactobacillus_plantarum_JDM1	Lactobacillus plantarum JDM1	254555819	174	7e-45	YP_003062236.1	RNA polymerase factor sigma-54			1	1			Lactobacillus plantarum JDM1	Bacteria	Firmicutes	Bacilli	Lactobacillales	Lactobacillaceae	Lactobacillus	Lactobacillus plantarum	BACTERIAL	Lactobacillus plantarum JDM1	JDM1			Lactobacillus plantarum JDM1			Gc01008		Genome	Complete and Published	Public	Shanghai Jiao Tong Univ		Guo X	microbiology@sjtu.edu.cn		JDM1	2009-07-17	J. Bacteriology 191, 5020-1	Medical	644042	32969			005221_GCAT
223	220668	Lactobacillus plantarum WCFS1	Lactobacillus plantarum WCFS1	28377640	174	7e-45	NP_784532.1	RNA polymerase factor sigma-54	1	c	1	1			Lactobacillus plantarum WCFS1	Bacteria	Firmicutes	Bacilli	Lactobacillales	Lactobacillaceae	Lactobacillus	Lactobacillus plantarum	BACTERIAL	Lactobacillus plantarum WCFS1	WCFS1			Lactobacillus plantarum WCFS1			Gc00122		Genome	Complete and Published	Public	Greenomics, Wageningen Centre for Food Sciences	WCFS	Kleerebezem M	kleerebe@nizo.nl			2003-02-14	PNAS 100, 1990-5	Biotechnological, Food industry, Lactic acid production	220668	356			000488_GCAT
224	299033	Lactobacillus reuteri F275								c	0	0			Lactobacillus reuteri F275, JCM 1112	Bacteria	Firmicutes	Bacilli	Lactobacillales	Lactobacillaceae	Lactobacillus	Lactobacillus reuteri	BACTERIAL	Lactobacillus reuteri F275, JCM 1112	F275, JCM 1112			Lactobacillus reuteri DSM 20016	JCM 1112, DSM 20016	Yes	Gc00573	Gi00790	Genome	Complete and Published	Public	DOE Joint Genome Institute, Univ of Otago	DOE	Tannock G	gerald.tannock@stonebow.otago.ac.nz		Lreu	2007-05-31	Unpublished	Biotechnological, Food industry	299033	15766			001153_GCAT
225	314315	Lactobacillus sakei subsp. sakei 23K								c	0	0			Lactobacillus sakei sakei 23K	Bacteria	Firmicutes	Bacilli	Lactobacillales	Lactobacillaceae	Lactobacillus	Lactobacillus sakei	BACTERIAL	Lactobacillus sakei sakei 23K	23K			Lactobacillus sakei subsp. sakei 23K			Gc00318		Genome	Complete and Published	Public	INRA		Zagorec M	Monique.Zagorec@jouy.inra.fr		LSA	2005-11-10	Nat. Biotechnology 23, 1527-33	Biotechnological, Food industry, Lactic acid production	314315	13435			000292_GCAT
226	362948	Lactobacillus salivarius subsp. salivarius UCC118 (IG-157)								c	0	0			Lactobacillus salivarius salivarius UCC118	Bacteria	Firmicutes	Bacilli	Lactobacillales	Lactobacillaceae	Lactobacillus	Lactobacillus salivarius	BACTERIAL	Lactobacillus salivarius salivarius UCC118	UCC118			Lactobacillus salivarius UCC118			Gc00362	Gi01470	Genome	Complete and Published	Public	Univ College Cork						2006-04-03	PNAS 103, 6718-23	Biotechnological, Food industry	362948	13280			000248_GCAT
227	416870	Lactococcus lactis subsp. cremoris MG1363								c	0	0			Lactococcus lactis cremoris MG1363	Bacteria	Firmicutes	Bacilli	Lactobacillales	Streptococcaceae	Lactococcus	Lactococcus lactis	BACTERIAL	Lactococcus lactis cremoris MG1363	MG1363			Lactococcus lactis subsp. cremoris MG1363			Gc00508	Gi00318	Genome	Complete and Published	Public	Institute of Food Research, Alimentary Pharmabiotic Centre, National Univ of Ireland, Bielefeld Univ, Univ of Groningen		Kok J	jan.kok@rug.nl		llmg	2007-01-31	J Bacteriology 189, 3256-3270	Biotechnological, Food industry	416870	18797			000101_GCAT
228	272622	Lactococcus lactis subsp. cremoris SK11								c	0	0			Lactococcus lactis cremoris SK11	Bacteria	Firmicutes	Bacilli	Lactobacillales	Streptococcaceae	Lactococcus	Lactococcus lactis	BACTERIAL	Lactococcus lactis cremoris SK11	SK11			Lactococcus lactis subsp. cremoris SK11	NCDO 2016, NCIMB 702016, NCIMB 702004, NCDO 2004		Gc00450	Gi00319	Genome	Complete and Published	Public	Fidelity Systems Inc, DOE Joint Genome Institute, Utah State Univ	DOE	Bruce D	microbes@cuba.jgi-psf.org		LACR	2006-10-18	PNAS 103, 15611-6	Biotechnological, Cheese production, Food industry	272622	401			000159_GCAT
229	272623	Lactococcus lactis str. IL 1403								c	0	0			Lactococcus lactis lactis IL1403	Bacteria	Firmicutes	Bacilli	Lactobacillales	Streptococcaceae	Lactococcus	Lactococcus lactis	BACTERIAL	Lactococcus lactis lactis IL1403	IL1403			Lactococcus lactis subsp. lactis Il1403			Gc00054		Genome	Complete and Published	Public	INRA, Genoscope	INRA	Sorokin A	sorokine@diamant.jouy.inra.fr		L	2001-05-10	Genome Research 11, 731-753	Biotechnological, Cheese production, Food industry	272623	72			000556_GCAT
230	349519	Leuconostoc citreum KM20								c	0	0			Leuconostoc citreum KM20	Bacteria	Firmicutes	Bacilli	Lactobacillales	Leuconostocaceae	Leuconostoc	Leuconostoc citreum	BACTERIAL	Leuconostoc citreum KM20	KM20			Leuconostoc citreum KM20			Gc00724	Gi00329	Genome	Complete and Published	Public	KRIBB		Kim JF	jfk@kribb.re.kr		LCK	2008-03-12	J. Bacteriology 190, 3093-4	Acetate production, Biotechnological, Ethanol production, Food industry, Lactic acid production	349519	16062			001168_GCAT
231	203120	Leuconostoc mesenteroides ATCC8293								c	0	0			Leuconostoc mesenteroides mesenteroides ATCC 8293	Bacteria	Firmicutes	Bacilli	Lactobacillales	Leuconostocaceae	Leuconostoc	Leuconostoc mesenteroides	BACTERIAL	Leuconostoc mesenteroides mesenteroides ATCC 8293	ATCC 8293			Leuconostoc mesenteroides subsp. mesenteroides ATCC 8293	ATCC 8293	Yes	Gc00444	Gi00330	Genome	Complete and Published	Public	DOE Joint Genome Institute, Fidelity Systems Inc, North Carolina State Univ	DOE	Breidt F		http://www.cals.ncsu.edu/food_science/faculty/Breidt/	LEUM	2006-10-24	PNAS 103, 15611-6	Biotechnological, Food industry, Lactic acid production	203120	315			000166_GCAT
232	272626	Listeria innocua Clip11262	Listeria innocua Clip11262	16801617	200	1e-52	NP_471885.1	RNA polymerase factor sigma-54	3	c	1	3			Listeria innocua Clip11262, rhamnose-negative	Bacteria	Firmicutes	Bacilli	Bacillales	Listeriaceae	Listeria	Listeria innocua	BACTERIAL	Listeria innocua Clip11262, rhamnose-negative	Clip11262, rhamnose-negative	6a		Listeria innocua Clip11262	ATCC BAA-680	No	Gc00068		Genome	Complete and Published	Public	EC Concortium	European Union, Institut Pasteur	Cossart P	pcossart@pasteur.fr			2001-10-26	Science 294,849-852	Medical	272626	86			000542_GCAT
233	634178	Listeria monocytogenes Clip81459	Listeria monocytogenes Clip81459	226225009	199	3e-52	YP_002759116.1	RNA polymerase sigma-54 factor (sigma-L)	3	c	1	3			Listeria monocytogenes 4b CLIP 80459	Bacteria	Firmicutes	Bacilli	Bacillales	Listeriaceae	Listeria	Listeria monocytogenes	BACTERIAL	Listeria monocytogenes 4b CLIP 80459	4b CLIP 80459	4b		Listeria monocytogenes HPB2262			Gc00977		Genome	Complete and Published	Public	Institut Pasteur		Rusniok C	rusniok@pasteur.fr		Lm4b	2009-03-30	Unpublished	Poultry Pathogen, Animal Pathogen, Cattle Pathogen, Human Pathogen, Medical, Swine Pathogen	634178	32207			005029_GCAT
234	265669	Listeria monocytogenes str. 4b F2365	Listeria monocytogenes str. 4b F2365	46908634	199	3e-52	YP_015023.1	RNA polymerase factor sigma-54	2	c	1	2			Listeria monocytogenes 4b F2365	Bacteria	Firmicutes	Bacilli	Bacillales	Listeriaceae	Listeria	Listeria monocytogenes	BACTERIAL	Listeria monocytogenes 4b F2365	4b F2365	4b		Listeria monocytogenes str. 4b F2365	LMG 23356	No	Gc00186		Genome	Complete and Published	Public	J. Craig Venter Institute	USDA	Nelson KE		http://www.tigr.org/~kenelson/	LMOf	2004-04-28	NAR 32, 2386-95	Human Pathogen, Medical	265669	85			000424_GCAT
235	169963	Listeria monocytogenes EGD-e	Listeria monocytogenes EGD-e	16804499	198	4e-52	NP_465984.1	RNA polymerase factor sigma-54	3	c	1	3			Listeria monocytogenes EGD-e	Bacteria	Firmicutes	Bacilli	Bacillales	Listeriaceae	Listeria	Listeria monocytogenes	BACTERIAL	Listeria monocytogenes EGD-e	EGD-e	1/2a		Listeria monocytogenes EGD-e			Gc00069		Genome	Complete and Published	Public	EC Concortium	European Union	Cossart P	pcossart@pasteur.fr		lmo	2001-10-26	Science 294,849-852	Animal Pathogen, Cattle Pathogen, Medical, Poultry Pathogen, Swine Pathogen	169963	276			000541_GCAT
236	552536	Listeria monocytogenes HCC23	Listeria monocytogenes HCC23	217963437	199	3e-52	YP_002349115.1	RNA polymerase sigma-54 factor	3	c	1	3			Listeria monocytogenes HCC23	Bacteria	Firmicutes	Bacilli	Bacillales	Listeriaceae	Listeria	Listeria monocytogenes	BACTERIAL	Listeria monocytogenes HCC23	HCC23	4a		Listeria monocytogenes HCC23			Gc00899	Gi03364	Genome	Complete and Published	Public	Mississippi State Univ		Lawrence M	lawrence@cvm.msstate.edu		LMHCC	2008-12-12	Unpublished	Animal Pathogen, Cattle Pathogen, Human Pathogen, Medical, Poultry Pathogen, Swine Pathogen	552536	29409			004133_GCAT
237	386043	Listeria welshimeri serovar 6b str. SLCC5334 (IG-DE; IG-75)	Listeria welshimeri serovar 6b str. SLCC5334	116873826	192	3e-50	YP_850607.1	RNA polymerase factor sigma-54	3	c	1	3			Listeria welshimeri SLCC5334	Bacteria	Firmicutes	Bacilli	Bacillales	Listeriaceae	Listeria	Listeria welshimeri	BACTERIAL	Listeria welshimeri SLCC5334	SLCC5334	6b		Listeria welshimeri serovar 6b str. SLCC5334	CIP 8149, SLCC 5334, DSM 20650, ATCC 35897		Gc00418	Gi00334	Genome	Complete and Published	Public	Univ of Giessen, Univ of Wuerzburg	BMBF	Chakraborty T	Trinad.Chakraborty@mikrobio.med.uni-giessen.de		lwe	2006-10-25	J Bacteriol 188, 7405-15	Medical	386043	13443			000192_GCAT
238	444177	Lysinibacillus sphaericus C3-41	Lysinibacillus sphaericus C3-41	169825723	174	9e-45	YP_001695881.1	RNA polymerase sigma-54 factor	3	f	1	1			Lysinibacillus sphaericus C3-41	Bacteria	Firmicutes	Bacilli	Bacillales	Planococcaceae	Lysinibacillus	Lysinibacillus sphaericus	BACTERIAL	Lysinibacillus sphaericus C3-41	C3-41	H5a5b		Lysinibacillus sphaericus C3-41			Gc00727	Gi02278	Genome	Complete and Published	Public	Beijing Genomics Institute	Chinese Academy of Sciences	Yuan Z	yzm@wh.iov.cn		Bsph	2008-02-27	J. Bacteriology 190, 2892-902	Agricultural, Insect Pathogen	444177	19619			002997_GCAT
239	458233	Macrococcus caseolyticus JCSC5402									0	0			Macrococcus caseolyticus JCSC5402	Bacteria	Firmicutes	Bacilli	Bacillales	Staphylococcaceae	Macrococcus	Macrococcus caseolyticus	BACTERIAL	Macrococcus caseolyticus JCSC5402	JCSC5402			Macrococcus caseolyticus JCSC5402			Gc00909	Gi02280	Genome	Complete and Published	Public	Juntendo Univ		Baba T	tbaba@juntendo.ac.jp		MCCL	2009-01-29	J Bacteriology 191, 1180-90		458233	20209			002999_GCAT
240	221109	Oceanobacillus iheyensis HTE831	Oceanobacillus iheyensis HTE831	23099896	159	4e-40	NP_693362.1	RNA polymerase sigma-54 factor	6	f	1	5			Oceanobacillus iheyensis HTE831	Bacteria	Firmicutes	Bacilli	Bacillales	Bacillaceae	Oceanobacillus	Oceanobacillus iheyensis	BACTERIAL	Oceanobacillus iheyensis HTE831	HTE831			Oceanobacillus iheyensis HTE831	JCM 11309, DSM 14371	Yes	Gc00099		Genome	Complete and Published	Public	JAMSTEC		Takami H	takamih@jamstec.go.jp		OB	2002-09-07	NAR 30, 3927-3935	Biotechnological	221109	284			000511_GCAT
241	203123	Oenococcus oeni PSU-1								c	0	0			Oenococcus oeni PSU-1	Bacteria	Firmicutes	Bacilli	Lactobacillales	Leuconostocaceae	Oenococcus	Oenococcus oeni	BACTERIAL	Oenococcus oeni PSU-1	PSU-1			Oenococcus oeni PSU-1	ATCC BAA-331	Yes	Gc00440	Gi00417	Genome	Complete and Published	Public	Fidelity Systems Inc, Univ of California, Davis, DOE Joint Genome Institute	DOE	Mills D		http://wineserver.ucdavis.edu/people/Faculty/mills/index.htm	OEOE	2006-10-18	PNAS 103, 15611-6	Biotechnological, Food industry, Malolactic fermentation	203123	317			000170_GCAT
242	278197	Pediococcus pentosaceus ATCC25745	Pediococcus pentosaceus ATCC 25745	116492259	196	1e-51	YP_803994.1	RNA polymerase factor sigma-54	2	c	1	2			Pediococcus pentosaceus ATCC 25745	Bacteria	Firmicutes	Bacilli	Lactobacillales	Lactobacillaceae	Pediococcus	Pediococcus pentosaceus	BACTERIAL	Pediococcus pentosaceus ATCC 25745	ATCC 25745			Pediococcus pentosaceus ATCC 25745	ATCC 25745		Gc00439	Gi00437	Genome	Complete and Published	Public	DOE Joint Genome Institute, Fidelity Systems Inc, Utah State Univ	DOE	Bruce D	microbes@cuba.jgi-psf.org		PEPE	2006-10-18	PNAS 103, 15611-6	Biotechnological, Food industry, Lactic acid production	278197	398			000171_GCAT
243	359787	Staphylococcus aureus subsp. aureus JH1								c	0	0			Staphylococcus aureus JH1 VISA	Bacteria	Firmicutes	Bacilli	Bacillales	Staphylococcaceae	Staphylococcus	Staphylococcus aureus	BACTERIAL	Staphylococcus aureus JH1 VISA	JH1 VISA			Staphylococcus aureus subsp. aureus JH1			Gc00586	Gi00765	Genome	Complete and Published	Public	DOE Joint Genome Institute, Rockefeller Univ	DOE	Bruce D	microbes@cuba.jgi-psf.org		SaurJH1	2007-06-28	PNAS 104, 9451-6	Animal Pathogen, Cattle Pathogen, Human Pathogen, Medical, Poultry Pathogen	359787	15758			001516_GCAT
244	273036	Staphylococcus aureus RF122								c	0	0			Staphylococcus aureus RF122 bovine	Bacteria	Firmicutes	Bacilli	Bacillales	Staphylococcaceae	Staphylococcus	Staphylococcus aureus	BACTERIAL	Staphylococcus aureus RF122 bovine	RF122 bovine			Staphylococcus aureus RF122			Gc00327		Genome	Complete and Published	Public	Univ of Minnesota	USDA/CSREES	Kapur V		http://www.cvm.umn.edu/departments/vpb/faculty/kapur.htm	SAB	2005-11-30	Unpublished	Animal Pathogen, Cattle Pathogen, Human Pathogen, Medical, Poultry Pathogen	273036	63			000283_GCAT
245	93062	Staphylococcus aureus subsp. aureus COL								c	0	0			Staphylococcus aureus aureus COL	Bacteria	Firmicutes	Bacilli	Bacillales	Staphylococcaceae	Staphylococcus	Staphylococcus aureus	BACTERIAL	Staphylococcus aureus aureus COL	COL			Staphylococcus aureus subsp. aureus COL			Gc00249		Genome	Complete and Published	Public	J. Craig Venter Institute	MGRI, NIH-NIAID	Gill SR		http://www.tigr.org/~srgill/	SA	2005-01-13	J Bacteriology 187, 2426-38	Animal Pathogen, Cattle Pathogen, Human Pathogen, Medical, Poultry Pathogen	93062	238			000360_GCAT
246	359786	Staphylococcus aureus subsp. aureus JH9								c	0	0			Staphylococcus aureus aureus JH9 VISA	Bacteria	Firmicutes	Bacilli	Bacillales	Staphylococcaceae	Staphylococcus	Staphylococcus aureus	BACTERIAL	Staphylococcus aureus aureus JH9 VISA	JH9 VISA			Staphylococcus aureus subsp. aureus JH9			Gc00564	Gi01035	Genome	Complete and Published	Public	DOE Joint Genome Institute, Rockefeller Univ	DOE	Tomasz A	tomasz@rockefeller.edu		SaurJH9	2007-05-18	PNAS 104, 9451-9456	Animal Pathogen, Cattle Pathogen, Human Pathogen, Medical, Poultry Pathogen	359786	15757			001517_GCAT
247	367830	Staphylococcus aureus subsp. aureus USA300								c	0	0			Staphylococcus aureus aureus MRSA USA300, FPR3757	Bacteria	Firmicutes	Bacilli	Bacillales	Staphylococcaceae	Staphylococcus	Staphylococcus aureus	BACTERIAL	Staphylococcus aureus aureus MRSA USA300, FPR3757	MRSA USA300, FPR3757			Staphylococcus aureus subsp. aureus USA300			Gc00347		Genome	Complete and Published	Public	UCSF		Diep BA	bdiep@epi-center.ucsf.edu		SAUSA300	2006-02-10	Lancet 367, 731-9	Human Pathogen, Medical	367830	16313			000263_GCAT
248	451516	Staphylococcus aureus subsp. aureus USA300_TCH1516								c	0	0			Staphylococcus aureus aureus MRSA USA300_TCH1516	Bacteria	Firmicutes	Bacilli	Bacillales	Staphylococcaceae	Staphylococcus	Staphylococcus aureus	BACTERIAL	Staphylococcus aureus aureus MRSA USA300_TCH1516	MRSA USA300_TCH1516			Staphylococcus aureus subsp. aureus USA300_TCH1516			Gc00688	Gi01866	Genome	Complete and Published	Public	BCM-HGSC		Highlander, SK	sarahh@bcm.tmc.edu	http://imgen.bcm.tmc.edu/molgen/facultyaz/weinstock.html	USA300HOU	2007-11-16	BMC Microbiology 7, 99	Human Pathogen, Medical	451516	19489			001074_GCAT
249	282458	Staphylococcus aureus EMRSA-16 Strain 252								c	0	0			Staphylococcus aureus aureus MRSA252	Bacteria	Firmicutes	Bacilli	Bacillales	Staphylococcaceae	Staphylococcus	Staphylococcus aureus	BACTERIAL	Staphylococcus aureus aureus MRSA252	MRSA252			Staphylococcus aureus subsp. aureus MRSA252			Gc00193		Genome	Complete and Published	Public	Sanger Institute, Univ of Bath, Trinity College, Dublin	Beowulf Genomics	Parkhill J		http://www.sanger.ac.uk/Users/parkhill/	SAR	2004-06-22	PNAS 101, 9786-91	Animal Pathogen, Cattle Pathogen, Human Pathogen, Medical, Poultry Pathogen	282458	265			000417_GCAT
250	282459	Staphylococcus aureus MSSA Strain 476								c	0	0			Staphylococcus aureus aureus MSSA476	Bacteria	Firmicutes	Bacilli	Bacillales	Staphylococcaceae	Staphylococcus	Staphylococcus aureus	BACTERIAL	Staphylococcus aureus aureus MSSA476	MSSA476			Staphylococcus aureus subsp. aureus MSSA476			Gc00194		Genome	Complete and Published	Public	Sanger Institute, Univ of Bath, Trinity College, Dublin	Beowulf Genomics	Parkhill J		http://www.sanger.ac.uk/Users/parkhill/		2004-06-22	PNAS 101, 9786-91	Animal Pathogen, Cattle Pathogen, Human Pathogen, Medical, Poultry Pathogen	282459	266			000416_GCAT
251	418127	Staphylococcus aureus subsp. aureus Mu3								c	0	0			Staphylococcus aureus aureus Mu3	Bacteria	Firmicutes	Bacilli	Bacillales	Staphylococcaceae	Staphylococcus	Staphylococcus aureus	BACTERIAL	Staphylococcus aureus aureus Mu3	Mu3			Staphylococcus aureus subsp. aureus Mu3	CIP 106415, ATCC 700698, CCUG 45316	No	Gc00639		Genome	Complete and Published	Public	Juntendo Univ		Hiramatsu K	khiram06@med.juntendo.ac.jp		SAHV	2007-09-04	Unpublished	Animal Pathogen, Cattle Pathogen, Human Pathogen, Medical, Poultry Pathogen	418127	18509			003050_GCAT
252	158878	Staphylococcus aureus Mu50								c	0	0			Staphylococcus aureus aureus Mu50 (VRSA)	Bacteria	Firmicutes	Bacilli	Bacillales	Staphylococcaceae	Staphylococcus	Staphylococcus aureus	BACTERIAL	Staphylococcus aureus aureus Mu50 (VRSA)	Mu50 (VRSA)			Staphylococcus aureus subsp. aureus Mu50	ATCC 700699		Gc00051		Genome	Complete and Published	Public	Univ of Tokyo, ONRI, Kyushu Univ, RIKEN, Kitasato Univ, Juntendo Univ, Kyoto Univ, Univ of Tsukuba, NITE	JSPS, NITE	Hiramatsu K	hiram@med.juntendo.ac.jp		SAV	2001-04-21	The Lancet 357, 1225-1240	Animal Pathogen, Cattle Pathogen, Human Pathogen, Medical, Poultry Pathogen	158878	263			000559_GCAT
253	196620	Staphylococcus aureus MW2								c	0	0			Staphylococcus aureus aureus MW2	Bacteria	Firmicutes	Bacilli	Bacillales	Staphylococcaceae	Staphylococcus	Staphylococcus aureus	BACTERIAL	Staphylococcus aureus aureus MW2	MW2			Staphylococcus aureus subsp. aureus MW2			Gc00090		Genome	Complete and Published	Public	Juntendo Univ, NITE	NITE	Hiramatsu K	mailto:hiram@med.juntendo.ac.jp		MW	2002-05-25	Lancet 359, 1819-1827	Animal Pathogen, Cattle Pathogen, Human Pathogen, Medical, Poultry Pathogen	196620	306			000520_GCAT
254	158879	Staphylococcus aureus N315								c	0	0			Staphylococcus aureus aureus N315 (MRSA)	Bacteria	Firmicutes	Bacilli	Bacillales	Staphylococcaceae	Staphylococcus	Staphylococcus aureus	BACTERIAL	Staphylococcus aureus aureus N315 (MRSA)	N315 (MRSA)			Staphylococcus aureus subsp. aureus N315			Gc00050		Genome	Complete and Published	Public	Univ of Tokyo, ONRI, Kyushu Univ, RIKEN, Kitasato Univ, Juntendo Univ, Kyoto Univ, Univ of Tsukuba, NITE	NITE	Hiramatsu K	hiram@med.juntendo.ac.jp		SA	2001-04-21	The Lancet 357,1225-1240	Animal Pathogen, Cattle Pathogen, Human Pathogen, Medical, Poultry Pathogen	158879	264			000560_GCAT
255	93061	Staphylococcus aureus NCTC-8325								c	0	0			Staphylococcus aureus aureus NCTC 8325	Bacteria	Firmicutes	Bacilli	Bacillales	Staphylococcaceae	Staphylococcus	Staphylococcus aureus	BACTERIAL	Staphylococcus aureus aureus NCTC 8325	NCTC 8325			Staphylococcus aureus subsp. aureus NCTC 8325	NCTC 8325		Gc00349	Gi00596	Genome	Complete and Published	Public	Univ of Oklahoma	MGRI, NIH-NIAID	Iandolo JJ	john-iandolo@ouhsc.edu		SAOUHSC	2006-02-18	Unpublished	Animal Pathogen, Cattle Pathogen, Human Pathogen, Medical, Poultry Pathogen	93061	237			000261_GCAT
256	426430	Staphylococcus aureus subsp. aureus str. Newman								c	0	0			Staphylococcus aureus aureus Newman	Bacteria	Firmicutes	Bacilli	Bacillales	Staphylococcaceae	Staphylococcus	Staphylococcus aureus	BACTERIAL	Staphylococcus aureus aureus Newman	Newman			Staphylococcus aureus subsp. aureus str. Newman			Gc00593		Genome	Complete and Published	Public	Juntendo Univ		Baba, T	tbaba@med.juntendo.ac.jp		NWMN	2007-07-03	J Bacteriology 190, 300-10	Animal Pathogen, Human Pathogen, Medical	426430	18801			002835_GCAT
257	396513	Staphylococcus carnosus subsp. carnosus TM300								c	0	0			Staphylococcus carnosus TM300	Bacteria	Firmicutes	Bacilli	Bacillales	Staphylococcaceae	Staphylococcus	Staphylococcus carnosus	BACTERIAL	Staphylococcus carnosus TM300	TM300						Gc00955	Gi00598	Genome	Complete and Published	Public	MWG-Biotech, Univ of Wuerzburg		Rosenstein R	ralf.rosenstein@uni-tuebingen.de		Sca	2009-02-02	Appl Environ Microbiol. 75, 811-22	Food industry, Biotechnological	396513	34811			001520_GCAT
258	176280	Staphylococcus epidermidis ATCC 12228								c	0	0			Staphylococcus epidermidis ATCC 12228	Bacteria	Firmicutes	Bacilli	Bacillales	Staphylococcaceae	Staphylococcus	Staphylococcus epidermidis	BACTERIAL	Staphylococcus epidermidis ATCC 12228	ATCC 12228			Staphylococcus epidermidis ATCC 12228	ATCC 12228	No	Gc00117		Genome	Complete and Published	Public	Shanghai Medical Univ, Chinese National Human Genome Center at Shanghai	NSFC	Wen Y-M	ymwen@shmu.edu.cn		SE	2003-01-02	Mol Microbiology 49, 1577-93	Medical	176280	279			000493_GCAT
259	176279	Staphylococcus epidermidis RP62A								c	0	0			Staphylococcus epidermidis RP62A	Bacteria	Firmicutes	Bacilli	Bacillales	Staphylococcaceae	Staphylococcus	Staphylococcus epidermidis	BACTERIAL	Staphylococcus epidermidis RP62A	RP62A			Staphylococcus epidermidis RP62A	ATCC 35984		Gc00250		Genome	Complete and Published	Public	J. Craig Venter Institute	NIH-NIAID	Gill SR	srgill@tigr.org		SE	2005-01-18	J Bacteriology 187, 2426-38	Human Pathogen, Medical	176279	64			000359_GCAT
260	279808	Staphylococcus haemolyticus JCSC1435								c	0	0			Staphylococcus haemolyticus JCSC1435	Bacteria	Firmicutes	Bacilli	Bacillales	Staphylococcaceae	Staphylococcus	Staphylococcus haemolyticus	BACTERIAL	Staphylococcus haemolyticus JCSC1435	JCSC1435			Staphylococcus haemolyticus JCSC1435	JCSC1435		Gc00274		Genome	Complete and Published	Public	Juntendo Univ, NITE		Keiichi H	hiram@med.juntendo.ac.jp			2005-07-12	J Bacteriol 187, 7292-308	Animal Pathogen, Biotechnological, Human Pathogen, Medical	279808	12508			000335_GCAT
261	342451	Staphylococcus saprophyticus subsp. saprophyticus ATCC 15305								c	0	0			Staphylococcus saprophyticus saprophyticus GTC 265	Bacteria	Firmicutes	Bacilli	Bacillales	Staphylococcaceae	Staphylococcus	Staphylococcus saprophyticus	BACTERIAL	Staphylococcus saprophyticus saprophyticus GTC 265	GTC 265			Staphylococcus saprophyticus subsp. saprophyticus ATCC 15305	NCTC 7292, DSM 20229, ATCC 15305	Yes	Gc00291		Genome	Complete and Published	Public	Kitasato Univ		Hattori M	hattori@genome.ls.kitasato-u.ac.jp		SSP	2005-08-12	PNAS 102, 13272-7	Human Pathogen, Medical	342451	15596			000318_GCAT
262	208435	Streptococcus agalactiae 2603V/R								c	0	0			Streptococcus agalactiae 2603V/R	Bacteria	Firmicutes	Bacilli	Lactobacillales	Streptococcaceae	Streptococcus	Streptococcus agalactiae	BACTERIAL	Streptococcus agalactiae 2603V/R	2603V/R	V/V		Streptococcus agalactiae 2603V/R	ATCC BAA-611	No	Gc00098		Genome	Complete and Published	Public	J. Craig Venter Institute	NIH-NIAID	Tettelin HS		http://www.tigr.org/~tettelin/		2002-08-28	PNAS 99, 12391-12396	Human Pathogen, Medical	208435	330			000512_GCAT
263	205921	Streptococcus agalactiae A909								c	0	0			Streptococcus agalactiae A909,ATCC BAA-1138	Bacteria	Firmicutes	Bacilli	Lactobacillales	Streptococcaceae	Streptococcus	Streptococcus agalactiae	BACTERIAL	Streptococcus agalactiae A909,ATCC BAA-1138	A909,ATCC BAA-1138	Ic		Streptococcus agalactiae A909	ATCC BAA-1138		Gc00302		Genome	Complete and Published	Public	J. Craig Venter Institute	NIH-NIAID	Rappuoli R	rino_rappuoli@chiron.com		SAK	2005-10-03	PNAS 102, 13950-5	Animal Pathogen, Cattle Pathogen, Human Pathogen, Medical	205921	326			000308_GCAT
264	211110	Streptococcus agalactiae NEM316								c	0	0			Streptococcus agalactiae NEM316	Bacteria	Firmicutes	Bacilli	Lactobacillales	Streptococcaceae	Streptococcus	Streptococcus agalactiae	BACTERIAL	Streptococcus agalactiae NEM316	NEM316	III/III		Streptococcus agalactiae NEM316			Gc00100		Genome	Complete and Published	Public	Institut Pasteur	MENRT	Kunst F	fkunst@pasteur.fr		gbs	2002-09-30	Mol Microbiol 45, 1499-513	Human Pathogen, Medical	211110	334			000510_GCAT
265	486410	Streptococcus_dysgalactiae_equisimilis_GGS_124								c	0	0			Streptococcus dysgalactiae equisimilis GGS_124	Bacteria	Firmicutes	Bacilli	Lactobacillales	Streptococcaceae	Streptococcus	Streptococcus dysgalactiae	BACTERIAL	Streptococcus dysgalactiae equisimilis GGS_124	GGS_124	G		Streptococcus dysgalactiae subsp. equisimilis GGS_124			Gc01051		Genome	Complete and Published	Public	International Medical Center		Kirikae T			SDEG	2009-07-01	Unpublished	Animal Pathogen, Cattle Pathogen	486410	27849			005357_GCAT
266	553482	Streptococcus_equi_4047								c	0	0			Streptococcus equi equi 4047	Bacteria	Firmicutes	Bacilli	Lactobacillales	Streptococcaceae	Streptococcus	Streptococcus equi	BACTERIAL	Streptococcus equi equi 4047	4047			Streptococcus equi			Gc00971	Gi00606	Genome	Complete and Published	Public	Sanger Institute, Univ of Newcastle, Univ of Cambridge	The Home of Rest for Horses	Parkhill J		http://www.sanger.ac.uk/Users/parkhill/	SEQ	2009-03-27	PLoS Pathogen 5, E1000346	Medical, Animal Pathogen	553482	30765			001535_GCAT
267	552526	Streptococcus_equi_zooepidemicus_MGCS10565								c	0	0			Streptococcus equi zooepidemicus MGCS10565	Bacteria	Firmicutes	Bacilli	Lactobacillales	Streptococcaceae	Streptococcus	Streptococcus equi	BACTERIAL	Streptococcus equi zooepidemicus MGCS10565	MGCS10565			Streptococcus equi subsp. zooepidemicus MGCS10565	MGCS10565, ATCC BAA1716, CDC 5058		Gc00845		Genome	Complete and Published	Public	TMHS		Musser JM			Sez	2008-08-11	PLoS ONE 3(8):e3026	Animal Pathogen, Cattle Pathogen, Medical, Swine Pathogen	552526	30781			004106_GCAT
268	467705	Streptococcus gordonii str. Challis substr. CH1								c	0	0			Streptococcus gordonii Challis CH1	Bacteria	Firmicutes	Bacilli	Lactobacillales	Streptococcaceae	Streptococcus	Streptococcus gordonii	BACTERIAL	Streptococcus gordonii Challis CH1	Challis CH1			Streptococcus gordonii str. Challis substr. CH1	NCTC7868, ATCC 35105		Gc00643	Gi00608	Genome	Complete and Published	Public	J. Craig Venter Institute	NIH-NIDCR	Gill SR	srgill@tigr.org		SGO	2007-09-11	Unpublished	Human Pathogen, Medical	467705	66			001537_GCAT
269	210007	Streptococcus mutans UA159								c	0	0			Streptococcus mutans UA159	Bacteria	Firmicutes	Bacilli	Lactobacillales	Streptococcaceae	Streptococcus	Streptococcus mutans	BACTERIAL	Streptococcus mutans UA159	UA159	C		Streptococcus mutans UA159	ATCC 700610		Gc00109		Genome	Complete and Published	Public	Univ of Oklahoma, Ohio State Univ	NIH-NIDCR	Ferretti,J.J	Joe-Ferretti@ouhsc.edu		SMU	2002-10-29	PNAS 99,14434-14439	Dental Pathogen, Human Pathogen, Medical	210007	333			000501_GCAT
270	488221	Streptococcus pneumoniae 70585								c	0	0			Streptococcus pneumoniae 70585	Bacteria	Firmicutes	Bacilli	Lactobacillales	Streptococcaceae	Streptococcus	Streptococcus pneumoniae	BACTERIAL	Streptococcus pneumoniae 70585	70585			Streptococcus pneumoniae 70585			Gc00969	Gi02846	Genome	Complete and Published	Public	J. Craig Venter Institute		JCVI		http://www.jcvi.org/cms/contact/locations/	SP70585	2009-03-27	Unpublished	Human Pathogen, Medical	488221	28043			003574_GCAT
271	516950	Streptococcus pneumoniae CGSP14								c	0	0			Streptococcus pneumoniae CGSP14	Bacteria	Firmicutes	Bacilli	Lactobacillales	Streptococcaceae	Streptococcus	Streptococcus pneumoniae	BACTERIAL	Streptococcus pneumoniae CGSP14	CGSP14			Streptococcus pneumoniae CGSP14			Gc00765		Genome	Complete and Published	Public	Beijing Institute of Genomics		Chiu CH	chchiu@adm.cgmh.org.tw		SPCG	2008-04-11	Unpublished	Human Pathogen, Medical	516950	29179			003837_GCAT
272	373153	Streptococcus pneumoniae D39								c	0	0			Streptococcus pneumoniae D39	Bacteria	Firmicutes	Bacilli	Lactobacillales	Streptococcaceae	Streptococcus	Streptococcus pneumoniae	BACTERIAL	Streptococcus pneumoniae D39	D39			Streptococcus pneumoniae D39			Gc00437	Gi00732	Genome	Complete and Published	Public	Indiana Univ, J. Craig Venter Institute	NSF	Winkler ME	mwinkler@bio.indiana.edu		SPD	2006-10-12	J Bacteriol 189, 38-51	Human Pathogen, Medical	373153	16374			000173_GCAT
273	512566	Streptococcus pneumoniae G54								c	0	0			Streptococcus pneumoniae G54 (MLST ST63)	Bacteria	Firmicutes	Bacilli	Lactobacillales	Streptococcaceae	Streptococcus	Streptococcus pneumoniae	BACTERIAL	Streptococcus pneumoniae G54 (MLST ST63)	G54 (MLST ST63)	19F		Streptococcus pneumoniae G54			Gc00837	Gi03138	Genome	Complete and Published	Public	J. Craig Venter Institute		JCVI		http://www.jcvi.org/cms/contact/locations/	SPG	2008-07-24	Unpublished	Human Pathogen, Medical	512566	29047			003890_GCAT
274	487214	Streptococcus pneumoniae Hungary19A-6								c	0	0			Streptococcus pneumoniae Hungary 19A-6	Bacteria	Firmicutes	Bacilli	Lactobacillales	Streptococcaceae	Streptococcus	Streptococcus pneumoniae	BACTERIAL	Streptococcus pneumoniae Hungary 19A-6	Hungary 19A-6			Streptococcus pneumoniae Hungary19A-6	ATCC 700673	No	Gc00735	Gi02630	Genome	Complete and Published	Public	J. Craig Venter Institute		Tettelin H	tettelin@tigr.org	http://www.tigr.org/~tettelin/	SPH	2008-02-27	Unpublished	Human Pathogen, Medical	487214	28035			003358_GCAT
275	488222	Streptococcus pneumoniae JJA								c	0	0			Streptococcus pneumoniae JJA	Bacteria	Firmicutes	Bacilli	Lactobacillales	Streptococcaceae	Streptococcus	Streptococcus pneumoniae	BACTERIAL	Streptococcus pneumoniae JJA	JJA			Streptococcus pneumoniae JJA			Gc00973	Gi02847	Genome	Complete and Published	Public	J. Craig Venter Institute		JCVI		http://www.jcvi.org/cms/contact/locations/	SPJ	2009-03-27	Unpublished	Human Pathogen, Medical	488222	28039			003575_GCAT
276	488223	Streptococcus pneumoniae P1031								c	0	0			Streptococcus pneumoniae P1031	Bacteria	Firmicutes	Bacilli	Lactobacillales	Streptococcaceae	Streptococcus	Streptococcus pneumoniae	BACTERIAL	Streptococcus pneumoniae P1031	P1031						Gc00972		Genome	Complete and Published	Public	J. Craig Venter Institute		JCVI		http://www.jcvi.org/cms/contact/locations/	SPP	2009-03-27	Unpublished	Human Pathogen, Medical	488223	28041			005028_GCAT
277	171101	Streptococcus pneumoniae R6								c	0	0			Streptococcus pneumoniae R6	Bacteria	Firmicutes	Bacilli	Lactobacillales	Streptococcaceae	Streptococcus	Streptococcus pneumoniae	BACTERIAL	Streptococcus pneumoniae R6	R6			Streptococcus pneumoniae R6	ATCC BAA-255		Gc00065		Genome	Complete and Published	Public	Eli Lilly	Eli Lilly	Glass JI	glass_john_i@lilly.com		spr	2001-10-10	J Bacteriol. 183,5709-5717	Human Pathogen, Medical	171101	278			000545_GCAT
278	487213	Streptococcus pneumoniae Taiwan19F-14								c	0	0			Streptococcus pneumoniae Taiwan19F-14	Bacteria	Firmicutes	Bacilli	Lactobacillales	Streptococcaceae	Streptococcus	Streptococcus pneumoniae	BACTERIAL	Streptococcus pneumoniae Taiwan19F-14	Taiwan19F-14			Streptococcus pneumoniae Taiwan19F-14	ATCC 700905	No	Gc00974	Gi02848	Genome	Complete and Published	Public	J. Craig Venter Institute		JCVI		http://www.jcvi.org/cms/contact/locations/	SPT	2009-03-27	Unpublished	Human Pathogen, Medical	487213	28037			003576_GCAT
279	170187	Streptococcus pneumoniae TIGR4								c	0	0			Streptococcus pneumoniae TIGR4	Bacteria	Firmicutes	Bacilli	Lactobacillales	Streptococcaceae	Streptococcus	Streptococcus pneumoniae	BACTERIAL	Streptococcus pneumoniae TIGR4	TIGR4	4		Streptococcus pneumoniae TIGR4	ATCC-BAA-334		Gc00058		Genome	Complete and Published	Public	J. Craig Venter Institute	MGRI, NIH-NIAID	Fraser CM		http://www.tigr.org/~cmfraser/	SP	2001-07-20	Science 293,498-506	Human Pathogen, Medical	170187	277			000552_GCAT
280	293653	Streptococcus pyogenes M1 MGAS5005 (IG-103)								c	0	0			Streptococcus pyogenes M1 MGAS5005	Bacteria	Firmicutes	Bacilli	Lactobacillales	Streptococcaceae	Streptococcus	Streptococcus pyogenes	BACTERIAL	Streptococcus pyogenes M1 MGAS5005	M1 MGAS5005	M1		Streptococcus pyogenes MGAS5005	ATCC BAA-947		Gc00285		Genome	Complete and Published	Public	RML-NIAID, Integrated Genomics Inc	NIH	Musser JM	jmmusser@tmh.tmc.edu	http://www.niaid.nih.gov/dir/labs/lhbp/musser.htm	M	2005-08-08	J. Infect. Dis. 192, 771-82	Animal Pathogen, Human Pathogen, Medical	293653	13888			000324_GCAT
281	186103	Streptococcus pyogenes M18 MGAS8232								c	0	0			Streptococcus pyogenes M18 MGAS8232	Bacteria	Firmicutes	Bacilli	Lactobacillales	Streptococcaceae	Streptococcus	Streptococcus pyogenes	BACTERIAL	Streptococcus pyogenes M18 MGAS8232	M18 MGAS8232	M18		Streptococcus pyogenes MGAS8232	ATCC BAA-572		Gc00081		Genome	Complete and Published	Public	RML-NIAID, Univ of Minnesota	NIH	Musser JM		http://www.niaid.nih.gov/dir/labs/lhbp/musser.htm	spyM	2002-04-02	PNAS 99, 4668-4673	Human Pathogen, Medical	186103	286			000529_GCAT
282	319701	Streptococcus pyogenes M28 MGAS6180 (IG-100)								c	0	0			Streptococcus pyogenes M28 MGAS6180	Bacteria	Firmicutes	Bacilli	Lactobacillales	Streptococcaceae	Streptococcus	Streptococcus pyogenes	BACTERIAL	Streptococcus pyogenes M28 MGAS6180	M28 MGAS6180	M28		Streptococcus pyogenes MGAS6180	ATCC BAA-1064		Gc00284		Genome	Complete and Published	Public	RML-NIAID, Integrated Genomics Inc	NIH	Musser JM	jmmusser@tmh.tmc.edu	http://www.niaid.nih.gov/dir/labs/lhbp/musser.htm	M	2005-08-08	J. Infect. Dis. 192, 760-770	Animal Pathogen, Human Pathogen, Medical	319701	13887			000325_GCAT
283	193567	Streptococcus pyogenes M3 SSI-1								c	0	0			Streptococcus pyogenes M3 (SSI-1)	Bacteria	Firmicutes	Bacilli	Lactobacillales	Streptococcaceae	Streptococcus	Streptococcus pyogenes	BACTERIAL	Streptococcus pyogenes M3 (SSI-1)	M3 (SSI-1)	M3		Streptococcus pyogenes SSI-1			Gc00137		Genome	Complete and Published	Public	Japanese Consortium	JSPS	Nakagawa I	ichiro@dent.osaka-u.ac.jp		SPs	2003-06-10	Genome Res 13, 1042-55	Human Pathogen, Medical	193567	301			000473_GCAT
284	471876	Streptococcus pyogenes NZ131								c	0	0			Streptococcus pyogenes M49, NZ131	Bacteria	Firmicutes	Bacilli	Lactobacillales	Streptococcaceae	Streptococcus	Streptococcus pyogenes	BACTERIAL	Streptococcus pyogenes M49, NZ131	M49, NZ131	M49		Streptococcus pyogenes NZ131	ATCC BAA-1633		Gc00871	Gi02365	Genome	Complete and Published	Public	Washington Univ		Savic DJ				2008-10-16	J. Bacteriology 190, 7773-85	Human Pathogen, Medical	471876	20707			003093_GCAT
285	286636	Streptococcus pyogenes M6 MGAS10394 (IG-97)								c	0	0			Streptococcus pyogenes M6 MGAS10394	Bacteria	Firmicutes	Bacilli	Lactobacillales	Streptococcaceae	Streptococcus	Streptococcus pyogenes	BACTERIAL	Streptococcus pyogenes M6 MGAS10394	M6 MGAS10394	M6		Streptococcus pyogenes MGAS10394	ATCC BAA-946		Gc00205		Genome	Complete and Published	Public	RML-NIAID	NIH	Musser JM	jmmusser@tmh.tmc.edu	http://www.niaid.nih.gov/dir/labs/lhbp/musser.htm	M	2004-08-03	J. Infect. Dis. 190, 727-738	Human Pathogen, Medical	286636	12469			000405_GCAT
286	160491	Streptococcus pyogenes str. Manfredo								c	0	0			Streptococcus pyogenes Manfredo (M5)	Bacteria	Firmicutes	Bacilli	Lactobacillales	Streptococcaceae	Streptococcus	Streptococcus pyogenes	BACTERIAL	Streptococcus pyogenes Manfredo (M5)	Manfredo (M5)	M5		Streptococcus pyogenes str. Manfredo			Gc00455	Gi00615	Genome	Complete and Published	Public	Sanger Institute, Univ of Newcastle	Beowulf Genomics	Parkhill J		http://www.sanger.ac.uk/Users/parkhill/	SpyM5	2006-09-29	J Bacteriology 189, 1473-1477	Human Pathogen, Medical	160491	270			000154_GCAT
287	370552	Streptococcus pyogenes M2 MGAS10270 (IG-117)								c	0	0			Streptococcus pyogenes MGAS10270	Bacteria	Firmicutes	Bacilli	Lactobacillales	Streptococcaceae	Streptococcus	Streptococcus pyogenes	BACTERIAL	Streptococcus pyogenes MGAS10270	MGAS10270	M2	Flesh eating bacteria	Streptococcus pyogenes MGAS10270	ATCC BAA-1063		Gc00378	Gi01502	Genome	Complete and Published	Public	RML-NIAID, Integrated Genomics Inc	NIH	Musser JM	jmmusser@tmh.tmc.edu		MGAS10270	2006-05-04	PNAS 103, 7059-64	Human Pathogen, Medical	370552	16364			000232_GCAT
288	370554	Streptococcus pyogenes M4 MGAS10750 (IG-124)								c	0	0			Streptococcus pyogenes MGAS10750	Bacteria	Firmicutes	Bacilli	Lactobacillales	Streptococcaceae	Streptococcus	Streptococcus pyogenes	BACTERIAL	Streptococcus pyogenes MGAS10750	MGAS10750	M4	Flesh eating bacteria	Streptococcus pyogenes MGAS10750	ATCC BAA-1066		Gc00376	Gi01503	Genome	Complete and Published	Public	RML-NIAID, Integrated Genomics Inc	NIH	Musser JM	jmmusser@tmh.tmc.edu		MGAS10750	2006-05-04	PNAS 103, 7059-64	Human Pathogen, Medical	370554	16366			000234_GCAT
289	370553	Streptococcus_pyogenes_MGAS2096								c	0	0			Streptococcus pyogenes MGAS2096	Bacteria	Firmicutes	Bacilli	Lactobacillales	Streptococcaceae	Streptococcus	Streptococcus pyogenes	BACTERIAL	Streptococcus pyogenes MGAS2096	MGAS2096	M12	Flesh eating bacteria	Streptococcus pyogenes MGAS2096	ATCC BAA-1065		Gc00377	Gi01504	Genome	Complete and Published	Public	RML-NIAID, Integrated Genomics Inc	NIH	Musser JM	jmmusser@tmh.tmc.edu		MGAS2096	2006-05-04	PNAS 103, 7059-64	Human Pathogen, Medical	370553	16365			000233_GCAT
290	198466	Streptococcus pyogenes M3 MGAS315								c	0	0			Streptococcus pyogenes MGAS315	Bacteria	Firmicutes	Bacilli	Lactobacillales	Streptococcaceae	Streptococcus	Streptococcus pyogenes	BACTERIAL	Streptococcus pyogenes MGAS315	MGAS315	M3		Streptococcus pyogenes MGAS315	ATCC BAA-595		Gc00094		Genome	Complete and Published	Public	RML-NIAID, Univ of Minnesota	NIH	Musser JM	jmmusser@tmh.tmc.edu	http://www.niaid.nih.gov/dir/labs/lhbp/musser.htm	SpyM	2002-07-16	PNAS 99, 10078-10083	Human Pathogen, Medical	198466	311			000516_GCAT
291	370551	Streptococcus pyogenes M12 MGAS9429 (IG-115)								c	0	0			Streptococcus pyogenes MGAS9429	Bacteria	Firmicutes	Bacilli	Lactobacillales	Streptococcaceae	Streptococcus	Streptococcus pyogenes	BACTERIAL	Streptococcus pyogenes MGAS9429	MGAS9429	M12	Flesh eating bacteria	Streptococcus pyogenes MGAS9429	ATCC BAA-1315		Gc00379	Gi01506	Genome	Complete and Published	Public	RML-NIAID, Integrated Genomics Inc	NIH	Musser JM	jmmusser@tmh.tmc.edu	http://www.niaid.nih.gov/dir/labs/lhbp/musser.htm	MGAS9429	2006-05-04	PNAS 103, 7059-64	Human Pathogen, Medical	370551	16363			000231_GCAT
292	388919	Streptococcus_sanguinis_SK36								c	0	0			Streptococcus sanguinis SK36	Bacteria	Firmicutes	Bacilli	Lactobacillales	Streptococcaceae	Streptococcus	Streptococcus sanguinis	BACTERIAL	Streptococcus sanguinis SK36	SK36			Streptococcus sanguinis SK36			Gc00509	Gi00616	Genome	Complete and Published	Public	Virginia Commonwealth Univ, Commonwealth Biotechnologies, Inc	NIH-NIDCR	Macrina FL		http://www.dentistry.vcu.edu/departments/philips/Faculty/macrina.htm	SSA	2007-02-09	J Bacteriol 189, 3166-3175	Human Pathogen, Medical	388919	13942			000100_GCAT
293	391295	Streptococcus suis 05ZYH33								c	0	0			Streptococcus suis 05ZYH33	Bacteria	Firmicutes	Bacilli	Lactobacillales	Streptococcaceae	Streptococcus	Streptococcus suis	BACTERIAL	Streptococcus suis 05ZYH33	05ZYH33			Streptococcus suis 05ZYH33			Gc00546	Gi01543	Genome	Complete and Published	Public	Beijing Institute of Genomics		Yu J	tjq85@hotmail.com		SSU05	2007-04-24	PLoS ONE 2, E315	Animal Pathogen, Human Pathogen, Medical, Swine Pathogen	391295	17153			001567_GCAT
294	391296	Streptococcus suis 98HAH33								c	0	0			Streptococcus suis 98HAH33	Bacteria	Firmicutes	Bacilli	Lactobacillales	Streptococcaceae	Streptococcus	Streptococcus suis	BACTERIAL	Streptococcus suis 98HAH33	98HAH33			Streptococcus suis 98HAH33			Gc00547	Gi01544	Genome	Complete and Published	Public	Beijing Institute of Genomics		Yu J	tjq85@hotmail.com		SSU98	2007-04-24	PLoS ONE 2, E315	Animal Pathogen, Human Pathogen, Medical, Swine Pathogen	391296	17155			001568_GCAT
295	568814	Streptococcus_suis_BM407								c	0	0			Streptococcus suis BM407 (ST1)	Bacteria	Firmicutes	Bacilli	Lactobacillales	Streptococcaceae	Streptococcus	Streptococcus suis	BACTERIAL	Streptococcus suis BM407 (ST1)	BM407 (ST1)						Gc01062	Gi01370	Genome	Complete and Published	Public	Sanger Institute, Univ of Cambridge, Univ of Montreal, Univ of Oxford	Wellcome Trust	Parkhill J		http://www.sanger.ac.uk/Users/parkhill/	SSUBM407	2009-07-17	PLoS ONE 4, E6072	Swine Pathogen, Animal Pathogen, Medical, Human Pathogen	568814	32237			001563_GCAT
296	218494	Streptococcus_suis_P1_7								c	0	0			Streptococcus suis P1/7 (ST1)	Bacteria	Firmicutes	Bacilli	Lactobacillales	Streptococcaceae	Streptococcus	Streptococcus suis	BACTERIAL	Streptococcus suis P1/7 (ST1)	P1/7 (ST1)	ST1		Streptococcus suis P1/7	ATCC BAA-853	No	Gc01061	Gi00619	Genome	Complete and Published	Public	Sanger Institute, Univ of Warwick, Univ of Newcastle, Univ of Cambridge	Beowulf Genomics	Parkhill J		http://www.sanger.ac.uk/Users/parkhill/	SSU	2009-07-14	PLoS ONE 4, E6072	Animal Pathogen, Human Pathogen, Medical, Swine Pathogen	218494	32235			001562_GCAT
297	568813	Streptococcus_suis_SC84								c	0	0			Streptococcus suis SC84 (ST7)	Bacteria	Firmicutes	Bacilli	Lactobacillales	Streptococcaceae	Streptococcus	Streptococcus suis	BACTERIAL	Streptococcus suis SC84 (ST7)	SC84 (ST7)						Gc01063	Gi01371	Genome	Complete and Published	Public	Sanger Institute, Univ of Montreal, Univ of Cambridge, Univ of Oxford	Wellcome Trust	Parkhill J		http://www.sanger.ac.uk/Users/parkhill/	SSUSC84	2009-07-17	PLoS Genetics 4, E6072	Animal Pathogen, Human Pathogen, Medical, Swine Pathogen	568813	32239			001564_GCAT
298	299768	Streptococcus thermophilus CNRZ1066 (IG-40)								c	0	0			Streptococcus thermophilus CNRZ 1066	Bacteria	Firmicutes	Bacilli	Lactobacillales	Streptococcaceae	Streptococcus	Streptococcus thermophilus	BACTERIAL	Streptococcus thermophilus CNRZ 1066	CNRZ 1066			Streptococcus thermophilus CNRZ1066	CNRZ 1066		Gc00233		Genome	Complete and Published	Public	INRA, Univ catholique de Louvain, Integrated Genomics Inc	FNRS, Walloon Region	Ehrlich SD	ehrlich@diamant.jouy.inra.fr		str	2004-11-15	Nature Biotech 22, 1554-8	Biotechnological, Food industry, Lactic acid production, Yogurt production	299768	13163			000377_GCAT
299	322159	Streptococcus thermophilus LMD-9								c	0	0			Streptococcus thermophilus LMD-9	Bacteria	Firmicutes	Bacilli	Lactobacillales	Streptococcaceae	Streptococcus	Streptococcus thermophilus	BACTERIAL	Streptococcus thermophilus LMD-9	LMD-9			Streptococcus thermophilus LMD-9	ATCC BAA-491	No	Gc00451	Gi00623	Genome	Complete and Published	Public	Univ of Nebraska, Fidelity Systems Inc, DOE Joint Genome Institute	DOE	Bruce D	microbes@cuba.jgi-psf.org		STER	2006-10-18	PNAS 103, 15611-6	Biotechnological, Food industry, Yogurt production	322159	13773			000158_GCAT
300	264199	Streptococcus thermophilus LMG18311								c	0	0			Streptococcus thermophilus LMG18311	Bacteria	Firmicutes	Bacilli	Lactobacillales	Streptococcaceae	Streptococcus	Streptococcus thermophilus	BACTERIAL	Streptococcus thermophilus LMG18311	LMG18311			Streptococcus thermophilus LMG 18311	ATCC BAA-250		Gc00234		Genome	Complete and Published	Public	INRA, Univ catholique de Louvain, Integrated Genomics Inc	FNRS, Walloon Region	Ehrlich SD	ehrlich@diamant.jouy.inra.fr		stu	2004-11-15	Nature Biotech 22, 1554-8	Biotechnological, Food industry, Lactic acid production, Yogurt production	264199	13162			000376_GCAT
301	218495	Streptococcus uberis 0140J								c	0	0			Streptococcus uberis 0140J	Bacteria	Firmicutes	Bacilli	Lactobacillales	Streptococcaceae	Streptococcus	Streptococcus uberis	BACTERIAL	Streptococcus uberis 0140J	0140J			Streptococcus uberis 0140J	ATCC BAA-854	No	Gc00948	Gi00625	Genome	Complete and Published	Public	Univ of Warwick, Sanger Institute, Univ of Newcastle, Univ of Cambridge	Beowulf Genomics	Parkhill J		http://www.sanger.ac.uk/Users/parkhill/	SUB	2009-01-28	BMC Genomics 10, :54	Animal Pathogen, Cattle Pathogen, Medical	218495	353			001571_GCAT
302																Bacteria	Firmicutes	Clostridia
303	293826	Alkaliphilus_metalliredigens_QYMF	Alkaliphilus metalliredigens QYMF	150391314	249	3e-67	YP_001321363.1	RNA polymerase, sigma 54 subunit, RpoN	17	f	1	16			Alkaliphilus metalliredigenes QYMF	Bacteria	Firmicutes	Clostridia	Clostridiales	Clostridiaceae	Alkaliphilus	Alkaliphilus metalliredigens	BACTERIAL	Alkaliphilus metalliredigenes QYMF	QYMF			Alkaliphilus metalliredigens QYMF			Gc00587	Gi00023	Genome	Complete and Published	Public	DOE Joint Genome Institute	DOE	Bruce D	microbes@cuba.jgi-psf.org		Amet	2007-06-28	Unpublished	Bioremediation, Environmental	293826	13006			000694_GCAT
304	350688	Alkaliphilus oremlandii OhILAs	Alkaliphilus oremlandii OhILAs	158320003	228	4e-61	YP_001512510.1	RNA polymerase, sigma 54 subunit, RpoN	18	c	1	18			Alkaliphilus oremlandii OhILAs	Bacteria	Firmicutes	Clostridia	Clostridiales	Clostridiaceae	Alkaliphilus	Alkaliphilus oremlandii	BACTERIAL	Alkaliphilus oremlandii OhILAs	OhILAs			Alkaliphilus oremlandii OhILAs	ATCC BAA-1360		Gc00666	Gi00933	Genome	Complete and Published	Public	DOE Joint Genome Institute	DOE	Bruce D	microbes@cuba.jgi-psf.org		Clos	2007-10-11	Unpublished	Biotechnological, Environmental	350688	16083			000972_GCAT
305	521460	Anaerocellum thermophilum DSM 6725								c	0	0			Anaerocellum thermophilum Z-1320, DSM 6725	Bacteria	Firmicutes	Clostridia	Clostridiales		Anaerocellum	Anaerocellum thermophilum	BACTERIAL	Anaerocellum thermophilum Z-1320, DSM 6725	Z-1320, DSM 6725			Anaerocellum thermophilum DSM 6725	DSM 6725	Yes	Gc00954	Gi03121	Genome	Complete and Published	Public	DOE Joint Genome Institute	DOE	Adams M	adams@bmb.uga.edu		Athe	2009-02-04	J. Bacteriology 191, 3760-1	Biotechnological	521460	29407			003873_GCAT
306	351627	Caldicellulosiruptor saccharolyticus DSM 8903								c	0	0			Caldicellulosiruptor saccharolyticus DSM 8903	Bacteria	Firmicutes	Clostridia	Thermoanaerobacterales	Thermoanaerobacterales Family III. Incertae Sedis	Caldicellulosiruptor	Caldicellulosiruptor saccharolyticus	BACTERIAL	Caldicellulosiruptor saccharolyticus DSM 8903	DSM 8903			Caldicellulosiruptor saccharolyticus DSM 8903	ATCC 43494, DSM 8903	Yes	Gc00543	Gi00929	Genome	Complete and Published	Public	DOE Joint Genome Institute	DOE	Bruce D	microbes@cuba.jgi-psf.org		Csac	2007-04-19	Appl Environ Microbiology 74, 6720-9	Bioenergy, Biotechnological, Energy production	351627	13466			000818_GCAT
307	477974	Candidatus Desulforudis audaxviator MP104C								c	0	0			Candidatus Desulforudis audaxviator MP104C	Bacteria	Firmicutes	Clostridia	Clostridiales	Peptococcaceae	Candidatus Desulforudis	Candidatus Desulforudis audaxviator	BACTERIAL	Candidatus Desulforudis audaxviator MP104C	MP104C			Candidatus Desulforudis audaxviator MP104C			Gc00733	Gi01880	Metagenome	Complete and Published	Public	DOE Joint Genome Institute	DOE, NASA	Bruce D	microbes@cuba.jgi-psf.org		Daud	2008-03-06	Unpublished	Environmental	477974	21047			001000_GCAT
308	246194	Carboxydothermus hydrogenoformans Z-2901	Carboxydothermus hydrogenoformans Z-2901	78044494	249	1e-67	YP_359151.1	RNA polymerase sigma-54 factor			1	10			Carboxydothermus hydrogenoformans Z-2901	Bacteria	Firmicutes	Clostridia	Thermoanaerobacterales	Thermoanaerobacteraceae	Carboxydothermus	Carboxydothermus hydrogenoformans	BACTERIAL	Carboxydothermus hydrogenoformans Z-2901	Z-2901			Carboxydothermus hydrogenoformans Z-2901	DSM 6008	Yes	Gc00307		Genome	Complete and Published	Public	COMB, J. Craig Venter Institute	DOE				CHY	2005-10-23	PLoS Genet. 25, e65	Biotechnological, Energy production, Hydrogen production	246194	253			000303_GCAT
309	272562	Clostridium acetobutylicum ATCC-824D	Clostridium acetobutylicum ATCC 824	15893995	194	8e-51	NP_347344.1	RNA polymerase factor sigma-54	3	c	1	3			Clostridium acetobutylicum ATCC 824D	Bacteria	Firmicutes	Clostridia	Clostridiales	Clostridiaceae	Clostridium	Clostridium acetobutylicum	BACTERIAL	Clostridium acetobutylicum ATCC 824D	ATCC 824D			Clostridium acetobutylicum ATCC 824	DSM 792, ATCC 824D	Yes	Gc00060		Genome	Complete and Published	Public	Genome Therapeutics	DOE	Smith DR	doug.smith@genomecorp.com		CA	2001-08-10	J.Bacteriol. 183,4823-4838	Ethanol production, Butanol production, Biotechnological, Acetone production	272562	77			000550_GCAT
310	290402	Clostridium beijerinckii NCIMB 8052	Clostridium beijerinckii NCIMB 8052	150015484	194	2e-50	YP_001307738.1	RNA polymerase factor sigma-54	20	f	1	19			Clostridium beijerinckii NCIMB 8052	Bacteria	Firmicutes	Clostridia	Clostridiales	Clostridiaceae	Clostridium	Clostridium beijerinckii	BACTERIAL	Clostridium beijerinckii NCIMB 8052	NCIMB 8052			Clostridium beijerinckii NCIMB 8052	NCIMB 8052		Gc00585	Gi00156	Genome	Complete and Published	Public	DOE Joint Genome Institute, Univ of Illinois	DOE	Bruce D	microbes@cuba.jgi-psf.org		Cbei	2007-06-27	Unpublished	Biotechnological, Energy production, Solvent production	290402	12637			000966_GCAT
311	515621	Clostridium botulinum Ba4 str. 657	Clostridium botulinum Ba4 str. 657	237793543	197	1e-51	YP_002861095.1	RNA polymerase sigma-54 factor	13	c	1	13			Clostridium botulinum Ba4 657	Bacteria	Firmicutes	Clostridia	Clostridiales	Clostridiaceae	Clostridium	Clostridium botulinum	BACTERIAL	Clostridium botulinum Ba4 657	Ba4 657			Clostridium botulinum Ba4 str. 657			Gc01001	Gi03034	Genome	Complete and Published	Public	Los Alamos National Laboratory, DOE Joint Genome Institute	DOE, NIH-NIAID, DoD	Brettin T	brettin@lanl.gov		CLJ	2009-05-01	Unpublished	Biothreat, Human Pathogen, Medical	515621	29077			003774_GCAT
312	498214	Clostridium botulinum A3 str. Loch Maree	Clostridium botulinum A3 str. Loch Maree	170761332	195	5e-51	YP_001785555.1	RNA polymerase sigma-54 factor	13	f	1	12			Clostridium botulinum BoNT/A3 Loch Maree	Bacteria	Firmicutes	Clostridia	Clostridiales	Clostridiaceae	Clostridium	Clostridium botulinum	BACTERIAL	Clostridium botulinum BoNT/A3 Loch Maree	BoNT/A3 Loch Maree			Clostridium botulinum A3 str. Loch Maree			Gc00741	Gi02989	Genome	Complete and Published	Public	Los Alamos National Laboratory, DOE Joint Genome Institute	DOE, NIH-NIAD, DoD	Smith T	theresa.smith@amedd.army.mil		CLK	2008-03-05	PLoS ONE 2, E1271	Human Pathogen, Medical	498214	28507			003721_GCAT
313	498213	Clostridium botulinum B1 str. Okra	Clostridium botulinum B1 str. Okra	170754928	195	4e-51	YP_001779855.1	RNA polymerase sigma-54 factor	14	c	1	14			Clostridium botulinum BoNT/B1 Okra	Bacteria	Firmicutes	Clostridia	Clostridiales	Clostridiaceae	Clostridium	Clostridium botulinum	BACTERIAL	Clostridium botulinum BoNT/B1 Okra	BoNT/B1 Okra			Clostridium botulinum B1 str. Okra			Gc00740	Gi03008	Genome	Complete and Published	Public	Los Alamos National Laboratory, DOE Joint Genome Institute	DOE, NIH-NIAD, DoD	Smith T	theresa.smith@amedd.army.mil		CLD	2008-02-28	PLoS ONE 2, E1271	Human Pathogen, Medical	498213	28505			003743_GCAT
314	441770	Clostridium botulinum A str. ATCC 19397	Clostridium botulinum A str. ATCC 19397	153931823	194	6e-51	YP_001382628.1	RNA polymerase factor sigma-54	13	c	1	13			Clostridium botulinum A BoNT/A1 ATCC 19397	Bacteria	Firmicutes	Clostridia	Clostridiales	Clostridiaceae	Clostridium	Clostridium botulinum	BACTERIAL	Clostridium botulinum A BoNT/A1 ATCC 19397	BoNT/A1 ATCC 19397			Clostridium botulinum A str. ATCC 19397	ATCC 19397		Gc00623	Gi01979	Genome	Complete and Published	Public	Los Alamos National Laboratory, DOE Joint Genome Institute	DOE, NIH-NIAID, DoD	Brettin T	brettin@lanl.gov		CLB	2007-07-20	PLoS ONE 2, e1271	Biothreat, Human Pathogen, Medical	441770	19517			002606_GCAT
315	441771	Clostridium botulinum A str. Hall	Clostridium botulinum A str. Hall	153935180	194	6e-51	YP_001386180.1	RNA polymerase factor sigma-54	13	f	1	12			Clostridium botulinum A BoNT/A1 Hall	Bacteria	Firmicutes	Clostridia	Clostridiales	Clostridiaceae	Clostridium	Clostridium botulinum	BACTERIAL	Clostridium botulinum A BoNT/A1 Hall	BoNT/A1 Hall			Clostridium botulinum A str. Hall			Gc00621	Gi01980	Genome	Complete and Published	Public	Los Alamos National Laboratory, DOE Joint Genome Institute	DOE, NIH-NIAID, DoD	Brettin T	brettin@lanl.gov		CLC	2007-07-20	PLoS ONE 25, 1281-9	Biothreat, Human Pathogen, Medical	441771	19521			002607_GCAT
316	536232	Clostridium botulinum A2 str. Kyoto	Clostridium botulinum A2 str. Kyoto	226947445	194	6e-51	YP_002802536.1	RNA polymerase sigma-54 factor	13	c	1	13			Clostridium botulinum A2 Kyoto-F	Bacteria	Firmicutes	Clostridia	Clostridiales	Clostridiaceae	Clostridium	Clostridium botulinum	BACTERIAL	Clostridium botulinum A2 Kyoto-F	Kyoto-F			Clostridium botulinum A2 str. Kyoto			Gc00983	Gi03237	Genome	Complete and Published	Public	Los Alamos National Laboratory, DOE Joint Genome Institute		Brettin T	brettin@lanl.gov		CLM	2009-04-15	Unpublished	Medical, Human Pathogen	536232	29859			003996_GCAT
317	508765	Clostridium botulinum B str. Eklund 17B	Clostridium botulinum B str. Eklund 17B	187934511	198	6e-52	YP_001887254.1	RNA polymerase factor sigma-54	7	c	1	7			Clostridium botulinum B Eklund 17B	Bacteria	Firmicutes	Clostridia	Clostridiales	Clostridiaceae	Clostridium	Clostridium botulinum	BACTERIAL	Clostridium botulinum B Eklund 17B	Eklund 17B			Clostridium botulinum B str. Eklund 17B			Gc00799	Gi03047	Genome	Complete and Published	Public	Los Alamos National Laboratory, DOE Joint Genome Institute		Brettin T	brettin@lanl.gov		CLL	2008-05-07	Unpublished	Medical	508765	28857			003789_GCAT
318	508767	Clostridium botulinum E3 str. Alaska E43	Clostridium botulinum E3 str. Alaska E43	188588319	196	2e-51	YP_001922193.1	RNA polymerase sigma-54 factor	7	c	1	7			Clostridium botulinum E3 Alaska E43	Bacteria	Firmicutes	Clostridia	Clostridiales	Clostridiaceae	Clostridium	Clostridium botulinum	BACTERIAL	Clostridium botulinum E3 Alaska E43	Alaska E43			Clostridium botulinum E3 str. Alaska E43			Gc00797	Gi03046	Genome	Complete and Published	Public	Los Alamos National Laboratory, DOE Joint Genome Institute		Brettin T	brettin@lanl.gov		CLH	2008-05-16	Unpublished	Human Pathogen, Medical	508767	28855			003788_GCAT
319	441772	Clostridium botulinum F str. Langeland	Clostridium botulinum F str. Langeland	153940997	196	2e-51	YP_001389587.1	RNA polymerase factor sigma-54	14	c	1	14			Clostridium botulinum F Langeland	Bacteria	Firmicutes	Clostridia	Clostridiales	Clostridiaceae	Clostridium	Clostridium botulinum	BACTERIAL	Clostridium botulinum F Langeland	Langeland			Clostridium botulinum F str. Langeland			Gc00622	Gi01981	Genome	Complete and Published	Public	Los Alamos National Laboratory, DOE Joint Genome Institute		Brettin T	brettin@lanl.gov		CLI	2007-07-20	Unpublished	Biothreat, Human Pathogen, Medical	441772	19519			002608_GCAT
320	394503	Clostridium cellulolyticum H10								c	0	0			Clostridium cellulolyticum H10	Bacteria	Firmicutes	Clostridia	Clostridiales	Clostridiaceae	Clostridium	Clostridium cellulolyticum	BACTERIAL	Clostridium cellulolyticum H10	H10			Clostridium cellulolyticum H10	ATCC 35319, JCM 6584	Yes	Gc00929	Gi01329	Genome	Complete and Published	Public	DOE Joint Genome Institute	DOE	Zhou J	jzhou@rccc.ou.edu		Ccel	2009-01-13	Unpublished	Bioenergy, Biofuels, Biotechnological, Energy production	394503	17419			001741_GCAT
321	272563	Clostridium difficile 630	Clostridium difficile 630	126700796	234	1e-62	YP_001089693.1	RNA polymerase sigma-54 factor	23	c	1	23			Clostridium difficile 630 (epidemic type X)	Bacteria	Firmicutes	Clostridia	Clostridiales	Clostridiaceae	Clostridium	Clostridium difficile	BACTERIAL	Clostridium difficile 630 (epidemic type X)	630 (epidemic type X)			Clostridium difficile 630	ATCC BAA-1382		Gc00420	Gi00158	Genome	Complete and Published	Public	Sanger Institute	Beowulf Genomics	Parkhill J		http://www.sanger.ac.uk/Users/parkhill/	CD	2006-07-01	Nature Genetics 38(7):779-86	Animal Pathogen, Human Pathogen, Medical, Swine Pathogen	272563	78			000190_GCAT
322	431943	Clostridium kluyveri DSM 555	Clostridium kluyveri DSM 555	153955627	199	2e-52	YP_001396392.1	RNA polymerase factor sigma-54	4	c	1	4			Clostridium kluyveri DSM 555	Bacteria	Firmicutes	Clostridia	Clostridiales	Clostridiaceae	Clostridium	Clostridium kluyveri	BACTERIAL	Clostridium kluyveri DSM 555	DSM 555			Clostridium kluyveri DSM 555	DSM 555	Yes	Gc00624	Gi01951	Genome	Complete and Published	Public	Goettingen Genomics Laboratory, Max Planck Institute		Thauer RK	thauer@mpi-marburg.mpg.de		CKL	2007-07-19	PNAS 105, 2128-33	Biotechnological	431943	19065			002577_GCAT
323	583346	Clostridium kluyveri NBRC 12016	Clostridium kluyveri NBRC 12016	219856004	199	2e-52	YP_002473126.1	hypothetical protein CKR_2661	4	c	1	4			Clostridium kluyveri NBRC 12016	Bacteria	Firmicutes	Clostridia	Clostridiales	Clostridiaceae	Clostridium	Clostridium kluyveri	BACTERIAL	Clostridium kluyveri NBRC 12016	NBRC 12016			Clostridium kluyveri NBRC 12016	NBRC 12016, DSM 555	Yes	Gc00928		Genome	Complete and Published	Public	RITE					CKR	2009-01-06	Unpublished	Biotechnological	583346	33271			004683_GCAT
324	386415	Clostridium novyi NT	Clostridium novyi NT	118442956	214	4e-57	YP_877484.1	RNA polymerase factor sigma-54	5	f	1	4			Clostridium novyi NT	Bacteria	Firmicutes	Clostridia	Clostridiales	Clostridiaceae	Clostridium	Clostridium novyi	BACTERIAL	Clostridium novyi NT	NT			Clostridium novyi NT			Gc00464		Genome	Complete and Published	Public	Howard Hughes Medical Institute, Johns Hopkins Kimmel Comprehensive Cancer Center		Zhou S	sbzhou@jhmi.edu		NT01CX	2006-11-28	Nature Biotechnology 24, 1573-80	Anti-tumor agent, Medical	386415	16820			000145_GCAT
325	195102	Clostridium perfringens 13	Clostridium perfringens str. 13	18310288	221	5e-59	NP_562222.1	RNA polymerase factor sigma-54		f	1	1			Clostridium perfringens 13	Bacteria	Firmicutes	Clostridia	Clostridiales	Clostridiaceae	Clostridium	Clostridium perfringens	BACTERIAL	Clostridium perfringens 13	13			Clostridium perfringens str. 13			Gc00076		Genome	Complete and Published	Public	Kitasato Univ, Kyushu Univ, Univ of Tsukuba	JSPS	Shimizu T	tshimizu@md.tsubuka.ac.jp			2002-01-22	PNAS 99, 996-1001	Animal Pathogen, Biothreat, Human Pathogen, Medical, Poultry Pathogen, Swine Pathogen	195102	79			000534_GCAT
326	195103	Clostridium perfringens ATCC 13124	Clostridium perfringens ATCC 13124	110800895	213	2e-56	YP_695956.1	RNA polymerase factor sigma-54	1	c	1	1			Clostridium perfringens ATCC 13124	Bacteria	Firmicutes	Clostridia	Clostridiales	Clostridiaceae	Clostridium	Clostridium perfringens	BACTERIAL	Clostridium perfringens ATCC 13124	ATCC 13124			Clostridium perfringens ATCC 13124	DSM 756, ATCC 13124	Yes	Gc00406	Gi00160	Genome	Complete and Published	Public	J. Craig Venter Institute	NIH-NIAID	Paulsen I		http://www.bio.jhu.edu/Directory/Faculty/Paulsen/Default.html	CPF	2006-07-28	Genome Res 16, 1031-40	Animal Pathogen, Biothreat, Human Pathogen, Medical, Poultry Pathogen, Swine Pathogen	195103	304			000204_GCAT
327	289380	Clostridium perfringens SM101	Clostridium perfringens SM101	110803124	221	5e-59	YP_698625.1	RNA polymerase factor sigma-54	2	c	1	2			Clostridium perfringens SM101	Bacteria	Firmicutes	Clostridia	Clostridiales	Clostridiaceae	Clostridium	Clostridium perfringens	BACTERIAL	Clostridium perfringens SM101	SM101			Clostridium perfringens SM101			Gc00405	Gi00161	Genome	Complete and Published	Public	J. Craig Venter Institute		Paulsen I		http://www.bio.jhu.edu/Directory/Faculty/Paulsen/Default.html	CPR	2006-07-28	Genome Res 16, 1031-40	Animal Pathogen, Biothreat, Human Pathogen, Medical, Poultry Pathogen, Swine Pathogen	289380	12521			000205_GCAT
328	357809	Clostridium phytofermentans ISDg								c	0	0			Clostridium phytofermentans ISDg	Bacteria	Firmicutes	Clostridia	Clostridiales	Clostridiaceae	Clostridium	Clostridium phytofermentans	BACTERIAL	Clostridium phytofermentans ISDg	ISDg			Clostridium phytofermentans ISDg	ATCC 700394	Yes	Gc00682	Gi00162	Genome	Complete and Published	Public	DOE Joint Genome Institute	DOE	Bruce D	microbes@cuba.jgi-psf.org		Cphy	2007-11-21	Unpublished	Biotechnological, Ecological, Energy production, Ethanol production, Hydrogen production	357809	16184			000967_GCAT
329	212717	Clostridium tetani E88	Clostridium tetani E88	28210132	205	3e-54	NP_781076.1	RNA polymerase factor sigma-54	6	c	1	6			Clostridium tetani Massachusetts E88	Bacteria	Firmicutes	Clostridia	Clostridiales	Clostridiaceae	Clostridium	Clostridium tetani	BACTERIAL	Clostridium tetani Massachusetts E88	Massachusetts E88			Clostridium tetani E88			Gc00120		Genome	Complete and Published	Public	Goettingen Genomics Laboratory	German Ministry for Science and Culture	Gottschalk G	ggottsc@gwdg.de			2003-02-05	PNAS 100, 1316-21	Animal Pathogen, Human Pathogen, Medical	212717	81			000490_GCAT
330	203119	Clostridium thermocellum ATCC-27405 (JGI)								c	0	0			Clostridium thermocellum ATCC 27405	Bacteria	Firmicutes	Clostridia	Clostridiales	Clostridiaceae	Clostridium	Clostridium thermocellum	BACTERIAL	Clostridium thermocellum ATCC 27405	ATCC 27405			Clostridium thermocellum ATCC 27405	ATCC 27405	Yes	Gc00510	Gi00164	Genome	Complete and Published	Public	Univ of Rochester, DOE Joint Genome Institute	DOE	Bruce D	microbes@cuba.jgi-psf.org		Cthe	2007-02-14	Unpublished	Biotechnological, Energy production	203119	314			000973_GCAT
331	309798	Coprothermobacter proteolyticus DSM 5265		206895746			YP_002247075.1			f	1	1			Coprothermobacter proteolyticus DSM 5265	Bacteria	Firmicutes	Clostridia	Thermoanaerobacterales	Thermodesulfobiaceae	Coprothermobacter	Coprothermobacter proteolyticus	BACTERIAL	Coprothermobacter proteolyticus DSM 5265	DSM 5265				DSM 5265, ATCC 35245	Yes	Gc00862	Gi00739	Genome	Complete and Published	Public	J. Craig Venter Institute	NSF	Sutton G				2008-09-26	Unpublished	Evolutionary	309798	30729			000976_GCAT
332	272564	Desulfitobacterium hafniense DCB-2 (JGI)	Desulfitobacterium hafniense DCB-2	219670715	221	9e-59	YP_002461150.1	RNA polymerase, sigma 54 subunit, RpoN	34	f	1	31			Desulfitobacterium hafniense DCB-2	Bacteria	Firmicutes	Clostridia	Clostridiales	Peptococcaceae	Desulfitobacterium	Desulfitobacterium hafniense	BACTERIAL	Desulfitobacterium hafniense DCB-2	DCB-2			Desulfitobacterium hafniense DCB-2	DSM 10664	Yes	Gc00918	Gi00192	Genome	Complete and Published	Public	Michigan State Univ, DOE Joint Genome Institute	DOE	TiedjeJM	tiedjej@msu.edu		Dhaf	2009-01-05	Unpublished	Bioremediation, Environmental	272564	205			000997_GCAT
333	138119	Desulfitobacterium_hafniense_Y51	Desulfitobacterium hafniense Y51	89897588	226	4e-60	YP_521075.1	hypothetical protein DSY4842	39	f	1	34			Desulfitobacterium hafniense Y51	Bacteria	Firmicutes	Clostridia	Clostridiales	Peptococcaceae	Desulfitobacterium	Desulfitobacterium hafniense	BACTERIAL	Desulfitobacterium hafniense Y51	Y51			Desulfitobacterium hafniense Y51			Gc00358	Gi00193	Genome	Complete and Published	Public	Kyushu Univ, RITE		Yukawa H	mmg-lab@rite.or.jp		DSY	2006-03-10	J Bacteriol 188, 2262-74	Bioremediation, Biotechnological	138119	16639			000252_GCAT
334	349161	Desulfotomaculum reducens MI-1 (JGI)	Desulfotomaculum reducens MI-1	134300824	234	5e-63	YP_001114320.1	RNA polymerase, sigma 54 subunit, RpoN	17	c	1	17			Desulfotomaculum reducens MI-1	Bacteria	Firmicutes	Clostridia	Clostridiales	Peptococcaceae	Desulfotomaculum	Desulfotomaculum reducens	BACTERIAL	Desulfotomaculum reducens MI-1	MI-1			Desulfotomaculum reducens MI-1			Gc00530	Gi00939	Genome	Complete and Published	Public	DOE Joint Genome Institute	DOE	Rizlan Bernier-Latmani	rizlan.bernier-latmani@epfl.ch		Dred	2007-03-24	Unpublished	Bioremediation, Environmental	349161	13424			000999_GCAT
335	515620	Eubacterium eligens ATCC 27750								c	0	0			Eubacterium eligens ATCC 27750	Bacteria	Firmicutes	Clostridia	Clostridiales	Eubacteriaceae	Eubacterium	Eubacterium eligens	BACTERIAL	Eubacterium eligens ATCC 27750	ATCC 27750			Eubacterium eligens	ATCC 27750	Yes	Gc01021	Gi00245	Genome	Complete and Published	Public	Washington Univ	NSF	Gordon JI	jgordon@wustl.edu		EUBELI	2009-06-04	PNAS 14, 5859-5864	Biotechnological, Medical	515620	29073			001051_GCAT
336	515619	Eubacterium rectale ATCC 33656								c	0	0			Eubacterium rectale ATCC33656	Bacteria	Firmicutes	Clostridia	Clostridiales	Eubacteriaceae	Eubacterium	Eubacterium rectale	BACTERIAL	Eubacterium rectale ATCC33656	ATCC33656			Eubacterium rectale ATCC 33656	ATCC33656	Yes	Gc01020	Gi01743	Genome	Complete and Published	Public	Washington Univ	NSF	Gordon JI	jgordon@wustl.edu		EUBREC	2009-06-04	PNAS 14, 5859-5864	Biotechnological, Medical	515619	29071			001052_GCAT
337	334413	Finegoldia magna ATCC 29328								c	0	0			Finegoldia magna ATCC 29328	Bacteria	Firmicutes	Clostridia	Clostridiales	Clostridiales Family XI. Incertae Sedis	Finegoldia	Finegoldia magna	BACTERIAL	Finegoldia magna ATCC 29328	ATCC 29328			Finegoldia magna ATCC 29328	ATCC 29328	No	Gc00725		Genome	Complete and Published	Public	Wakayama Medical University, Kyushu Univ, Kitasato Univ	JSPS	Goto T	t-goto@wakayama-med.ac.jp		FMG	2008-02-29	DNA Research 15, 39-47	Human Pathogen, Medical	334413	18981			003772_GCAT
338	373903	Halothermothrix orenii H 168	Halothermothrix orenii H 168	220932421	221	6e-59	YP_002509329.1	RNA polymerase, sigma 54 subunit, RpoN		f	1	2			Halothermothrix orenii H 168	Bacteria	Firmicutes	Clostridia	Halanaerobiales	Halanaerobiaceae	Halothermothrix	Halothermothrix orenii	BACTERIAL	Halothermothrix orenii H 168	H 168			Halothermothrix orenii H 168	DSM 9562	Yes	Gc00927	Gi01049	Genome	Complete and Published	Public	DOE Joint Genome Institute	DOE	Mavrommatis K	KMavrommatis@lbl.gov		Hore	2009-01-13	PLoS ONE 4, e4192	Biotechnological	373903	16377			001788_GCAT
339	498761	Heliobacterium modesticaldum Ice1	Heliobacterium modesticaldum Ice1	167628779	219	2e-58	YP_001679278.1	RNA polymerase sigma-54 factor	4	f	1	2			Heliobacterium modesticaldum Ice1	Bacteria	Firmicutes	Clostridia	Clostridiales	Heliobacteriaceae	Heliobacterium	Heliobacterium modesticaldum	BACTERIAL	Heliobacterium modesticaldum Ice1	Ice1			Heliobacterium modesticaldum Ice1	DSM 9504, ATCC 51547	Yes	Gc00721	Gi00725	Genome	Complete and Published	Public	Arizona State Univ, TGen	NSF	Blankenship RE	Blankenship@asu.edu		HM	2008-02-11	J. Bacteriology 190, 4687-96	Environmental	498761	13427			001138_GCAT
340	264732	Moorella thermoacetica	Moorella thermoacetica ATCC 39073	83589130	232	3e-62	YP_429139.1	sigma-54 (RpoN)	4	c	1	4			Moorella thermoacetica ATCC39073	Bacteria	Firmicutes	Clostridia	Thermoanaerobacterales	Thermoanaerobacteraceae	Moorella	Moorella thermoacetica	BACTERIAL	Moorella thermoacetica ATCC39073	ATCC39073			Moorella thermoacetica ATCC 39073	ATCC 39073		Gc00397	Gi00376	Genome	Complete and Published	Public	Univ of Nebraska, DOE Joint Genome Institute	DOE	Ragsdale S	sragsdale1@unl.edu		Moth	2006-02-23	Environ Microbiol. 10, 2550-73	Biotechnological, Environmental	264732	10648			000214_GCAT
341	457570	Natranaerobius thermophilus JW/NM-WN-LF	Natranaerobius thermophilus JW/NM-WN-LF	188586630	217	8e-58	YP_001918175.1	RNA polymerase, sigma 54 subunit, RpoN	13	c	1	13			Natranaerobius thermophilus JW/NM-WN-LF	Bacteria	Firmicutes	Clostridia	Natranaerobiales	Natranaerobiaceae	Natranaerobius	Natranaerobius thermophilus	BACTERIAL	Natranaerobius thermophilus JW/NM-WN-LF	JW/NM-WN-LF			Natranaerobius thermophilus JW/NM-WN-LF	DSM 18059, ATCC BAA-1301	Yes	Gc00772	Gi02029	Genome	Complete and Published	Public	DOE Joint Genome Institute	DOE	Wiegel J	jwiegel@uga.edu		Nther	2008-04-09	Unpublished	Biotechnological	457570	20207			002658_GCAT
342	370438	Pelotomaculum thermopropionicum SI	Pelotomaculum thermopropionicum SI	147679059	252	2e-68	YP_001213274.1	DNA-directed RNA polymerase specialized sigma subunit, sigma54-like protein	14	f one short	1	13			Pelotomaculum thermopropionicum SI	Bacteria	Firmicutes	Clostridia	Clostridiales	Peptococcaceae	Pelotomaculum	Pelotomaculum thermopropionicum	BACTERIAL	Pelotomaculum thermopropionicum SI	SI			Pelotomaculum thermopropionicum SI	DSM 13744	Yes	Gc00556	Gi01927	Genome	Complete and Published	Public	Marine Biotechnology Institute		Watanabe K	kazuya.watanabe@mbio.jp		PTH	2007-05-08	Unpublished	Biotechnological	370438	19023			002551_GCAT
343	292459	Symbiobacterium thermophilum IAM 14863	Symbiobacterium thermophilum IAM 14863	51891377	234	8e-63	YP_074068.1	RNA polymerase, sigma 54 subunit, RpoN	11	f one fragment, one protease	1	9			Symbiobacterium thermophilum IAM 14863	Bacteria	Firmicutes	Clostridia	Clostridiales	Clostridiales Family XVIII. Incertae Sedis	Symbiobacterium	Symbiobacterium thermophilum	BACTERIAL	Symbiobacterium thermophilum IAM 14863	IAM 14863			Symbiobacterium thermophilum IAM 14863	IAM 14863	Yes	Gc00212		Genome	Complete and Published	Public	NIID, Nihon Univ, Kitasato Univ	JSPS	Ueda K	ueda@brs.nihon-u.ac.jp		STH	2004-09-07	Nucleic Acids Res 32, 4937-44	Biotechnological	292459	12994			000398_GCAT
344	335541	Syntrophomonas wolfei subsp. wolfei str. Goettingen	Syntrophomonas wolfei subsp. wolfei str. Goettingen	114565830	242	2e-65	YP_752984.1	RNA polymerase factor sigma-54	9	c	1	9			Syntrophomonas wolfei Goettingen, DSM 2245B	Bacteria	Firmicutes	Clostridia	Clostridiales	Syntrophomonadaceae	Syntrophomonas	Syntrophomonas wolfei	BACTERIAL	Syntrophomonas wolfei Goettingen, DSM 2245B	Goettingen, DSM 2245B			Syntrophomonas wolfei subsp. wolfei str. Goettingen	DSM 2245B		Gc00427	Gi00643	Genome	Complete and Published	Public	DOE Joint Genome Institute	DOE	Bruce D	microbes@cuba.jgi-psf.org		Swol	2006-09-14	Unpublished	Bioremediation, Biotechnological, Carbon cycle, Energy production, Environmental, Hydrogen production	335541	13014			000183_GCAT
345	399726	Thermoanaerobacter ethanolicus X514							9	c	1	9			Thermoanaerobacter ethanolicus X514	Bacteria	Firmicutes	Clostridia	Thermoanaerobacterales	Thermoanaerobacteraceae	Thermoanaerobacter		BACTERIAL	Thermoanaerobacter ethanolicus X514	X514			Thermoanaerobacter sp. X514	ATCC BAA-938	Yes	Gc00717	Gi02562	Genome	Complete and Published	Public	DOE Joint Genome Institute	DOE	Fields M	matthew.fields@erc.montana.edu		Teth514	2008-02-05	Unpublished	Biotechnological	399726	16394			003289_GCAT
346	340099	Thermoanaerobacter (pseudo)ethanolicus ATCC 33223	Thermoanaerobacter pseudethanolicus ATCC 33223	167037147	256	1e-69	YP_001664725.1	RNA polymerase sigma-54 factor	7	c	1	7			Thermoanaerobacter pseudoethanolicus 39E	Bacteria	Firmicutes	Clostridia	Thermoanaerobacterales	Thermoanaerobacteraceae	Thermoanaerobacter	Thermoanaerobacter pseudethanolicus	BACTERIAL	Thermoanaerobacter pseudoethanolicus 39E	39E			Thermoanaerobacter pseudethanolicus ATCC 33223	DSM 2355, ATCC 33223	Yes	Gc00718	Gi00653	Genome	Complete and Published	Public	DOE Joint Genome Institute	DOE	Fields M	matthew.fields@erc.montana.edu		Teth39	2008-02-05	Unpublished	Bioenergy, Bioenergy, Biotechnological, Energy production, Ethanol production	340099	13901			001600_GCAT
347	273068	Thermoanaerobacter tengcongensis MB4T	Thermoanaerobacter tengcongensis MB4	20808183	250	7e-68	NP_623354.1	RNA polymerase sigma-54 factor	10	c	1	10			Thermoanaerobacter tengcongensis MB4T / JCM 11007	Bacteria	Firmicutes	Clostridia	Thermoanaerobacterales	Thermoanaerobacteraceae	Thermoanaerobacter	Thermoanaerobacter tengcongensis	BACTERIAL	Thermoanaerobacter tengcongensis MB4T / JCM 11007	MB4T / JCM 11007			Thermoanaerobacter tengcongensis MB4	JCM 11007		Gc00086		Genome	Complete and Published	Public	The Institute of Microbiology, China, Beijing Genomics Institute		Yang H	hyang@genomics.org.cn		TTE	2002-05-07	Genome Res. 5, 689-700	Biotechnological	273068	249			000524_GCAT
348																Bacteria	Fusobacteria	Fusobacteria (class)
349	190304	Fusobacterium nucleatum ATCC-25586 (IG-1)							2	f	0	0			Fusobacterium nucleatum nucleatum ATCC 25586	Bacteria	Fusobacteria	Fusobacteria (class)	Fusobacteriales	Fusobacteriaceae	Fusobacterium	Fusobacterium nucleatum	BACTERIAL	Fusobacterium nucleatum nucleatum ATCC 25586	ATCC 25586			Fusobacterium nucleatum subsp. nucleatum ATCC 25586	ATCC 25586	Yes	Gc00085		Genome	Complete and Published	Public	Integrated Genomics Inc	NIH	Kapatral V	vinayak@integratedgenomics.com		FN	2002-04-10	J Bacteriol 184, 2005-2018	Human Pathogen, Medical	190304	295			000525_GCAT
350																Bacteria	Gemmatimonadetes	Gemmatimonadetes (class)
351	379066	Gemmatimonas aurantiaca T-27	Gemmatimonas aurantiaca T-27	226227023	214	8e-57	YP_002761129.1	RNA polymerase sigma factor	12	f	1	9			Gemmatimonas aurantiaca T-27T	Bacteria	Gemmatimonadetes	Gemmatimonadetes (class)	Gemmatimonadales	Gemmatimonadaceae	Gemmatimonas	Gemmatimonas aurantiaca	BACTERIAL	Gemmatimonas aurantiaca T-27T	T-27T				JCM 11422T, NBRC 100505, DSM 14586T	Yes	Gc00976	Gi01301	Genome	Complete and Published	Public	NITE		Fujita N	fujita-nobuyuki@nite.go.jp		GAU	2009-04-01	Unpublished	Biotechnological, Wastewater treatment	379066	18501			001101_GCAT
352																Bacteria	Nitrospirae	Nitrospira (class)
353	289376	Thermodesulfovibrio yellowstonii DSM 11347	Thermodesulfovibrio yellowstonii DSM 11347	206890864	229	1e-61	YP_002248082.1	RNA polymerase, sigma 54 subunit, RpoN	14	f one short	1	12			Thermodesulfovibrio yellowstonii DSM 11347	Bacteria	Nitrospirae	Nitrospira (class)	Nitrospirales	Nitrospiraceae	Thermodesulfovibrio	Thermodesulfovibrio yellowstonii	BACTERIAL	Thermodesulfovibrio yellowstonii DSM 11347	DSM 11347			Thermodesulfovibrio yellowstonii DSM 11347	ATCC 51303, DSM 11347	Yes	Gc00864	Gi00736	Genome	Complete and Published	Public	J. Craig Venter Institute	NSF	Sutton G				2008-09-26	Unpublished	Evolutionary	289376	30733			001604_GCAT
355																Bacteria	Proteobacteria	Alphaproteobacteria
356	349163	Acidiphilium cryptum JF-5	Acidiphilium cryptum JF-5	148261007	226	2e-60	YP_001235134.1	RNA polymerase factor sigma-54	10	f	1	9			Acidiphilium cryptum JF-5	Bacteria	Proteobacteria	Alphaproteobacteria	Rhodospirillales	Acetobacteraceae	Acidiphilium	Acidiphilium cryptum	BACTERIAL	Acidiphilium cryptum JF-5	JF-5			Acidiphilium cryptum JF-5			Gc00559	Gi00918	Genome	Complete and Published	Public	DOE Joint Genome Institute	DOE	Bruce D	microbes@cuba.jgi-psf.org		Acry	2007-05-11	Unpublished	Bioremediation, Biotechnological, Environmental	349163	15753			000611_GCAT
357	311403	Agrobacterium radiobacter K84	Agrobacterium radiobacter K84	222084663	252	4e-68	YP_002543192.1	RNA polymerase sigma-54 factor	8	f	1	6			Agrobacterium radiobacter K84	Bacteria	Proteobacteria	Alphaproteobacteria	Rhizobiales	Rhizobiaceae	Agrobacterium	Agrobacterium tumefaciens	BACTERIAL	Agrobacterium radiobacter K84	K84	bv II		Agrobacterium radiobacter K84	ATCC BAA-846		Gc00942	Gi00020	Genome	Complete and Published	Public	Univ of Washington	NSF	Nester EW	gnester@u.washington.edu		Arad	2009-01-27	J Bacteriology 191, 2501-11	Agricultural, Human Pathogen, Medical, Plant Pathogen	311403	13402			000691_GCAT
358	176299	Agrobacterium tumefaciens C58 (Cereon)	Agrobacterium tumefaciens str. C58	15887683	253	2e-68	NP_353364.1	RNA polymerase factor sigma-54	6	f	1	4			Agrobacterium tumefaciens C58-Cereon	Bacteria	Proteobacteria	Alphaproteobacteria	Rhizobiales	Rhizobiaceae	Agrobacterium	Agrobacterium tumefaciens	BACTERIAL	Agrobacterium tumefaciens C58-Cereon	C58-Cereon	1		Agrobacterium tumefaciens str. C58	ATCC 33970		Gc00072		Genome	Complete and Published	Public	Univ of Richmond, Monsanto, Cereon Genomics	NSF, Cereon Genomics, NIH	Slater S	steven.c.slater@cereon.com		AGR	2001-12-14	Science 294,2323-2328	Agricultural, Plant Pathogen	176299	283			000538_GCAT
359	311402	Agrobacterium vitis S4	Agrobacterium vitis S4	222147327	232	3e-62	YP_002548284.1	RNA polymerase sigma-54 factor	5	f	1	3			Agrobacterium vitis S4	Bacteria	Proteobacteria	Alphaproteobacteria	Rhizobiales	Rhizobiaceae	Agrobacterium	Agrobacterium vitis	BACTERIAL	Agrobacterium vitis S4	S4	bv III		Agrobacterium vitis S4	CFBP 2660		Gc00943	Gi00021	Genome	Complete and Published	Public	Univ of Washington	NSF	Nester EW	gnester@u.washington.edu		Avi	2009-01-27	J Bacteriology 191, 2501-11	Agricultural, Plant Pathogen	311402	13372			000692_GCAT
360	320483	Anaplasma marginale str. Florida							1	f	0	0			Anaplasma marginale Florida	Bacteria	Proteobacteria	Alphaproteobacteria	Rickettsiales	Anaplasmataceae	Anaplasma	Anaplasma marginale	BACTERIAL	Anaplasma marginale Florida	Florida			Anaplasma marginale str. Florida			Gc00951	Gi00027	Genome	Complete and Published	Public	Washington State Univ	NSF	Palmer GH	gpalmer@vetmed.wsu.edu		AMF	2009-02-03	BMC Genomics 11, 16	Animal Pathogen, Medical, Human Pathogen, Cattle Pathogen	320483	16369			000700_GCAT
361	234826	Anaplasma marginale str. St. Maries							1	f	0	0			Anaplasma marginale St. Maries	Bacteria	Proteobacteria	Alphaproteobacteria	Rickettsiales	Anaplasmataceae	Anaplasma	Anaplasma marginale	BACTERIAL	Anaplasma marginale St. Maries	St. Maries			Anaplasma marginale str. St. Maries			Gc00239		Genome	Complete and Published	Public	Washington State Univ, ADRU, Amplicon Express Inc	USDA	Herndon D	david@genomex.com			2004-12-08	PNAS 102, 844-9	Animal Pathogen, Cattle Pathogen, Human Pathogen, Medical	234826	40			000370_GCAT
362	212042	Anaplasma phagocytophilum HZ							1	f	0	0			Anaplasma phagocytophilum HZ	Bacteria	Proteobacteria	Alphaproteobacteria	Rickettsiales	Anaplasmataceae	Anaplasma	Anaplasma phagocytophilum	BACTERIAL	Anaplasma phagocytophilum HZ	HZ			Anaplasma phagocytophilum HZ			Gc00351	Gi00029	Genome	Complete and Published	Public	Ohio State Univ, J. Craig Venter Institute	NIH	Rikihisa Y	rikihisa.1@osu.edu		APH	2006-02-21	PLoS Genetics 2, E21	Cattle Pathogen, Medical, Human Pathogen, Animal Pathogen	212042	336			000259_GCAT
363	438753	Azorhizobium caulinodans ORS 571	Azorhizobium caulinodans ORS 571	158425549	232	4e-62	YP_001526841.1	RNA polymerase sigma-54 factor	11	f	1	10			Azorhizobium caulinodans ORS 571	Bacteria	Proteobacteria	Alphaproteobacteria	Rhizobiales	Xanthobacteraceae	Azorhizobium	Azorhizobium caulinodans	BACTERIAL	Azorhizobium caulinodans ORS 571	ORS 571			Azorhizobium caulinodans ORS 571	DSM 5975, ATCC 43989, CCUG 26647	Yes	Gc00669	Gi01986	Genome	Complete and Published	Public	Univ of Tokyo		Oyaizu H	aoyaizu@mail.ecc.u-tokyo.ac.jp		AZC	2007-10-17	Unpublished	Agricultural	438753	19267			002615_GCAT
364	360095	Bartonella bacilliformis KC583							2	f	0	0			Bartonella bacilliformis KC583	Bacteria	Proteobacteria	Alphaproteobacteria	Rhizobiales	Bartonellaceae	Bartonella	Bartonella bacilliformis	BACTERIAL	Bartonella bacilliformis KC583	KC583			Bartonella bacilliformis KC583	ATCC 35685	Yes	Gc00503	Gi01260	Genome	Complete and Published	Public	J. Craig Venter Institute	NIH-NIAID				BARBAKC583	2007-01-04	Unpublished	Human Pathogen, Medical	360095	16249			000106_GCAT
365	634504	Bartonella_grahamii_as4aup								c	0	0			Bartonella grahamii as4aup	Bacteria	Proteobacteria	Alphaproteobacteria	Rhizobiales	Bartonellaceae	Bartonella	Bartonella grahamii	BACTERIAL	Bartonella grahamii as4aup	as4aup						Gc01038	Gi04211	Genome	Complete and Published	Public	Univ of Uppsala		Andersson S	siv.andersson@ebc.uu.se	http://web1.ebc.uu.se/molev/staff/siv.html	Bgr	2009-06-20	PLoS Genetics 5, e1000546	Human Pathogen, Medical	634504	34873			005046_GCAT
366	283166	Bartonella henselae str. Houston-1							2	f	0	0			Bartonella henselae Houston-1	Bacteria	Proteobacteria	Alphaproteobacteria	Rhizobiales	Bartonellaceae	Bartonella	Bartonella henselae	BACTERIAL	Bartonella henselae Houston-1	Houston-1			Bartonella henselae str. Houston-1	ATCC 49882	Yes	Gc00192		Genome	Complete and Published	Public	Univ of Uppsala	SSF	Andersson S		http://web1.ebc.uu.se/molev/staff/siv.html	BH	2004-06-21	PNAS 101, 9716-21	Animal Pathogen, Human Pathogen, Medical	283166	196			000418_GCAT
367	283165	Bartonella quintana str. Toulouse							2	f	0	0			Bartonella quintana Toulouse	Bacteria	Proteobacteria	Alphaproteobacteria	Rhizobiales	Bartonellaceae	Bartonella	Bartonella quintana	BACTERIAL	Bartonella quintana Toulouse	Toulouse			Bartonella quintana str. Toulouse			Gc00191		Genome	Complete and Published	Public	Univ of Uppsala	SSF	Andersson S		http://web1.ebc.uu.se/molev/staff/siv.html	BQ	2004-06-21	PNAS 101, 9716-21	Human Pathogen, Medical	283165	44			000419_GCAT
368	382640	Bartonella tribocorum CIP 105476							2	f	0	0			Bartonella tribocorum CIP 105476	Bacteria	Proteobacteria	Alphaproteobacteria	Rhizobiales	Bartonellaceae	Bartonella	Bartonella tribocorum	BACTERIAL	Bartonella tribocorum CIP 105476	CIP 105476			Bartonella tribocorum CIP 105476	CCUG 45778, CIP 105476	Yes	Gc00700	Gi01157	Genome	Complete and Published	Public	Max Planck Institute		Schuster SC	scs@bx.psu.edu	http://www.eb.tuebingen.mpg.de/schuster/staff_schuster.htm		2007-11-25	Nat. Genetics 39, 1469-1476	Medical, Rat Pathogen	382640	28109			000773_GCAT
369	395963	Beijerinckia indica subsp. indica ATCC 9039	Beijerinckia indica subsp. indica ATCC 9039	182677562	271	5e-74	YP_001831708.1	RNA polymerase, sigma 54 subunit, RpoN	11	f	1	9			Beijerinckia indica indica ATCC 9039	Bacteria	Proteobacteria	Alphaproteobacteria	Rhizobiales	Beijerinckiaceae	Beijerinckia	Beijerinckia indica	BACTERIAL	Beijerinckia indica indica ATCC 9039	ATCC 9039			Beijerinckia indica subsp. indica ATCC 9039	ATCC 9039	Yes	Gc00766	Gi01551	Genome	Complete and Published	Public	DOE Joint Genome Institute	DOE	Dunfield P	pfdunfie@ucalgary.ca		Bind	2008-04-11	Unpublished	Biopolymer production, Biotechnological, Oil industry	395963	20841			000860_GCAT
370	224911	Bradyrhizobium japonicum str. USDA 110	Bradyrhizobium japonicum USDA 110	27375834/27376994	261	1E-70/-72	NP_767363.1/NP_768523.1	RNA polymerase factor sigma-54	14	f strains mixed	2	10			Bradyrhizobium japonicum USDA110	Bacteria	Proteobacteria	Alphaproteobacteria	Rhizobiales	Bradyrhizobiaceae	Bradyrhizobium	Bradyrhizobium japonicum	BACTERIAL	Bradyrhizobium japonicum USDA110	USDA110			Bradyrhizobium japonicum USDA 110	CCRC 13528, BCRC 13528	No	Gc00116		Genome	Complete and Published	Public	Kazusa DNA Research Institute	KDRI	Kaneko, T	kaneko@kazusa.or.jp			2002-12-31	DNA Research 9, 189-97	Agricultural	224911	17			000494_GCAT
371	288000	Bradyrhizobium sp. BTAi1 (JGI)	Bradyrhizobium sp. BTAi1	148251742	277	2e-75	YP_001236327.1	RNA polymerase factor sigma-54	11	f	1	10			Bradyrhizobium sp BTAi1	Bacteria	Proteobacteria	Alphaproteobacteria	Rhizobiales	Bradyrhizobiaceae	Bradyrhizobium	Bradyrhizobium sp. BTAi1	BACTERIAL	Bradyrhizobium sp BTAi1	BTAi1			Bradyrhizobium sp. BTAi1			Gc00561	Gi00922	Genome	Complete and Published	Public	DOE Joint Genome Institute	DOE	Bruce D	microbes@cuba.jgi-psf.org		BBta	2007-05-11	Science 316, 1307-12	Agricultural	288000	16137			000788_GCAT
372	114615	Bradyrhizobium sp. ORS278	Bradyrhizobium sp. ORS278	146337286	276	2e-75	YP_001202334.1	RNA polymerase factor sigma-54	10	f	1	9			Bradyrhizobium sp ORS278	Bacteria	Proteobacteria	Alphaproteobacteria	Rhizobiales	Bradyrhizobiaceae	Bradyrhizobium	Bradyrhizobium sp. ORS278	BACTERIAL	Bradyrhizobium sp ORS278	ORS278			Bradyrhizobium sp. ORS278			Gc00552	Gi00923	Genome	Complete and Published	Public	Genoscope					BRADO	2007-05-01	Science 316, 1307-12	Agricultural	114615	19575			000789_GCAT
373	262698	Brucella abortus bv__1_9_941	Brucella abortus bv. 1 str. 9-941	62289134	261	3e-71	YP_220927.1	RNA polymerase factor sigma-54	3	f	1	1			Brucella abortus bv 1, 9-941	Bacteria	Proteobacteria	Alphaproteobacteria	Rhizobiales	Brucellaceae	Brucella	Brucella abortus	BACTERIAL	Brucella abortus bv 1, 9-941	bv 1, 9-941	1		Brucella abortus bv. 1 str. 9-941			Gc00263		Genome	Complete and Published	Public	Univ of Uppsala, IIB-UNSAM, Univ of Minnesota	USDA	Halling SM	shalling@nadc.ars.usda.gov		BruAb	2005-04-06	J Bacteriology 187, 2715-26	Animal Pathogen, Biothreat, Cattle Pathogen, Human Pathogen, Medical	262698	9619			000346_GCAT
374	430066	Brucella abortus S19	Brucella abortus S19	189023410	261	3e-71	YP_001934178.1	Sigma-54 factor family	3	f	1	1			Brucella abortus S19	Bacteria	Proteobacteria	Alphaproteobacteria	Rhizobiales	Brucellaceae	Brucella	Brucella abortus	BACTERIAL	Brucella abortus S19	S19			Brucella abortus S19			Gc00790	Gi01919	Genome	Complete and Published	Public	Virginia Bioinformatics Institute		Crasta OR	ocrasta@vbi.vt.edu		BAbS19	2008-05-22	PLoS ONE 3, e2193	Biothreat, Human Pathogen, Mammal Pathogen, Medical	430066	18999			002543_GCAT
375	483179	Brucella canis ATCC 23365	Brucella canis ATCC 23365	161618146	258	4e-70	YP_001592033.1	RNA polymerase factor sigma-54	2	f	1	1			Brucella canis ATCC 23365	Bacteria	Proteobacteria	Alphaproteobacteria	Rhizobiales	Brucellaceae	Brucella	Brucella canis	BACTERIAL	Brucella canis ATCC 23365	ATCC 23365			Brucella canis ATCC 23365	ATCC 23365		Gc00686	Gi02286	Genome	Complete and Published	Public	DOE Joint Genome Institute		Brettin, T	brettin@lanl.gov		BCAN	2007-11-29	Unpublished	Animal Pathogen, Biothreat, Medical	483179	20243			003008_GCAT
376	224914	Brucella melitensis 16M (IG-21)	Brucella melitensis 16M	17988072	261	2e-71	NP_540706.1	RNA polymerase factor sigma-54			1	1			Brucella melitensis 16M	Bacteria	Proteobacteria	Alphaproteobacteria	Rhizobiales	Brucellaceae	Brucella	Brucella melitensis	BACTERIAL	Brucella melitensis 16M	16M	1		Brucella melitensis 16M	ATCC 23456	Yes	Gc00074		Genome	Complete and Published	Public	Univ of Scranton, Integrated Genomics Inc	DARPA	DelVecchio VG	vimbm@aol.com		BMEI	2002-01-08	PNAS 99,443-448	Animal Pathogen, Biothreat, Human Pathogen, Medical	224914	180			000536_GCAT
377	546272	Brucella melitensis ATCC 23457	Brucella melitensis ATCC 23457	225851691	262	1e-71	YP_002731924.1	RNA polymerase sigma-54 factor	3	f	1	1			Brucella melitensis ATCC 23457	Bacteria	Proteobacteria	Alphaproteobacteria	Rhizobiales	Brucellaceae	Brucella	Brucella melitensis	BACTERIAL	Brucella melitensis ATCC 23457	ATCC 23457				ATCC 23457		Gc00968	Gi03307	Genome	Complete and Published	Public	Virginia Bioinformatics Institute, Los Alamos National Laboratory		Brettin T	brettin@lanl.gov		BMEA	2009-03-25	Unpublished	Animal Pathogen, Biothreat, Human Pathogen, Medical	546272	30561			004074_GCAT
378	359391	Brucella_melitensis_biovar_Abortus	Brucella melitensis biovar Abortus 2308	82699073	261	3e-71	YP_413647.1	RNA polymerase factor sigma-54	3	f	1	1			Brucella melitensis abortus 2308	Bacteria	Proteobacteria	Alphaproteobacteria	Rhizobiales	Brucellaceae	Brucella	Brucella abortus	BACTERIAL	Brucella melitensis abortus 2308	2308			Brucella melitensis biovar Abortus 2308			Gc00326		Genome	Complete and Published	Public	Lawrence Livermore National Lab, DOE Joint Genome Institute, Univ Nacional de San Martin		Bruce D	microbes@cuba.jgi-psf.org		BAB	2005-11-22	Infect Immunity 73, 8353-61	Animal Pathogen, Biothreat, Human Pathogen, Medical	359391	16203			000284_GCAT
379	444178	Brucella ovis ATCC 25840	Brucella ovis ATCC 25840	148559398	261	3e-71	YP_001258191.1	RNA polymerase factor sigma-54	2	f	1	1			Brucella melitensis bv ovis ATCC25840	Bacteria	Proteobacteria	Alphaproteobacteria	Rhizobiales	Brucellaceae	Brucella	Brucella ovis	BACTERIAL	Brucella melitensis bv ovis ATCC25840	ATCC25840			Brucella ovis ATCC 25840	ATCC 25840		Gc00570	Gi00101	Genome	Complete and Published	Public	J. Craig Venter Institute		Paulsen I		http://www.bio.jhu.edu/Directory/Faculty/Paulsen/Default.html	BOV	2007-05-31	Unpublished	Animal Pathogen, Biothreat, Medical, Sheep Pathogen	444178	12514			000792_GCAT
380	204722	Brucella melitensis suis 1330	Brucella suis 1330	23501069	261	4e-71	NP_697196.1	RNA polymerase factor sigma-54			1	1			Brucella melitensis bv suis 1330	Bacteria	Proteobacteria	Alphaproteobacteria	Rhizobiales	Brucellaceae	Brucella	Brucella suis	BACTERIAL	Brucella melitensis bv suis 1330	1330	1		Brucella suis 1330	NCTC 10316, ATCC 23444	No	Gc00101		Genome	Complete and Published	Public	J. Craig Venter Institute	DARPA, NIH-NIAID	Paulsen I		http://www.bio.jhu.edu/Directory/Faculty/Paulsen/Default.html	BR	2002-10-01	PNAS 99, 13148-13153	Animal Pathogen, Biothreat, Human Pathogen, Medical	204722	320			000509_GCAT
381	568815	Brucella_microti_CCM_4915	Brucella microti CCM 4915	256368622	261	3e-71	YP_003106128.1	DNA-directed RNA polymerase subunit N			1	1			Brucella microti CCM 4915	Bacteria	Proteobacteria	Alphaproteobacteria	Rhizobiales	Brucellaceae	Brucella	Brucella microti	BACTERIAL	Brucella microti CCM 4915	CCM 4915			Brucella microti CCM 4915	BCCN 7-01, CCM 4915	Yes	Gc01071	Gi04093	Genome	Complete and Published	Public	CNRS		Sudic S	stephane.audic@igs.cnrs-mrs.fr			2009-08-18	BMC Genomics 10:352	Human Pathogen, Biothreat, Mammal Pathogen, Medical	568815	32233			004895_GCAT
382	470137	Brucella suis ATCC 23445	Brucella suis ATCC 23445	163842428	258	2e-70	YP_001626832.1	RNA polymerase factor sigma-54	3	f	1	1			Brucella suis ATCC 23445	Bacteria	Proteobacteria	Alphaproteobacteria	Rhizobiales	Brucellaceae	Brucella	Brucella suis	BACTERIAL	Brucella suis ATCC 23445	ATCC 23445			Brucella suis ATCC 23445	ATCC 23445		Gc00699	Gi02357	Genome	Complete and Published	Public	Los Alamos National Laboratory, DOE Joint Genome Institute		Brettin T	brettin@lanl.gov		BSUIS	2007-12-20	Unpublished	Biothreat, Human Pathogen, Mammal Pathogen, Medical	470137	20371			003085_GCAT
383	335992	Candidatus Pelagibacter ubique HTCC1062								c	0	0			Candidatus Pelagibacter ubique SAR11 HTCC1062	Bacteria	Proteobacteria	Alphaproteobacteria	Rickettsiales		Candidatus Pelagibacter	Candidatus Pelagibacter ubique	BACTERIAL	Candidatus Pelagibacter ubique SAR11 HTCC1062	HTCC1062			Candidatus Pelagibacter ubique HTCC1062	HTCC1062		Gc00279		Genome	Complete and Published	Public	COMB, Diversa, Oregon State Univ	NSF	Giovannoni SJ		http://oregonstate.edu/dept/microbiology/fac/sp/giov1.html	SAR	2005-07-25	Science 309, 1242-5	Ecological, Environmental	335992	13989			000330_GCAT
384	190650	Caulobacter crescentus CB15	Caulobacter crescentus CB15	16127829	277	1e-75	NP_422393.1	RNA polymerase factor sigma-54	4	f	1	2			Caulobacter crescentus CB15	Bacteria	Proteobacteria	Alphaproteobacteria	Caulobacterales	Caulobacteraceae	Caulobacter	Caulobacter vibrioides	BACTERIAL	Caulobacter crescentus CB15	CB15			Caulobacter crescentus CB15	ATCC 19089		Gc00056		Genome	Complete and Published	Public	J. Craig Venter Institute	DOE	Nierman WC	wnierman@tigr.org		CC	2001-05-22	PNAS 98,4136-4141	Biogeochemical, Bioremediation, Biotechnological, Environmental, Wastewater treatment	190650	298			000554_GCAT
385	565050	Caulobacter_crescentus_NA1000	Caulobacter crescentus NA1000	221236649	277	1e-75	YP_002519086.1	RNA polymerase sigma-54 factor rpoN			1	2			Caulobacter crescentus NA1000	Bacteria	Proteobacteria	Alphaproteobacteria	Caulobacterales	Caulobacteraceae	Caulobacter	Caulobacter vibrioides	BACTERIAL	Caulobacter crescentus NA1000	NA1000			Caulobacter crescentus NA1000			Gc00939		Genome	Complete and Published	Public	Univ of Chicago		Crosson S	scrosson@uchicago.edu		CCNA	2009-01-16	Unpublished	Biogeochemical, Bioremediation, Biotechnological, Environmental, Wastewater treatment	565050	32027			004773_GCAT
386	366602	Caulobacter sp. K31	Caulobacter sp. K31	167648913	258	8e-70	YP_001686576.1	RNA polymerase factor sigma-54	4	f	1	2			Caulobacter sp K31	Bacteria	Proteobacteria	Alphaproteobacteria	Caulobacterales	Caulobacteraceae	Caulobacter	Caulobacter sp. K31	BACTERIAL	Caulobacter sp K31	K31			Caulobacter sp. K31			Gc00723	Gi01009	Genome	Complete and Published	Public	DOE Joint Genome Institute	DOE	Stephens C	CStephens@scu.edu		Caul	2008-02-07	Unpublished	Bioremediation, Biotechnological, Environmental	366602	16306			000849_GCAT
387	398580	Dinoroseobacter shibae DFL 12	Dinoroseobacter shibae DFL 12	159046124	121	7e-29	YP_001534918.1	RNA polymerase, sigma 54 subunit, RpoN	6	f	1	1			Dinoroseobacter shibae DFL-12	Bacteria	Proteobacteria	Alphaproteobacteria	Rhodobacterales	Rhodobacteraceae	Dinoroseobacter	Dinoroseobacter shibae	BACTERIAL	Dinoroseobacter shibae DFL-12	DFL-12			Dinoroseobacter shibae DFL 12	NCIMB 14021, DSM 16493	Yes	Gc00659	Gi01335	Genome	Complete and Published	Public	DOE Joint Genome Institute	DOE	Wagner-Dobler I	Irene.Wagner-Doebler@helmholtz-hzi.de		Dshi	2007-10-05	ISME Journal Epub		398580	17417			001747_GCAT
388	269484	Ehrlichia canis str. Jake							1	f	0	0			Ehrlichia canis Jake	Bacteria	Proteobacteria	Alphaproteobacteria	Rickettsiales	Anaplasmataceae	Ehrlichia	Ehrlichia canis	BACTERIAL	Ehrlichia canis Jake	Jake			Ehrlichia canis str. Jake			Gc00294		Genome	Complete and Published	Public	Univ of Texas, DOE Joint Genome Institute	DOE	Mavromatis K	Kmavrommatis@lbl.gov		Ecaj	2005-08-22	J Bacteriology 188, 4015-4023	Animal Pathogen, Canine Pathogen, Medical	269484	10694			000315_GCAT
389	205920	Ehrlichia chaffeensis str. Arkansas							1	f	0	0			Ehrlichia chaffeensis Arkansas	Bacteria	Proteobacteria	Alphaproteobacteria	Rickettsiales	Anaplasmataceae	Ehrlichia	Ehrlichia chaffeensis	BACTERIAL	Ehrlichia chaffeensis Arkansas	Arkansas			Ehrlichia chaffeensis str. Arkansas			Gc00353	Gi00214	Genome	Complete and Published	Public	Ohio State Univ, J. Craig Venter Institute	NIH-NIAID	Rikihisa Y	rikihisa.1@osu.edu		ECH	2006-02-21	PLoS Genetics 2, E21	Human Pathogen, Medical	205920	325			000260_GCAT
390	302409	Ehrlichia ruminantium str. Gardel							1	f	0	0			Ehrlichia ruminantium Gardel	Bacteria	Proteobacteria	Alphaproteobacteria	Rickettsiales	Anaplasmataceae	Ehrlichia	Ehrlichia ruminantium	BACTERIAL	Ehrlichia ruminantium Gardel	Gardel			Ehrlichia ruminantium str. Gardel			Gc00253		Genome	Complete and Published	Public	CIRAD		Frutos R	roger.frutos@cirad.fr		ERGA	2005-02-04	J Bacteriology 188, 2533-42	Animal Pathogen, Medical, Ruminant Pathogen	302409	13356			000356_GCAT
391	254945	Ehrlichia ruminantium str. Welgevonden							1	f	0	0			Ehrlichia ruminantium Welgevonden, ARC-OVI	Bacteria	Proteobacteria	Alphaproteobacteria	Rickettsiales	Anaplasmataceae	Ehrlichia	Ehrlichia ruminantium	BACTERIAL	Ehrlichia ruminantium Welgevonden, ARC-OVI	Welgevonden, ARC-OVI			Ehrlichia ruminantium str. Welgevonden			Gc00244		Genome	Complete and Published	Public	Sanger Institute, Univ of Pretoria	WOTRO, DST	Allsopp BA	basil.allsopp@up.ac.za		Erum	2005-01-05	PNAS 102, 838-843	Animal Pathogen, Medical, Ruminant Pathogen	254945	9614			000365_GCAT
392	314225	Erythrobacter litoralis HTCC2594	Erythrobacter litoralis HTCC2594	85375674	270	9e-74	YP_459736.1	RNA polymerase factor sigma-54	5	f	1	3			Erythrobacter litoralis HTCC2594	Bacteria	Proteobacteria	Alphaproteobacteria	Sphingomonadales	Erythrobacteraceae	Erythrobacter	Erythrobacter litoralis	BACTERIAL	Erythrobacter litoralis HTCC2594	HTCC2594			Erythrobacter litoralis HTCC2594	HTCC2594		Gc00339	Gi00840	Genome	Complete and Published	Public	Oregon State Univ, J. Craig Venter Institute	Moore Foundation	Giovannoni SJ		http://mcb.science.oregonstate.edu/giovannoni/people/people.htm	ELI	2006-01-11	J Bacteriology 191, 2419-2	Environmental, Marine Microbial Initiative (MMI)	314225	13480			000271_GCAT
393	272568	Gluconacetobacter_diazotrophicus_PAl5 NC_011365.faa		162146249/162147903			YP_001600708.1/YP_001602364.1		8	f 2strains mixed 2 times 4	2	2			Gluconacetobacter diazotrophicus PAL5	Bacteria	Proteobacteria	Alphaproteobacteria	Rhodospirillales	Acetobacteraceae	Gluconacetobacter	Gluconacetobacter diazotrophicus	BACTERIAL	Gluconacetobacter diazotrophicus PAL5	PAL5			Gluconacetobacter diazotrophicus PAl 5	ATCC 49037	Yes	Gc00695	Gi00277	Genome	Complete and Published	Public	LNCC/MCT, UENF, AGROBIOLOGIA, UFRJ, UERJ	CNPq, FAPERJ, MCT	Ferreira PCG	paulof@bioqmed.ufrj.br		GDI	2007-12-12	Unpublished	Agricultural	272568	377			001109_GCAT
394	272568	Gluconacetobacter_diazotrophicus_PAl5 NC_010125.faa		209543747/209542520			YP_002275976.1/YP_002274749.1				2	2			Gluconacetobacter diazotrophicus PAL5	Bacteria	Proteobacteria	Alphaproteobacteria	Rhodospirillales	Acetobacteraceae	Gluconacetobacter	Gluconacetobacter diazotrophicus	BACTERIAL	Gluconacetobacter diazotrophicus PAL5	PAL5			Gluconacetobacter diazotrophicus PAl 5	NCCB 89154, DSM 5601, LMG 7603, CCUG 37298, ATCC 49037	Yes	Gc00869	Gi02011	Genome	Complete and Published	Public	DOE Joint Genome Institute	DOE	Triplett EW	ewt@ufl.edu		GdiaDRAFT	2008-10-16	Unpublished	Agricultural	272568	21071			002640_GCAT
395	290633	Gluconobacter oxydans 621H (IG)	Gluconobacter oxydans 621H	58040273	171	6e-44	YP_192237.1	RNA polymerase sigma-54 factor RpoN	2	f	1	1			Gluconobacter oxydans 621H	Bacteria	Proteobacteria	Alphaproteobacteria	Rhodospirillales	Acetobacteraceae	Gluconobacter	Gluconobacter oxydans	BACTERIAL	Gluconobacter oxydans 621H	621H			Gluconobacter oxydans 621H			Gc00251		Genome	Complete and Published	Public	Competence Network, Julich GmbH, Georg-August-Univ Goettingen, Technische Univ, Berlin	BASF, BMBF	Sahm H	h.sahm@fz-juelich.de		GOX	2005-01-24	Nat. Biotechnology 23, 195-200	Biotechnological, Vitamin C production	290633	13325			000358_GCAT
396	391165	Granulobacter_bethesdensis_CGDNIH1	Granulibacter bethesdensis CGDNIH1	114327360	260	8e-71	YP_744517.1	RNA polymerase factor sigma-54	2	f	1	1			Granulibacter bethesdensis CGDNIH1	Bacteria	Proteobacteria	Alphaproteobacteria	Rhodospirillales	Acetobacteraceae	Granulibacter	Granulibacter bethesdensis	BACTERIAL	Granulibacter bethesdensis CGDNIH1	CGDNIH1			Granulibacter bethesdensis CGDNIH1	ATCC BAA-1260, DSM 17861, CGDNIH1, ATCC 25313	Yes	Gc00423	Gi01540	Genome	Complete and Published	Public	RML-NIAID, Integrated Genomics Inc	NIH	Holland SM	degreenberg@mail.nih.gov		GbCGDNIH1	2006-09-13	J Bacteriol 189, 8727-36	Human Pathogen, Medical	391165	17111			000187_GCAT
397	582402	Hirschia_baltica_ATCC_49814	Hirschia baltica ATCC 49814	254292599	247	1e-66	YP_003058622.1	RNA polymerase, sigma 54 subunit, RpoN			1	3			Hirschia baltica ATCC 49814	Bacteria	Proteobacteria	Alphaproteobacteria	Rhodobacterales	Hyphomonadaceae	Hirschia	Hirschia baltica	BACTERIAL	Hirschia baltica ATCC 49814	ATCC 49814			Hirschia baltica ATCC 49814	ATCC 49814, DSM 5838, IFAM 1418	Yes	Gc01064	Gi03286	Genome	Complete and Published	Public	DOE Joint Genome Institute	DOE	Bruce D	microbes@cuba.jgi-psf.org			2009-07-17	Unpublished	Bioremediation, Biotechnological	582402	33191			004048_GCAT
398	228405	Hyphomonas neptunium ATCC 15444	Hyphomonas neptunium ATCC 15444	114800351	273	1e-74	YP_758939.1	RNA polymerase factor sigma-54	4	f	1	2			Hyphomonas neptunium ATCC 15444	Bacteria	Proteobacteria	Alphaproteobacteria	Rhodobacterales	Hyphomonadaceae	Hyphomonas	Hyphomonas neptunium	BACTERIAL	Hyphomonas neptunium ATCC 15444	ATCC 15444			Hyphomonas neptunium ATCC 15444	ATCC 15444	Yes	Gc00428	Gi00302	Genome	Complete and Published	Public	Univ of Georgia, J. Craig Venter Institute	NSF	Badger J	jbadger@tigr.org		HNE	2006-09-14	J. Bacteriol 188, 6841-6850	Biotechnological	228405	15721			000182_GCAT
399	290400	Jannaschia sp. CCS1 (JGI)							5	f	0	0			Jannaschia sp. CCS1	Bacteria	Proteobacteria	Alphaproteobacteria	Rhodobacterales	Rhodobacteraceae	Jannaschia	Jannaschia sp. CCS1	BACTERIAL	Jannaschia sp. CCS1	CCS1			Jannaschia sp. CCS1			Gc00354	Gi00785	Genome	Complete and Published	Public	DOE Joint Genome Institute	DOE	Bruce D	microbes@cuba.jgi-psf.org		Jann	2006-03-01	Unpublished	Biotechnological	290400	12733			000256_GCAT
400	342108	Magnetospirillum magneticum AMB-1	Magnetospirillum magneticum AMB-1	83313036	263	3e-71	YP_423300.1	RNA polymerase factor sigma-54	7	f	1	6			Magnetospirillum magneticum AMB-1	Bacteria	Proteobacteria	Alphaproteobacteria	Rhodospirillales	Rhodospirillaceae	Magnetospirillum	Magnetospirillum magneticum	BACTERIAL	Magnetospirillum magneticum AMB-1	AMB-1			Magnetospirillum magneticum AMB-1	ATCC 700264		Gc00330		Genome	Complete and Published	Public	Tokyo Univ of Agriculture and Technology	MEXT	Matsunaga T	tmatsuna@cc.tuat.ac.jp		amb	2005-12-07	DNA Res. 12, 157-66	Biotechnological	342108	16217			000280_GCAT
401	394221	Maricaulis maris MCS10	Maricaulis maris MCS10	114568659	265	4e-72	YP_755339.1	RNA polymerase factor sigma-54	4	f Mmar10_1442	1	2			Maricaulis maris MCS10	Bacteria	Proteobacteria	Alphaproteobacteria	Rhodobacterales	Hyphomonadaceae	Maricaulis	Maricaulis maris	BACTERIAL	Maricaulis maris MCS10	MCS10			Maricaulis maris MCS10			Gc00425	Gi01017	Genome	Complete and Published	Public	DOE Joint Genome Institute	DOE	Bruce D	microbes@cuba.jgi-psf.org		Mmar10	2006-09-14	Unpublished	Bioremediation, Environmental	394221	17333			000185_GCAT
402	266835	Mesorhizobium loti MAFF303099	Mesorhizobium loti MAFF303099	13472788/13474890	265	8E-72/-73	NP_104355.1/NP_106460.1	RNA polymerase factor sigma-54	11	f strains mixed	2	6			Mesorhizobium loti MAFF303099	Bacteria	Proteobacteria	Alphaproteobacteria	Rhizobiales	Phyllobacteriaceae	Mesorhizobium	Mesorhizobium loti	BACTERIAL	Mesorhizobium loti MAFF303099	MAFF303099			Mesorhizobium loti MAFF303099	JSM 21590, MAFF303099		Gc00040		Genome	Complete and Published	Public	Kazusa DNA Research Institute	KDRI	Tabata S	tabata@kazusa.or.jp			2000-12-10	DNA Research 7, 331-338	Bioremediation, Environmental	266835	18			000570_GCAT
403	266779	Mesorhizobium sp. BNC1	Mesorhizobium sp. BNC1	110635285/110635992	177	2E-45/-69	YP_675493.1/YP_676200.1	RNA polymerase, sigma 54 subunit, RpoN	4	f	2	3			Mesorhizobium sp. BNC1	Bacteria	Proteobacteria	Alphaproteobacteria	Rhizobiales	Phyllobacteriaceae	Mesorhizobium	Mesorhizobium sp. BNC1	BACTERIAL	Mesorhizobium sp. BNC1	BNC1			Mesorhizobium sp. BNC1	DSM 6780		Gc00399	Gi00353	Genome	Complete and Published	Public	PNNL, DOE Joint Genome Institute	DOE	Bruce D	microbes@cuba.jgi-psf.org		Meso	2006-07-11	Unpublished	Biotechnological	266779	10690			000210_GCAT
404	440085	Methylobacterium chloromethanicum CM4	Methylobacterium chloromethanicum CM4	218530675	263	2e-71	YP_002421491.1	RNA polymerase, sigma 54 subunit, RpoN	10	f	1	9			Methylobacterium chloromethanicum CM4	Bacteria	Proteobacteria	Alphaproteobacteria	Rhizobiales	Methylobacteriaceae	Methylobacterium	Methylobacterium chloromethanicum	BACTERIAL	Methylobacterium chloromethanicum CM4	CM4			Methylobacterium chloromethanicum CM4	VKM B-2223, NCIMB 13688		Gc00907	Gi01341	Genome	Complete and Published	Public	DOE Joint Genome Institute	DOE	Marx C	cmarx@oeb.harvard.edu		MchlDRAFT	2008-12-19	Unpublished	Biotechnological, Environmental	440085	19527			001756_GCAT
405	119024	Methylobacterium_extorquens_DM4	Methylobacterium extorquens AM1	240139047	263	2e-71	YP_002963522.1	sigma N (sigma 54) factor of RNA polymerase			1	7			Methylobacterium dichloromethanicum DM4	Bacteria	Proteobacteria	Alphaproteobacteria	Rhizobiales	Methylobacteriaceae	Methylobacterium		BACTERIAL	Methylobacterium dichloromethanicum DM4	DM4			Methylobacterium dichloromethanicum			Gc01065	Gi01019	Genome	Complete and Published	Public	Genoscope		Vuilleumier S	vuilleumier@unistra.fr		METDI	2009-07-17	PLoS ONE 4 (5), E5584	Biotechnological, Methanol production	119024	16093			001209_GCAT
406	272630	Methylobacterium_extorquens_AM1	Methylobacterium extorquens DM4	254561642	263	2e-71	YP_003068737.1	sigma N (sigma 54) factor of RNA polymerase			1	8			Methylobacterium extorquens AM1	Bacteria	Proteobacteria	Alphaproteobacteria	Rhizobiales	Methylobacteriaceae	Methylobacterium	Methylobacterium extorquens	BACTERIAL	Methylobacterium extorquens AM1	AM1			Methylobacterium extorquens AM1	DSM 1338, CCUG 2477, ATCC 14718	No	Gc01036	Gi00369	Genome	Complete and Published	Public	Univ of Washington		Lidstrom M		http://faculty.washington.edu/lidstrom/Mary_Lidstrom/mary_lidstrom.html	MexAM1_META1p	2009-06-17	PLoS ONE 4, E5584	Biotechnological, Methanol production	272630	20			001208_GCAT
407	419610	Methylobacterium_extorquens_PA1	Methylobacterium extorquens PA1	163851924	262	5e-71	YP_001639967.1	RNA polymerase sigma-54 factor, RpoN	8	f	1	7			Methylobacterium extorquens PA1	Bacteria	Proteobacteria	Alphaproteobacteria	Rhizobiales	Methylobacteriaceae	Methylobacterium	Methylobacterium extorquens	BACTERIAL	Methylobacterium extorquens PA1	PA1			Methylobacterium extorquens PA1			Gc00701	Gi01342	Genome	Complete and Published	Public	DOE Joint Genome Institute	DOE	Marx C	cmarx@oeb.harvard.edu		Mext	2007-12-20	Unpublished	Biotechnological, Methanol production	419610	18637			001757_GCAT
408	460265	Methylobacterium nodulans ORS 2060	Methylobacterium nodulans ORS 2060	220921152/220923833	258	1E-69/-68	YP_002496453.1/YP_002499135.1	RNA polymerase, sigma 54 subunit, RpoN	9	f	2	7			Methylobacterium nodulans ORS2060	Bacteria	Proteobacteria	Alphaproteobacteria	Rhizobiales	Methylobacteriaceae	Methylobacterium	Methylobacterium nodulans	BACTERIAL	Methylobacterium nodulans ORS2060	ORS2060			Methylobacterium nodulans ORS 2060	LMG 21967, CNCM I 2342		Gc00935	Gi01343	Genome	Complete and Published	Public	DOE Joint Genome Institute	DOE	Marx CJ	cmarx@oeb.harvard.edu		Mnod	2009-01-12	Unpublished	Agricultural, Biotechnological	460265	20477			001758_GCAT
409	441620	Methylobacterium populi BJ001	Methylobacterium populi BJ001	188581681	259	4e-70	YP_001925126.1	RNA polymerase, sigma 54 subunit, RpoN	8	c	1	8			Methylobacterium populi BJ001	Bacteria	Proteobacteria	Alphaproteobacteria	Rhizobiales	Methylobacteriaceae	Methylobacterium	Methylobacterium populi	BACTERIAL	Methylobacterium populi BJ001	BJ001			Methylobacterium populi BJ001	ATCC BAA-705, NCIMB 13946	Yes	Gc00771	Gi01344	Genome	Complete and Published	Public	DOE Joint Genome Institute	DOE	Marx CJ	cmarx@oeb.harvard.edu		Mpop	2008-04-09	Unpublished	Agricultural, Biotechnological	441620	19559			001759_GCAT
410	426355	Methylobacterium radiotolerans JCM 2831	Methylobacterium radiotolerans JCM 2831	170748838	265	7e-72	YP_001755098.1	RNA polymerase, sigma 54 subunit, RpoN	7	f	1	5			Methylobacterium radiotolerans JCM 2831	Bacteria	Proteobacteria	Alphaproteobacteria	Rhizobiales	Methylobacteriaceae	Methylobacterium	Methylobacterium radiotolerans	BACTERIAL	Methylobacterium radiotolerans JCM 2831	JCM 2831			Methylobacterium radiotolerans JCM 2831	DSM 1819, ATCC 27329, JCM 2831	Yes	Gc00752	Gi01345	Genome	Complete and Published	Public	DOE Joint Genome Institute	DOE	Marx CJ	cmarx@oeb.harvard.edu		Mrad2831	2008-03-21	Unpublished	Biotechnological	426355	18817			001760_GCAT
411	426117	Methylobacterium sp. 4-46	Methylobacterium sp. 4-46	170740422	254	2e-68	YP_001769077.1	RNA polymerase, sigma 54 subunit, RpoN	9	f	1	8			Methylobacterium sp 4-46	Bacteria	Proteobacteria	Alphaproteobacteria	Rhizobiales	Methylobacteriaceae	Methylobacterium	Methylobacterium sp. 4-46	BACTERIAL	Methylobacterium sp 4-46	1946-04-01			Methylobacterium sp. 4-46			Gc00857	Gi01346	Genome	Complete and Published	Public	DOE Joint Genome Institute	DOE	Marx CJ	cmarx@oeb.harvard.edu		M446	2008-02-20	Unpublished	Biotechnological	426117	18809			001761_GCAT
412	395965	Methylocella silvestris BL2	Methylocella silvestris BL2	217976355	252	3e-68	YP_002360502.1	RNA polymerase, sigma 54 subunit, RpoN	8	f	1	6			Methylocella silvestris BL2	Bacteria	Proteobacteria	Alphaproteobacteria	Rhizobiales	Beijerinckiaceae	Methylocella	Methylocella silvestris	BACTERIAL	Methylocella silvestris BL2	BL2			Methylocella silvestris BL2	DSM 15510, NCIMB 13906	Yes	Gc00900	Gi01549	Genome	Complete and Published	Public	DOE Joint Genome Institute	DOE	Dunfield P	P.Dunfield@gns.cri.nz		MsilDRAFT	2008-12-15	Unpublished	Biotechnological	395965	20635			001763_GCAT
413	434131	Neorickettsia_risticii_Illinois								c	0	0			Neorickettsia risticii Illinois	Bacteria	Proteobacteria	Alphaproteobacteria	Rickettsiales	Anaplasmataceae	Neorickettsia	Neorickettsia risticii	BACTERIAL	Neorickettsia risticii Illinois	Illinois			Neorickettsia risticii str. Illinois	ATCC VR-986	Yes	Gc01067	Gi01957	Genome	Complete and Published	Public	Ohio State Univ, 454 Life Sciences		Rikihisa Y	rikihisa.1@osu.edu		NRI	2009-07-23	Nucleic Acids Res Epub	Human Pathogen, Medical	434131	19099			002583_GCAT
414	222891	Neorickettsia sennetsu str. Miyayama								c	0	0			Neorickettsia sennetsu Miyayama	Bacteria	Proteobacteria	Alphaproteobacteria	Rickettsiales	Anaplasmataceae	Neorickettsia	Neorickettsia sennetsu	BACTERIAL	Neorickettsia sennetsu Miyayama	Miyayama			Neorickettsia sennetsu str. Miyayama	ATCC VR-367	Yes	Gc00352	Gi00403	Genome	Complete and Published	Public	Ohio State Univ, J. Craig Venter Institute	Ohio State Univ, NIH-NIAID	Rikihisa Y	rikihisa.1@osu.edu		NSE	2006-02-21	PLoS Genetics 2, E21	Human Pathogen, Medical	222891	357			000258_GCAT
415	323097	Nitrobacter hamburgensis X14 (JGI)	Nitrobacter hamburgensis X14	92115805	268	3e-73	YP_575534.1	RNA polymerase factor sigma-54	4	f	1	3			Nitrobacter hamburgensis X14	Bacteria	Proteobacteria	Alphaproteobacteria	Rhizobiales	Bradyrhizobiaceae	Nitrobacter	Nitrobacter hamburgensis	BACTERIAL	Nitrobacter hamburgensis X14	X14			Nitrobacter hamburgensis X14	LMG 19028, DSM 10229, NCIMB 13809	Yes	Gc00372	Gi00405	Genome	Complete and Published	Public	DOE Joint Genome Institute, Oregon State Univ	DOE	Bruce D	microbes@cuba.jgi-psf.org		Nham	2006-04-11	Appl Environ Microbiol. 74, 2852-63	Biotechnological	323097	13473			000238_GCAT
416	323098	Nitrobacter winogradskyi Nb-255 (JGI)	Nitrobacter winogradskyi Nb-255	75674376	265	4e-72	YP_316797.1	RNA polymerase factor sigma-54	4	f	1	3			Nitrobacter winogradskyi Nb-255	Bacteria	Proteobacteria	Alphaproteobacteria	Rhizobiales	Bradyrhizobiaceae	Nitrobacter	Nitrobacter winogradskyi	BACTERIAL	Nitrobacter winogradskyi Nb-255	Nb-255			Nitrobacter winogradskyi Nb-255	ATCC 25391	Yes	Gc00298		Genome	Complete and Published	Public	DOE Joint Genome Institute	DOE	Bruce D	microbes@cuba.jgi-psf.org		Nwi	2005-09-15	Appl Environ Microbiology 72, 2050-63	Biotechnological	323098	13474			000312_GCAT
417	279238	Novosphingobium_aromaticivorans_DSM_12444	Novosphingobium aromaticivorans DSM 12444	87198322	244	7e-66	YP_495579.1	RNA polymerase factor sigma-54	8	f	1	6			Novosphingobium aromaticivorans DSM 12444 (F199)	Bacteria	Proteobacteria	Alphaproteobacteria	Sphingomonadales	Sphingomonadaceae	Novosphingobium	Novosphingobium aromaticivorans	BACTERIAL	Novosphingobium aromaticivorans DSM 12444 (F199)	DSM 12444 (F199)			Novosphingobium aromaticivorans DSM 12444	DSM 12444	Yes	Gc00348	Gi00562	Genome	Complete and Published	Public	PNNL, DOE Joint Genome Institute	DOE	Bruce D	microbes@cuba.jgi-psf.org		Saro	2006-02-10	Unpublished	Animal Pathogen, Biotechnological, Human Pathogen, Medical	279238	204			000262_GCAT
418	439375	Ochrobactrum anthropi ATCC 49188	Ochrobactrum anthropi ATCC 49188	153007515	258	4e-70	YP_001368730.1	RNA polymerase factor sigma-54	5	f	1	2			Ochrobactrum anthropi ATCC 49188	Bacteria	Proteobacteria	Alphaproteobacteria	Rhizobiales	Brucellaceae	Ochrobactrum	Ochrobactrum anthropi	BACTERIAL	Ochrobactrum anthropi ATCC 49188	ATCC 49188			Ochrobactrum anthropi ATCC 49188	ATCC 49188		Gc00616	Gi01920	Genome	Complete and Published	Public	Lawrence Livermore National Lab, DOE Joint Genome Institute	DOE	Bruce D	microbes@cuba.jgi-psf.org		Oant	2007-07-10	Unpublished	Human Pathogen, Medical	439375	19485			002544_GCAT
419	504832	Oligotropha carboxidovorans OM5	Oligotropha carboxidovorans OM5	209883613	266	2e-72	YP_002287470.1	RNA polymerase sigma-54 factor	5	f 1 plasmid encoded	1	3			Oligotropha carboxidovorans OM5	Bacteria	Proteobacteria	Alphaproteobacteria	Rhizobiales	Bradyrhizobiaceae	Oligotropha	Oligotropha carboxidovorans	BACTERIAL	Oligotropha carboxidovorans OM5	OM5			Oligotropha carboxidovorans OM5	ATCC 49405, DSM 1227	Yes	Gc00876	Gi03036	Genome	Complete and Published	Public	Mississippi State Univ		Lawrence ML	lawrence@cvm.msstate.edu		OcarO	2008-10-22	J. Bacteriology 190, 5531-5532		504832	28805			003776_GCAT
420	357244	Orientia tsutsugamushi Boryong							1	f	0	0			Orientia tsutsugamushi Boryong	Bacteria	Proteobacteria	Alphaproteobacteria	Rickettsiales	Rickettsiaceae	Orientia	Orientia tsutsugamushi	BACTERIAL	Orientia tsutsugamushi Boryong	Boryong			Orientia tsutsugamushi str. Boryong			Gc00554		Genome	Complete and Published	Public	Seoul National Univ	MOHW	Kim I-S	molecule@plaza.snu.ac.kr		OTBS	2007-05-08	PNAS 104, 7981-6	Animal Pathogen, Medical	357244	16180			002613_GCAT
421	334380	Orientia tsutsugamushi str. Ikeda							1	f	0	0			Orientia tsutsugamushi Ikeda	Bacteria	Proteobacteria	Alphaproteobacteria	Rickettsiales	Rickettsiaceae	Orientia	Orientia tsutsugamushi	BACTERIAL	Orientia tsutsugamushi Ikeda	Ikeda			Orientia tsutsugamushi str. Ikeda			Gc00813		Genome	Complete and Published	Public	Univ of Tokyo, Kitasato Univ	JSPS	Hayashi T	thayash@med.miyazaki-u.ac.jp		OTT	2008-05-30	DNA Research 15, 185-199	Animal Pathogen, Medical	334380	18983			003913_GCAT
422	318586	Paracoccus denitrificans PD1222	Paracoccus denitrificans PD1222	119387709	82	1e-17	YP_918743.1	RNA polymerase, sigma 54 subunit, RpoN	11	f	1	1			Paracoccus denitrificans PD1222	Bacteria	Proteobacteria	Alphaproteobacteria	Rhodobacterales	Rhodobacteraceae	Paracoccus	Paracoccus denitrificans	BACTERIAL	Paracoccus denitrificans PD1222	PD1222			Paracoccus denitrificans PD1222			Gc00472	Gi00431	Genome	Complete and Published	Public	DOE Joint Genome Institute, Georgia Institute of Technology	DOE	Bruce D	microbes@cuba.jgi-psf.org		Pden	2006-12-13	Unpublished	Bioremediation, Biotechnological, Energy conservation, Evolutionary	318586	13020			000137_GCAT
423	402881	Parvibaculum lavamentivorans DS-1	Parvibaculum lavamentivorans DS-1	154250648	256	2e-69	YP_001411472.1	RNA polymerase, sigma 54 subunit, RpoN	4	f	1	3			Parvibaculum lavamentivorans DS-1	Bacteria	Proteobacteria	Alphaproteobacteria	Rhizobiales	Phyllobacteriaceae	Parvibaculum	Parvibaculum lavamentivorans	BACTERIAL	Parvibaculum lavamentivorans DS-1	DS-1			Parvibaculum lavamentivorans DS-1	DSM 13023, NCIMB 13966	Yes	Gc00631	Gi01347	Genome	Complete and Published	Public	DOE Joint Genome Institute	DOE	Bruce D	microbes@cuba.jgi-psf.org		Plav	2007-07-30	Unpublished	Bioremediation, Biotechnological	402881	17639			001764_GCAT
424	450851	Phenylobacterium zucineum HLK1	Phenylobacterium zucineum HLK1	197103644	254	1e-68	YP_002129021.1	RNA polymerase sigma 54 subunit, RpoN	4	f	1	2			Phenylobacterium zucineum HLK1	Bacteria	Proteobacteria	Alphaproteobacteria	Caulobacterales	Caulobacteraceae	Phenylobacterium	Phenylobacterium zucineum	BACTERIAL	Phenylobacterium zucineum HLK1	HLK1			Phenylobacterium zucineum HLK1	DSM 18354, CGMCC 1.3786		Gc00847	Gi02455	Genome	Complete and Published	Public	Beijing Genomics Institute, Zhejiang Univ		Luo Y	luoyingfeng@zj165.com		PHZ	2008-08-18	BMC Genomics 9, 386	Medical	450851	19931			002795_GCAT
425	347834	Rhizobium etli CFN 42	Rhizobium etli CFN 42	86356061/89255369	256	2E-69/-75	YP_467953.1/NP_659820.2	RNA polymerase factor sigma-54	7	f one fragment	2	4			Rhizobium etli CFN42	Bacteria	Proteobacteria	Alphaproteobacteria	Rhizobiales	Rhizobiaceae	Rhizobium	Rhizobium etli	BACTERIAL	Rhizobium etli CFN42	CFN42			Rhizobium etli CFN 42	ATCC 51251, CCRC 15792, BCRC 15792, DSM 11541	Yes	Gc00342	Gi00503	Genome	Complete and Published	Public	UNAM		Brom S	sbrom@ccg.unam.mx		RHE	2006-02-01	Unpublished	Biotechnological, Agricultural	347834	13932			000268_GCAT
426	491916	Rhizobium etli CIAT 652	Rhizobium etli CIAT 652	190890076/190894227	253	2E-68/-75	YP_001976618.1/YP_001984521.1	RNA polymerase sigma factor protein (sigma-54)	7	f	2	5			Rhizobium etli CIAT 652	Bacteria	Proteobacteria	Alphaproteobacteria	Rhizobiales	Rhizobiaceae	Rhizobium	Rhizobium etli	BACTERIAL	Rhizobium etli CIAT 652	CIAT 652			Rhizobium etli CIAT 652			Gc00823	Gi02968	Genome	Complete and Published	Public	UNAM		Gonzalez V	vgonzal@cifn.unam.mx		RHECIAT	2008-06-19	Unpublished	Agricultural, Biotechnological	491916	28021			003700_GCAT
427	395492	Rhizobium leguminosarum bv. trifolii WSM2304	Rhizobium leguminosarum bv. trifolii WSM2304	209547072/209547660	226	5E-61/-70	YP_002278990.1/YP_002279577.1	RNA polymerase, sigma 54 subunit, RpoN	6	f	2	4			Rhizobium leguminosarum WSM2304	Bacteria	Proteobacteria	Alphaproteobacteria	Rhizobiales	Rhizobiaceae	Rhizobium	Rhizobium leguminosarum	BACTERIAL	Rhizobium leguminosarum WSM2304	WSM2304	trifolii		Rhizobium leguminosarum bv. trifolii WSM2304		No	Gc00870	Gi01548	Genome	Complete and Published	Public	DOE Joint Genome Institute	DOE	Reeve WG	W.Reeve@murdoch.edu.au		Rleg	2008-10-16	Unpublished	Agricultural, Biotechnological	395492	20179			001404_GCAT
428	395491	Rhizobium leguminosarum bv. trifolii WSM1325	Rhizobium leguminosarum bv. trifolii WSM1325	241202818	257	1e-69	YP_002973914.1	RNA polymerase, sigma 54 subunit, RpoN			1	4			Rhizobium leguminosarum bv trifolii WSM1325	Bacteria	Proteobacteria	Alphaproteobacteria	Rhizobiales	Rhizobiaceae	Rhizobium	Rhizobium leguminosarum	BACTERIAL	Rhizobium leguminosarum bv trifolii WSM1325	WSM1325	trifolii		Rhizobium leguminosarum bv. trifolii WSM1325		No	Gc01039	Gi01547	Genome	Complete and Published	Public	DOE Joint Genome Institute	DOE	Reeve WG	W.Reeve@murdoch.edu.au		Rleg	2009-06-22	Unpublished	Agricultural, Biotechnological	395491	20097			001403_GCAT
429	216596	Rhizobium leguminosarum biovar viciae	Rhizobium leguminosarum bv. viciae 3841	116250191	254	1e-68	YP_766029.1	RNA polymerase factor sigma-54	6	f	1	4			Rhizobium leguminosarum bv viciae 3841	Bacteria	Proteobacteria	Alphaproteobacteria	Rhizobiales	Rhizobiaceae	Rhizobium	Rhizobium leguminosarum	BACTERIAL	Rhizobium leguminosarum bv viciae 3841	3841	viciae		Rhizobium leguminosarum bv. viciae 3841			Gc00385	Gi00504	Genome	Complete and Published	Public	Sanger Institute, Univ of East Anglia, Univ of York	BBSRC	Parkhill J		http://www.sanger.ac.uk/Users/parkhill/		2006-04-26	Genome Biol. 7, R34	Agricultural, Biotechnological	216596	344			000225_GCAT
430	394	Rhizobium sp. NGR234	Rhizobium sp. NGR234	227820604	254	8e-69	YP_002824574.1	RNA polymerase sigma-54 factor	7	f	1	4			Rhizobium sp. NGR234 (ANU265)	Bacteria	Proteobacteria	Alphaproteobacteria	Rhizobiales	Rhizobiaceae	Rhizobium		BACTERIAL	Rhizobium sp. NGR234 (ANU265)	NGR234 (ANU265)			Rhizobium sp. NGR234	NBRC 101917		Gc00990	Gi00585	Genome	Complete and Published	Public	Goettingen Genomics Laboratory, Univ of Geneva		Streit W	wolfgang.streit@uni-hamburg.de		NGR	2009-04-22	Appl Environ Microbiology 75, 4035-45	Agricultural, Biotechnological	394	21101			001406_GCAT
431	272943	Rhodobacter sphaeroides 2.4.1	Rhodobacter sphaeroides 2.4.1	77463425/77463640/77464096/77465608	169	4E-43/-44/-47/-40	YP_352929.1YP_353144.1/YP_353600.1/YP_355111.1	sigma-54 factor family protein	11	f	4	5			Rhodobacter sphaeroides 2.4.1	Bacteria	Proteobacteria	Alphaproteobacteria	Rhodobacterales	Rhodobacteraceae	Rhodobacter	Rhodobacter sphaeroides	BACTERIAL	Rhodobacter sphaeroides 2.4.1	2.4.1			Rhodobacter sphaeroides 2.4.1	ATCC BAA-808	No	Gc00417	Gi00508	Genome	Complete and Published	Public	Univ of Texas - Houston, BCM-HGSC, DOE Joint Genome Institute	DOE, NIH-NIGMS	Kaplan S	Samuel.Kaplan@uth.tmc.edu	http://mmg.uth.tmc.edu/faculty/faculty-samuel-kaplan.html	RSP	2005-10-07	Unpublished	Bioremediation, Biotechnological, Energy production, Environmental	272943	56			000193_GCAT
432	349102	Rhodobacter sphaeroides ATCC 17025	Rhodobacter sphaeroides ATCC 17025	146277307/146277696/146279669	182	2E-47/-48/-43	YP_001167466.1/YP_001167855.1/YP_001169827.1	sigma-54 factor (RpoN2)	10	f	3	4			Rhodobacter sphaeroides ATCC 17025	Bacteria	Proteobacteria	Alphaproteobacteria	Rhodobacterales	Rhodobacteraceae	Rhodobacter	Rhodobacter sphaeroides	BACTERIAL	Rhodobacter sphaeroides ATCC 17025	ATCC 17025			Rhodobacter sphaeroides ATCC 17025	ATCC 17025		Gc00551	Gi01029	Genome	Complete and Published	Public	DOE Joint Genome Institute	DOE	Bruce D	microbes@cuba.jgi-psf.org		Rsph17025	2007-05-08	Unpublished	Bioremediation, Biotechnological, Energy production, Environmental	349102	15755			001412_GCAT
433	349101	Rhodobacter sphaeroides ATCC 17029	Rhodobacter sphaeroides ATCC 17029	126462281/126462472/126462940/126464047	171	6E-44/-44/-46/-40	YP_001043395.1/YP_001043586.1/YP_001044054.1/YP_001045160.1	RNA polymerase, sigma 54 subunit, RpoN	11	f	4	5			Rhodobacter sphaeroides ATCC 17029	Bacteria	Proteobacteria	Alphaproteobacteria	Rhodobacterales	Rhodobacteraceae	Rhodobacter	Rhodobacter sphaeroides	BACTERIAL	Rhodobacter sphaeroides ATCC 17029	ATCC 17029			Rhodobacter sphaeroides ATCC 17029	ATCC 17029		Gc00515	Gi01030	Genome	Complete and Published	Public	DOE Joint Genome Institute	DOE	Bruce D	microbes@cuba.jgi-psf.org		Rsph17029	2007-02-23	Unpublished	Bioremediation, Biotechnological, Energy production, Environmental	349101	15754			001413_GCAT
434	557760	Rhodobacter sphaeroides KD131	Rhodobacter sphaeroides KD131	221369615/221639281/221639483/221639961	156	9E-40/-45/-43/-47	YP_002520711.1/YP_002525543.1/YP_002525745.1/YP_002526223.1	RNA polymerase, sigma 54 subunit, RpoN	12	f	4	6			Rhodobacter sphaeroides KD131	Bacteria	Proteobacteria	Alphaproteobacteria	Rhodobacterales	Rhodobacteraceae	Rhodobacter	Rhodobacter sphaeroides	BACTERIAL	Rhodobacter sphaeroides KD131	KD131			Rhodobacter sphaeroides KD131	KCTC12085		Gc00889	Gi03345	Genome	Complete and Published	Public	GenoTech corp.		Lim S-K	slim@genotech.co.kr			2008-11-21	J Bacteriology 191, 1118-9	Bioenergy, Biohydrogen, Biotechnological, Comparative analysis, Energy production	557760	31111			004114_GCAT
435	316055	Rhodopseudomonas palustris BisA53 (JGI)	Rhodopseudomonas palustris BisA53	115522458	262	4e-71	YP_779369.1	putative plasmid partitioning protein ParB	9	f	1	8			Rhodopseudomonas palustris BisA53	Bacteria	Proteobacteria	Alphaproteobacteria	Rhizobiales	Bradyrhizobiaceae	Rhodopseudomonas	Rhodopseudomonas palustris	BACTERIAL	Rhodopseudomonas palustris BisA53	BisA53			Rhodopseudomonas palustris BisA53			Gc00431	Gi00961	Genome	Complete and Published	Public	DOE Joint Genome Institute	DOE	Oda Y	csh5@u.washington.edu		RPE	2006-10-04	PNAS 105, 18543-8	Biotechnological, Hydrogen production	316055	15751			000179_GCAT
436	316056	Rhodopseudomonas palustris BisB18 (JGI)	Rhodopseudomonas palustris BisB18	90421939	269	3e-73	YP_530309.1	sigma-54 (RpoN)	12	f	1	11			Rhodopseudomonas palustris BisB18	Bacteria	Proteobacteria	Alphaproteobacteria	Rhizobiales	Bradyrhizobiaceae	Rhodopseudomonas	Rhodopseudomonas palustris	BACTERIAL	Rhodopseudomonas palustris BisB18	BisB18			Rhodopseudomonas palustris BisB18			Gc00361	Gi00960	Genome	Complete and Published	Public	DOE Joint Genome Institute	DOE	Bruce D	microbes@cuba.jgi-psf.org		RPC	2006-03-21	PNAS 105, 18543-8	Biotechnological, Hydrogen production	316056	15750			000249_GCAT
437	316057	Rhodopseudomonas palustris BisB5 (JGI)	Rhodopseudomonas palustris BisB5	91974660	254	8e-69	YP_567319.1	RNA polymerase subunit sigma-54	6	f	1	5			Rhodopseudomonas palustris BisB5	Bacteria	Proteobacteria	Alphaproteobacteria	Rhizobiales	Bradyrhizobiaceae	Rhodopseudomonas	Rhodopseudomonas palustris	BACTERIAL	Rhodopseudomonas palustris BisB5	BisB5			Rhodopseudomonas palustris BisB5			Gc00370	Gi00958	Genome	Complete and Published	Public	DOE Joint Genome Institute, Univ of Washington	DOE	Bruce D	microbes@cuba.jgi-psf.org		RPD	2006-04-10	PNAS 105, 18543-8	Biotechnological, Energy production, Hydrogen production	316057	15749			000240_GCAT
438	258594	Rhodopseudomonas palustris CGA009 (JGI)	Rhodopseudomonas palustris CGA009	39933130	254	8e-69	NP_945406.1	RNA polymerase factor sigma-54			1	9			Rhodopseudomonas palustris CGA009	Bacteria	Proteobacteria	Alphaproteobacteria	Rhizobiales	Bradyrhizobiaceae	Rhodopseudomonas	Rhodopseudomonas palustris	BACTERIAL	Rhodopseudomonas palustris CGA009	CGA009			Rhodopseudomonas palustris CGA009	ATCC BAA-98		Gc00165		Genome	Complete and Published	Public	Institute of Molecular Genetics, Prague, DOE Joint Genome Institute	DOE	Stilwagen S	stilwagen1@llnl.gov			2003-12-14	Nat Biotechnol 22, 55-61	Biotechnological, Energy production, Hydrogen production	258594	57			000445_GCAT
439	316058	Rhodopseudomonas palustris HaA2 (JGI)	Rhodopseudomonas palustris HaA2	86747781	251	1e-67	YP_484277.1	RNA polymerase factor sigma-54	6	f	1	5			Rhodopseudomonas palustris HaA2	Bacteria	Proteobacteria	Alphaproteobacteria	Rhizobiales	Bradyrhizobiaceae	Rhodopseudomonas	Rhodopseudomonas palustris	BACTERIAL	Rhodopseudomonas palustris HaA2	HaA2			Rhodopseudomonas palustris HaA2			Gc00346	Gi00959	Genome	Complete and Published	Public	DOE Joint Genome Institute	DOE	Bruce D	microbes@cuba.jgi-psf.org		RPB	2006-02-09	Unpublished	Biotechnological, Hydrogen production	316058	15747			000264_GCAT
440	395960	Rhodopseudomonas palustris TIE-1	Rhodopseudomonas palustris TIE-1	192288485	254	8e-69	YP_001989090.1	RNA polymerase factor sigma-54	9	f	1	8			Rhodopseudomonas palustris TIE-1	Bacteria	Proteobacteria	Alphaproteobacteria	Rhizobiales	Bradyrhizobiaceae	Rhodopseudomonas	Rhodopseudomonas palustris	BACTERIAL	Rhodopseudomonas palustris TIE-1	TIE-1			Rhodopseudomonas palustris TIE-1			Gc00824	Gi01561	Genome	Complete and Published	Public	DOE Joint Genome Institute	DOE	Emerson D	demerson@gmu.edu		Rpal	2008-06-23	Unpublished	Bioremediation, Biotechnological, Environmental	395960	20167			001416_GCAT
441	269796	Rhodospirillum rubrum ATCC-11170 (JGI)	Rhodospirillum rubrum ATCC 11170	83591350	282	4e-77	YP_425102.1	RNA polymerase factor sigma-54	14	c	1	13	1	gsgdga	Rhodospirillum rubrum ATCC 11170	Bacteria	Proteobacteria	Alphaproteobacteria	Rhodospirillales	Rhodospirillaceae	Rhodospirillum	Rhodospirillum rubrum	BACTERIAL	Rhodospirillum rubrum ATCC 11170	ATCC 11170			Rhodospirillum rubrum ATCC 11170	ATCC 11170	Yes	Gc00396	Gi00724	Genome	Complete and Published	Public	Univ of Wisconsin, DOE Joint Genome Institute	DOE	Bruce D	microbes@cuba.jgi-psf.org		Rru	2006-02-09	Unpublished	Biotechnological	269796	58			000213_GCAT
442	293614	Rickettsia akari str. Hartford							1	f	0	0			Rickettsia akari Hartford	Bacteria	Proteobacteria	Alphaproteobacteria	Rickettsiales	Rickettsiaceae	Rickettsia	Rickettsia akari	BACTERIAL	Rickettsia akari Hartford	Hartford			Rickettsia akari str. Hartford			Gc00220		Genome	Complete and Published	Public	Univ of Iowa					A	2007-10-02	Unpublished	Human Pathogen, Medical	293614	12953			000390_GCAT
443	391896	Rickettsia bellii OSU 85-389							1	f	0	0			Rickettsia bellii OSU 85-389	Bacteria	Proteobacteria	Alphaproteobacteria	Rickettsiales	Rickettsiaceae	Rickettsia	Rickettsia bellii	BACTERIAL	Rickettsia bellii OSU 85-389	OSU 85-389			Rickettsia bellii OSU 85-389			Gc00661	Gi01647	Genome	Complete and Published	Public	Univ of Iowa					A	2007-10-02	Unpublished	Human Pathogen, Medical	391896	17237			001420_GCAT
444	336407	Rickettsia bellii RML369-C							1	f	0	0			Rickettsia bellii RML369-C	Bacteria	Proteobacteria	Alphaproteobacteria	Rickettsiales	Rickettsiaceae	Rickettsia	Rickettsia bellii	BACTERIAL	Rickettsia bellii RML369-C	RML369-C			Rickettsia bellii RML369-C	RML369-C	Yes	Gc00363	Gi01127	Genome	Complete and Published	Public	CNRS	CNRG	Raoult D	didier.raoult@medecine.univ-mrs.fr		RBE	2006-04-05	PLoS Genetics 2, e76	Agricultural	336407	13996			000247_GCAT
445	293613	Rickettsia canadensis str. McKiel							1	f	0	0			Rickettsia canadensis McKiel	Bacteria	Proteobacteria	Alphaproteobacteria	Rickettsiales	Rickettsiaceae	Rickettsia	Rickettsia canadensis	BACTERIAL	Rickettsia canadensis McKiel	McKiel			Rickettsia canadensis str. McKiel			Gc00660	Gi01536	Genome	Complete and Published	Public	Univ of Iowa					A	2007-10-01	Unpublished	Human Pathogen, Medical	293613	12952			001421_GCAT
446	272944	Rickettsia conorii Malish 7							1	f	0	0			Rickettsia conorii Malish 7	Bacteria	Proteobacteria	Alphaproteobacteria	Rickettsiales	Rickettsiaceae	Rickettsia	Rickettsia conorii	BACTERIAL	Rickettsia conorii Malish 7	Malish 7			Rickettsia conorii str. Malish 7			Gc00062		Genome	Complete and Published	Public	Genoscope	Aventis	Raoult D	Didier.Raoult@medecine.univ-mrs.fr		RC	2001-09-14	Science 293,2093-2098	Human Pathogen, Medical	272944	42			000548_GCAT
447	315456	Rickettsia felis URRWXCal2							1	f	0	0			Rickettsia felis URRWXCal2	Bacteria	Proteobacteria	Alphaproteobacteria	Rickettsiales	Rickettsiaceae	Rickettsia	Rickettsia felis	BACTERIAL	Rickettsia felis URRWXCal2	URRWXCal2			Rickettsia felis URRWXCal2	ATCC VR-1525		Gc00267		Genome	Complete and Published	Public	CNRS	CNRG	Raoult D	didier.raoult@medecine.univ-mrs.fr		RF	2005-06-10	PLoS Biology 3, e248	Animal Pathogen, Medical	315456	13884			000342_GCAT
448	416276	Rickettsia massiliae MTU5							1	f	0	0			Rickettsia massiliae MTU5	Bacteria	Proteobacteria	Alphaproteobacteria	Rickettsiales	Rickettsiaceae	Rickettsia	Rickettsia massiliae	BACTERIAL	Rickettsia massiliae MTU5	MTU5			Rickettsia massiliae MTU5	ATCC VR-1376		Gc00662	Gi00812	Genome	Complete and Published	Public	CNRS	CNRG	Raoult D	didier.raoult@medecine.univ-mrs.fr		RMA	2007-10-04	Genome Res. 17, 1657-64	Medical	416276	18271			001423_GCAT
449	562019	Rickettsia peacockii str. Rustic							1	f	0	0			Rickettsia peacockii Rustic	Bacteria	Proteobacteria	Alphaproteobacteria	Rickettsiales	Rickettsiaceae	Rickettsia	Rickettsia peacockii	BACTERIAL	Rickettsia peacockii Rustic	Rustic			Rickettsia peacockii RP22			Gc01018	Gi04368	Genome	Complete and Published	Public	Univ of Minnesota					RPR	2009-05-29	Unpublished	Biothreat, Human Pathogen, Medical	562019	31309			005078_GCAT
450	272947	Rickettsia prowazekii Madrid E							1	f	0	0			Rickettsia prowazekii Madrid E	Bacteria	Proteobacteria	Alphaproteobacteria	Rickettsiales	Rickettsiaceae	Rickettsia	Rickettsia prowazekii	BACTERIAL	Rickettsia prowazekii Madrid E	Madrid E			Rickettsia prowazekii str. Madrid E			Gc00018		Genome	Complete and Published	Public	Univ of Uppsala	NFR, SSF	Kurland CG	chuck@xray.bmc.uu.se		RP	1998-11-12	Nature 396,133-140	Human Pathogen, Biothreat, Medical	272947	43			000592_GCAT
451	452659	Rickettsia rickettsii str. Iowa (IG-160)							1	f	0	0			Rickettsia rickettsii Iowa	Bacteria	Proteobacteria	Alphaproteobacteria	Rickettsiales	Rickettsiaceae	Rickettsia	Rickettsia rickettsii	BACTERIAL	Rickettsia rickettsii Iowa	Iowa			Rickettsia rickettsii str. Iowa			Gc00707	Gi02173	Genome	Complete and Published	Public	RML-NIAID, Integrated Genomics Inc	NIH	Hackstadt T	ted_hackstadt@nih.gov		RrIowa	2008-01-17	Infect. Immun. 76, 542-5	Human Pathogen, Medical	452659	19943			002838_GCAT
452	392021	Rickettsia rickettsii str. 'Sheila Smith'							1	f	0	0			Rickettsia rickettsii Sheila Smith	Bacteria	Proteobacteria	Alphaproteobacteria	Rickettsiales	Rickettsiaceae	Rickettsia	Rickettsia rickettsii	BACTERIAL	Rickettsia rickettsii Sheila Smith	Sheila Smith			Rickettsia rickettsii str. 'Sheila Smith'			Gc00736	Gi01654	Genome	Complete and Published	Public	Univ of Iowa, The Institute for Systems Biology		Madan A	amadan@systemsbiology.org		A	2007-10-02	Unpublished	Human Pathogen, Medical	392021	9636			001427_GCAT
453	257363	Rickettsia typhi Wilmington							1	f	0	0			Rickettsia typhi Wilmington	Bacteria	Proteobacteria	Alphaproteobacteria	Rickettsiales	Rickettsiaceae	Rickettsia	Rickettsia typhi	BACTERIAL	Rickettsia typhi Wilmington	Wilmington			Rickettsia typhi str. Wilmington	ATCC VR-144	Yes	Gc00208		Genome	Complete and Published	Public	BCM-HGSC, Univ of Texas	NIH-NIAID	Weinstock G	gweinsto@watson.wustl.edu		RT	2004-08-20	J Bacteriology 186, 5842-55	Animal Pathogen, Human Pathogen, Medical	257363	10679			000402_GCAT
454	375451	Roseobacter denitrificans OCh 114							3	f	0	0			Roseobacter denitrificans OCh 114	Bacteria	Proteobacteria	Alphaproteobacteria	Rhodobacterales	Rhodobacteraceae	Roseobacter	Roseobacter denitrificans	BACTERIAL	Roseobacter denitrificans OCh 114	OCh 114			Roseobacter denitrificans OCh 114	CIP 104266, ATCC 33942, DSM 7001, CECT 5011	Yes	Gc00448	Gi00726	Genome	Complete and Published	Public	Arizona State Univ, TGen	NSF	Blankenship RE	Blankenship@asu.edu		RD1	2006-06-22	J Bacteriology 189, 683-690	Biotechnological, Environmental	375451	16426			000161_GCAT
455	246200	Ruegeria pomeroyi DSS-3	Ruegeria pomeroyi DSS-3	56698612	110	2e-25	YP_168989.1	RNA polymerase, sigma 54 subunit, RpoN	7	f	1	1			Silicibacter pomeroyi DSS-3	Bacteria	Proteobacteria	Alphaproteobacteria	Rhodobacterales	Rhodobacteraceae	Silicibacter	Silicibacter pomeroyi	BACTERIAL	Silicibacter pomeroyi DSS-3	DSS-3			Silicibacter pomeroyi DSS-3	ATCC 700808, DSM 15171	Yes	Gc00242		Genome	Complete and Published	Public	Univ of Georgia, J. Craig Venter Institute	NSF	Moran MA		http://alpha.marsci.uga.edu/Department_page/Profiles/mmoran.htm	SPO	2004-12-16	Nature 432, 910-3	Environmental	246200	281			000367_GCAT
456	292414	Silicibacter sp. TM1040 (JGI)							5	f	0	0			Silicibacter sp. TM1040	Bacteria	Proteobacteria	Alphaproteobacteria	Rhodobacterales	Rhodobacteraceae	Silicibacter	Silicibacter sp. TM1040	BACTERIAL	Silicibacter sp. TM1040	TM1040			Ruegeria sp. TM1040			Gc00386	Gi00515	Genome	Complete and Published	Public	Univ of Georgia, DOE Joint Genome Institute	DOE	Bruce D	microbes@cuba.jgi-psf.org		TM1040	2006-05-22	Unpublished	Biotechnological, Environmental	292414	13040			000224_GCAT
457	366394	Sinorhizobium_medicae_WSM419	Sinorhizobium medicae WSM419	150395243	251	7e-68	YP_001325710.1	RNA polymerase factor sigma-54	8	f	1	6			Sinorhizobium medicae WSM419	Bacteria	Proteobacteria	Alphaproteobacteria	Rhizobiales	Rhizobiaceae	Sinorhizobium	Sinorhizobium medicae	BACTERIAL	Sinorhizobium medicae WSM419	WSM419			Sinorhizobium medicae WSM419	ATCC	No	Gc00590	Gi01041	Genome	Complete and Published	Public	DOE Joint Genome Institute	DOE	Reeve WG	W.Reeve@murdoch.edu.au		Smed	2007-06-29	Unpublished	Biotechnological	366394	16304			001593_GCAT
458	266834	Sinorhizobium meliloti 1021	Sinorhizobium meliloti 1021	15964134	252	3e-68	NP_384487.1	RNA polymerase factor sigma-54	10	f three fragments	1	5			Sinorhizobium meliloti 1021	Bacteria	Proteobacteria	Alphaproteobacteria	Rhizobiales	Rhizobiaceae	Sinorhizobium	Sinorhizobium meliloti	BACTERIAL	Sinorhizobium meliloti 1021	1021			Sinorhizobium meliloti 1021			Gc00059		Genome	Complete and Published	Public	European Union, Stanford Univ	European & Canadian Consortium	Long SR	Sharon.Long@Stanford.edu		SM	2001-07-27	Science 293,668-672	Biotechnological	266834	19			000551_GCAT
459	392499	Sphingomonas wittichii RW1	Sphingomonas wittichii RW1	148555815	247	2e-66	YP_001263397.1	RNA polymerase factor sigma-54	8	f	1	7			Sphingomonas wittichii RW1	Bacteria	Proteobacteria	Alphaproteobacteria	Sphingomonadales	Sphingomonadaceae	Sphingomonas	Sphingomonas wittichii	BACTERIAL	Sphingomonas wittichii RW1	RW1			Sphingomonas wittichii RW1	JCM 10273, EY 4224, DSM 6014	Yes	Gc00571	Gi01358	Genome	Complete and Published	Public	DOE Joint Genome Institute	DOE	Bruce D	microbes@cuba.jgi-psf.org		Swit	2007-05-31	Unpublished	Bioremediation, Dioxin-mineralizing, Environmental	392499	17343			001775_GCAT
460	317655	Sphingopyxis alaskensis, strain RB2256 T	Sphingopyxis alaskensis RB2256	103488476	250	1e-67	YP_618037.1	RNA polymerase, sigma 54 subunit, RpoN	8	f	1	5			Sphingopyxis alaskensis RB2256	Bacteria	Proteobacteria	Alphaproteobacteria	Sphingomonadales	Sphingomonadaceae	Sphingopyxis	Sphingopyxis alaskensis	BACTERIAL	Sphingopyxis alaskensis RB2256	RB2256			Sphingopyxis alaskensis RB2256	LMG 18877, CCUG 45028, DSM 13593, CIP 106977	Yes	Gc00384	Gi00564	Genome	Complete and Published	Public	DOE Joint Genome Institute	DOE	Bruce D	microbes@cuba.jgi-psf.org		Sala	2006-05-18	Unpublished	Environmental, Biotechnological	317655	13907			000226_GCAT
461	163164	Wolbachia sp. endosymbiont of Drosophila melanogaster									0	0			Wolbachia pipientis wMel	Bacteria	Proteobacteria	Alphaproteobacteria	Rickettsiales	Rickettsiaceae	Wolbachia		BACTERIAL	Wolbachia pipientis wMel	wMel			Wolbachia endosymbiont of Drosophila melanogaster			Gc00172		Genome	Complete and Published	Public	J. Craig Venter Institute	NIH-NIAID	Eisen JA		http://www.tigr.org/~jeisen/		2004-02-11	PLoS Biology 2, 327-341	Biotechnological	163164	272			000438_GCAT
462	66084	Wolbachia sp. wRi									0	0			Wolbachia sp wRi	Bacteria	Proteobacteria	Alphaproteobacteria	Rickettsiales	Rickettsiaceae	Wolbachia		BACTERIAL	Wolbachia sp wRi	wRi						Gc00967		Genome	Complete and Published	Public	Uppsala Univ		Andersson SGE			WRi	2009-03-24	PNAS 106, 5725-30	Biotechnological, Evolutionary	66084	33273			005026_GCAT
463	292805	Wolbachia endosymbiont strain TRS of Brugia malayi (IG-74)									0	0			Wolbachia sp. TRS	Bacteria	Proteobacteria	Alphaproteobacteria	Rickettsiales	Rickettsiaceae	Wolbachia	Wolbachia endosymbiont of Brugia malayi	BACTERIAL	Wolbachia sp. TRS	TRS			Wolbachia endosymbiont strain TRS of Brugia malayi			Gc00255		Genome	Complete and Published	Public	New England Biolabs, Integrated Genomics Inc	NEB	Slatko B		http://tools.neb.com/wolbachia/labsite/barton2.html	Wbm	2005-02-04	PLoS Biology 3, e121	Biotechnological	292805	12475			000354_GCAT
464	78245	Xanthobacter autotrophicus Py2	Xanthobacter autotrophicus Py2	154244022	270	2e-73	YP_001414980.1	RNA polymerase factor sigma-54	15	f	1	13			Xanthobacter autotrophicus Py2	Bacteria	Proteobacteria	Alphaproteobacteria	Rhizobiales	Xanthobacteraceae	Xanthobacter	Xanthobacter autotrophicus	BACTERIAL	Xanthobacter autotrophicus Py2	Py2			Xanthobacter autotrophicus Py2	ATCC 35674, DSM 432	Yes	Gc00632	Gi00972	Genome	Complete and Published	Public	DOE Joint Genome Institute	DOE	Bruce D	microbes@cuba.jgi-psf.org		Xaut	2007-07-30	Unpublished	Bioremediation, Environmental	78245	15756			001697_GCAT
465	264203	Zymomonas mobilis subsp. mobilis ZM4	Zymomonas mobilis subsp. mobilis ZM4	56551170	241	3e-65	YP_162009.1	RNA polymerase factor sigma-54	8	f 5+3 mixed strains	1	4			Zymomonas mobilis mobilis ZM4	Bacteria	Proteobacteria	Alphaproteobacteria	Sphingomonadales	Sphingomonadaceae	Zymomonas	Zymomonas mobilis	BACTERIAL	Zymomonas mobilis mobilis ZM4	ZM4			Zymomonas mobilis subsp. mobilis ZM4	ATCC31821		Gc00240		Genome	Complete and Published	Public	Macrogen, Seoul National Univ	Macrogen	Seo J-S	jeongsun@macrogen.com		ZMO	2004-12-12	Nat. Biotechnol. 23, 63-68	Bioenergy, Biofuels, Biotechnological, Energy production	264203	12354			000369_GCAT
466																Bacteria	Proteobacteria	Betaproteobacteria
467	397945	Acidovorax avenae subsp. citrulli AAC00-1	Acidovorax avenae subsp. citrulli AAC00-1	120609122/120610579	297	1E-81/-55	YP_968800.1/YP_970257.1	RNA polymerase, sigma 54 subunit, RpoN	8	c	2	8			Acidovorax avenae citrulli AAC00-1	Bacteria	Proteobacteria	Betaproteobacteria	Burkholderiales	Comamonadaceae	Acidovorax	Acidovorax avenae	BACTERIAL	Acidovorax avenae citrulli AAC00-1	AAC00-1			Acidovorax avenae subsp. citrulli AAC00-1			Gc00484	Gi00997	Genome	Complete and Published	Public	DOE Joint Genome Institute	DOE	Bruce D	microbes@cuba.jgi-psf.org		Aave	2007-01-04	Unpublished	Agricultural, Plant Pathogen	397945	15708			000125_GCAT
468	232721	Acidovorax sp. JS42	Acidovorax sp. JS42	121592781	293	2e-80	YP_984677.1	RNA polymerase, sigma 54 subunit, RpoN	7	c	1	7			Acidovorax sp JS42	Bacteria	Proteobacteria	Betaproteobacteria	Burkholderiales	Comamonadaceae	Acidovorax	Acidovorax sp. JS42	BACTERIAL	Acidovorax sp JS42	JS42			Acidovorax sp. JS42	ATCC 700441		Gc00485	Gi00998	Genome	Complete and Published	Public	DOE Joint Genome Institute	DOE	Bruce D	microbes@cuba.jgi-psf.org		Ajs	2007-01-04	Unpublished	Biotechnological	232721	15685			000124_GCAT
469	62928	Azoarcus sp. BH72	Azoarcus sp. BH72	119896795/119898081	315	4E-87/-74	YP_932008.1/YP_933294.1	RNA polymerase factor sigma-54	23	f	2	21			Azoarcus sp. BH72	Bacteria	Proteobacteria	Betaproteobacteria	Rhodocyclales	Rhodocyclaceae	Azoarcus	Azoarcus sp. BH72	BACTERIAL	Azoarcus sp. BH72	BH72			Azoarcus sp. BH72			Gc00454	Gi00046	Genome	Complete and Published	Public	MWG-Biotech, Bielefeld Univ	BMBF	Puhler A	puehler@genetik.uni-bielefeld.de		azo	2006-10-22	Nat Biotechnol 24, 1385-91	Agricultural, Biotechnological	62928	13217			000155_GCAT
470	76114	Aromatoleum_aromaticum_EbN1 / Azoarcus sp. EbN1	Aromatoleum aromaticum EbN1	56477355/56479387	341	6E-95/-80	YP_158944.1/YP_160976.1	RNA polymerase factor sigma-54	17	c	2	17			Azoarcus sp. EbN1	Bacteria	Proteobacteria	Betaproteobacteria	Rhodocyclales	Rhodocyclaceae	Aromatoleum	Aromatoleum aromaticum	BACTERIAL	Azoarcus sp. EbN1	EbN1			Aromatoleum aromaticum EbN1			Gc00232		Genome	Complete and Published	Public	Max Planck Institute	Max Planck Society	Rabus R	rrabus@mpi-bremen.de			2004-11-13	Arch Microbiol. 183, 27-36	Agricultural, Biotechnological	76114	13242			000378_GCAT
471	360910	Bordetella avium 197N	Bordetella avium 197N	187479819	303	1e-83	YP_787844.1	RNA polymerase sigma-54 factor	4	f partial sequence	1	3			Bordetella avium 197N	Bacteria	Proteobacteria	Betaproteobacteria	Burkholderiales	Alcaligenaceae	Bordetella	Bordetella avium	BACTERIAL	Bordetella avium 197N	197N			Bordetella avium 197N	ATCC BAA-1003		Gc00404	Gi00082	Genome	Complete and Published	Public	Sanger Institute, Drew Univ	USDA, NSF	Temple L	ltemple@drew.edu		BAV	2006-02-01	J Bacteriol 188, 6002-15	Animal Pathogen, Medical, Poultry Pathogen	360910	27			000206_GCAT
472	257310	Bordetella bronchiseptica RB50	Bordetella bronchiseptica RB50	33601835/33603896	262	6E-71/-81	NP_889395.1/NP_891456.1	RNA polymerase factor sigma-54	6	c	2	6			Bordetella bronchiseptica RB50	Bacteria	Proteobacteria	Betaproteobacteria	Burkholderiales	Alcaligenaceae	Bordetella	Bordetella bronchiseptica	BACTERIAL	Bordetella bronchiseptica RB50	RB50			Bordetella bronchiseptica RB50	ATCC BAA-588, NCTC-13252		Gc00148		Genome	Complete and Published	Public	Sanger Institute, Univ of Cambridge	Beowulf Genomics	Parkhill J		http://www.sanger.ac.uk/Users/parkhill/	BB	2003-08-10	Nature Genetics 35, 32-40	Animal Pathogen, Medical	257310	24			000462_GCAT
473	257311	Bordetella parapertussis 12822	Bordetella parapertussis 12822	33597442/33598821	261	7E-71/-80	NP_885085.1/NP_886464.1	RNA polymerase factor sigma-54	5	c	2	5			Bordetella parapertussis 12822	Bacteria	Proteobacteria	Betaproteobacteria	Burkholderiales	Alcaligenaceae	Bordetella	Bordetella parapertussis	BACTERIAL	Bordetella parapertussis 12822	12822			Bordetella parapertussis 12822	NCTC-13253, ATCC BAA-587		Gc00147		Genome	Complete and Published	Public	Sanger Institute, Univ of Cambridge	Beowulf Genomics	Parkhill J		http://www.sanger.ac.uk/Users/parkhill/	BPP	2003-08-10	Nature Genetics 35, 32-40	Animal Pathogen, Human Pathogen, Medical	257311	25			000463_GCAT
474	257313	Bordetella pertussis Tohama I	Bordetella pertussis Tohama I	33591388	295	3e-81	NP_879032.1	RNA polymerase sigma-54 factor	3	c	1	3			Bordetella pertussis Tohama I	Bacteria	Proteobacteria	Betaproteobacteria	Burkholderiales	Alcaligenaceae	Bordetella	Bordetella pertussis	BACTERIAL	Bordetella pertussis Tohama I	Tohama I			Bordetella pertussis Tohama I	ATCC BAA-589, NCTC-13251		Gc00146		Genome	Complete and Published	Public	Sanger Institute, Univ of Cambridge	Beowulf Genomics	Parkhill J		http://www.sanger.ac.uk/Users/parkhill/	BP	2003-08-10	Nature Genetics 35, 32-40	Human Pathogen strictly, Medical	257313	26			000464_GCAT
475	340100	Bordetella petrii	Bordetella petrii DSM 12804	163854388/163856663	298	7E-82/-74	YP_001628687.1/YP_001630961.1	RNA polymerase sigma-54 factor	8	c	2	8			Bordetella petrii Se-1111R, DSM 12804	Bacteria	Proteobacteria	Betaproteobacteria	Burkholderiales	Alcaligenaceae	Bordetella	Bordetella petrii	BACTERIAL	Bordetella petrii Se-1111R, DSM 12804	Se-1111R, DSM 12804			Bordetella petrii DSM 12804	CCUG 43448T, DSM 12804T	Yes	Gc00697	Gi00083	Genome	Complete and Published	Public	Univ of Wuerzburg, Bielefeld Univ	GBF	Gross R	roy@biozentrum.uni-wuerzburg.de			2007-12-18	Unpublished	Medical	340100	28135			000782_GCAT
476	398577	Burkholderia ambifaria MC40-6	Burkholderia ambifaria MC40-6	172061750/172065619	334	5E-93/-71	YP_001809402.1/YP_001816331.1	RNA polymerase factor sigma-54	21	c	2	21			Burkholderia ambifaria MC40-6	Bacteria	Proteobacteria	Betaproteobacteria	Burkholderiales	Burkholderiaceae	Burkholderia	Burkholderia ambifaria	BACTERIAL	Burkholderia ambifaria MC40-6	MC40-6			Burkholderia ambifaria MC40-6			Gc00761	Gi01324	Genome	Complete and Published	Public	DOE Joint Genome Institute	DOE	Tiedje J	tiedjej@msu.edu		BamMC406	2008-04-03	Unpublished	Agricultural, Biocontrol, Biotechnological, Human Pathogen, Medical	398577	17411			001736_GCAT
477	331271	Burkholderia cenocepacia AU 1054	Burkholderia cenocepacia AU 1054	107022904/107023724	251	6E-68/-93	YP_621231.1/YP_622051.1	RNA polymerase factor sigma-54	21	c	2	21			Burkholderia cenocepacia AU 1054	Bacteria	Proteobacteria	Betaproteobacteria	Burkholderiales	Burkholderiaceae	Burkholderia	Burkholderia cenocepacia	BACTERIAL	Burkholderia cenocepacia AU 1054	AU 1054			Burkholderia cenocepacia AU 1054			Gc00389	Gi00805	Genome	Complete and Published	Public	DOE Joint Genome Institute	DOE	Bruce D	pmrichardson@lbl.gov		Bcen	2006-06-01	Unpublished	Human Pathogen, Medical	331271	13919			000221_GCAT
478	331272	Burkholderia cenocepacia HI2424	Burkholderia cenocepacia HI2424	116686853/116690811	251	2E-68/-93	YP_840100.1/YP_836434.1	RNA polymerase factor sigma-54	21	f	2	22			Burkholderia cenocepacia HI2424, BCC1	Bacteria	Proteobacteria	Betaproteobacteria	Burkholderiales	Burkholderiaceae	Burkholderia	Burkholderia cenocepacia	BACTERIAL	Burkholderia cenocepacia HI2424, BCC1	HI2424, BCC1			Burkholderia cenocepacia HI2424			Gc00449	Gi00806	Genome	Complete and Published	Public	DOE Joint Genome Institute	DOE	Bruce D	microbes@cuba.jgi-psf.org		Bcen	2006-10-25	Unpublished	Human Pathogen, Medical	331272	13918			000160_GCAT
479	216591	Burkholderia cenocepacia J2315	Burkholderia cenocepacia J2315	206559206	334	5e-93	YP_002229967.1	RNA polymerase factor sigma-54			1	20			Burkholderia cenocepacia J2315	Bacteria	Proteobacteria	Betaproteobacteria	Burkholderiales	Burkholderiaceae	Burkholderia	Burkholderia cenocepacia	BACTERIAL	Burkholderia cenocepacia J2315	J2315	genomovar III		Burkholderia cenocepacia J2315	CCM 4899, DSM 16553, BCRC 17448, CIP 108255, ATCC BAA-245, CF5610, CCRC 17448, CCUG 48434, CBMAI 625	Yes	Gc00890	Gi00104	Genome	Complete and Published	Public	Sanger Institute	Beowulf Genomics	Holden MTG	mh3@sanger.ac.uk.			2008-10-23	J Bacteriology 191, 261-77	Medical, Human Pathogen	216591	339			000793_GCAT
480	406425	Burkholderia cenocepacia MC0-3	Burkholderia cenocepacia MC0-3	170734136/170734569	334	6E-93/-68	YP_001766083.1/YP_001773683.1	RNA polymerase factor sigma-54	22	c	2	22			Burkholderia cenocepacia MC0-3	Bacteria	Proteobacteria	Betaproteobacteria	Burkholderiales	Burkholderiaceae	Burkholderia	Burkholderia cenocepacia	BACTERIAL	Burkholderia cenocepacia MC0-3	MC0-3			Burkholderia cenocepacia MC0-3			Gc00744	Gi01325	Genome	Complete and Published	Public	DOE Joint Genome Institute	DOE	Tiedje J	tiedjej@msu.edu		Bcenmc03	2008-03-13	Unpublished	Agricultural, Human Pathogen, Medical, Plant Pathogen	406425	17929			001737_GCAT
481	269483	Burkholderia strain 383, ATCC 17760	Burkholderia sp. 383	78060134/78067590	239	1E-64/-93	YP_366709.1/YP_370359.1	RNA polymerase factor sigma-54	20	c	2	20			Burkholderia cepacia 383 (R18194)	Bacteria	Proteobacteria	Betaproteobacteria	Burkholderiales	Burkholderiaceae	Burkholderia		BACTERIAL	Burkholderia cepacia 383 (R18194)	383 (R18194)			Burkholderia sp. 383	ATCC 17760, LMG 6991, NCIB 9086	Yes	Gc00309		Genome	Complete and Published	Public	DOE Joint Genome Institute	DOE	Tiedje J		http://www.msu.edu/unit/mic/facpages/tiedje.html	Bcep18194	2005-10-24	Unpublished	Agricultural, Animal Pathogen, Biocontrol, Biodegradation of pollutants, Bioremediation, Environmental, Human Pathogen, Medical	269483	10695			000301_GCAT
482	339670	Burkholderia cepacia AMMD (JGI)		in ERGO					20	c	2	20			Burkholderia cepacia AMMD	Bacteria	Proteobacteria	Betaproteobacteria	Burkholderiales	Burkholderiaceae	Burkholderia	Burkholderia ambifaria	BACTERIAL	Burkholderia cepacia AMMD	AMMD			Burkholderia ambifaria AMMD	ATCC BAA-244, LMG 19182		Gc00430	Gi00924	Genome	Complete and Published	Public	DOE Joint Genome Institute	DOE	Bruce D	microbes@cuba.jgi-psf.org		Bamb	2006-09-21	Unpublished	Agricultural, Biocontrol	339670	13490			000180_GCAT
483	626418	Burkholderia glumae BGR1	Burkholderia glumae BGR1	238026814/238028657	239	3E-64/-90	YP_002911045.1/YP_002912888.1	DNA-directed RNA polymerase subunit N			2	14			Burkholderia glumae BGR1	Bacteria	Proteobacteria	Betaproteobacteria	Burkholderiales	Burkholderiaceae	Burkholderia	Burkholderia glumae	BACTERIAL	Burkholderia glumae BGR1	BGR1			Burkholderia glumae			Gc00978	Gi00108	Genome	Complete and Published	Public	Crop Functional Genomics Center, Seoul National Univ		Kim M	mkkim3@plaza.snu.ac.kr		bglu	2009-05-22	J. Bacteriology 191, 3758-3759	Agricultural, Plant Pathogen	626418	33901			000799_GCAT
484	243160	Burkholderia mallei ATCC 23344	Burkholderia mallei ATCC 23344	53724073	341	5e-95	YP_104593.1	RNA polymerase factor sigma-54			1	12			Burkholderia mallei ATCC 23344	Bacteria	Proteobacteria	Betaproteobacteria	Burkholderiales	Burkholderiaceae	Burkholderia	Burkholderia mallei	BACTERIAL	Burkholderia mallei ATCC 23344	ATCC 23344			Burkholderia mallei ATCC 23344	NBL 7, ATCC 23344, EY 2233, China 7, RH627, 3873	Yes	Gc00216		Genome	Complete and Published	Public	USAMRIID, J. Craig Venter Institute	NIH-NIAID	Nierman WC		http://www.tigr.org/~wnierman/	BMA	2004-09-17	PNAS 101, 14246-51	Animal Pathogen, Biothreat, Human Pathogen, Medical	243160	171			000394_GCAT
485	412022	Burkholderia mallei NCTC 10229	Burkholderia mallei NCTC 10229	124384083	341	4e-95	YP_001027496.1	RNA polymerase factor sigma-54	12	c	1	12			Burkholderia mallei NCTC 10229	Bacteria	Proteobacteria	Betaproteobacteria	Burkholderiales	Burkholderiaceae	Burkholderia	Burkholderia mallei	BACTERIAL	Burkholderia mallei NCTC 10229	NCTC 10229			Burkholderia mallei NCTC 10229	NCTC 10229		Gc00505	Gi00926	Genome	Complete and Published	Public	J. Craig Venter Institute	NIH-NIAID				BMA	2007-01-30	Unpublished	Animal Pathogen, Biothreat, Human Pathogen, Medical	412022	13943			000104_GCAT
486	320389	Burkholderia_mallei_NCTC_10247	Burkholderia mallei NCTC 10247	126450267	341	5e-95	YP_001082462.1	RNA polymerase factor sigma-54	12	c	1	12			Burkholderia mallei NCTC 10247	Bacteria	Proteobacteria	Betaproteobacteria	Burkholderiales	Burkholderiaceae	Burkholderia	Burkholderia mallei	BACTERIAL	Burkholderia mallei NCTC 10247	NCTC 10247			Burkholderia mallei NCTC 10247	NCTC 10247		Gc00518	Gi00928	Genome	Complete and Published	Public	J. Craig Venter Institute	NIH-NIAID	DeShazer D	david.deshazer@det.amedd.army.mil		BMA	2007-02-27	Unpublished	Animal Pathogen, Biothreat, Human Pathogen, Medical	320389	13946			000805_GCAT
487	320388	Burkholderia mallei SAVP1	Burkholderia mallei SAVP1	121600725	341	4e-95	YP_991428.1	RNA polymerase factor sigma-54	12	c	1	12			Burkholderia mallei SAVP 1	Bacteria	Proteobacteria	Betaproteobacteria	Burkholderiales	Burkholderiaceae	Burkholderia	Burkholderia mallei	BACTERIAL	Burkholderia mallei SAVP 1	SAVP 1			Burkholderia mallei SAVP1			Gc00488	Gi00925	Genome	Complete and Published	Public	J. Craig Venter Institute	NIH-NIAID				BMASAVP	2007-01-05	Unpublished	Animal Pathogen, Biothreat, Human Pathogen, Medical	320388	13947			000121_GCAT
488	395019	Burkholderia multivorans ATCC 17616 Tohoku	Burkholderia multivorans ATCC 17616 (toh)	189348621/189351532	252	7E-69/-93	YP_001941817.1/YP_001947160.1	RNA polymerase factor sigma-54	22	f mixed strains	2	19			Burkholderia multivorans ATCC 17616	Bacteria	Proteobacteria	Betaproteobacteria	Burkholderiales	Burkholderiaceae	Burkholderia	Burkholderia multivorans	BACTERIAL	Burkholderia multivorans ATCC 17616	ATCC 17616			Burkholderia multivorans ATCC 17616	ATCC 17616		Gc00689	Gi01326	Genome	Complete and Published	Public	DOE Joint Genome Institute	DOE	Bruce D	microbes@cuba.jgi-psf.org		Bmul	2007-11-15	Unpublished	Human Pathogen, Medical	395019	17407			001738_GCAT
489	395019	Burkholderia multivorans ATCC 17616 JGI	Burkholderia multivorans ATCC 17616 (jgi)	161522505/161523704	252	8E-69/-93	YP_001585434.1/YP_001578716.1	RNA polymerase factor sigma-54			2	19			Burkholderia multivorans ATCC 17616	Bacteria	Proteobacteria	Betaproteobacteria	Burkholderiales	Burkholderiaceae	Burkholderia	Burkholderia multivorans	BACTERIAL	Burkholderia multivorans ATCC 17616	ATCC 17616			Burkholderia multivorans ATCC 17616	ATCC 17616		Gc00840		Genome	Complete and Published	Public	Tohoku Univ	DOE				BMULJ	2008-06-03	Unpublished	Human Pathogen, Medical	395019	19401			004072_GCAT
490	391038	Burkholderia phymatum STM815	Burkholderia phymatum STM815	186474086/186475095	268	2E-73/-92	YP_001861428.1/YP_001856565.1	RNA polymerase, sigma 54 subunit, RpoN	24	f	2	22			Burkholderia phymatum STM815	Bacteria	Proteobacteria	Betaproteobacteria	Burkholderiales	Burkholderiaceae	Burkholderia	Burkholderia phymatum	BACTERIAL	Burkholderia phymatum STM815	STM815			Burkholderia phymatum STM815	DSM 17167, CCUG 47179, CIP 108236	Yes	Gc00775	Gi01327	Genome	Complete and Published	Public	DOE Joint Genome Institute	DOE	Lizotte-Waniewski M	mlizotte@bio.umass.edu		Bphy	2008-04-22	Unpublished	Agricultural	391038	17409			001739_GCAT
491	398527	Burkholderia phytofirmans PsJN	Burkholderia phytofirmans PsJN	187920132/187922603	287	1E-78/-93	YP_001889163.1/YP_001894245.1	RNA polymerase, sigma 54 subunit, RpoN	20	f	2	19			Burkholderia phytofirmans PsJN	Bacteria	Proteobacteria	Betaproteobacteria	Burkholderiales	Burkholderiaceae	Burkholderia	Burkholderia phytofirmans	BACTERIAL	Burkholderia phytofirmans PsJN	PsJN			Burkholderia phytofirmans PsJN	LMG 22146, CCUG 49060		Gc00795	Gi01328	Genome	Complete and Published	Public	DOE Joint Genome Institute	DOE	Bruce D	microbes@cuba.jgi-psf.org		Bphyt	2008-05-07	Unpublished	Agricultural	398527	17463			001740_GCAT
492	357348	Burkholderia pseudomallei 1106a	Burkholderia pseudomallei 1106a	126453404/126457119	341	6E-95/-64	YP_001064879.1/YP_001077024.1	RNA polymerase factor sigma-54	15	f one short stretch	2	14			Burkholderia pseudomallei 1106a	Bacteria	Proteobacteria	Betaproteobacteria	Burkholderiales	Burkholderiaceae	Burkholderia	Burkholderia pseudomallei	BACTERIAL	Burkholderia pseudomallei 1106a	1106a			Burkholderia pseudomallei 1106a			Gc00520	Gi01877	Genome	Complete and Published	Public	J. Craig Venter Institute	NIH-NIAID	DeShazer D	david.deshazer@det.amedd.army.mil		BURPS1106A	2007-02-28	Unpublished	Animal Pathogen, Biothreat, Human Pathogen, Medical	357348	16182			000810_GCAT
493	320372	Burkholderia pseudomallei 1710b	Burkholderia pseudomallei 1710b	76811536/76819614	340	1E-94/-64	YP_332178.1/YP_336502.1	RNA polymerase factor sigma-54	16	f one short stretch	2	15			Burkholderia pseudomallei 1710b	Bacteria	Proteobacteria	Betaproteobacteria	Burkholderiales	Burkholderiaceae	Burkholderia	Burkholderia pseudomallei	BACTERIAL	Burkholderia pseudomallei 1710b	1710b			Burkholderia pseudomallei 1710b			Gc00303		Genome	Complete and Published	Public	J. Craig Venter Institute	NIH-NIAID				BURPS1710b	2005-10-03	Unpublished	Biothreat, Human Pathogen, Medical	320372	13954			000307_GCAT
494	320373	Burkholderia pseudomallei 668	Burkholderia pseudomallei 668	126440550/126443717	340	1E-94/-64	YP_001057633.1/YP_001064110.1	RNA polymerase factor sigma-54	14	c	2	14			Burkholderia pseudomallei 668	Bacteria	Proteobacteria	Betaproteobacteria	Burkholderiales	Burkholderiaceae	Burkholderia	Burkholderia pseudomallei	BACTERIAL	Burkholderia pseudomallei 668	668			Burkholderia pseudomallei 668			Gc00519	Gi01006	Genome	Complete and Published	Public	J. Craig Venter Institute	NIH-NIAID	DeShazer D	david.deshazer@det.amedd.army.mil		BURPS668	2007-02-28	Unpublished	Animal Pathogen, Biothreat, Human Pathogen, Medical	320373	13953			000809_GCAT
495	272560	Burkholderia pseudomallei K96243	Burkholderia pseudomallei K96243	53718172/53723235	341	6E-95/-64	YP_107158.1/YP_112220.1	RNA polymerase factor sigma-54			2	14			Burkholderia pseudomallei K96243	Bacteria	Proteobacteria	Betaproteobacteria	Burkholderiales	Burkholderiaceae	Burkholderia	Burkholderia pseudomallei	BACTERIAL	Burkholderia pseudomallei K96243	K96243			Burkholderia pseudomallei K96243			Gc00214		Genome	Complete and Published	Public	Sanger Institute, Porton Down	Beowulf Genomics	Parkhill J		http://www.sanger.ac.uk/Users/parkhill/	BPS	2004-09-13	PNAS 101, 14240-5	Animal Pathogen, Biothreat, Human Pathogen, Medical	272560	178			000396_GCAT
496	271848	Burkholderia thailandensis E264	Burkholderia thailandensis E264	83718503	337	1e-93	YP_441043.1	RNA polymerase factor sigma-54	12	c	1	12			Burkholderia thailandensis E264	Bacteria	Proteobacteria	Betaproteobacteria	Burkholderiales	Burkholderiaceae	Burkholderia	Burkholderia thailandensis	BACTERIAL	Burkholderia thailandensis E264	E264			Burkholderia thailandensis E264	ATCC 700388	Yes	Gc00333	Gi00111	Genome	Complete and Published	Public	J. Craig Venter Institute	NIH-NIAID	DeShazer D	david.deshazer@us.army.mil		BTH	2005-12-15	BMC Genomics 6, 174	Agricultural	271848	10774			000277_GCAT
497	269482	Burkholderia vietnamiensis strain G4, ATCC 53617	Burkholderia vietnamiensis G4	134291152/134296987	264	2E-72/-93	YP_001114921.1/YP_001120722.1	RNA polymerase factor sigma-54	22	c	2	22			Burkholderia vietnamiensis G4 (R1808)	Bacteria	Proteobacteria	Betaproteobacteria	Burkholderiales	Burkholderiaceae	Burkholderia	Burkholderia vietnamiensis	BACTERIAL	Burkholderia vietnamiensis G4 (R1808)	G4 (R1808)			Burkholderia vietnamiensis G4	ATCC 53617		Gc00531	Gi00105	Genome	Complete and Published	Public	DOE Joint Genome Institute	DOE	Bruce D	microbes@cuba.jgi-psf.org		Bcep1808	2007-03-27	Unpublished	Biotechnological, Agricultural, Plant Pathogen	269482	10696			000797_GCAT
498	266265	Burkholderia xenovorans LB400 (JGI)	Burkholderia xenovorans LB400	91778926/91781724	280	9E-77/-93	YP_554134.1/YP_556930.1	RNA polymerase factor sigma-54	21	f	2	20			Burkholderia xenovorans (fungorum) LB400	Bacteria	Proteobacteria	Betaproteobacteria	Burkholderiales	Burkholderiaceae	Burkholderia	Burkholderia xenovorans	BACTERIAL	Burkholderia xenovorans (fungorum) LB400	LB400			Burkholderia xenovorans LB400	NRRL B-18064		Gc00365	Gi00107	Genome	Complete and Published	Public	Michigan State Univ, DOE Joint Genome Institute	DOE	Aerts A	alaerts@lbl.gov		Bxe	2006-04-10	PNAS 103, 15280-7	Agricultural, Bioremediation, Environmental, Human Pathogen, Medical, Plant Pathogen	266265	254			000245_GCAT
499	243365	Chromobacterium violaceum ATCC 12472	Chromobacterium violaceum ATCC 12472	34498787	313	1e-86	NP_903002.1	RNA polymerase factor sigma-54	9	f	1	8			Chromobacterium violaceum ATCC 12472	Bacteria	Proteobacteria	Betaproteobacteria	Neisseriales	Neisseriaceae	Chromobacterium	Chromobacterium violaceum	BACTERIAL	Chromobacterium violaceum ATCC 12472	ATCC 12472			Chromobacterium violaceum ATCC 12472	ATCC 12472	Yes	Gc00157		Genome	Complete and Published	Public	Brazilian Genome	CNPq, MCT	Simpson AJG	asimpson@node1.com.br		CV	2003-09-18	PNAS 100, 11660-5	Antibiotic production, Biotechnological, Energy production, Human Pathogen, Medical	243365	444			000453_GCAT
500	164546	Cupriavidus taiwanensis	Cupriavidus taiwanensis	188591122	337	5e-94	YP_001795722.1	RNA polymerase factor sigma-54	18	c	1	18			Cupriavidus taiwanensis LMG19424	Bacteria	Proteobacteria	Betaproteobacteria	Burkholderiales	Burkholderiaceae	Cupriavidus		BACTERIAL	Cupriavidus taiwanensis LMG19424	LMG19424			Cupriavidus taiwanensis	CCUG 44338, LMG19424	Yes	Gc00754	Gi00956	Genome	Complete and Published	Public	Genoscope		Masson-Boivin C	catherine.masson@toulouse.inra.fr		RALTA	2008-03-26	Genome Research 18, 1472-83	Agricultural	164546	15733			001400_GCAT
501	159087	Dechloromonas aromatica RCB (JGI)	Dechloromonas aromatica RCB	71909758	341	8e-95	YP_287345.1	RNA polymerase factor sigma-54	19	c	1	19			Dechloromonas aromatica RCB	Bacteria	Proteobacteria	Betaproteobacteria	Rhodocyclales	Rhodocyclaceae	Dechloromonas	Dechloromonas aromatica	BACTERIAL	Dechloromonas aromatica RCB	RCB			Dechloromonas aromatica RCB			Gc00286		Genome	Complete and Published	Public	DOE Joint Genome Institute, Southern Illinois Univ	DOE	Kellaris Salinero K	kellarkv@nature.berkeley.edu	http://www.science.siu.edu/microbiology/coates/	Daro	2005-08-08	BMC Genomics 10, 351	Bioremediation, Environmental	159087	9635			000323_GCAT
502	398578	Delftia acidovorans SPH-1	Delftia acidovorans SPH-1	160896123/160899782	274	1E-74/-66	YP_001561705.1/YP_001565364.1	RNA polymerase, sigma 54 subunit, RpoN	14	c	2	12	2	gtwtgg galtga	Delftia acidovorans SPH-1	Bacteria	Proteobacteria	Betaproteobacteria	Burkholderiales	Comamonadaceae	Delftia	Delftia acidovorans	BACTERIAL	Delftia acidovorans SPH-1	SPH-1			Delftia acidovorans SPH-1	ATCC 15668	Yes	Gc00683	Gi01332	Genome	Complete and Published	Public	DOE Joint Genome Institute	DOE	Bruce D	microbes@cuba.jgi-psf.org		Daci	2007-11-21	Unpublished	Biotechnological, Oil industry, Wastewater treatment	398578	17413			001744_GCAT
503	535289	Diaphorobacter sp. TPSY	Diaphorobacter sp. TPSY	222109557	290	1e-79	YP_002551821.1	RNA polymerase, sigma 54 subunit, RpoN			1	7			Diaphorobacter sp TPSY	Bacteria	Proteobacteria	Betaproteobacteria	Burkholderiales	Comamonadaceae	Diaphorobacter	Diaphorobacter sp. TPSY	BACTERIAL	Diaphorobacter sp TPSY	TPSY			Diaphorobacter sp. TPSY			Gc00950	Gi02057	Genome	Complete and Published	Public	DOE Joint Genome Institute	DOE	Coates JD	jcoates@nature.berkeley.edu		Dtpsy	2009-01-27	Unpublished	Biotechnological, Environmental	535289	29975			002705_GCAT
504	204773	Herminiimonas_arsenicoxydans	Herminiimonas arsenicoxydans	134096264	335	3e-93	YP_001101339.1	RNA polymerase factor sigma-54	8	c	1	8			Herminiimonas arsenicoxydans ULPAs1	Bacteria	Proteobacteria	Betaproteobacteria	Burkholderiales	Oxalobacteraceae	Herminiimonas		BACTERIAL	Herminiimonas arsenicoxydans ULPAs1	ULPAs1			Herminiimonas arsenicoxydans	CCM 7303, DSM 17148, LMG 22961	Yes	Gc00526	Gi00789	Genome	Complete and Published	Public	Genoscope		Barbe V	vbarbe@genoscope.cns.fr		HEAR	2007-03-13	PLoS Genet 13, e53	Biotechnological, Detoxification, Environmental	204773	13467			000934_GCAT
505	375286	Janthinobacterium_Marseille	Janthinobacterium sp. Marseille	152980475	342	2e-95	YP_001355042.1	RNA polymerase factor sigma-54	7	c	1	7			Janthinobacterium sp. Marseille	Bacteria	Proteobacteria	Betaproteobacteria	Burkholderiales	Oxalobacteraceae	Janthinobacterium		BACTERIAL	Janthinobacterium sp. Marseille	Marseille			Janthinobacterium sp. Marseille	CCUG 50593, CIP 107820		Gc00613	Gi01533	Genome	Complete and Published	Public	CNRS		Audic, S	Stephane.Audic@igs.cnrs-mrs.fr		mma	2007-07-06	PLoS Genet 3(8), e138	Environmental, Medical	375286	16549			001144_GCAT
506	557598	Laribacter hongkongensis HLHK9	Laribacter hongkongensis HLHK9	226940944	342	2e-95	YP_002796018.1	RpoN	7	f	1	6			Laribacter hongkongensis HLHK9	Bacteria	Proteobacteria	Betaproteobacteria	Neisseriales	Neisseriaceae	Laribacter	Laribacter hongkongensis	BACTERIAL	Laribacter hongkongensis HLHK9	HLHK9			Laribacter hongkongensis HLHK9			Gc00966	Gi03363	Genome	Complete and Published	Public	Univ of Hong Kong, Genome Research Centre, HKU		Yuen, K-Y	kyyuen@hkucc.hku.hk			2009-04-14	PLoS Genetics 5, e1000416	Human Pathogen, Medical	557598	30817			004132_GCAT
507	395495	Leptothrix cholodnii SP-6	Leptothrix cholodnii SP-6	171060892	294	1e-80	YP_001793241.1	RNA polymerase, sigma 54 subunit, RpoN	16	f	1	15			Leptothrix cholodnii SP-6	Bacteria	Proteobacteria	Betaproteobacteria	Burkholderiales		Leptothrix	Leptothrix cholodnii	BACTERIAL	Leptothrix cholodnii SP-6	SP-6			Leptothrix cholodnii SP-6	ATCC 51168	No	Gc00751	Gi01560	Genome	Complete and Published	Public	DOE Joint Genome Institute	DOE	Emerson D	demerson@bigelow.org		Lcho	2008-03-25	Unpublished	Environmental, Bioremediation, Biotechnological	395495	20039			001167_GCAT
508	420662	Methylibium petroleiphilum_PM1	Methylibium petroleiphilum PM1	124265341	308	5e-85	YP_001019345.1	putative RNA polymerase sigma N (sigma 54) factor transcription regulator protein	17	f	1	16			Methylibium petroleiphilum PM1	Bacteria	Proteobacteria	Betaproteobacteria	Burkholderiales		Methylibium	Methylibium petroleiphilum	BACTERIAL	Methylibium petroleiphilum PM1	PM1			Methylibium petroleiphilum PM1	ATCC BAA-1232	Yes	Gc00501	Gi00587	Genome	Complete and Published	Public	Lawrence Livermore National Lab, DOE Joint Genome Institute	DOE	Bruce D	microbes@cuba.jgi-psf.org		Mpe	2007-01-29	J Bacteriol 189, 931-45	Bioremediation, Environmental	420662	10789			000108_GCAT
509	265072	Methylobacillus flagellatus KT	Methylobacillus flagellatus KT	91774498	330	7e-92	YP_544254.1	sigma-54 (RpoN)	11	f two missing	1	12			Methylobacillus flagellatus KT	Bacteria	Proteobacteria	Betaproteobacteria	Methylophilales	Methylophilaceae	Methylobacillus	Methylobacillus flagellatus	BACTERIAL	Methylobacillus flagellatus KT	KT			Methylobacillus flagellatus KT			Gc00367	Gi00368	Genome	Complete and Published	Public	DOE Joint Genome Institute, Univ of Washington	DOE	Bruce D	microbes@cuba.jgi-psf.org		Mfla	2006-04-10	J Bacteriology 189, 4020-7	Bioremediation, Biotechnological, Energy production, Environmental, Wastewater treatment	265072	10647			000243_GCAT
510	583345	Methylotenera_mobilis_JLW8	Methylotenera mobilis JLW8	253997529	332	2e-92	YP_003049593.1	RNA polymerase, sigma 54 subunit, RpoN			1	7			Methylotenera mobilis JLW8	Bacteria	Proteobacteria	Betaproteobacteria	Methylophilales	Methylophilaceae	Methylotenera	Methylotenera mobilis	BACTERIAL	Methylotenera mobilis JLW8	JLW8				DSM 17540, ATCC BAA-1282	Yes	Gc01055	Gi03950	Genome	Complete and Published	Public	DOE Joint Genome Institute	DOE	Chistoserdova L	milachis@u.washington.edu		Mmol	2009-07-15	Unpublished		583345	33319			004747_GCAT
511	582744	Methylovorus_SIP3_4	Methylovorus sp. SIP3-4	253997915	324	6e-90	YP_003049978.1	RNA polymerase, sigma 54 subunit, RpoN			1	8			Methylovorus sp. SIP3-4	Bacteria	Proteobacteria	Betaproteobacteria	Methylophilales	Methylophilaceae	Methylovorus	Methylovorus sp. SIP3-4	BACTERIAL	Methylovorus sp. SIP3-4	SIP3-4			Methylovorus sp. SIP3-4			Gc01057	Gi03952	Genome	Complete and Published	Public	DOE Joint Genome Institute	DOE	Chistoserdova L	milachis@u.washington.edu		Msip34	2009-07-15	Unpublished		582744	33241			004749_GCAT
512	242231	Neisseria gonorrhoeae FA 1090		in ERGO					1	f	1	0			Neisseria gonorrhoeae FA1090	Bacteria	Proteobacteria	Betaproteobacteria	Neisseriales	Neisseriaceae	Neisseria	Neisseria gonorrhoeae	BACTERIAL	Neisseria gonorrhoeae FA1090	FA1090			Neisseria gonorrhoeae FA 1090	ATCC 700825		Gc00258		Genome	Complete and Published	Public	Univ of Oklahoma, Ohio State Univ	NIH-NIAID	Roe B		http://cheminfo.chem.ou.edu/faculty/bar.html	NGO	2005-02-15	Unpublished	Human Pathogen, Medical	242231	23			000351_GCAT
513	521006	Neisseria gonorrhoeae NCCP11945	Neisseria gonorrhoeae NCCP11945	194100001	40	0.0002	YP_002003140.1	RNA polymerase sigma factor	1	f	1	0			Neisseria gonorrhoeae NCCP11945	Bacteria	Proteobacteria	Betaproteobacteria	Neisseriales	Neisseriaceae	Neisseria	Neisseria gonorrhoeae	BACTERIAL	Neisseria gonorrhoeae NCCP11945	NCCP11945			Neisseria gonorrhoeae NCCP11945			Gc00830	Gi03103	Genome	Complete and Published	Public	Genotech corp.		Yoo CK	ckyoo@nih.go.kr		NGK	2008-07-09	J. Bacteriology 190, 6035-6	Human Pathogen, Medical	521006	29335			003852_GCAT
514	374833	Neisseria_meningitidis_053442	Neisseria meningitidis	254805740	69	4e-13	YP_003083961.1	RNA polymerase sigma-54 factor		c	1	0			Neisseria meningitidis 053442	Bacteria	Proteobacteria	Betaproteobacteria	Neisseriales	Neisseriaceae	Neisseria	Neisseria meningitidis	BACTERIAL	Neisseria meningitidis 053442	53442	C		Neisseria meningitidis 053442			Gc00691		Genome	Complete and Published	Public	Microbial Genome Center of ChMPH		Jin, Q	zdsys@vip.sina.com		NMCC	2007-12-03	Genomics 91, 78-87	Human Pathogen, Medical	374833	16393			003298_GCAT
515	272831	Neisseria meningitidis ser. C strain FAM18	Neisseria meningitidis FAM18	121634090	66	3e-12	YP_974335.1	RNA polymerase sigma factor		c	1	0			Neisseria meningitidis C, FAM18	Bacteria	Proteobacteria	Betaproteobacteria	Neisseriales	Neisseriaceae	Neisseria	Neisseria meningitidis	BACTERIAL	Neisseria meningitidis C, FAM18	C, FAM18	C		Neisseria meningitidis FAM18	ATCC 700532, DSM 15464	No	Gc00487	Gi00402	Genome	Complete and Published	Public	Sanger Institute, Max Planck Institute	Beowulf Genomics	Parkhill J		http://www.sanger.ac.uk/Users/parkhill/	NMC	2007-01-04	Unpublished	Human Pathogen, Medical	272831	255			000122_GCAT
516	122586	Neisseria meningitidis ser. B strain MC58	Neisseria meningitidis MC58	15676143	67	1e-12	NP_273274.1	putative RNA polymerase sigma-54 factor RpoN		c	1	0			Neisseria meningitidis MC58	Bacteria	Proteobacteria	Betaproteobacteria	Neisseriales	Neisseriaceae	Neisseria	Neisseria meningitidis	BACTERIAL	Neisseria meningitidis MC58	MC58	B		Neisseria meningitidis MC58	ATCC BAA-335		Gc00026		Genome	Complete and Published	Public	J. Craig Venter Institute	Chiron Corp.	Tettelin HS		http://www.tigr.org/~tettelin/	NM	2000-03-10	Science 287,1809-1815	Human Pathogen, Medical	122586	251			000584_GCAT
517	662598	Neisseria_meningitidis_alpha14		254805740			YP_003083961.1			c	1	0			Neisseria meningitidis ST-53 a-14	Bacteria	Proteobacteria	Betaproteobacteria	Neisseriales	Neisseriaceae	Neisseria	Neisseria meningitidis	BACTERIAL	Neisseria meningitidis ST-53 a-14	ST-53 a-14	cnl		Neisseria meningitidis alpha14			Gc01068	Gi01081	Genome	Complete and Published	Public	MWG-Biotech, Univ of Wuerzburg		Frosch M	mfrosch@hygiene.uni-wuerzburg.de		NMO	2009-07-24	PNAS 105, 3473-3478	Human Pathogen, Medical	662598	39689			001257_GCAT
518	122587	Neisseria meningitidis ser. A strain Z2491	Neisseria meningitidis Z2491	218767094	65	4e-12	YP_002341606.1	RNA polymerase sigma factor		c	1	0			Neisseria meningitidis Z2491	Bacteria	Proteobacteria	Betaproteobacteria	Neisseriales	Neisseriaceae	Neisseria	Neisseria meningitidis	BACTERIAL	Neisseria meningitidis Z2491	Z2491	A		Neisseria meningitidis Z2491	DSM 15465	No	Gc00030		Genome	Complete and Published	Public	Sanger Institute, Max Planck Institute, Univ of Oxford	Wellcome Trust	Parkhill J		http://www.sanger.ac.uk/Users/parkhill/	NMA	2000-03-30	Nature 404,502-506	Human Pathogen, Medical	122587	252			000580_GCAT
519	228410	Nitrosomonas europaea ATCC-19178 (JGI)	Nitrosomonas europaea ATCC 19718	30248093	299	2e-82	NP_840163.1	RNA polymerase sigma-54 factor family protein			1	3			Nitrosomonas europaea IFO	Bacteria	Proteobacteria	Betaproteobacteria	Nitrosomonadales	Nitrosomonadaceae	Nitrosomonas	Nitrosomonas europaea	BACTERIAL	Nitrosomonas europaea IFO	IFO			Nitrosomonas europaea ATCC 19718	ATCC 19718		Gc00134		Genome	Complete and Published	Public	DOE Joint Genome Institute	DOE	Chain P	chain2@llnl.gov			2003-04-30	J. Bacteriol. 185, 2759-2773	Biotechnological, Environmental, Wastewater treatment	228410	52			000476_GCAT
520	335283	Nitrosomonas eutropha C71	Nitrosomonas eutropha C91	114332263	296	1e-81	YP_748485.1	RNA polymerase, sigma 54 subunit, RpoN	5	f	1	4			Nitrosomonas eutropha C91 (C71)	Bacteria	Proteobacteria	Betaproteobacteria	Nitrosomonadales	Nitrosomonadaceae	Nitrosomonas	Nitrosomonas eutropha	BACTERIAL	Nitrosomonas eutropha C91 (C71)	C91 (C71)			Nitrosomonas eutropha C91			Gc00424	Gi00407	Genome	Complete and Published	Public	DOE Joint Genome Institute	DOE	Bruce D	microbes@cuba.jgi-psf.org		Neut	2006-09-13	Unpublished	Biotechnological, Environmental	335283	13913			000186_GCAT
521	323848	Nitrosospira multiformis Surinam (JGI)	Nitrosospira multiformis ATCC 25196	82701219	328	4e-91	YP_410785.1	sigma-54 (RpoN)	4	f	1	2			Nitrosospira multiformis ATCC 25196	Bacteria	Proteobacteria	Betaproteobacteria	Nitrosomonadales	Nitrosomonadaceae	Nitrosospira	Nitrosospira multiformis	BACTERIAL	Nitrosospira multiformis ATCC 25196	ATCC 25196			Nitrosospira multiformis ATCC 25196	ATCC 25196	Yes	Gc00325		Genome	Complete and Published	Public	DOE Joint Genome Institute, Oregon State Univ	DOE	Bruce D	microbes@cuba.jgi-psf.org		Nmul	2005-11-15	Appl Environ Microbiol. 74, 3559-72	Biotechnological	323848	13912			000285_GCAT
522	365044	Polaromonas naphthalenivorans CJ2	Polaromonas naphthalenivorans CJ2	121606598	298	4e-82	YP_983927.1	RNA polymerase, sigma 54 subunit, RpoN	15	c	1	15			Polaromonas naphthalenivorans CJ2	Bacteria	Proteobacteria	Betaproteobacteria	Burkholderiales	Comamonadaceae	Polaromonas	Polaromonas naphthalenivorans	BACTERIAL	Polaromonas naphthalenivorans CJ2	CJ2			Polaromonas naphthalenivorans CJ2	ATCC BAA-779, DSM 15660	Yes	Gc00486	Gi00957	Genome	Complete and Published	Public	DOE Joint Genome Institute	DOE	Bruce D	microbes@cuba.jgi-psf.org		Pnap	2007-01-04	Environ Microbiology Epub	Bioremediation, Environmental	365044	13418			000123_GCAT
523	296591	Polaromonas strain JS666, ATCC BAA-500.	Polaromonas sp. JS666	91790317	279	3e-76	YP_551269.1	sigma-54 (RpoN)	11	c	1	11			Polaromonas sp. JS666	Bacteria	Proteobacteria	Betaproteobacteria	Burkholderiales	Comamonadaceae	Polaromonas	Polaromonas sp. JS666	BACTERIAL	Polaromonas sp. JS666	JS666			Polaromonas sp. JS666	ATCC BAA-500		Gc00368	Gi00710	Genome	Complete and Published	Public	Cornell Univ, DOE Joint Genome Institute	DOE	Bruce D	microbes@cuba.jgi-psf.org		Bpro	2006-04-10	Appl Environ Microbiology 74, 6405-16	Bioremediation, Environmental	296591	13121			000242_GCAT
524	452638	Polynucleobacter necessarius STIR1								c	0	0			Polynucleobacter necessarius STIR1	Bacteria	Proteobacteria	Betaproteobacteria	Burkholderiales	Burkholderiaceae	Polynucleobacter	Polynucleobacter necessarius	BACTERIAL	Polynucleobacter necessarius STIR1	STIR1			Polynucleobacter necessarius subsp. necessarius STIR1			Gc00757	Gi01031	Genome	Complete and Published	Public	DOE Joint Genome Institute	DOE	Hahn M	martin.hahn@oceaw.ac.at		Pnec	2008-03-28	Unpublished	Biotechnological, Ecological	452638	19991			001414_GCAT
525	381666	Ralstonia_eutropha_H16	Ralstonia eutropha H16	113866416	337	9e-94	YP_724905.1	RNA polymerase factor sigma-54	19	c	1	19			Ralstonia eutropha H16	Bacteria	Proteobacteria	Betaproteobacteria	Burkholderiales	Burkholderiaceae	Cupriavidus	Cupriavidus necator	BACTERIAL	Ralstonia eutropha H16	H16			Ralstonia eutropha H16	ATCC 17699	No	Gc00414	Gi00499	Genome	Complete and Published	Public	Humboldt Univ, Berlin, Univ of Munster, Georg-August-Univ Goettingen	BMBF	Friedrich B		http://www.biologie.hu-berlin.de/~microbio/home.html		2006-08-30	Unpublished	Bioplastic producer, Bioremediation, Biotechnological, Environmental	381666	13603			000196_GCAT
526	264198	Ralstonia eutropha JMP134	Ralstonia eutropha JMP134	73540061	328	5e-91	YP_294581.1	RNA polymerase factor sigma-54	23	f one double entry	1	22			Ralstonia eutropha JMP134	Bacteria	Proteobacteria	Betaproteobacteria	Burkholderiales	Burkholderiaceae	Cupriavidus	Cupriavidus pinatubonensis	BACTERIAL	Ralstonia eutropha JMP134	JMP134			Ralstonia eutropha JMP134	DSM 4058, NCIMB 12592		Gc00292		Genome	Complete and Published	Public	Univ Catolica de Chile, DOE Joint Genome Institute	DOE	Bruce D	microbes@cuba.jgi-psf.org		Reut	2005-08-18	Unpublished	Bioremediation, Environmental	264198	10646			000317_GCAT
527	428406	Ralstonia pickettii 12D	Ralstonia pickettii 12D	241661909/241665452	341	6E-95/-70	YP_002980269.1/YP_002983811.1	RNA polymerase, sigma 54 subunit, RpoN			2	13			Ralstonia pickettii 12D	Bacteria	Proteobacteria	Betaproteobacteria	Burkholderiales	Burkholderiaceae	Ralstonia	Ralstonia pickettii	BACTERIAL	Ralstonia pickettii 12D	12D			Ralstonia pickettii 12D			Gc01040	Gi01352	Genome	Complete and Published	Public	DOE Joint Genome Institute	DOE	Marsh M	marsht@msu.edu		Rpic	2009-06-22	Unpublished	Human Pathogen, Medical	428406	18937			001769_GCAT
528	402626	Ralstonia pickettii 12J	Ralstonia pickettii 12J	187925968/187927370	259	1E-70/-94	YP_001892313.1/YP_001897857.1	RNA polymerase, sigma 54 subunit, RpoN	15	c	2	15			Ralstonia pickettii 12J	Bacteria	Proteobacteria	Betaproteobacteria	Burkholderiales	Burkholderiaceae	Ralstonia	Ralstonia pickettii	BACTERIAL	Ralstonia pickettii 12J	12J			Ralstonia pickettii 12J			Gc00794	Gi01351	Genome	Complete and Published	Public	DOE Joint Genome Institute	DOE	Bruce D	microbes@cuba.jgi-psf.org		Rpic	2008-05-07	Unpublished	Human Pathogen, Medical	402626	17631			001768_GCAT
529	267608	Ralstonia solanacearum GMI1000	Ralstonia solanacearum GMI1000	17545127/17549890	335	3E-93/-74	NP_518529.1/NP_523230.1	RNA polymerase factor sigma-54			2	13			Ralstonia solanacearum GMI1000	Bacteria	Proteobacteria	Betaproteobacteria	Burkholderiales	Burkholderiaceae	Ralstonia	Ralstonia solanacearum	BACTERIAL	Ralstonia solanacearum GMI1000	GMI1000			Ralstonia solanacearum GMI1000	ATCC BAA-1114	No	Gc00077		Genome	Complete and Published	Public	INRA, Genoscope, CNRS	INRA, CNRS	Boucher CA	boucher@toulouse.inra.fr		RS	2002-01-31	Nature 415,497-502	Agricultural, Plant Pathogen	267608	13			000533_GCAT
530	338969	Rhodoferax ferrireducens DSM 15236 (JGI)	Rhodoferax ferrireducens T118	89899588	280	1e-76	YP_522059.1	Sigma-54 factor	12	c	1	12			Rhodoferax ferrireducens T118	Bacteria	Proteobacteria	Betaproteobacteria	Burkholderiales	Comamonadaceae	Rhodoferax	Rhodoferax ferrireducens	BACTERIAL	Rhodoferax ferrireducens T118	T118			Rhodoferax ferrireducens T118	ATCC BAA-621, DSM 15236	Yes	Gc00359	Gi01084	Genome	Complete and Published	Public	DOE Joint Genome Institute	DOE	Bruce D	microbes@cuba.jgi-psf.org		Rfer	2006-03-10	Unpublished	Biotechnological, Generates electricity	338969	13908			000251_GCAT
531	85643	Thauera sp. MZ1T	Thauera sp. MZ1T	217969142	326	2e-90	YP_002354376.1	sigma-54 (RpoN)	8	f	1	14			Thauera sp. MZ1T	Bacteria	Proteobacteria	Betaproteobacteria	Rhodocyclales	Rhodocyclaceae	Thauera	Thauera sp. MZ1T	BACTERIAL	Thauera sp. MZ1T	MZ1T			Thauera sp. MZ1T			Gc00901	Gi01570	Genome	Complete and Published	Public	DOE Joint Genome Institute	DOE	Sayler GS	Sayler@utk.edu		Tmz	2009-05-14	Unpublished	Biotechnological, Ecological, Environmental	85643	20091			001599_GCAT
532	292415	Thiobacillus_denitrificans_ATCC_25259	Thiobacillus denitrificans ATCC 25259	74316551/74316750	353	8E-99/-60	YP_314291.1/YP_314490.1	RNA polymerase sigma-54 factor	10	f	2	9			Thiobacillus denitrificans ATCC 25259	Bacteria	Proteobacteria	Betaproteobacteria	Hydrogenophilales	Hydrogenophilaceae	Thiobacillus	Thiobacillus denitrificans	BACTERIAL	Thiobacillus denitrificans ATCC 25259	ATCC 25259			Thiobacillus denitrificans ATCC 25259	ATCC 25259		Gc00297		Genome	Complete and Published	Public	Lawrence Livermore National Lab, DOE Joint Genome Institute	DOE	Bruce D	microbes@cuba.jgi-psf.org		Tbd	2005-09-09	J Bacteriology 188, 1473-88	Bioremediation, Environmental	292415	13025			000313_GCAT
533	543728	Variovorax paradoxus S110	Variovorax paradoxus S110	239813485	272	4e-74	YP_002942395.1	RNA polymerase sigma-54 factor, putative			1	12			Variovorax paradoxus S110	Bacteria	Proteobacteria	Betaproteobacteria	Burkholderiales	Comamonadaceae	Variovorax	Variovorax paradoxus	BACTERIAL	Variovorax paradoxus S110	S110			Variovorax paradoxus S110			Gc01030	Gi02062	Genome	Complete and Published	Public	DOE Joint Genome Institute	DOE	Han JI	jihan@rpi.edu			2009-06-11	Unpublished	Agricultural	543728	30453			002710_GCAT
534	391735	Verminephrobacter eiseniae EF01-2	Verminephrobacter eiseniae EF01-2	121607573	286	3e-78	YP_995380.1	RNA polymerase sigma-54 factor	8	c	1	8			Verminephrobacter eiseniae EF01-2	Bacteria	Proteobacteria	Betaproteobacteria	Burkholderiales	Comamonadaceae	Verminephrobacter	Verminephrobacter eiseniae	BACTERIAL	Verminephrobacter eiseniae EF01-2	EF01-2			Verminephrobacter eiseniae EF01-2			Gc00490	Gi01545	Genome	Complete and Published	Public	DOE Joint Genome Institute	DOE	Bruce D	microbes@cuba.jgi-psf.org		Veis	2007-01-09	Unpublished	Evolutionary	391735	17187			000119_GCAT
535																Bacteria	Proteobacteria	Deltaproteobacteria
536	455488	Anaeromyxobacter dehalogenans 2CP-1	Anaeromyxobacter dehalogenans 2CP-1	220919399	291	9e-80	YP_002494703.1	RNA polymerase, sigma 54 subunit, RpoN	38	f	1	37			Anaeromyxobacter dehalogenans 2CP-1	Bacteria	Proteobacteria	Deltaproteobacteria	Myxococcales	Myxococcaceae	Anaeromyxobacter	Anaeromyxobacter dehalogenans	BACTERIAL	Anaeromyxobacter dehalogenans 2CP-1	2CP-1			Anaeromyxobacter dehalogenans 2CP-1	ATCC BAA-258	Yes	Gc00932	Gi01321	Genome	Complete and Published	Public	DOE Joint Genome Institute	DOE	Beliaev AS	alex.beliaev@pnl.gov		A2cp1	2009-01-12	Unpublished	Environmental, Bioremediation	455488	20095			001730_GCAT
537	290397	Anaeromyxobacter dehalogenans 2CP-C (JGI)	Anaeromyxobacter dehalogenans 2CP-C	86160583	288	7e-79	YP_467368.1	sigma-54 (RpoN)	40	f	1	39			Anaeromyxobacter dehalogenans 2CP-C	Bacteria	Proteobacteria	Deltaproteobacteria	Myxococcales	Myxococcaceae	Anaeromyxobacter	Anaeromyxobacter dehalogenans	BACTERIAL	Anaeromyxobacter dehalogenans 2CP-C	2CP-C			Anaeromyxobacter dehalogenans 2CP-C	ATCC BAA-259	No	Gc00340	Gi00026	Genome	Complete and Published	Public	DOE Joint Genome Institute	DOE	Lvffler FE	frank.loeffler@ce.gatech.edu		Adeh	2006-01-27	PLoS ONE 3(5):e2103	Bioremediation, Environmental	290397	12634			000270_GCAT
538	404589	Anaeromyxobacter_Fw109-5	Anaeromyxobacter sp. Fw109-5	153007149	289	3e-79	YP_001381474.1	RNA polymerase, sigma 54 subunit, RpoN	41	f	1	39			Anaeromyxobacter sp Fw109-5	Bacteria	Proteobacteria	Deltaproteobacteria	Myxococcales	Myxococcaceae	Anaeromyxobacter	Anaeromyxobacter sp. Fw109-5	BACTERIAL	Anaeromyxobacter sp Fw109-5	Fw109-5			Anaeromyxobacter sp. Fw109-5			Gc00618	Gi01322	Genome	Complete and Published	Public	DOE Joint Genome Institute	DOE	Bruce D	microbes@cuba.jgi-psf.org		Anae109	2007-07-17	Unpublished	Bioremediation, Environmental	404589	17729			001731_GCAT
539	447217	Anaeromyxobacter sp. K	Anaeromyxobacter sp. K	197124679	291	7e-80	YP_002136630.1	RNA polymerase, sigma 54 subunit, RpoN	43	f	1	42			Anaeromyxobacter sp K	Bacteria	Proteobacteria	Deltaproteobacteria	Myxococcales	Myxococcaceae	Anaeromyxobacter	Anaeromyxobacter sp. K	BACTERIAL	Anaeromyxobacter sp K	K			Anaeromyxobacter sp. K			Gc00848	Gi01323	Genome	Complete and Published	Public	DOE Joint Genome Institute	DOE	Beliaev A	alex.beliaev@pnl.gov		AnaeK	2008-08-15	Unpublished	Bioremediation, Biotechnological, Environmental	447217	19743			001732_GCAT
540	264462	Bdellovibrio bacteriovorus	Bdellovibrio bacteriovorus HD100	42522415	292	3e-80	NP_967795.1	RNA polymerase sigma-54 factor	12	f	1	9			Bdellovibrio bacteriovorus HD100	Bacteria	Proteobacteria	Deltaproteobacteria	Bdellovibrionales	Bdellovibrionaceae	Bdellovibrio	Bdellovibrio bacteriovorus	BACTERIAL	Bdellovibrio bacteriovorus HD100	HD100			Bdellovibrio bacteriovorus HD100	DSM 50701, ATCC 15356	Yes	Gc00168		Genome	Complete and Published	Public	Max Planck Institute	Wellcome Trust, BBSRC	Schuster SC		http://www.eb.tuebingen.mpg.de/schuster/staff_schuster.htm		2004-01-30	Science 303, 689-682	Bacterial Pathogen, Biotechnological, Medical	264462	9637			000442_GCAT
541	439235	Desulfatibacillum alkenivorans AK-01	Desulfatibacillum alkenivorans AK-01	218779211	290	2e-79	YP_002430529.1	RNA polymerase, sigma 54 subunit, RpoN	40	f	1	39			Desulfatibacillum alkenivorans AK-01	Bacteria	Proteobacteria	Deltaproteobacteria	Desulfobacterales	Desulfobacteraceae	Desulfatibacillum	Desulfatibacillum alkenivorans	BACTERIAL	Desulfatibacillum alkenivorans AK-01	AK-01			Desulfatibacillum alkenivorans AK-01			Gc00913	Gi01333	Genome	Complete and Published	Public	DOE Joint Genome Institute	DOE	Bruce D	microbes@cuba.jgi-psf.org		DalkDRAFT	2008-12-24	Unpublished	Biotechnological, Environmental	439235	19449			001745_GCAT
542	177437	Desulfobacterium autotrophicum HRM2	Desulfobacterium autotrophicum HRM2	224369877	287	2e-78	YP_002604041.1	RpoN	53	f	1	52			Desulfobacterium autotrophicum HRM2, DSM 3382	Bacteria	Proteobacteria	Deltaproteobacteria	Desulfobacterales	Desulfobacteraceae	Desulfobacterium	Desulfobacterium autotrophicum	BACTERIAL	Desulfobacterium autotrophicum HRM2, DSM 3382	HRM2, DSM 3382			Desulfobacterium autotrophicum HRM2	DSM 3382, ATCC 43914	Yes	Gc00947	Gi00194	Genome	Complete and Published	Public	REGX, Goettingen Genomics Laboratory	BMBF	Amann R	ramann@mpi-bremen.de		HRM2	2009-02-20	Environmental Microbiology 4(2):e4510	Biotechnological	177437	20931			000998_GCAT
543	96561	Candidatus Desulfococcus oleovorans Hxd3	Desulfococcus oleovorans Hxd3	158520523	280	2e-76	YP_001528393.1	RNA polymerase, sigma 54 subunit, RpoN	21	c	1	21			Desulfococcus oleovorans Hxd3	Bacteria	Proteobacteria	Deltaproteobacteria	Desulfobacterales	Desulfobacteraceae	Desulfococcus	Desulfococcus oleovorans	BACTERIAL	Desulfococcus oleovorans Hxd3	Hxd3			Desulfococcus oleovorans Hxd3	DSM 6200	Yes	Gc00672	Gi01334	Genome	Complete and Published	Public	DOE Joint Genome Institute	DOE	Bruce D	microbes@cuba.jgi-psf.org		Dole	2007-10-19	Unpublished	Biotechnological, Environmental	96561	18007			001746_GCAT
544	177439	Desulfotalea psychrophila LSv54	Desulfotalea psychrophila LSv54	51244294	248	4e-67	YP_064178.1	RNA polymerase sigma-54 factor	22	f	1	19			Desulfotalea psychrophila LSv54	Bacteria	Proteobacteria	Deltaproteobacteria	Desulfobacterales	Desulfobulbaceae	Desulfotalea	Desulfotalea psychrophila	BACTERIAL	Desulfotalea psychrophila LSv54	LSv54			Desulfotalea psychrophila LSv54	DSM 12343	Yes	Gc00207		Genome	Complete and Published	Public	REGX, Epidauros Biotechnologie AG	BMBF	Amann R	ramann@mpi-bremen.de		DP	2004-08-16	Environ. Microbiol. 6, 887-902	Biotechnological, Carbon cycle, Environmental	177439	12751			000023_GCAT
545	207559	Desulfovibrio desulfuricans G20 (JGI)	Desulfovibrio desulfuricans subsp. desulfuricans str. G20	78356814	276	2e-75	YP_388263.1	sigma-54 factor	32	f one short	1	31			Desulfovibrio desulfuricans G20	Bacteria	Proteobacteria	Deltaproteobacteria	Desulfovibrionales	Desulfovibrionaceae	Desulfovibrio	Desulfovibrio desulfuricans	BACTERIAL	Desulfovibrio desulfuricans G20	G20			Desulfovibrio desulfuricans subsp. desulfuricans str. G20			Gc00315		Genome	Complete and Published	Public	Univ of Missouri, DOE Joint Genome Institute	DOE	Bruce D	microbes@cuba.jgi-psf.org		Dde	2005-10-31	Unpublished	Bioremediation, Environmental	207559	329			000295_GCAT
546	525146	Desulfovibrio desulfuricans subsp. desulfuricans str. ATCC 27774	Desulfovibrio desulfuricans subsp. desulfuricans str. ATCC 27774	220904247	285	2e-78	YP_002479559.1	RNA polymerase, sigma 54 subunit, RpoN	14	c	1	14			Desulfovibrio desulfuricans desulfuricans 27774	Bacteria	Proteobacteria	Deltaproteobacteria	Desulfovibrionales	Desulfovibrionaceae	Desulfovibrio	Desulfovibrio desulfuricans	BACTERIAL	Desulfovibrio desulfuricans desulfuricans 27774	27774			Desulfovibrio desulfuricans subsp. desulfuricans str. ATCC 27774	ATCC 27774, DSM 6969	No	Gc00931	Gi02266	Genome	Complete and Published	Public	DOE Joint Genome Institute	DOE	Hazen TC	TCHazen@lbl.gov		Ddes	2009-01-09	Unpublished	Bioremediation, Biotechnological, Environmental	525146	29493			002982_GCAT
547	573370	Desulfovibrio_magneticus_RS_1	Desulfovibrio magneticus RS-1	239907223	266	2e-72	YP_002953964.1	RNA polymerase sigma factor			1	36	1	gvatgv	Desulfovibrio magneticus RS-1	Bacteria	Proteobacteria	Deltaproteobacteria	Desulfovibrionales	Desulfovibrionaceae	Desulfovibrio	Desulfovibrio magneticus	BACTERIAL	Desulfovibrio magneticus RS-1	RS-1			Desulfovibrio magneticus RS-1	ATCC 700980, DSM 13731	Yes	Gc01032	Gi00729	Genome	Complete and Published	Public	NITE		Fujita N	fujita-nobuyuki@nite.go.jp		DMR	2009-06-11	Genome Research Epub	Biotechnological	573370	32105			001001_GCAT
548	883	Desulfovibrio vulgaris str. 'Miyazaki F'	Desulfovibrio vulgaris str. 'Miyazaki F'	218885531	281	6e-77	YP_002434852.1	RNA polymerase, sigma 54 subunit, RpoN	40	f	1	38	1	gvatgv	Desulfovibrio vulgaris Miyazaki F	Bacteria	Proteobacteria	Deltaproteobacteria	Desulfovibrionales	Desulfovibrionaceae	Desulfovibrio	Desulfovibrio vulgaris	BACTERIAL	Desulfovibrio vulgaris Miyazaki F	Miyazaki F			Desulfovibrio vulgaris str. 'Miyazaki F'			Gc00916	Gi02267	Genome	Complete and Published	Public	DOE Joint Genome Institute	DOE	Hazen TC	TCHazen@lbl.gov		DvMF	2008-12-24	Unpublished	Bioremediation, Biotechnological, Environmental	883	27731			002983_GCAT
549	391774	Desulfovibrio vulgaris subsp. vulgaris DP4	Desulfovibrio vulgaris subsp. vulgaris DP4	120602549	283	1e-77	YP_966949.1	RNA polymerase, sigma 54 subunit, RpoN	37	f	1	35	1	gvatgv	Desulfovibrio vulgaris vulgaris DP4	Bacteria	Proteobacteria	Deltaproteobacteria	Desulfovibrionales	Desulfovibrionaceae	Desulfovibrio	Desulfovibrio vulgaris	BACTERIAL	Desulfovibrio vulgaris vulgaris DP4	DP4			Desulfovibrio vulgaris DP4			Gc00482	Gi01250	Genome	Complete and Published	Public	DOE Joint Genome Institute	DOE	Stahl DA	dastahl@u.washington.edu		Dvul	2007-01-03	Environmental Microbiology 11, 2244-52	Biotechnological, Oil industry, Bioremediation, Environmental	391774	17227			000127_GCAT
550	882	Desulfovibrio vulgaris Hildenborough	Desulfovibrio vulgaris subsp. vulgaris str. Hildenborough	46580039	283	1e-77	YP_010847.1	RNA polymerase sigma-54 factor	37	f	1	35	1	gvatgv	Desulfovibrio vulgaris vulgaris Hildenborough	Bacteria	Proteobacteria	Deltaproteobacteria	Desulfovibrionales	Desulfovibrionaceae	Desulfovibrio	Desulfovibrio vulgaris	BACTERIAL	Desulfovibrio vulgaris vulgaris Hildenborough	Hildenborough			Desulfovibrio vulgaris str. Hildenborough	ATCC 29579	Yes	Gc00184		Genome	Complete and Published	Public	J. Craig Venter Institute	DOE	Heidelberg JF	dvu@tigr.org		D	2004-04-11	Nat. Biotechnol. 22, 554-9	Bioremediation, Biotechnological, Environmental, Oil industry	882	51			000426_GCAT
551	404380	Geobacter bemidjiensis Bem	Geobacter bemidjiensis Bem	197117261	277	1e-75	YP_002137688.1	RNA polymerase, sigma 54 subunit, RpoN	36	f	1	35			Geobacter bemidjiensis Bem	Bacteria	Proteobacteria	Deltaproteobacteria	Desulfuromonadales	Geobacteraceae	Geobacter	Geobacter bemidjiensis	BACTERIAL	Geobacter bemidjiensis Bem	Bem			Geobacter bemidjiensis Bem	ATCC BAA-1014, DSM 16622	Yes	Gc00849	Gi01650	Genome	Complete and Published	Public	DOE Joint Genome Institute	DOE	Lovley D	dlovley@microbio.umass.edu		Gbem	2008-08-19	Unpublished	Bioremediation, Environmental, Biotechnological	404380	17707			001103_GCAT
552	398767	Geobacter lovleyi SZ	Geobacter lovleyi SZ	189425225	263	2e-71	YP_001952402.1	RNA polymerase, sigma 54 subunit, RpoN	38	f	1	35	1	gvatgv	Geobacter lovleyi SZ	Bacteria	Proteobacteria	Deltaproteobacteria	Desulfuromonadales	Geobacteraceae	Geobacter	Geobacter lovleyi	BACTERIAL	Geobacter lovleyi SZ	SZ			Geobacter lovleyi SZ	DSM 17278, ATCC BAA-1151	Yes	Gc00815	Gi01338	Genome	Complete and Published	Public	DOE Joint Genome Institute	DOE	Loeffler F	ce.gatech.edu		Glov	2008-06-05	Unpublished	Biotechnological	398767	17423			001752_GCAT
553	269799	Geobacter metallireducens (JGI)	Geobacter metallireducens GS-15	78222497	274	7e-75	YP_384244.1	sigma-54 (RpoN)	30	c	1	30			Geobacter metallireducens GS-15	Bacteria	Proteobacteria	Deltaproteobacteria	Desulfuromonadales	Geobacteraceae	Geobacter	Geobacter metallireducens	BACTERIAL	Geobacter metallireducens GS-15	GS-15			Geobacter metallireducens GS-15	DSM 7210, ATCC 53774	Yes	Gc00314		Genome	Complete and Published	Public	Univ of Massachusetts Amherst, DOE Joint Genome Institute	DOE	Lovley DR	dlovley@microbio.umass.edu	http://www.bio.umass.edu/micro/lovley.html	Gmet	2005-10-28	BMC Microbiology 9, 109	Bioremediation, Environmental	269799	177			000296_GCAT
554	316067	Geobacter sp. FRC-32	Geobacter sp. FRC-32	222055373	269	3e-73	YP_002537735.1	RNA polymerase, sigma 54 subunit, RpoN	39	c	1	39			Geobacter sp FRC-32	Bacteria	Proteobacteria	Deltaproteobacteria	Desulfuromonadales	Geobacteraceae	Geobacter	Geobacter sp. FRC-32	BACTERIAL	Geobacter sp FRC-32	FRC-32			Geobacter sp. FRC-32			Gc00945	Gi00944	Genome	Complete and Published	Public	DOE Joint Genome Institute	DOE	Kostka J	jkostka@ocean.fsu.edu		Geob	2009-01-27	Unpublished	Bioremediation, Biotechnological, Environmental	316067	16263			001102_GCAT
555	443144	Geobacter sp. M21	Geobacter sp. M21	253701984	280	1e-76	YP_003023173.1	RNA polymerase, sigma 54 subunit, RpoN			1	37			Geobacter sp. M21	Bacteria	Proteobacteria	Deltaproteobacteria	Desulfuromonadales	Geobacteraceae	Geobacter	Geobacter sp. M21	BACTERIAL	Geobacter sp. M21	M21						Gc01078	Gi02329	Genome	Complete and Published	Public	DOE Joint Genome Institute	DOE	Lovley D	dlovley@microbio.umass.edu			2009-07-07	Unpublished	Biotechnological	443144	20729			002983_GCAT
556	243231	Geobacter sulfurreducens PCA	Geobacter sulfurreducens PCA	39996985	278	4e-76	NP_952936.1	RNA polymerase sigma-54 factor	31	f one partial	1	28	1	gfagaa	Geobacter sulfurreducens PCA	Bacteria	Proteobacteria	Deltaproteobacteria	Desulfuromonadales	Geobacteraceae	Geobacter	Geobacter sulfurreducens	BACTERIAL	Geobacter sulfurreducens PCA	PCA			Geobacter sulfurreducens PCA	ATCC 51573	Yes	Gc00166		Genome	Complete and Published	Public	Univ of Massachusetts, J. Craig Venter Institute	DOE	Methe BA	bmethe@tigr.org			2003-12-14	Science 302, 1967-1969	Generates electricity, Environmental, Bioremediation, Biotechnological	243231	192			000444_GCAT
557	351605	Geobacter uraniumreducens Rf4	Geobacter uraniireducens Rf4	148265011	285	4e-78	YP_001231717.1	RNA polymerase, sigma-54 subunit, RpoN	42	c	1	42			Geobacter uraniumreducens RF4	Bacteria	Proteobacteria	Deltaproteobacteria	Desulfuromonadales	Geobacteraceae	Geobacter	Geobacter uraniireducens	BACTERIAL	Geobacter uraniumreducens RF4	RF4			Geobacter uraniireducens Rf4	JCM 13001, ATCC BAA-1134	Yes	Gc00560	Gi01251	Genome	Complete and Published	Public	DOE Joint Genome Institute	DOE	Bruce D	microbes@cuba.jgi-psf.org		Gura	2007-05-11	Unpublished	Bioremediation, Environmental	351605	15768			001106_GCAT
558	363253	Lawsonia intracellularis PHE/MN1-00 (IG-147)	Lawsonia intracellularis PHE/MN1-00	94986900	290	6e-80	YP_594833.1	DNA-directed RNA polymerase specialized sigma subunit, sigma54-like protein	6	c	1	5	1	gvatgv	Lawsonia intracellularis PHE/MN1-00	Bacteria	Proteobacteria	Deltaproteobacteria	Desulfovibrionales	Desulfovibrionaceae	Lawsonia	Lawsonia intracellularis	BACTERIAL	Lawsonia intracellularis PHE/MN1-00	PHE/MN1-00			Lawsonia intracellularis PHE/MN1-00	NCTC 12657		Gc00382	Gi00321	Genome	Complete and Published	Public	Univ of Minnesota	USDA	Kapur V		http://www.cvm.umn.edu/departments/vpb/faculty/kapur.htm	LI	2006-05-04	Unpublished	Animal Pathogen, Medical	363253	183			000228_GCAT
559	246197	Myxococcus xanthus	Myxococcus xanthus DK 1622	108758300	268	1e-72	YP_629322.1	RNA polymerase sigma-54 factor	53	f	1	51			Myxococcus xanthus DK 1622	Bacteria	Proteobacteria	Deltaproteobacteria	Myxococcales	Myxococcaceae	Myxococcus	Myxococcus xanthus	BACTERIAL	Myxococcus xanthus DK 1622	DK 1622			Myxococcus xanthus DK 1622			Gc00391	Gi00395	Genome	Complete and Published	Public	Monsanto, J. Craig Venter Institute	NSF	Nierman WC	wnierman@tigr.org		MXAN	2006-06-07	Unpublished	Biotechnological	246197	1421			000219_GCAT
560	338963	Pelobacter_carbinolicus	Pelobacter carbinolicus DSM 2380	77919534	294	6e-81	YP_357349.1	RNA polymerase, sigma 54/sigma 60 factor	21	f	1	20			Pelobacter carbinolicus DSM 2380	Bacteria	Proteobacteria	Deltaproteobacteria	Desulfuromonadales	Pelobacteraceae	Pelobacter	Pelobacter carbinolicus	BACTERIAL	Pelobacter carbinolicus DSM 2380	DSM 2380			Pelobacter carbinolicus DSM 2380	DSM 2380	Yes	Gc00306		Genome	Complete and Published	Public	Univ of Massachusetts Amherst, DOE Joint Genome Institute	DOE	Bruce D	microbes@cuba.jgi-psf.org		Pcar	2005-10-20	Unpublished	Biotechnological	338963	13337			000304_GCAT
561	338966	Pelobacter propionicus (JGI)	Pelobacter propionicus DSM 2379	118579410	256	2e-69	YP_900660.1	RNA polymerase, sigma 54 subunit, RpoN	25	f	1	22			Pelobacter propionicus DSM 2379	Bacteria	Proteobacteria	Deltaproteobacteria	Desulfuromonadales	Pelobacteraceae	Pelobacter	Pelobacter propionicus	BACTERIAL	Pelobacter propionicus DSM 2379	DSM 2379			Pelobacter propionicus DSM 2379	DSM 2379, NBRC 103807	Yes	Gc00467	Gi00807	Genome	Complete and Published	Public	Univ of Massachusetts Amherst, DOE Joint Genome Institute	DOE	Bruce D	microbes@cuba.jgi-psf.org		Ppro	2006-11-30	Unpublished	Biotechnological	338966	13384			000142_GCAT
562	448385	Sorangium_cellulosum__So_ce_56_	Sorangium cellulosum 'So ce 56'	162448302	248	1e-66	YP_001610669.1	RNA polymerase factor sigma-54			1	73			Sorangium cellulosum So ce56	Bacteria	Proteobacteria	Deltaproteobacteria	Myxococcales	Polyangiaceae	Sorangium	Sorangium cellulosum	BACTERIAL	Sorangium cellulosum So ce56	So ce56			Sorangium cellulosum 'So ce 56'			Gc00676	Gi00561	Genome	Complete and Published	Public	Bielefeld Univ	BMBF	Muller R	rom@mx.uni-saarland.de			2007-10-28	Nat Biotechnol. 25, 1281-9	Biotechnological	448385	28111			001504_GCAT
563	335543	Syntrophobacter fumaroxidans MPOB	Syntrophobacter fumaroxidans MPOB	116749500	281	5e-77	YP_846187.1	RNA polymerase, sigma 54 subunit, RpoN	31	c	1	31			Syntrophobacter fumaroxidans MPOB	Bacteria	Proteobacteria	Deltaproteobacteria	Syntrophobacterales	Syntrophobacteraceae	Syntrophobacter	Syntrophobacter fumaroxidans	BACTERIAL	Syntrophobacter fumaroxidans MPOB	MPOB			Syntrophobacter fumaroxidans MPOB	DSM 10017	Yes	Gc00453	Gi00642	Genome	Complete and Published	Public	DOE Joint Genome Institute	DOE	Bruce D	microbes@cuba.jgi-psf.org		Sfum	2006-10-26	Unpublished	Bioreactors, Biotechnological, Carbon cycle, Energy production, Hydrogen production	335543	13013			000156_GCAT
564	56780	Syntrophus aciditrophicus strain SB	Syntrophus aciditrophicus SB	85859058	306	2e-84	YP_461260.1	RNA polymerase sigma-54 factor	20	f	1	19			Syntrophus aciditrophicus SB	Bacteria	Proteobacteria	Deltaproteobacteria	Syntrophobacterales	Syntrophaceae	Syntrophus	Syntrophus aciditrophicus	BACTERIAL	Syntrophus aciditrophicus SB	SB			Syntrophus aciditrophicus SB	ATCC 700169	Yes	Gc00341	Gi00645	Genome	Complete and Published	Public	Univ of Oklahoma, UCLA, Integrated Genomics Inc	NSF	Gunsalus RP		http://www.mimg.ucla.edu/faculty/gunsalus/	SYN	2006-01-27	PNAS 104, 7600-5	Biotechnological, Global carbon cycle	56780	16258			000269_GCAT
565																Bacteria	Proteobacteria	Epsilonproteobacteria
566	367737	Arcobacter butzleri RM4018								c	0	0			Arcobacter butzleri RM4018	Bacteria	Proteobacteria	Epsilonproteobacteria	Campylobacterales	Campylobacteraceae	Arcobacter	Arcobacter butzleri	BACTERIAL	Arcobacter butzleri RM4018	RM4018			Arcobacter butzleri RM4018			Gc00657		Genome	Complete and Published	Public	ARS-USDA, Agencourt Bioscience	USDA	Miller WG	bmiller@pw.usda.gov		Abu	2007-09-27	PLoS ONE 2, e1358	Human Pathogen, Medical	367737	16319			003099_GCAT
567	360104	Campylobacter concisus 13826	Campylobacter concisus 13826	157163900	136	1e-33	YP_001466829.1	RNA polymerase factor sigma-54	1	c	1	1			Campylobacter concisus 13826	Bacteria	Proteobacteria	Epsilonproteobacteria	Campylobacterales	Campylobacteraceae	Campylobacter	Campylobacter concisus	BACTERIAL	Campylobacter concisus 13826	13826			Campylobacter concisus 13826			Gc00644	Gi01266	Genome	Complete and Published	Public	J. Craig Venter Institute	NIH-NIAID	Nelson KE		http://www.tigr.org/~kenelson/	CCC13826	2007-09-12	Unpublished	Human Pathogen, Medical	360104	17159			000829_GCAT
568	360105	Campylobacter curvus 525.92	Campylobacter curvus 525.92	154173689	129	2e-31	YP_001408319.1	RNA polymerase factor sigma-54	1	c	1	1			Campylobacter curvus 525.92	Bacteria	Proteobacteria	Epsilonproteobacteria	Campylobacterales	Campylobacteraceae	Campylobacter	Campylobacter curvus	BACTERIAL	Campylobacter curvus 525.92	525.92			Campylobacter curvus 525.92			Gc00628	Gi01267	Genome	Complete and Published	Public	J. Craig Venter Institute	NIH-NIAID	Nelson K		http://www.tigr.org/~kenelson/		2007-07-25	Unpublished	Human Pathogen, Medical	360105	17161			000830_GCAT
569	360106	Campylobacter fetus subsp. fetus 82-40	Campylobacter fetus subsp. fetus 82-40	118474428	124	5e-30	YP_892028.1	RNA polymerase factor sigma-54	1	c	1	1			Campylobacter fetus fetus 82-40	Bacteria	Proteobacteria	Epsilonproteobacteria	Campylobacterales	Campylobacteraceae	Campylobacter	Campylobacter fetus	BACTERIAL	Campylobacter fetus fetus 82-40	82-40			Campylobacter fetus subsp. fetus 82-40			Gc00466	Gi01265	Genome	Complete and Published	Public	J. Craig Venter Institute	NIH-NIAID				CFF	2006-11-29	Unpublished	Animal Pathogen, Human Pathogen, Medical, Poultry Pathogen	360106	16293			000143_GCAT
570	360107	Campylobacter hominis ATCC BAA-381								c	0	0			Campylobacter hominis ATCC BAA-381	Bacteria	Proteobacteria	Epsilonproteobacteria	Campylobacterales	Campylobacteraceae	Campylobacter	Campylobacter hominis	BACTERIAL	Campylobacter hominis ATCC BAA-381	ATCC BAA-381			Campylobacter hominis ATCC BAA-381	ATCC BAA-381, NCTC 13146T, LMG 19568T		Gc00627	Gi01268	Genome	Complete and Published	Public	J. Craig Venter Institute	NIH-NIAID	Nelson K		http://www.tigr.org/~kenelson/	CHAB381	2007-07-25	Unpublished	Medical	360107	20083			000831_GCAT
571	195099	Campylobacter jejuni RM1221	Campylobacter jejuni RM1221	57236979	140	1e-34	YP_178780.1	RNA polymerase factor sigma-54	1	c	1	1			Campylobacter jejuni RM1221	Bacteria	Proteobacteria	Epsilonproteobacteria	Campylobacterales	Campylobacteraceae	Campylobacter	Campylobacter jejuni	BACTERIAL	Campylobacter jejuni RM1221	RM1221			Campylobacter jejuni RM1221	ATCC BAA-1062		Gc00245		Genome	Complete and Published	Public	J. Craig Venter Institute	USDA	TIGR	www@tigr.org		CJE	2005-01-07	PLoS Biol. 3, e15	Animal Pathogen, Human Pathogen, Medical, Poultry Pathogen	195099	303			000364_GCAT
572	360109	Campylobacter jejuni subsp. doylei 269.97	Campylobacter jejuni subsp. doylei 269.97	153951809	139	1e-34	YP_001398374.1	RNA polymerase factor sigma-54	1	c	1	1			Campylobacter jejuni doylei 269.97	Bacteria	Proteobacteria	Epsilonproteobacteria	Campylobacterales	Campylobacteraceae	Campylobacter	Campylobacter jejuni	BACTERIAL	Campylobacter jejuni doylei 269.97	269.97			Campylobacter jejuni subsp. doylei 269.97			Gc00626	Gi01293	Genome	Complete and Published	Public	J. Craig Venter Institute	NIH-NIAID	Nelson K		http://www.tigr.org/~kenelson/	JJD26997	2007-07-20	Unpublished	Animal Pathogen, Human Pathogen, Medical, Poultry Pathogen	360109	17163			000828_GCAT
573	407148	Campylobacter jejuni subsp. jejuni 81116	Campylobacter jejuni subsp. jejuni 81116	157414945	139	1e-34	YP_001482201.1	RNA polymerase factor sigma-54	1	c	1	1			Campylobacter jejuni jejuni 81116	Bacteria	Proteobacteria	Epsilonproteobacteria	Campylobacterales	Campylobacteraceae	Campylobacter	Campylobacter jejuni	BACTERIAL	Campylobacter jejuni jejuni 81116	81116			Campylobacter jejuni subsp. jejuni 81116	NCTC 11828		Gc00652	Gi01671	Genome	Complete and Published	Public	BBSRC					C8J	2007-09-20	J. Bacteriology 189(22):8402-3	Human Pathogen, Medical	407148	17953			000823_GCAT
574	354242	Campylobacter jejuni subsp. jejuni 81-176	Campylobacter jejuni subsp. jejuni 81-176	121612228	140	8e-35	YP_001000369.1	RNA polymerase factor sigma-54	1	c	1	1			Campylobacter jejuni jejuni 81-176	Bacteria	Proteobacteria	Epsilonproteobacteria	Campylobacterales	Campylobacteraceae	Campylobacter	Campylobacter jejuni	BACTERIAL	Campylobacter jejuni jejuni 81-176	81-176	Penner serotype 23/36		Campylobacter jejuni subsp. jejuni 81-176			Gc00491	Gi01259	Genome	Complete and Published	Public	J. Craig Venter Institute	NIH-NIAID				CJJ81176	2007-01-09	Unpublished	Animal Pathogen, Human Pathogen, Medical, Poultry Pathogen	354242	16135			000118_GCAT
575	192222	Campylobacter jejuni NCTC-11168	Campylobacter jejuni subsp. jejuni NCTC 11168	218562314	139	2e-34	YP_002344093.1	RNA polymerase factor sigma-54		f	1	1			Campylobacter jejuni jejuni NCTC 11168	Bacteria	Proteobacteria	Epsilonproteobacteria	Campylobacterales	Campylobacteraceae	Campylobacter	Campylobacter jejuni	BACTERIAL	Campylobacter jejuni jejuni NCTC 11168	NCTC 11168			Campylobacter jejuni subsp. jejuni NCTC 11168	NCTC 11168		Gc00025		Genome	Complete and Published	Public	Sanger Institute, Univ of Leicester, LSHTM	Beowulf Genomics	Parkhill J		http://www.sanger.ac.uk/Users/parkhill/		2000-02-10	Nature 403,665-668	Animal Pathogen, Human Pathogen, Medical, Poultry Pathogen	192222	8			000585_GCAT
576	306263	Campylobacter lari RM2100	Campylobacter lari RM2100	222823755	129	2e-31	YP_002575329.1	RNA polymerase sigma-54 factor	1	c	1	1			Campylobacter lari RM2100	Bacteria	Proteobacteria	Epsilonproteobacteria	Campylobacterales	Campylobacteraceae	Campylobacter	Campylobacter lari	BACTERIAL	Campylobacter lari RM2100	RM2100			Campylobacter lari RM2100	ATCC BAA-1060D		Gc00851	Gi00122	Genome	Complete and Published	Public	USDA, J. Craig Venter Institute		Miller WG	William.Miller@ars.usda.gov		CLA	2009-02-05	Foodborne Pathog Dis. 5, 371-86	Animal Pathogen, Human Pathogen, Medical	306263	12517			000832_GCAT
577	382638	Helicobacter acinonychis str. Sheeba	Helicobacter acinonychis str. Sheeba	109947484	124	3e-30	YP_664712.1	RNA polymerase factor sigma-54	1	c	1	1			Helicobacter acinonychis Sheeba	Bacteria	Proteobacteria	Epsilonproteobacteria	Campylobacterales	Helicobacteraceae	Helicobacter	Helicobacter acinonychis	BACTERIAL	Helicobacter acinonychis Sheeba	Sheeba			Helicobacter acinonychis str. Sheeba			Gc00403		Genome	Complete and Published	Public	Penn State Univ		Schuster SC	scs@bx.psu.edu			2006-06-28	Unpublished	Animal Pathogen, Feline Pathogen, Medical	382638	17251			000212_GCAT
578	235279	Helicobacter hepaticus ATCC 51449	Helicobacter hepaticus ATCC 51449	32266573	126	1e-30	NP_860605.1	RNA polymerase factor sigma-54	1	c	1	1			Helicobacter hepaticus 3B1	Bacteria	Proteobacteria	Epsilonproteobacteria	Campylobacterales	Helicobacteraceae	Helicobacter	Helicobacter hepaticus	BACTERIAL	Helicobacter hepaticus 3B1	3B1			Helicobacter hepaticus ATCC 51449	ATCC 51449		Gc00139		Genome	Complete and Published	Public	MWG-Biotech, MIT, Univ of Wuerzburg, GeneData	PathoGenoMik, NIH	Suerbaum S	ssuerbaum@hygiene.uni-wuerzburg.de		HH	2003-06-24	PNAS 100, 7901-7906	Animal Pathogen, Medical, Mice Pathogen	235279	185			000471_GCAT
579	85962	Helicobacter pylori 26695	Helicobacter pylori 26695	15645336	124	6e-30	NP_207508.1	RNA polymerase factor sigma-54		f	1	1			Helicobacter pylori 26695	Bacteria	Proteobacteria	Epsilonproteobacteria	Campylobacterales	Helicobacteraceae	Helicobacter	Helicobacter pylori	BACTERIAL	Helicobacter pylori 26695	26695			Helicobacter pylori 26695	ATCC 700392		Gc00007		Genome	Complete and Published	Public	J. Craig Venter Institute	NIH	Tomb JF	ghp@tigr.org		HP	1997-08-07	Nature 388,539-547	Human Pathogen, Medical	85962	233			000603_GCAT
580	563041	Helicobacter pylori G27	Helicobacter pylori G27	208434626	127	9e-31	YP_002266292.1	RNA polymerase sigma-54 factor	1	c	1	1			Helicobacter pylori G27	Bacteria	Proteobacteria	Epsilonproteobacteria	Campylobacterales	Helicobacteraceae	Helicobacter	Helicobacter pylori	BACTERIAL	Helicobacter pylori G27	G27			Helicobacter pylori G27			Gc00866		Genome	Complete and Published	Public	Univ of Oregon, Washington Univ		Salama N	nsalama@fhcrc.org			2008-10-03	J Bacteriology 191, 447-8	Human Pathogen, Medical	563041	31341			004251_GCAT
581	357544	Helicobacter pylori HPAG1	Helicobacter pylori HPAG1	108563124	127	9e-31	YP_627440.1	RNA polymerase factor sigma-54	1	c	1	1			Helicobacter pylori HPAG1	Bacteria	Proteobacteria	Epsilonproteobacteria	Campylobacterales	Helicobacteraceae	Helicobacter	Helicobacter pylori	BACTERIAL	Helicobacter pylori HPAG1	HPAG1			Helicobacter pylori HPAG1			Gc00390		Genome	Complete and Published	Public	Washington Univ					HPAG1	2006-06-06	PNAS 103, 9999-10004	Human Pathogen, Medical	357544	16183			000220_GCAT
582	85963	Helicobacter pylori J99	Helicobacter pylori J99	15611719	126	2e-30	NP_223370.1	RNA polymerase factor sigma-54	1	c	1	1			Helicobacter pylori J99	Bacteria	Proteobacteria	Epsilonproteobacteria	Campylobacterales	Helicobacteraceae	Helicobacter	Helicobacter pylori	BACTERIAL	Helicobacter pylori J99	J99			Helicobacter pylori J99	CCUG 47164, ATCC 700824	No	Gc00020		Genome	Complete and Published	Public	Astra, Genome Therapeutics	Astra, Genome Therapeutics	Alm RA	richard.alm@arcb.us.astra.com		jhp	1999-01-14	Nature 397,176-180	Human Pathogen, Medical	85963	234			000590_GCAT
583	570508	Helicobacter_pylori_P12	Helicobacter pylori P12	210134916	131	4e-32	YP_002301355.1	RNA polymerase sigma-54 factor	1	c	1	1			Helicobacter pylori P12	Bacteria	Proteobacteria	Epsilonproteobacteria	Campylobacterales	Helicobacteraceae	Helicobacter	Helicobacter pylori	BACTERIAL	Helicobacter pylori P12	P12			Helicobacter pylori P12			Gc00879		Genome	Complete and Published	Public	Ludwig-Maximilians-Univ		Fischer W	fischer@mvp.uni-muenchen.de			2008-10-30	Unpublished	Human Pathogen, Medical	570508	32291			004335_GCAT
584	512562	Helicobacter pylori Shi470	Helicobacter pylori Shi470	188527441	131	5e-32	YP_001910128.1	RNA polymerase factor sigma-54	1	c	1	1			Helicobacter pylori Shi470	Bacteria	Proteobacteria	Epsilonproteobacteria	Campylobacterales	Helicobacteraceae	Helicobacter	Helicobacter pylori	BACTERIAL	Helicobacter pylori Shi470	Shi470			Helicobacter pylori Shi470			Gc00796		Genome	Complete and Published	Public	Washington Univ		Berg B	berg@borcim.wustl.edu		HPSH	2008-05-14	Unpublished	Human Pathogen, Medical	512562	29045			003900_GCAT
585	598659	Nautilia profundicola AmH	Nautilia profundicola AmH	224372820	137	5e-34	YP_002607192.1	RNA polymerase sigma-54 factor	1	c	1	1			Nautilia profundicola Am-H	Bacteria	Proteobacteria	Epsilonproteobacteria	Nautiliales	Nautiliaceae	Nautilia	Nautilia profundicola	BACTERIAL	Nautilia profundicola Am-H	Am-H			Nautilia profundicola AmH	DSM 18972, ATCC BAA-1463	Yes	Gc00958	Gi00397	Genome	Complete and Published	Public	Univ of Delaware, J. Craig Venter Institute	NSF	Campbell BJ	bjc@udel.edu		GAMH	2009-02-13	PLoS Genetics 5, e1000362	Biotechnological, Carbon cycle, Environmental	598659	32573			001255_GCAT
586	387092	Nitratiruptor_SB155-2								c	0	0			Nitratiruptor sp SB155-2	Bacteria	Proteobacteria	Epsilonproteobacteria			Nitratiruptor	Nitratiruptor sp. SB155-2	BACTERIAL	Nitratiruptor sp SB155-2	SB155-2			Nitratiruptor sp. SB155-2			Gc00619		Genome	Complete and Published	Public	JAMSTEC	MEXT	Nakagawa S	nakagawas@jamstec.go.jp		NIS	2007-07-20	PNAS 104, 12146-50	Environmental	387092	18963			002991_GCAT
587	387093	Sulfurovum sp. NBC37-1								c	0	0			Sulfurovum sp NBC37-1	Bacteria	Proteobacteria	Epsilonproteobacteria			Sulfurovum	Sulfurovum sp. NBC37-1	BACTERIAL	Sulfurovum sp NBC37-1	NBC37-1			Sulfurovum sp. NBC37-1			Gc00620		Genome	Complete and Published	Public	JAMSTEC	MEXT	Nakagawa S	nakagawas@jamstec.go.jp		SUN	2007-07-20	PNAS 104, 12146-50	Environmental	387093	18965			002992_GCAT
588	273121	Wolinella succinogenes DSMZ 1740	Wolinella succinogenes DSM 1740	34557733/34558383	109	2E-25/-33	NP_907548.1/NP_908198.1	RNA polymerase factor sigma-54	2	c	2	2			Wolinella succinogenes DSM 1740	Bacteria	Proteobacteria	Epsilonproteobacteria	Campylobacterales	Helicobacteraceae	Wolinella	Wolinella succinogenes	BACTERIAL	Wolinella succinogenes DSM 1740	DSM 1740			Wolinella succinogenes DSM 1740	DSM 1740, ATCC 29543	Yes	Gc00158		Genome	Complete and Published	Public	Max Planck Institute		Schuster SC	stephan.schuster@tuebingen.mpg.de		WS	2003-09-30	PNAS 100, 11690-5	Medical	273121	445			000452_GCAT
589																Bacteria	Proteobacteria	Gammaproteobacteria
590	243159	Acidithiobacillus ferrooxidans ATCC 23270	Acidithiobacillus ferrooxidans ATCC 23270	218667002	391	e-110	YP_002427392.1	RNA polymerase sigma-54 factor	13	f	1	12			Acidithiobacillus ferrooxidans ATCC 23270	Bacteria	Proteobacteria	Gammaproteobacteria	Acidithiobacillales	Acidithiobacillaceae	Acidithiobacillus	Acidithiobacillus ferrooxidans	BACTERIAL	Acidithiobacillus ferrooxidans ATCC 23270	ATCC 23270			Acidithiobacillus ferrooxidans ATCC 23270	DSM 14882, ATCC 23270, NCIB 8455	Yes	Gc00911	Gi00003	Genome	Complete and Published	Public	J. Craig Venter Institute	DOE	Tettelin HS		http://www.tigr.org/~tettelin/		2008-12-19	Unpublished	Bioleaching, Bioremediation, Environmental	243159	53			000614_GCAT
591	380394	Acidithiobacillus ferrooxidans ATCC 53993	Acidithiobacillus ferrooxidans ATCC 53993	198284713	391	e-110	YP_002221034.1	RNA polymerase, sigma 54 subunit, RpoN	12	f	1	11			Acidithiobacillus ferrooxidans ATCC 53993	Bacteria	Proteobacteria	Gammaproteobacteria	Acidithiobacillales	Acidithiobacillaceae	Acidithiobacillus	Acidithiobacillus ferrooxidans	BACTERIAL	Acidithiobacillus ferrooxidans ATCC 53993	ATCC 53993			Acidithiobacillus ferrooxidans ATCC 53993	ATCC 53993		Gc00855	Gi03288	Genome	Complete and Published	Public	DOE Joint Genome Institute	DOE	Borole AP	borolea@ornl.gov		Lferr	2008-09-05	Unpublished	Bioleaching, Bioremediation, Environmental	380394	16689			004050_GCAT
592	480119	Acinetobacter baumannii AB0057	Acinetobacter baumannii AB0057	213156085	376	e-105	YP_002318130.1	RNA polymerase sigma-54 factor	3	c	1	3			Acinetobacter baumannii AB0057	Bacteria	Proteobacteria	Gammaproteobacteria	Pseudomonadales	Moraxellaceae	Acinetobacter	Acinetobacter baumannii	BACTERIAL	Acinetobacter baumannii AB0057	AB0057			Acinetobacter baumannii AB0057			Gc00885	Gi02526	Genome	Complete and Published	Public	Case Western Reserve Univ		Bonomo R	robert.bonomo@va.gov			2008-11-17	Unpublished	Medical, Human Pathogen	480119	21111			003252_GCAT
593	557600	Acinetobacter baumannii AB307-0294	Acinetobacter baumannii AB307-0294	215484587	376	e-105	YP_002326822.1	RNA polymerase sigma-54 factor	3	c	1	3			Acinetobacter baumannii AB307-0294	Bacteria	Proteobacteria	Gammaproteobacteria	Pseudomonadales	Moraxellaceae	Acinetobacter	Acinetobacter baumannii	BACTERIAL	Acinetobacter baumannii AB307-0294	AB307-0294			Acinetobacter baumannii AB307-0294			Gc00894		Genome	Complete and Published	Public	COE SUNY-Buffalo		Adams MD	mda13@case.edu			2008-11-26	J Bacteriology 190, 8053-64	Medical	557600	30993			004429_GCAT
594	405416	Acinetobacter baumannii ACICU	Acinetobacter baumannii ACICU	184156947	375	e-105	YP_001845286.1	DNA-directed RNA polymerase specialized sigma subunit	4	c	1	4			Acinetobacter baumannii ACICU	Bacteria	Proteobacteria	Gammaproteobacteria	Pseudomonadales	Moraxellaceae	Acinetobacter	Acinetobacter baumannii	BACTERIAL	Acinetobacter baumannii ACICU	ACICU			Acinetobacter baumannii ACICU			Gc00810	Gi01666	Genome	Complete and Published	Public	CNR - National Research Council		Carattoli A	alecara@iss.it		ACICU	2008-04-15	Antimicrob. Agents Chemother. 52, 2616-25	Human Pathogen, Medical	405416	17827			000638_GCAT
595	400667	Acinetobacter baumannii ATCC 17978	Acinetobacter baumannii ATCC 17978	126640744	358	e-100	YP_001083728.1	RNA polymerase factor sigma-54	5	f	1	3			Acinetobacter baumannii ATCC 17978	Bacteria	Proteobacteria	Gammaproteobacteria	Pseudomonadales	Moraxellaceae	Acinetobacter	Acinetobacter baumannii	BACTERIAL	Acinetobacter baumannii ATCC 17978	ATCC 17978			Acinetobacter baumannii ATCC 17978	ATCC 17978		Gc00522	Gi01667	Genome	Complete and Published	Public	Yale Univ		Snyder M	michael.snyder@yale.edu		A	2007-03-01	Genes Dev 21, 601-14	Human Pathogen, Medical	400667	17477			000639_GCAT
596	509173	Acinetobacter baumannii AYE	Acinetobacter baumannii AYE	169797125	376	e-105	YP_001714918.1	RNA polymerase sigma-54 factor	3	c	1	3			Acinetobacter baumannii AYE	Bacteria	Proteobacteria	Gammaproteobacteria	Pseudomonadales	Moraxellaceae	Acinetobacter	Acinetobacter baumannii	BACTERIAL	Acinetobacter baumannii AYE	AYE			Acinetobacter baumannii AYE			Gc00732		Genome	Complete and Published	Public	Genoscope		Genoscope	seqref@genoscope.cns.fr			2008-02-26	PLoS ONE 3, e1805	Human Pathogen, Medical	509173	28921			003787_GCAT
597	509170	Acinetobacter baumannii SDF	Acinetobacter baumannii SDF	169634281	375	e-105	YP_001708017.1	RNA polymerase factor sigma-54	2	c	1	2			Acinetobacter baumannii SDF	Bacteria	Proteobacteria	Gammaproteobacteria	Pseudomonadales	Moraxellaceae	Acinetobacter	Acinetobacter baumannii	BACTERIAL	Acinetobacter baumannii SDF	SDF			Acinetobacter baumannii SDF			Gc00730	Gi00742	Genome	Complete and Published	Public	Genoscope		Genoscope	seqref@genoscope.cns.fr			2008-02-26	PLoS One 3, e1805	Human Pathogen, Medical	509170	13001			000637_GCAT
598	62977	Acinetobacter calcoaceticus sp. ADP1	Acinetobacter sp. ADP1	50083887	363	e-101	YP_045397.1	RNA polymerase factor sigma-54	6	c	1	6			Acinetobacter calcoaceticus ADP1	Bacteria	Proteobacteria	Gammaproteobacteria	Pseudomonadales	Moraxellaceae	Acinetobacter		BACTERIAL	Acinetobacter calcoaceticus ADP1	ADP1			Acinetobacter sp. ADP1			Gc00201		Genome	Complete and Published	Public	Genoscope	Genoscope	Barbe V	vbarbe@genoscope.cns.fr		ACIAD	2004-07-09	NAR 32, 5766-5779	Human Pathogen, Medical	62977	12352			000409_GCAT
599	434271	Actinobacillus pleuropneumoniae serovar 3 str. JL03							1	f	0	0			Actinobacillus pleuropneumoniae JL03	Bacteria	Proteobacteria	Gammaproteobacteria	Pasteurellales	Pasteurellaceae	Actinobacillus	Actinobacillus pleuropneumoniae	BACTERIAL	Actinobacillus pleuropneumoniae JL03	JL03	3		Actinobacillus pleuropneumoniae serovar 3 str. JL03			Gc00708	Gi01949	Genome	Complete and Published	Public	Huazhong Agricultural Univ	NFSC	Chen H	chenhch@mail.hzau.edu.cn		APJL	2008-01-16	PLoS ONE 3, e1450	Animal Pathogen, Medical, Swine Pathogen	434271	19135			002575_GCAT
600	416269	Actinobacillus pleuropneumoniae L20							1	f	0	0			Actinobacillus pleuropneumoniae L20	Bacteria	Proteobacteria	Gammaproteobacteria	Pasteurellales	Pasteurellaceae	Actinobacillus	Actinobacillus pleuropneumoniae	BACTERIAL	Actinobacillus pleuropneumoniae L20	L20	5b		Actinobacillus pleuropneumoniae L20			Gc00514	Gi01704	Genome	Complete and Published	Public	Institute for Biological Sciences	NRC	Nash JHE	john.nash@nrc-cnrc.gc.ca		APL	2007-02-23	J Bacteriol. 190, 1495-6	Animal Pathogen, Medical, Swine Pathogen	416269	18221			000645_GCAT
601	537457	Actinobacillus pleuropneumoniae serovar 7 str. AP76							1	f	0	0			Actinobacillus pleuropneumoniae sv 7 AP76	Bacteria	Proteobacteria	Gammaproteobacteria	Pasteurellales	Pasteurellaceae	Actinobacillus	Actinobacillus pleuropneumoniae	BACTERIAL	Actinobacillus pleuropneumoniae sv 7 AP76	sv 7 AP76	7		Actinobacillus pleuropneumoniae serovar 7 str. AP76			Gc00819	Gi03155	Genome	Complete and Published	Public	Univ of Veterinary Medicine, Hannover		Gerlach GF	gfgerlach@gmx.de		APP7	2008-06-10	Unpublished	Animal Pathogen, Medical, Swine Pathogen	537457	29909			003914_GCAT
602	339671	Actinobacillus_succinogenes_130Z							1	f relatively short	0	0			Actinobacillus succinogenes 130Z	Bacteria	Proteobacteria	Gammaproteobacteria	Pasteurellales	Pasteurellaceae	Actinobacillus	Actinobacillus succinogenes	BACTERIAL	Actinobacillus succinogenes 130Z	130Z			Actinobacillus succinogenes 130Z	ATCC 55618	Yes	Gc00610	Gi00920	Genome	Complete and Published	Public	DOE Joint Genome Institute	DOE	Bruce D	microbes@cuba.jgi-psf.org		Asuc	2007-07-05	Unpublished	Biotechnological, Succinic-acid production	339671	13370			000646_GCAT
603	380703	Aeromonas hydrophila subsp. hydrophila ATCC 7966	Aeromonas hydrophila subsp. hydrophila ATCC 7966	117618923	550	e-157	YP_858362.1	RNA polymerase sigma-54 factor	15	f	1	11			Aeromonas hydrophila hydrophila ATCC7966	Bacteria	Proteobacteria	Gammaproteobacteria	Aeromonadales	Aeromonadaceae	Aeromonas	Aeromonas hydrophila	BACTERIAL	Aeromonas hydrophila hydrophila ATCC7966	ATCC7966			Aeromonas hydrophila subsp. hydrophila ATCC 7966	NCTC 8049, CDC 359-60, ATCC7966	Yes	Gc00456	Gi00018	Genome	Complete and Published	Public	Univ of Maryland, J. Craig Venter Institute	NSF	Martin-Carnahan A	acarnaha@epi.umaryland.edu		AHA	2006-11-06	J Bacteriology 188, 8272-82	Animal Pathogen, Fish Pathogen, Human Pathogen, Medical, Poultry Pathogen, Swine Pathogen	380703	16697			000153_GCAT
604	382245	Aeromonas salmonicida subsp. salmonicida A449	Aeromonas salmonicida subsp. salmonicida A449	145297406	541	e-155	YP_001140247.1	RNA polymerase sigma-54 factor	11	f	1	8			Aeromonas salmonicida salmonicida A449	Bacteria	Proteobacteria	Gammaproteobacteria	Aeromonadales	Aeromonadaceae	Aeromonas	Aeromonas salmonicida	BACTERIAL	Aeromonas salmonicida salmonicida A449	A449			Aeromonas salmonicida subsp. salmonicida A449			Gc00536	Gi00019	Genome	Complete and Published	Public	NRC-IMB	NRC	Reith M	michael.reith@nrc-cnrc.gc.ca	http://www.imb.nrc.ca/cgi-bin/wwwaero.pl?page=staff&name=Mike+Reith	ASA	2007-04-06	BMC Genomics 9:427	Fish Pathogen, Human Pathogen, Medical	382245	16723			000687_GCAT
605	634176	Aggregatibacter_aphrophilus_NJ8700								c	0	0			Aggregatibacter aphrophilus NJ8700	Bacteria	Proteobacteria	Gammaproteobacteria	Pasteurellales	Pasteurellaceae	Aggregatibacter	Aggregatibacter aphrophilus	BACTERIAL	Aggregatibacter aphrophilus NJ8700	NJ8700			Aggregatibacter aphrophilus NJ8700			Gc01010	Gi00945	Genome	Complete and Published	Public	American Museum of Natural History	DOE	DeSalle R	desalle@amnh.org		NT05HA	2009-07-02	J. Bacteriology 191, 4693-4694	Medical	634176	36579			001111_GCAT
606	393595	Alcanivorax borkumensis SK2	Alcanivorax borkumensis SK2	110833413	429	e-121	YP_692272.1	RNA polymerase sigma-54 factor	3	f	1	2			Alcanivorax borkumensis SK2	Bacteria	Proteobacteria	Gammaproteobacteria	Oceanospirillales	Alcanivoracaceae	Alcanivorax	Alcanivorax borkumensis	BACTERIAL	Alcanivorax borkumensis SK2	SK2			Alcanivorax borkumensis SK2	CIP 105606, CECT 5355, DSM 11573, ATCC 700651	Yes	Gc00411	Gi00022	Genome	Complete and Published	Public	Bielefeld Univ	BMBF	Puhler A	puehler@genetik.uni-bielefeld.de		ABO	2006-07-23	Unpublished	Biotechnological, Oil removal	393595	13005			000199_GCAT
607	316275	Aliivibrio salmonicida LFI1238	Aliivibrio salmonicida LFI1238	209694093	547	e-157	YP_002262021.1	RNA polymerase factor sigma-54	8	f	1	6			Aliivibrio salmonicida LFI1238	Bacteria	Proteobacteria	Gammaproteobacteria	Vibrionales	Vibrionaceae	Aliivibrio	Aliivibrio salmonicida	BACTERIAL	Aliivibrio salmonicida LFI1238	LFI1238						Gc00865	Gi00679	Genome	Complete and Published	Public	Sanger Institute, Univ of Tromso, NORSTRUCT		Thomson NR				2008-10-01	BMC Genomics 9:616	Fish Pathogen	316275	30703			001693_GCAT
608	187272	Alkalilimnicola ehrlichei MLHE-1	Alkalilimnicola ehrlichii MLHE-1	114321379	446	e-126	YP_743062.1	RNA polymerase, sigma 54 subunit, RpoN	16	f	1	15			Alkalilimnicola ehrlichei MLHE-1	Bacteria	Proteobacteria	Gammaproteobacteria	Chromatiales	Ectothiorhodospiraceae	Alkalilimnicola	Alkalilimnicola ehrlichii	BACTERIAL	Alkalilimnicola ehrlichei MLHE-1	MLHE-1			Alkalilimnicola ehrlichei MLHE-1	ATCC BAA-1101, DSM 17681	Yes	Gc00422	Gi00971	Genome	Complete and Published	Public	DOE Joint Genome Institute	DOE	Bruce D	microbes@cuba.jgi-psf.org		Mlg	2006-09-12	Unpublished	Biotechnological, Environmental	187272	15763			000188_GCAT
609	314275	Alteromonas macleodii 'Deep ecotype'	Alteromonas macleodii 'Deep ecotype'	196157992	550	e-158	YP_002127481.1	RNA polymerase sigma-54 factor	10	f	1	9			Alteromonas macleodii Deep ecotype, DSM 17117	Bacteria	Proteobacteria	Gammaproteobacteria	Alteromonadales	Alteromonadaceae	Alteromonas	Alteromonas macleodii	BACTERIAL	Alteromonas macleodii Deep ecotype, DSM 17117	Deep ecotype, DSM 17117			Alteromonas macleodii 'Deep ecotype'	DSM 17117	No	Gc00846	Gi00833	Genome	Complete and Published	Public	Univ Miguel Hernandez, J. Craig Venter Institute	Moore Foundation	Rodrmguez-Valera F	frvalera@umh.es	http://egg.umh.es/frvalera/	MADE	2008-08-14	ISME J 2, 1194-212	Environmental, Marine Microbial Initiative (MMI)	314275	13374			000695_GCAT
610	322710	Azotobacter vinelandii AvOP (JGI)	Azotobacter vinelandii DJ	226943407	449	e-127	YP_002798480.1	RNA polymerase sigma-54 factor	26	f	1	25			Azotobacter vinelandii DJ, ATCC BAA-1303	Bacteria	Proteobacteria	Gammaproteobacteria	Pseudomonadales	Pseudomonadaceae	Azotobacter	Azotobacter vinelandii	BACTERIAL	Azotobacter vinelandii DJ, ATCC BAA-1303	DJ, ATCC BAA-1303				ATCC BAA-1303		Gc01011	Gi01247	Genome	Complete and Published	Public	Univ of Washington	NSF	Setubal JC	setubal@vbi.vt.edu			2009-04-15	J. Bacteriology 191, 4534-45	Biotechnological, Energy production, Environmental	322710	16			000709_GCAT
611	374463	Baumannia cicadellinicola str. Hc (Homalodisca coagulata)								c	0	0			Baumannia cicadellinicola Hc	Bacteria	Proteobacteria	Gammaproteobacteria				Candidatus Baumannia cicadellinicola	BACTERIAL	Baumannia cicadellinicola Hc	Hc			Baumannia cicadellinicola str. Hc (Homalodisca coagulata)			Gc00375	Gi00076	Genome	Complete and Published	Public	J. Craig Venter Institute		Eisen J	jaeisen@ucdavis.edu		BCI	2006-04-27	PLoS Biology 4, e188	Biotechnological	374463	12513			000235_GCAT
612	563178	Buchnera aphidicola str. 5A (Acyrthosiphon pisum)								c	0	0			Buchnera aphidicola 5A	Bacteria	Proteobacteria	Gammaproteobacteria	Enterobacteriales	Enterobacteriaceae	Buchnera	Buchnera aphidicola	BACTERIAL	Buchnera aphidicola 5A	5A			Buchnera aphidicola str. 5A (Acyrthosiphon pisum)			Gc00919	Gi03470	Genome	Complete and Published	Public	Univ of Arizona, DOE Joint Genome Institute	DOE	Bruce D	microbes@cuba.jgi-psf.org		BUAP5A	2009-01-06	Unpublished	Biotechnological, Evolutionary	563178	31225			004256_GCAT
613	224915	Buchnera aphidicola BP								c	0	0			Buchnera aphidicola BP	Bacteria	Proteobacteria	Gammaproteobacteria	Enterobacteriales	Enterobacteriaceae	Buchnera	Buchnera aphidicola	BACTERIAL	Buchnera aphidicola BP	BP			Buchnera aphidicola str. Bp (Baizongia pistaciae)			Gc00118		Genome	Complete and Published	Public	CNB, Univ of Valencia, Centro de Astrobiologia, Spain	European Social Funds	Moya A	andres.moya@uv.es		bbp	2003-01-21	PNAS 100, 581-586	Biotechnological	224915	256			000492_GCAT
614	372461	Buchnera aphidicola str. Cc (Cinara cedri)								c	0	0			Buchnera aphidicola Cc	Bacteria	Proteobacteria	Gammaproteobacteria	Enterobacteriales	Enterobacteriaceae	Buchnera	Buchnera aphidicola	BACTERIAL	Buchnera aphidicola Cc	Cc			Buchnera aphidicola str. Cc (Cinara cedri)			Gc00441	Gi00103	Genome	Complete and Published	Public	Univ of Valencia		Moya A		http://www.uv.es/cavanilles/personal/Andres_Moya/	BCc	2006-10-18	Science 314, 312-3	Biotechnological	372461	16372			000169_GCAT
615	198804	Buchnera aphidicola strain SG								c	0	0			Buchnera aphidicola SG	Bacteria	Proteobacteria	Gammaproteobacteria	Enterobacteriales	Enterobacteriaceae	Buchnera	Buchnera aphidicola	BACTERIAL	Buchnera aphidicola SG	SG			Buchnera aphidicola str. Sg (Schizaphis graminum)			Gc00091		Genome	Complete and Published	Public	Univ of Uppsala	NSF	Andersson SG		http://artedi.ebc.uu.se/molev/staff/staf/people/siv.html	BUsg	2002-06-28	Science 296, 2376-2379	Biotechnological	198804	312			000519_GCAT
616	561501	Buchnera aphidicola str. Tuc7 (Acyrthosiphon pisum)								c	0	0			Buchnera aphidicola Tuc7	Bacteria	Proteobacteria	Gammaproteobacteria	Enterobacteriales	Enterobacteriaceae	Buchnera	Buchnera aphidicola	BACTERIAL	Buchnera aphidicola Tuc7	Tuc7			Buchnera aphidicola str. Tuc7 (Acyrthosiphon pisum)			Gc00920	Gi03471	Genome	Complete and Published	Public	Univ of Arizona, DOE Joint Genome Institute	DOE	Moran NA				2009-01-06	Unpublished	Biotechnological, Evolutionary	561501	31223			004257_GCAT
617	203907	Candidatus Blochmannia floridanus								c	0	0			Candidatus Blochmannia floridanus	Bacteria	Proteobacteria	Gammaproteobacteria	Enterobacteriales	Enterobacteriaceae	Candidatus Blochmannia		BACTERIAL	Candidatus Blochmannia floridanus				Candidatus Blochmannia floridanus			Gc00145		Genome	Complete and Published	Public	Univ of Valencia	MEC, EU	Moya A	andres.moya@uv.es		Bfl	2003-08-05	PNAS 100, 9388-93	Biotechnological, Pest control	203907	443			000465_GCAT
618	291272	Candidatus Blochmannia pennsylvanicus str. BPEN								c	0	0			Candidatus Blochmannia pennsylvanicus BPEN	Bacteria	Proteobacteria	Gammaproteobacteria	Enterobacteriales	Enterobacteriaceae	Candidatus Blochmannia	Candidatus Blochmannia pennsylvanicus	BACTERIAL	Candidatus Blochmannia pennsylvanicus BPEN	BPEN			Candidatus Blochmannia pennsylvanicus str. BPEN			Gc00281		Genome	Complete and Published	Public	Marine Biological Laboratory					BPEN	2005-08-05	Genome Res 15, 1023-33	Biotechnological, Evolutionary, Pest control	291272	13875			000328_GCAT
619	572265	Candidatus Hamiltonella defensa 5AT (Acyrthosiphon pisum)								c	0	0			Candidatus Hamiltonella defensa 5AT	Bacteria	Proteobacteria	Gammaproteobacteria	Enterobacteriales	Enterobacteriaceae	Candidatus Hamiltonella	Candidatus Hamiltonella defensa	BACTERIAL	Candidatus Hamiltonella defensa 5AT	5AT			Candidatus Hamiltonella defensa 5AT (Acyrthosiphon pisum)			Gc01014	Gi03660	Genome	Complete and Published	Public	Univ of Arizona		Moran NA			HDEF	2009-05-05	PNAS 106, 9063-8		572265	31259			004454_GCAT
620	413404	Candidatus Ruthia magnifica (JGI)								c	0	0			Candidatus Ruthia magnifica Cm	Bacteria	Proteobacteria	Gammaproteobacteria				Candidatus Ruthia magnifica	BACTERIAL	Candidatus Ruthia magnifica Cm	Cm			Candidatus Ruthia magnifica str. Cm (Calyptogena magnifica)			Gc00468		Metagenome	Complete and Published	Public	DOE Joint Genome Institute	DOE	Bruce D	microbes@cuba.jgi-psf.org		Rmag	2006-12-01	Science 315, 998-1000	Biotechnological, Environmental	413404	16841			000141_GCAT
621	412965	Candidatus Vesicomyosocius okutanii HA								c	0	0			Candidatus Vesicomyosocius okutanii HA	Bacteria	Proteobacteria	Gammaproteobacteria				Calyptogena okutanii thioautotrophic gill symbiont	BACTERIAL	Candidatus Vesicomyosocius okutanii HA	HA			Candidatus Vesicomyosocius okutanii HA			Gc00555		Genome	Complete and Published	Public	JAMSTEC		Maruyama T	tadashim@jamstec.go.jp		COSY	2007-05-22	Current Biology 17, 881-886	Evolutionary	412965	18267			002614_GCAT
622	498211	Cellvibrio japonicus Ueda107	Cellvibrio japonicus Ueda107	192359257	439	e-124	YP_001983265.1	RNA polymerase factor sigma-54	9	c	1	9			Cellvibrio japonicus Ueda107	Bacteria	Proteobacteria	Gammaproteobacteria	Pseudomonadales	Pseudomonadaceae	Cellvibrio	Cellvibrio japonicus	BACTERIAL	Cellvibrio japonicus Ueda107	Ueda107			Cellvibrio japonicus Ueda107	NCIMB 10462		Gc00821	Gi02988	Genome	Complete and Published	Public	J. Craig Venter Institute					CJA	2008-06-20	J. Bacteriology 190, 5455-63	Bioenergy, Biofuels, Biotechnological	498211	28329			003720_GCAT
623	290398	Chromohalobacter salexigens DSM 3043 (JGI)	Chromohalobacter salexigens DSM 3043	92114348	375	e-105	YP_574276.1	sigma-54 RpoN	9	c	1	9			Chromohalobacter salexigens 1H11, DSM 3043	Bacteria	Proteobacteria	Gammaproteobacteria	Oceanospirillales	Halomonadaceae	Chromohalobacter	Chromohalobacter salexigens	BACTERIAL	Chromohalobacter salexigens 1H11, DSM 3043	1H11, DSM 3043			Chromohalobacter salexigens DSM 3043	DSM 3043	Yes	Gc00371	Gi00151	Genome	Complete and Published	Public	DOE Joint Genome Institute, Purdue Univ, Hiram College	DOE	Bruce D	microbes@cuba.jgi-psf.org		Csal	2006-04-11	Unpublished	Bioremediation, Biotechnological, Environmental	290398	12636			000239_GCAT
624	290338	Citrobacter koseri ATCC BAA-895	Citrobacter koseri ATCC BAA-895	157148773	823	0	YP_001456092.1	RNA polymerase factor sigma-54	14	f CKO_02089	1	11			Citrobacter koseri CDC 4225-83	Bacteria	Proteobacteria	Gammaproteobacteria	Enterobacteriales	Enterobacteriaceae	Citrobacter	Citrobacter koseri	BACTERIAL	Citrobacter koseri CDC 4225-83	CDC 4225-83			Citrobacter koseri ATCC BAA-895	SGSC4696, ATCC BAA-895		Gc00642	Gi00708	Genome	Complete and Published	Public	Washington Univ	NIH-NIAID	Clifton S	sclifton@watson.wustl.edu		CKO	2007-09-11	Unpublished	Animal Pathogen, Human Pathogen, Medical	290338	12716			000962_GCAT
625	167879	Colwellia psychrerythraea 34H	Colwellia psychrerythraea 34H	71281947	539	e-154	YP_271191.1	RNA polymerase sigma-54 factor	20	f	1	19			Colwellia psychroerythraea 34H	Bacteria	Proteobacteria	Gammaproteobacteria	Alteromonadales	Colwelliaceae	Colwellia	Colwellia psychrerythraea	BACTERIAL	Colwellia psychroerythraea 34H	34H			Colwellia psychrerythraea 34H	ATCC BAA-681		Gc00280		Genome	Complete and Published	Public	J. Craig Venter Institute	DOE	TIGR	www@tigr.org		CPS	2005-07-26	PNAS 102, 10913-8	Biotechnological, Carbon cycle, Environmental	167879	275			000329_GCAT
626	434923	Coxiella_burnetii_CbuG_Q212								c	0	0			Coxiella burnetii CbuG_Q212	Bacteria	Proteobacteria	Gammaproteobacteria	Legionellales	Coxiellaceae	Coxiella	Coxiella burnetii	BACTERIAL	Coxiella burnetii CbuG_Q212	CbuG_Q212			Coxiella burnetii CbuG_Q212			Gc00881	Gi01953	Genome	Complete and Published	Public	RML-NIAID, Integrated Genomics Inc	NIH-NIAID	Samuel JE	jsamuel@tamhsc.edu			2008-11-06	Infect Immun. 77, 642-56	Animal Pathogen, Biothreat, Human Pathogen, Medical	434923	19137			002579_GCAT
627	434924	Coxiella_burnetii_CbuK_Q154								c	0	0			Coxiella burnetii CbuK_Q154	Bacteria	Proteobacteria	Gammaproteobacteria	Legionellales	Coxiellaceae	Coxiella	Coxiella burnetii	BACTERIAL	Coxiella burnetii CbuK_Q154	CbuK_Q154			Coxiella burnetii CbuK_Q154			Gc00880	Gi01954	Genome	Complete and Published	Public	RML-NIAID, Integrated Genomics Inc	NIH-NIAID	Samuel JE	jsamuel@tamhsc.edu			2008-11-06	Infect Immun. 77, 642-56	Animal Pathogen, Biothreat, Human Pathogen, Medical	434924	19139			002580_GCAT
628	434922	Coxiella burnetii Dugway 5J108-111								c	0	0			Coxiella burnetii Dugway 5J108-111 (7E9-12)	Bacteria	Proteobacteria	Gammaproteobacteria	Legionellales	Coxiellaceae	Coxiella	Coxiella burnetii	BACTERIAL	Coxiella burnetii Dugway 5J108-111 (7E9-12)	Dugway 5J108-111 (7E9-12)			Coxiella burnetii Dugway 5J108-111			Gc00634	Gi01269	Genome	Complete and Published	Public	J. Craig Venter Institute	NIH-NIAID	Samuel JE	jsamuel@medicine.tamhsc.edu		COXBU7E912	2007-08-01	Infect Immunity 77, 642-56	Animal Pathogen, Biothreat, Human Pathogen, Medical	434922	16721			000983_GCAT
629	360115	Coxiella burnetii RSA 331								c	0	0			Coxiella burnetii RSA 331	Bacteria	Proteobacteria	Gammaproteobacteria	Legionellales	Coxiellaceae	Coxiella	Coxiella burnetii	BACTERIAL	Coxiella burnetii RSA 331	RSA 331			Coxiella burnetii RSA 331			Gc00692	Gi01294	Genome	Complete and Published	Public	J. Craig Venter Institute	NIH-NIAID	Samuel JE	jsamuel@tamu.edu	http://gene.tamu.edu/faculty_pages/faculty_SamuelJ.php	COXBURSA	2007-12-05	Unpublished	Human Pathogen, Medical	360115	16791			000985_GCAT
630	246195	Dichelobacter nodosus VCS1703A	Dichelobacter nodosus VCS1703A	146329841	236	7e-64	YP_001209442.1	RNA polymerase sigma-54 factor			1	1			Dichelobacter nodosus VCS1703A	Bacteria	Proteobacteria	Gammaproteobacteria	Cardiobacteriales	Cardiobacteriaceae	Dichelobacter	Dichelobacter nodosus	BACTERIAL	Dichelobacter nodosus VCS1703A	VCS1703A			Dichelobacter nodosus VCS1703A			Gc00553	Gi00198	Genome	Complete and Published	Public	Univ or Arizona, J. Craig Venter Institute	USDA	Paulsen I		http://www.bio.jhu.edu/Directory/Faculty/Paulsen/Default.html	DNO	2007-05-04	Nat. Biotechnol 25, 569-75	Animal Pathogen, Medical	246195	50			001003_GCAT
631	579405	Dickeya dadantii Ech703	Dickeya dadantii Ech703	242241055	743	0	YP_002989236.1	RNA polymerase, sigma 54 subunit, RpoN			1	8			Dickeya dadantii Ech703	Bacteria	Proteobacteria	Gammaproteobacteria	Enterobacteriales	Enterobacteriaceae	Dickeya	Dickeya dadantii	BACTERIAL	Dickeya dadantii Ech703	Ech703			Dickeya dadantii Ech703			Gc01043	Gi03887	Genome	Complete and Published	Public	DOE Joint Genome Institute	DOE	Perna N	ntperna@wisc.edu		Dd703	2009-06-26	Unpublished	Agricultural, Plant Pathogen	579405	33069			004682_GCAT
632	561229	Dickeya_zeae_Ech1591	Dickeya zeae Ech1591	251791373	743	0	YP_003006094.1	RNA polymerase, sigma 54 subunit, RpoN			1	10			Dickeya zea Ech1591	Bacteria	Proteobacteria	Gammaproteobacteria	Enterobacteriales	Enterobacteriaceae	Dickeya	Dickeya zeae	BACTERIAL	Dickeya zea Ech1591	Ech1591			Dickeya zeae Ech1591			Gc01049	Gi03523	Genome	Complete and Published	Public	DOE Joint Genome Institute	DOE	Perna NT	ntperna@wisc.edu		Dd1591	2009-07-02	Unpublished	Agricultural, Plant Pathogen	561229	31295			004309_GCAT
633	634503	Edwardsiella ictaluri 93-146	Edwardsiella ictaluri 93-146	238918523	696	0	YP_002932037.1	RNA polymerase sigma-54 factor, putative			1	8			Edwardsiella ictaluri 93-146	Bacteria	Proteobacteria	Gammaproteobacteria	Enterobacteriales	Enterobacteriaceae	Edwardsiella	Edwardsiella ictaluri	BACTERIAL	Edwardsiella ictaluri 93-146	93-146			Edwardsiella ictaluri			Gc01019	Gi00212	Genome	Complete and Published	Public	Mississippi State Univ, Univ of Oklahoma	USDA	Lawrence M	lawrence@cvm.msstate.edu			2009-06-04	Unpublished	Fish Pathogen, Medical	634503	34853			001005_GCAT
634	290339	Enterobacter sakazakii ATCC BAA-894	Enterobacter sakazakii ATCC BAA-894	156935726	786	0	YP_001439642.1	RNA polymerase factor sigma-54	7	f	1	6			Enterobacter sakazakii ATCC BAA-894	Bacteria	Proteobacteria	Gammaproteobacteria	Enterobacteriales	Enterobacteriaceae	Cronobacter	Enterobacter sakazakii	BACTERIAL	Enterobacter sakazakii ATCC BAA-894	ATCC BAA-894			Cronobacter sakazakii ATCC BAA-894	ATCC BAA-894		Gc00638	Gi00537	Genome	Complete and Published	Public	Washington Univ	NIH-NIAID	Clifton S	sclifton@watson.wustl.edu		ESA	2007-08-28	Unpublished	Human Pathogen, Medical	290339	12720			001451_GCAT
635	399742	Enterobacter sp. 638	Enterobacter sp. 638	146313272	798	0	YP_001178346.1	RNA polymerase factor sigma-54	6	f	1	5			Enterobacter sp 638	Bacteria	Proteobacteria	Gammaproteobacteria	Enterobacteriales	Enterobacteriaceae	Enterobacter	Enterobacter sp. 638	BACTERIAL	Enterobacter sp 638	638			Enterobacter sp. 638			Gc00542	Gi01336	Genome	Complete and Published	Public	DOE Joint Genome Institute	DOE	Bruce D	microbes@cuba.jgi-psf.org		Ent638	2007-04-18	Unpublished	Agricultural	399742	17461			001748_GCAT
636	338565	Erwinia tasmaniensis	Erwinia tasmaniensis Et1/99	188532472	753	0	YP_001906269.1	RNA polymerase factor sigma-54	6	f	1	5			Erwinia tasmaniensis Et1/99	Bacteria	Proteobacteria	Gammaproteobacteria	Enterobacteriales	Enterobacteriaceae	Erwinia		BACTERIAL	Erwinia tasmaniensis Et1/99	Et1/99			Erwinia tasmaniensis Et1/99	DSM 17950	Yes	Gc00782	Gi01608	Genome	Complete and Published	Public	Max Planck Institute	Max Planck Society	Kube M	kube@molgen.mpg.de		ETA	2008-05-13	Environ Microbiol 10, 2211-22	Agricultural	338565	20585			001019_GCAT
637	585055	Escherichia coli 55989	Escherichia coli 536	110643443	865	0	YP_671173.1	RNA polymerase factor sigma-54	12	f	1	10			Escherichia coli 55989	Bacteria	Proteobacteria	Gammaproteobacteria	Enterobacteriales	Enterobacteriaceae	Escherichia	Escherichia coli	BACTERIAL	Escherichia coli 55989	55989			Escherichia coli 55989			Gc00922	Gi01071	Genome	Complete and Published	Public	Genoscope		Barbe V	vbarbe@genoscope.cns.fr			2008-12-16	Unpublished	Human Pathogen, Medical	585055	33413			001024_GCAT
638	469008	Escherichia_coli_BL21_DE3_	Escherichia coli BL21(DE3)	253771964	865	0	YP_003034795.1	RNA polymerase, sigma 54 subunit, RpoN			1	11			Escherichia coli BL21(DE3)	Bacteria	Proteobacteria	Gammaproteobacteria	Enterobacteriales	Enterobacteriaceae	Escherichia	Escherichia coli	BACTERIAL	Escherichia coli BL21(DE3)	BL21(DE3)			Escherichia coli BL21(DE3)	ATCC BAA-1025	No	Gc01058	Gi02360	Genome	Complete and Published	Public	KRIBB		Kim JF				2009-07-15	Unpublished	Biotechnological, Recombinant protein expression	469008	20713			003088_GCAT
639	595496	Escherichia coli BW2952	Escherichia coli BW2952	238902304	868	0	YP_002928100.1	RNA polymerase, sigma 54 (sigma N) factor			1	10			Escherichia coli BW2952	Bacteria	Proteobacteria	Gammaproteobacteria	Enterobacteriales	Enterobacteriaceae	Escherichia	Escherichia coli	BACTERIAL	Escherichia coli BW2952	BW2952						Gc01022		Genome	Complete and Published	Public	Nankai Univ		Wang L.			BWG	2009-06-04	J. Bacteriology 12, 4025-4029	Medical	595496	33775			005252_GCAT
640	316385	Escherichia coli K_12_substr DH10B	Escherichia coli str. K-12 substr. DH10B	170082736	868	0	YP_001732056.1	RNA polymerase, sigma 54 (sigma N) factor	12	f	1	10			Escherichia coli DH10B	Bacteria	Proteobacteria	Gammaproteobacteria	Enterobacteriales	Enterobacteriaceae	Escherichia	Escherichia coli	BACTERIAL	Escherichia coli DH10B	DH10B			Escherichia coli str. K-12 substr. DH10B	KCTC 12020		Gc00716	Gi00237	Genome	Complete and Published	Public	BCM-HGSC, Univ of Wisconsin-Madison	NIH-NHGRI	Weinstock G	gweinsto@watson.wustl.edu		ECDH	2008-03-14	J. Bacteriology 190, 2597-606	Human Pathogen, Medical	316385	20079			001045_GCAT
641	585034	Escherichia coli IAI1	Escherichia coli IAI1	218555772	865	0	YP_002388685.1	RNA polymerase factor sigma-54			1	11			Escherichia coli IAI1	Bacteria	Proteobacteria	Gammaproteobacteria	Enterobacteriales	Enterobacteriaceae	Escherichia	Escherichia coli	BACTERIAL	Escherichia coli IAI1	IAI1			Escherichia coli IAI1			Gc00936		Genome	Complete and Published	Public	Genoscope		Barbe V	vbarbe@genoscope.cns.fr			2008-12-16	Unpublished	Human Pathogen, Medical	585034	33373			004736_GCAT
642	585057	Escherichia coli IAI39	Escherichia coli IAI39	218701971	865	0	YP_002409600.1	RNA polymerase factor sigma-54			1	10			Escherichia coli IAI39	Bacteria	Proteobacteria	Gammaproteobacteria	Enterobacteriales	Enterobacteriaceae	Escherichia	Escherichia coli	BACTERIAL	Escherichia coli IAI39	IAI39			Escherichia coli IAI39			Gc00923		Genome	Complete and Published	Public	Genoscope		Barbe V	vbarbe@genoscope.cns.fr			2008-12-16	Unpublished	Human Pathogen, Medical	585057	33411			004672_GCAT
643	316407	Escherichia coli K-12 W3110	Escherichia coli str. K-12 substr. W3110	89109965	868	0	AP_003745.1	RNA polymerase, sigma 54 (sigma N) factor			1	11			Escherichia coli K12- W3110	Bacteria	Proteobacteria	Gammaproteobacteria	Enterobacteriales	Enterobacteriaceae	Escherichia	Escherichia coli	BACTERIAL	Escherichia coli K12- W3110	K12- W3110			Escherichia coli str. K-12 substr. W3110			Gc00355	Gi00241	Genome	Complete and Published	Public	NARA		Mori H	hmori@gtc.aist-nara.ac.jp			2006-03-01	Unpublished	Medical	316407	16351			000255_GCAT
644	511145	Escherichia coli K12 MG1655	Escherichia coli str. K-12 substr. MG1655	16131092	868	0	NP_417669.1	RNA polymerase, sigma 54 (sigma N) factor	13	f	1	11			Escherichia coli K-12, MG1655	Bacteria	Proteobacteria	Gammaproteobacteria	Enterobacteriales	Enterobacteriaceae	Escherichia	Escherichia coli	BACTERIAL	Escherichia coli K-12, MG1655	K-12, MG1655			Escherichia coli str. K-12 substr. MG1655	ATCC 700926		Gc00008		Genome	Complete and Published	Public	Univ of Wisconsin	NIH-NHGRI	Blattner FR		http://www.genetics.wisc.edu/research/blattner/blattner_f.html	b	1997-09-05	Science 277,1453-1474	Medical	511145	225			000602_GCAT
645	409438	Escherichia coli SE11	Escherichia coli SE11	209920677	863	0	YP_002294761.1	RNA polymerase factor sigma-54	12	f	1	10			Escherichia coli SE11	Bacteria	Proteobacteria	Gammaproteobacteria	Enterobacteriales	Enterobacteriaceae	Escherichia	Escherichia coli	BACTERIAL	Escherichia coli SE11	SE11			Escherichia coli SE11		Unknown	Gc00875	Gi02201	Genome	Complete and Published	Public	Univ of Tokyo		Hattori M	hattori@k.u-tokyo.ac.jp	http://www.cb.k.u-tokyo.ac.jp/hattorilab/doku.php?id=ja:frontpage		2008-10-23	DNA Research 15, 375-86	Dairy industry, Human Microbiome Project (HMP)	409438	18057			002901_GCAT
646	439855	Escherichia coli SMS-3-5	Escherichia coli SMS-3-5	170684031	865	0	YP_001745474.1	RNA polymerase sigma-54 factor	15	f	1	12			Escherichia coli SECEC SMS-3-5	Bacteria	Proteobacteria	Gammaproteobacteria	Enterobacteriales	Enterobacteriaceae	Escherichia	Escherichia coli	BACTERIAL	Escherichia coli SECEC SMS-3-5	SECEC SMS-3-5			Escherichia coli SMS-3-5			Gc00750	Gi02124	Genome	Complete and Published	Public	J. Craig Venter Institute	NIH-NIAID	Ravel J		http://www.tigr.org/faculty/Ravel_Jacques/	EcSMS35	2008-03-20	Unpublished	Human Pathogen, Medical	439855	19469			002775_GCAT
647	364106	Escherichia coli UTI89	Escherichia coli UTI89	91212627	865	0	YP_542613.1	RNA polymerase factor sigma-54	12	f	1	9			Escherichia coli UTI89 (UPEC)	Bacteria	Proteobacteria	Gammaproteobacteria	Enterobacteriales	Enterobacteriaceae	Escherichia	Escherichia coli	BACTERIAL	Escherichia coli UTI89 (UPEC)	UTI89 (UPEC)			Escherichia coli UTI89			Gc00364		Genome	Complete and Published	Public	Washington Univ		Gordon J	jgordon@wustl.edu		UTI	2006-04-05	PNAS 103, 5977-82	Human Gut Microbiome Initiative (HGMI), Human Pathogen, Medical	364106	16259			000246_GCAT
648	413997	Escherichia coli B REL606	Escherichia coli B str. REL606	254163144	865	0	YP_003046252.1	DNA-directed RNA polymerase subunit N			1	11			Escherichia coli B REL606	Bacteria	Proteobacteria	Gammaproteobacteria	Enterobacteriales	Enterobacteriaceae	Escherichia	Escherichia coli	BACTERIAL	Escherichia coli B REL606	REL606			Escherichia coli B str. REL606			Gc01056	Gi01702	Genome	Complete and Published	Public	International E. coli B Consortium, KRIBB, Genoscope					ECB	2009-07-15	Unpublished	Medical	413997	18281			001750_GCAT
649	481805	Escherichia coli C ATCC 8739	Escherichia coli ATCC 8739	170018548	865	0	YP_001723502.1	RNA polymerase factor sigma-54			1	12			Escherichia coli C ATCC 8739	Bacteria	Proteobacteria	Gammaproteobacteria	Enterobacteriales	Enterobacteriaceae	Escherichia	Escherichia coli	BACTERIAL	Escherichia coli C ATCC 8739	ATCC 8739			Escherichia coli ATCC 8739	ATCC 8739	No	Gc00737		Genome	Complete and Published	Public	DOE Joint Genome Institute	DOE	Ingram L	ingram@ufl.edu		EcolC	2008-03-11	Unpublished		481805	18083			003790_GCAT
650	405955	Escherichia coli APEC O1	Escherichia coli APEC O1	117625494	865	0	YP_858817.1	RNA polymerase factor sigma-54	15	f pglycerate act	1	11			Escherichia coli O1:K1:H7 APEC	Bacteria	Proteobacteria	Gammaproteobacteria	Enterobacteriales	Enterobacteriaceae	Escherichia	Escherichia coli	BACTERIAL	Escherichia coli O1:K1:H7 APEC	APEC	O1:K1:H7		Escherichia coli APEC O1			Gc00494		Genome	Complete and Published	Public	Iowa State Univ		Johnson T	timjohns@iastate.edu		APECO	2006-10-04	J Bacteriology 189, 3228-3236	Avian Pathogen, Medical	405955	16718			000115_GCAT
651	574521	Escherichia coli O127:H6 str. E2348/69	Escherichia coli O127:H6 str. E2348/69	215488518	865	0	YP_002330949.1	RNA polymerase factor sigma-54	13	f	1	11			Escherichia coli O127:H6 E2348/69 (EPEC)	Bacteria	Proteobacteria	Gammaproteobacteria	Enterobacteriales	Enterobacteriaceae	Escherichia	Escherichia coli	BACTERIAL	Escherichia coli O127:H6 E2348/69 (EPEC)	E2348/69 (EPEC)			Escherichia coli O127:H6 str. E2348/69			Gc00878	Gi00239	Genome	Complete and Published	Public	Sanger Institute, Institut Pasteur	Beowulf Genomics	Frankel G	frankel@imperial.ac.uk		E2348C	2008-11-26	J Bacteriology 191, 347-54	Human Pathogen, Medical	574521	32571			001047_GCAT
652	331111	Escherichia coli E24377A	Escherichia coli E24377A	157158873	865	0	YP_001464680.1	RNA polymerase factor sigma-54	13	f	1	11			Escherichia coli O139:H28 E24377A (ETEC)	Bacteria	Proteobacteria	Gammaproteobacteria	Enterobacteriales	Enterobacteriaceae	Escherichia	Escherichia coli	BACTERIAL	Escherichia coli O139:H28 E24377A (ETEC)	E24377A (ETEC)	O139:H28		Escherichia coli E24377A			Gc00641	Gi00940	Genome	Complete and Published	Public	J. Craig Venter Institute		Ravel J		http://www.tigr.org/faculty/Ravel_Jacques/index.shtml	EcE24377A	2007-09-11	Unpublished	Human Pathogen, Medical	331111	13960			001030_GCAT
653	444450	Escherichia coli O157:H7 str. EC4115	Escherichia coli O157:H7 str. EC4115	209397246	865	0	YP_002272672.1	RNA polymerase sigma-54 factor	11	f	1	10			Escherichia coli O157:H7 EC4115	Bacteria	Proteobacteria	Gammaproteobacteria	Enterobacteriales	Enterobacteriaceae	Escherichia	Escherichia coli	BACTERIAL	Escherichia coli O157:H7 EC4115	EC4115			Escherichia coli O157:H7 str. EC4115			Gc00867	Gi02130	Genome	Complete and Published	Public	J. Craig Venter Institute	NIH-NIAID	Ravel J		http://www.tigr.org/faculty/Ravel_Jacques/	EschecoliO157	2008-10-08	Unpublished	Comparative analysis, Human Pathogen, Medical	444450	27739			002781_GCAT
654	155864	Escherichia coli O157:H7 EDL933	Escherichia coli O157:H7 EDL933	15803742	865	0	NP_289776.1	RNA polymerase factor sigma-54			1	10			Escherichia coli O157:H7 EDL933 (EHEC)	Bacteria	Proteobacteria	Gammaproteobacteria	Enterobacteriales	Enterobacteriaceae	Escherichia	Escherichia coli	BACTERIAL	Escherichia coli O157:H7 EDL933 (EHEC)	EDL933 (EHEC)			Escherichia coli O157:H7 EDL933	ATCC 700927	No	Gc00043		Genome	Complete and Published	Public	Univ of Wisconsin	NIH-NHGRI, NIH-NIAID	Perna NT	perna@ahabs.wisc.edu			2001-01-25	Nature 409,529-533	Biothreat, Human Pathogen, Medical	155864	259			000567_GCAT
655	386585	Escherichia coli O157:H7 Sakai	Escherichia coli O157:H7 str. Sakai	15833335	865	0	NP_312108.1	RNA polymerase factor sigma-54			1	10			Escherichia coli O157:H7 Sakai (EHEC)	Bacteria	Proteobacteria	Gammaproteobacteria	Enterobacteriales	Enterobacteriaceae	Escherichia	Escherichia coli	BACTERIAL	Escherichia coli O157:H7 Sakai (EHEC)	Sakai (EHEC)	O157:H7		Escherichia coli O157:H7 str. Sakai			Gc00046		Genome	Complete and Published	Public	Japanese Consortium, RIKEN	JSPS	Hayashi T	thayash@fc.miyazaki-med.ac.jp			2001-02-27	DNA Research 8, 11-22	Animal Pathogen, Biothreat, Human Pathogen, Medical	386585	226			000564_GCAT
656	544404	Escherichia_coli_O157_H7_TW14359	Escherichia coli O157:H7 str. TW14359	254795151	865	0	YP_003079988.1	RNA polymerase, sigma 54 (sigma N) factor	11	f	1	10			Escherichia coli O157:H7 TW14359	Bacteria	Proteobacteria	Gammaproteobacteria	Enterobacteriales	Enterobacteriaceae	Escherichia	Escherichia coli	BACTERIAL	Escherichia coli O157:H7 TW14359	TW14359						Gc01066	Gi03331	Genome	Complete and Published	Public	Univ of Washington		Miller SI	millersi@u.washington.edu		ECSP	2009-07-23	Infect. Immun. 77, 3713-21	Human Pathogen, Medical	544404	30045			004098_GCAT
657	585056	Escherichia coli UMN026	Escherichia coli UMN026	218706822	865	0	YP_002414341.1	RNA polymerase factor sigma-54	14	f	1	12			Escherichia coli O17:K52:H18 UMN026	Bacteria	Proteobacteria	Gammaproteobacteria	Enterobacteriales	Enterobacteriaceae	Escherichia	Escherichia coli	BACTERIAL	Escherichia coli O17:K52:H18 UMN026	UMN026	O17:K52:H18		Escherichia coli UMN026			Gc00921	Gi01073	Genome	Complete and Published	Public	Genoscope		Barbe V	vbarbe@genoscope.cns.fr			2008-12-17	Unpublished	Human Pathogen, Medical	585056	33415			001026_GCAT
658	585035	Escherichia coli S88	Escherichia coli S88	218560272	865	0	YP_002393185.1	RNA polymerase factor sigma-54	12	f pglycerate act	1	9			Escherichia coli O45:K1 S88	Bacteria	Proteobacteria	Gammaproteobacteria	Enterobacteriales	Enterobacteriaceae	Escherichia	Escherichia coli	BACTERIAL	Escherichia coli O45:K1 S88	S88	O45:K1		Escherichia coli S88			Gc00926	Gc00925	Genome	Complete and Published	Public	Genoscope		Barbe V	vbarbe@genoscope.cns.fr			2008-12-16	Unpublished	Human Pathogen, Medical	585035	33375			001028_GCAT
659	362663	Escherichia coli 536		110643443			YP_671173.1		14	f	1	11			Escherichia coli O6:K15:H31 536 (UPEC)	Bacteria	Proteobacteria	Gammaproteobacteria	Enterobacteriales	Enterobacteriaceae	Escherichia	Escherichia coli	BACTERIAL	Escherichia coli O6:K15:H31 536 (UPEC)	536 (UPEC)	O6:K15:H31		Escherichia coli 536			Gc00402	Gi00244	Genome	Complete and Published	Public	Goettingen Genomics Laboratory, Univ of Wuerzburg		Bruggemann H	hbruegg@g2l.bio.uni-goettingen.de		ECP	2006-07-13	PNAS 103, 12879-84	Human Pathogen, Medical	362663	16235			000207_GCAT
660	199310	Escherichia coli CFT073	Escherichia coli CFT073	26249788	865	0	NP_755828.1	RNA polymerase factor sigma-54			1	11			Escherichia coli O6:K2:H1 CFT073 (UPEC)	Bacteria	Proteobacteria	Gammaproteobacteria	Enterobacteriales	Enterobacteriaceae	Escherichia	Escherichia coli	BACTERIAL	Escherichia coli O6:K2:H1 CFT073 (UPEC)	CFT073 (UPEC)	O6:K2:H1		Escherichia coli CFT073	ATCC 700928	No	Gc00113		Genome	Complete and Published	Public	Univ of Wisconsin	NIH-NIAID	Blattner FR		http://www.genetics.wisc.edu/research/blattner/blattner_f.html	c	2002-12-09	PNAS 99, 17020-4	Human Pathogen, Medical	199310	313			000497_GCAT
661	585397	Escherichia coli ED1a	Escherichia coli ED1a	218691492	865	0	YP_002399704.1	RNA polymerase factor sigma-54	13	f	1	11			Escherichia coli O81 ED1a	Bacteria	Proteobacteria	Gammaproteobacteria	Enterobacteriales	Enterobacteriaceae	Escherichia	Escherichia coli	BACTERIAL	Escherichia coli O81 ED1a	ED1a	O81		Escherichia coli ED1a			Gc00924	Gi01074	Genome	Complete and Published	Public	Genoscope		Barbe V	vbarbe@genoscope.cns.fr			2008-12-17	Unpublished	Medical	585397	33409			001027_GCAT
662	331112	Escherichia coli HS	Escherichia coli HS	157162686	865	0	YP_001460004.1	RNA polymerase factor sigma-54	13	f	1	11			Escherichia coli O9 HS	Bacteria	Proteobacteria	Gammaproteobacteria	Enterobacteriales	Enterobacteriaceae	Escherichia	Escherichia coli	BACTERIAL	Escherichia coli O9 HS	HS	O9		Escherichia coli HS			Gc00640	Gi01140	Genome	Complete and Published	Public	J. Craig Venter Institute	NIH-NIAID	Ravel J		http://www.tigr.org/faculty/Ravel_Jacques/index.shtml	EcHS	2007-09-10	Unpublished	Human Pathogen, Medical	331112	13959			001037_GCAT
663	585054	Escherichia fergusonii ATCC 35469	Escherichia fergusonii ATCC 35469	218550485	830	0	YP_002384276.1	RNA polymerase factor sigma-54	12	f	1	11			Escherichia fergusonii UMN026, ATCC 35469	Bacteria	Proteobacteria	Gammaproteobacteria	Enterobacteriales	Enterobacteriaceae	Escherichia	Escherichia fergusonii	BACTERIAL	Escherichia fergusonii UMN026, ATCC 35469	UMN026, ATCC 35469			Escherichia fergusonii ATCC 35469	ATCC 35469	Yes	Gc00910	Gi01076	Genome	Complete and Published	Public	Genoscope		Barbe V	vbarbe@genoscope.cns.fr			2008-12-16	Unpublished	Medical	585054	33369			001029_GCAT
664	484022	Francisella philomiragia ATCC 25017 (JGI)									0	0			Francisella philomiragia ATCC 25017	Bacteria	Proteobacteria	Gammaproteobacteria	Thiotrichales	Francisellaceae	Francisella	Francisella philomiragia	BACTERIAL	Francisella philomiragia ATCC 25017	ATCC 25017			Francisella philomiragia subsp. philomiragia ATCC 25017	ATCC 25017		Gc00722	Gi00253	Genome	Complete and Published	Public	CDC, Lawrence Livermore National Lab, DOE Joint Genome Institute		Garcia E	garcia12@llnl.gov		Fphi	2008-02-11	Unpublished	Animal Pathogen, Biothreat, Human Pathogen, Medical	484022	27853			001059_GCAT
665	393011	Francisella tularensis subsp. holarctica OSU18									0	0			Francisella tularensis OSU18	Bacteria	Proteobacteria	Gammaproteobacteria	Thiotrichales	Francisellaceae	Francisella	Francisella tularensis	BACTERIAL	Francisella tularensis OSU18	OSU18			Francisella tularensis subsp. holarctica OSU18			Gc00429	Gi00943	Genome	Complete and Published	Public	BCM-HGSC	NIH-NIAID	Petrosino J	jpetrosi@bcm.tmc.edu	http://imgen.bcm.tmc.edu/molgen/facultyaz/weinstock.html	FTH	2006-09-25	J Bacteriol 188, 6977-6985	Biothreat, Human Pathogen, Medical	393011	17265			000181_GCAT
666	458234	Francisella tularensis subsp. holarctica FTA									0	0			Francisella tularensis holarctica FTA	Bacteria	Proteobacteria	Gammaproteobacteria	Thiotrichales	Francisellaceae	Francisella	Francisella tularensis	BACTERIAL	Francisella tularensis holarctica FTA	FTA			Francisella tularensis subsp. holarctica FTNF002-00			Gc00635	Gi02287	Genome	Complete and Published	Public	Los Alamos National Laboratory, DOE Joint Genome Institute, BioHealthBase		Brettin T	brettin@lanl.gov		FTA	2007-08-23	Unpublished	Biothreat, Human Pathogen, Medical	458234	20197			003009_GCAT
667	441952	Francisella tularensis subsp. mediasiatica FSC147									0	0			Francisella tularensis mediasiatica FSC147	Bacteria	Proteobacteria	Gammaproteobacteria	Thiotrichales	Francisellaceae	Francisella	Francisella tularensis	BACTERIAL	Francisella tularensis mediasiatica FSC147	FSC147			Francisella tularensis subsp. mediasiatica FSC147			Gc00788	Gi01990	Genome	Complete and Published	Public	Los Alamos National Laboratory, DOE Joint Genome Institute	FOI	Brettin T	brettin@lanl.gov		FTM	2008-05-07	Unpublished	Animal Pathogen, Biothreat, Human Pathogen, Medical	441952	19571			002619_GCAT
668	401614	Francisella tularensis subsp. novicida U112									0	0			Francisella tularensis novicida U112	Bacteria	Proteobacteria	Gammaproteobacteria	Thiotrichales	Francisellaceae	Francisella	Francisella novicida	BACTERIAL	Francisella tularensis novicida U112	U112			Francisella novicida U112			Gc00465	Gi01161	Genome	Complete and Published	Public	Univ of Washington		Rohmer L	lrohmer@u.washington.edu		FTN	2006-11-28	Genome Biol. 8, R102	Animal Pathogen, Biothreat, Human Pathogen, Medical	401614	16088			000144_GCAT
669	418136	Francisella tularensis subsp. tularensis WY96-3418									0	0			Francisella tularensis tularensis A.II, Wyoming, WY96-3418	Bacteria	Proteobacteria	Gammaproteobacteria	Thiotrichales	Francisellaceae	Francisella	Francisella tularensis	BACTERIAL	Francisella tularensis tularensis A.II, Wyoming, WY96-3418	A.II, Wyoming, WY96-3418			Francisella tularensis subsp. tularensis WY96-3418			Gc00529	Gi01517	Genome	Complete and Published	Public	Los Alamos National Laboratory, DOE Joint Genome Institute		Brettin TS	brettin@lanl.gov		FTW	2007-03-24	PLoS ONE 2, e947	Animal Pathogen, Medical	418136	18459			001061_GCAT
670	393115	Francisella tularensis subsp. tularensis FSC 198									0	0			Francisella tularensis tularensis FSC 198	Bacteria	Proteobacteria	Gammaproteobacteria	Thiotrichales	Francisellaceae	Francisella	Francisella tularensis	BACTERIAL	Francisella tularensis tularensis FSC 198	FSC 198			Francisella tularensis subsp. tularensis FSC198			Gc00401	Gi01182	Genome	Complete and Published	Public	Univ of Birmingham	UK Department of Health	Pallen M	m.pallen@bham.ac.uk		FTF	2006-07-12	PLoS ONE 2, e352	Animal Pathogen, Biothreat, Human Pathogen, Medical	393115	17375			000208_GCAT
671	233412	Haemophilus ducreyi 35000HP							1	f	0	0			Haemophilus ducreyi 35000HP	Bacteria	Proteobacteria	Gammaproteobacteria	Pasteurellales	Pasteurellaceae	Haemophilus	Haemophilus ducreyi	BACTERIAL	Haemophilus ducreyi 35000HP	35000HP			Haemophilus ducreyi 35000HP	ATCC 700724, CCUG 43572	No	Gc00142		Genome	Complete and Published	Public	The Institute for Systems Biology, CRI, Ohio State Univ	NIH-NIAID	Munson RS		http://www.med.ohio-state.edu/medmicro/pages/rsmunson.htm		2003-07-23	Unpublished	Human Pathogen, Medical	233412	38			000468_GCAT
672	71421	Haemophilus influenzae KW20								c	0	0			Haemophilus influenzae Rd (KW20)	Bacteria	Proteobacteria	Gammaproteobacteria	Pasteurellales	Pasteurellaceae	Haemophilus	Haemophilus influenzae	BACTERIAL	Haemophilus influenzae Rd (KW20)	Rd (KW20)			Haemophilus influenzae Rd KW20	ATCC 51907	No	Gc00001		Genome	Complete and Published	Public	J. Craig Venter Institute	ACS, HGS	Venter CJ			HI	1995-07-28	Science 269,496-512	Human Pathogen, Medical	71421	219			000609_GCAT
673	281310	Haemophilus influenzae 86028NP							1	f	0	0			Haemophilus influenzae NTHi 86-028NP	Bacteria	Proteobacteria	Gammaproteobacteria	Pasteurellales	Pasteurellaceae	Haemophilus	Haemophilus influenzae	BACTERIAL	Haemophilus influenzae NTHi 86-028NP	86-028NP			Haemophilus influenzae 86-028NP			Gc00268		Genome	Complete and Published	Public	Ohio State Univ	NIH-NIDCD	Dyer D	david-dyer@ouhsc.edu		NTHI	2005-06-27	J. Bacteriol 187, 4627-4636	Human Pathogen, Medical	281310	11752			000341_GCAT
674	374930	Haemophilus influenzae PittEE							1	f	0	0			Haemophilus influenzae NTHi PittEE	Bacteria	Proteobacteria	Gammaproteobacteria	Pasteurellales	Pasteurellaceae	Haemophilus	Haemophilus influenzae	BACTERIAL	Haemophilus influenzae NTHi PittEE	PittEE			Haemophilus influenzae PittEE			Gc00579	Gi01493	Genome	Complete and Published	Public	Allegheny-Singer Research Institute					CGSHiEE	2007-06-07	Unpublished	Human Pathogen, Medical	374930	16400			001116_GCAT
675	374931	Haemophilus influenzae PittGG							1	f TyrR	0	0			Haemophilus influenzae NTHi PittGG	Bacteria	Proteobacteria	Gammaproteobacteria	Pasteurellales	Pasteurellaceae	Haemophilus	Haemophilus influenzae	BACTERIAL	Haemophilus influenzae NTHi PittGG	PittGG			Haemophilus influenzae PittGG			Gc00580	Gi01494	Genome	Complete and Published	Public	Allegheny-Singer Research Institute					CGSHiGG	2007-06-07	Unpublished	Human Pathogen, Medical	374931	16401			001117_GCAT
676	557723	Haemophilus parasuis SH0165							1	f	0	0			Haemophilus parasuis SH0165	Bacteria	Proteobacteria	Gammaproteobacteria	Pasteurellales	Pasteurellaceae	Haemophilus	Haemophilus parasuis	BACTERIAL	Haemophilus parasuis SH0165	SH0165	5		Haemophilus parasuis SH0165			Gc00908	Gi03346	Genome	Complete and Published	Public	Huazhong Agricultural Univ		Chen H	chenhch@mail.hzau.edu.cn			2009-01-07	J Bacteriology 181, 1359-1360	Animal Pathogen, Medical, Swine Pathogen	557723	31099			004115_GCAT
677	205914	Haemophilus somnus 129PT (JGI)							1	f	0	0			Haemophilus somnus 129PT	Bacteria	Proteobacteria	Gammaproteobacteria	Pasteurellales	Pasteurellaceae	Histophilus	Histophilus somni	BACTERIAL	Haemophilus somnus 129PT	129PT			Haemophilus somnus 129PT			Gc00413	Gi00286	Genome	Complete and Published	Public	Virginia Tech, DOE Joint Genome Institute	DOE	Inzana T		http://www.vetmed.vt.edu/Organization/Departments/DBSP/Faculty/tominzana/Tinzana.html		2006-08-22	J Bacteriology 189, 1890-8	Animal Pathogen, Cattle Pathogen, Human Pathogen, Medical	205914	322			000197_GCAT
678	228400	Haemophilus somnus 2336							1	f	0	0			Haemophilus somnus 2336	Bacteria	Proteobacteria	Gammaproteobacteria	Pasteurellales	Pasteurellaceae	Histophilus	Histophilus somni	BACTERIAL	Haemophilus somnus 2336	2336			Haemophilus somnus 2336			Gc00743	Gi00287	Genome	Complete and Published	Public	Univ of Oklahoma, DOE Joint Genome Institute, Virginia Polytechnic Institute	USDA/CSREES	Inzana TJ	tinzana@vt.edu		HSM	2008-02-26	Unpublished	Animal Pathogen, Human Pathogen, Medical	228400	388			001132_GCAT
679	349521	Hahella chejuensis KCTC 2396	Hahella chejuensis KCTC 2396	83647983	455	e-129	YP_436418.1	RNA polymerase factor sigma-54	23	c	1	23			Hahella chejuensis KCTC 2396	Bacteria	Proteobacteria	Gammaproteobacteria	Oceanospirillales	Hahellaceae	Hahella	Hahella chejuensis	BACTERIAL	Hahella chejuensis KCTC 2396	KCTC 2396			Hahella chejuensis KCTC 2396	KCTC 2396		Gc00332	Gi00288	Genome	Complete and Published	Public	KRIBB	MOST	Kim JF	jfk@kribb.re.kr		HCH	2005-12-14	NAR 33, 7066-7073	Algicidal, Biotechnological	349521	16064			000278_GCAT
680	349124	Halorhodospira halophila SL1 DSM 244 (JGI)	Halorhodospira halophila SL1	121998905	401	e-113	YP_001003692.1	RNA polymerase, sigma 54 subunit, RpoN	10	c	1	10			Halorhodospira halophila SL1	Bacteria	Proteobacteria	Gammaproteobacteria	Chromatiales	Ectothiorhodospiraceae	Halorhodospira	Halorhodospira halophila	BACTERIAL	Halorhodospira halophila SL1	SL1			Halorhodospira halophila SL1	DSM 244	Yes	Gc00492	Gi00973	Genome	Complete and Published	Public	DOE Joint Genome Institute	DOE	Bruce D	microbes@cuba.jgi-psf.org		Hhal	2007-01-11	Unpublished	Biotechnological	349124	15767			000117_GCAT
681	283942	Idiomarina loihiensis L2TR	Idiomarina loihiensis L2TR	56459507	490	e-140	YP_154788.1	RNA polymerase factor sigma-54	11	f	1	9			Idiomarina loihiensis L2TR	Bacteria	Proteobacteria	Gammaproteobacteria	Alteromonadales	Idiomarinaceae	Idiomarina	Idiomarina loihiensis	BACTERIAL	Idiomarina loihiensis L2TR	L2TR			Idiomarina loihiensis L2TR	DSM 15497T, ATCC BAA-735T	Yes	Gc00236		Genome	Complete and Published	Public	Univ of Hawaii	NSF	Maqsudul A		http://www.hawaii.edu/microbiology/Alam/	IL	2004-12-02	PNAS 101, 18036-18041	Biotechnological	283942	10790			000374_GCAT
682	507522	Klebsiella pneumoniae 342	Klebsiella pneumoniae 342	206577472	785	0	YP_002236386.1	RNA polymerase sigma-54 factor	13	f	1	11			Klebsiella pneumoniae Kp342	Bacteria	Proteobacteria	Gammaproteobacteria	Enterobacteriales	Enterobacteriaceae	Klebsiella	Klebsiella pneumoniae	BACTERIAL	Klebsiella pneumoniae Kp342	Kp342			Klebsiella pneumoniae 342			Gc00841	Gi01252	Genome	Complete and Published	Public	J. Craig Venter Institute	NSF	Fouts DE	dfouts@jcvi.org			2008-09-24	PLoS Genetics 4, e1000141	Animal Pathogen, Cattle Pathogen, Medical	507522	28471			001148_GCAT
683	272620	Klebsiella pneumoniae MGH78578	Klebsiella pneumoniae subsp. pneumoniae MGH 78578	152972126	760	0	YP_001337272.1	RNA polymerase factor sigma-54	13	f pglycerate act	1	10			Klebsiella pneumoniae MGH78578	Bacteria	Proteobacteria	Gammaproteobacteria	Enterobacteriales	Enterobacteriaceae	Klebsiella	Klebsiella pneumoniae	BACTERIAL	Klebsiella pneumoniae MGH78578	MGH78578			Klebsiella pneumoniae subsp. pneumoniae MGH 78578	ATCC 700721		Gc00609	Gi00306	Genome	Complete and Published	Public	Washington Univ	NIH-NIAID	Clifton S	sclifton@watson.wustl.edu		KPN	2007-07-05	Unpublished	Animal Pathogen, Cattle Pathogen, Human Pathogen, Medical	272620	31			001147_GCAT
684	484021	Klebsiella pneumoniae NTUH-K2044	Klebsiella pneumoniae NTUH-K2044	238896709	787	0	YP_002921454.1	DNA-directed RNA polymerase subunit N			1	10			Klebsiella pneumoniae NTUH-K2044	Bacteria	Proteobacteria	Gammaproteobacteria	Enterobacteriales	Enterobacteriaceae	Klebsiella	Klebsiella pneumoniae	BACTERIAL	Klebsiella pneumoniae NTUH-K2044	NTUH-K2044			Klebsiella pneumoniae NTUH-K2044			Gc01015		Genome	Complete and Published	Public	National Yang-Ming Univ					KP1	2009-05-15	J. Bacteriology 191, 4492-501	Animal Pathogen, Cattle Pathogen, Medical	484021	13306			005225_GCAT
685	400673	Legionella pneumophila str. Corby	Legionella pneumophila str. Corby	148360907	401	e-113	YP_001252114.1	RNA polymerase factor sigma-54	3	c	1	3			Legionella pneumophila Corby	Bacteria	Proteobacteria	Gammaproteobacteria	Legionellales	Legionellaceae	Legionella	Legionella pneumophila	BACTERIAL	Legionella pneumophila Corby	Corby			Legionella pneumophila str. Corby			Gc00567	Gi00827	Genome	Complete and Published	Public	IMB, Jena		Gloeckner G	gernot@imb-jena.de		LPC	2007-05-24	Unpublished	Human Pathogen, Medical	400673	17491			001161_GCAT
686	297245	Legionella pneumophila str. Lens	Legionella pneumophila str. Lens	54293469	400	e-113	YP_125884.1	RNA polymerase factor sigma-54	3	c	1	3			Legionella pneumophila Lens	Bacteria	Proteobacteria	Gammaproteobacteria	Legionellales	Legionellaceae	Legionella	Legionella pneumophila	BACTERIAL	Legionella pneumophila Lens	Lens	serogroup 1		Legionella pneumophila str. Lens			Gc00226		Genome	Complete and Published	Public	Institut Pasteur	CNRS	Buchrieser C	cbuch@pasteur.fr			2004-10-19	Nature Genetics 36, 1165-73	Animal Pathogen, Human Pathogen, Medical	297245	13126			000384_GCAT
687	297246	Legionella pneumophila str. Paris	Legionella pneumophila str. Paris	54296511	400	e-112	YP_122880.1	RNA polymerase factor sigma-54	3	c	1	3			Legionella pneumophila Paris	Bacteria	Proteobacteria	Gammaproteobacteria	Legionellales	Legionellaceae	Legionella	Legionella pneumophila	BACTERIAL	Legionella pneumophila Paris	Paris			Legionella pneumophila str. Paris			Gc00225		Genome	Complete and Published	Public	Institut Pasteur	CNRS	Buchrieser C	cbuch@pasteur.fr			2004-10-19	Nature Genetics 36, 1165-73	Animal Pathogen, Human Pathogen, Medical	297246	13127			000385_GCAT
688	272624	Legionella_pneumophila_Philadelphia_1	Legionella pneumophila subsp. pneumophila str. Philadelphia 1	52840722	398	e-112	YP_094521.1	RNA polymerase factor sigma-54	3	c	1	3			Legionella pneumophila Philadelphia-1	Bacteria	Proteobacteria	Gammaproteobacteria	Legionellales	Legionellaceae	Legionella	Legionella pneumophila	BACTERIAL	Legionella pneumophila Philadelphia-1	Philadelphia-1			Legionella pneumophila subsp. pneumophila str. Philadelphia 1	ATCC 33152	Yes	Gc00219		Genome	Complete and Published	Public	Columbia Univ	NIH-NIAID	Russo J		http://genome4.cpmc.columbia.edu/researcher/russo.html	lpg	2004-09-24	Science 305, 1966-1968	Animal Pathogen, Medical, Human Pathogen	272624	22			000391_GCAT
689	221988	Mannheimia succiniciproducens MBEL55E							1	f	0	0			Mannheimia succiniciproducens MBEL55E	Bacteria	Proteobacteria	Gammaproteobacteria	Pasteurellales	Pasteurellaceae	Mannheimia	Mannheimia succiniciproducens	BACTERIAL	Mannheimia succiniciproducens MBEL55E	MBEL55E			Mannheimia succiniciproducens MBEL55E			Gc00218		Genome	Complete and Published	Public	KAIST					MS	2004-09-22	Nat. Biotechnol. 22, 1275-1281	Biotechnological	221988	13068			000392_GCAT
690	351348	Marinobacter aquaeolei VT8	Marinobacter aquaeolei VT8	120555626	476	e-135	YP_959977.1	RNA polymerase factor sigma-54	11	c	1	11			Marinobacter hydrocarbonoclasticus VT8	Bacteria	Proteobacteria	Gammaproteobacteria	Alteromonadales	Alteromonadaceae	Marinobacter	Marinobacter hydrocarbonoclasticus	BACTERIAL	Marinobacter hydrocarbonoclasticus VT8	VT8			Marinobacter aquaeolei VT8	NCIMB 13596, DSM 11845, ATCC 700491, CIP 106100	Yes	Gc00504	Gi00763	Genome	Complete and Published	Public	DOE Joint Genome Institute, Woods Hole Oceanographic Institute	DOE	Edwards K		http://www.whoi.edu/science/MCG/edwards/	Maqu	2006-12-28	Unpublished	Bioremediation, Biotechnological, Detoxification, Environmental	351348	13239			000105_GCAT
691	400668	Marinomonas sp. MWYL1	Marinomonas sp. MWYL1	152996440	428	e-121	YP_001341275.1	RNA polymerase, sigma 54 subunit, RpoN	21	f	1	20			Marinomonas sp MWYL1	Bacteria	Proteobacteria	Gammaproteobacteria	Oceanospirillales	Oceanospirillaceae	Marinomonas	Marinomonas sp. MWYL1	BACTERIAL	Marinomonas sp MWYL1	MWYL1			Marinomonas sp. MWYL1			Gc00612	Gi01340	Genome	Complete and Published	Public	DOE Joint Genome Institute	DOE	Bruce D	microbes@cuba.jgi-psf.org		Mmwyl1	2007-07-05	Unpublished	Environmental	400668	17445			001755_GCAT
692	243233	Methylococcus capsulatus str. Bath	Methylococcus capsulatus str. Bath	53805053	419	e-118	YP_113244.1	RNA polymerase factor sigma-54	10	f	1	9			Methylococcus capsulatus Bath	Bacteria	Proteobacteria	Gammaproteobacteria	Methylococcales	Methylococcaceae	Methylococcus	Methylococcus capsulatus	BACTERIAL	Methylococcus capsulatus Bath	Bath			Methylococcus capsulatus str. Bath	NCIMB 11132		Gc00217		Genome	Complete and Published	Public	Univ of Bergen, Norway, J. Craig Venter Institute	DOE	Ward N	nward@tigr.org		MCA	2004-09-17	PLOS Biology 2, 1616-1628	Bioremediation, Environmental	243233	21			000393_GCAT
693	323261	Nitrosococcus oceani ATCC 19707 (JGI)	Nitrosococcus oceani ATCC 19707	77166245	463	e-132	YP_344770.1	sigma-54, RpoN	11	f	1	10			Nitrosococcus oceani C-107	Bacteria	Proteobacteria	Gammaproteobacteria	Chromatiales	Chromatiaceae	Nitrosococcus	Nitrosococcus oceani	BACTERIAL	Nitrosococcus oceani C-107	C-107			Nitrosococcus oceani ATCC 19707	ATCC 19707	Yes	Gc00304		Genome	Complete and Published	Public	DOE Joint Genome Institute, Oregon State Univ	DOE	Bruce D	microbes@cuba.jgi-psf.org		Noc	2005-10-06	Appl Environ Microbiology 72, 6299-315	Biotechnological, Environmental	323261	13993			000306_GCAT
694	272843	Pasteurella multocida Pm70							2	f PM0908/PM1460	0	0			Pasteurella multocida Pm70 type A	Bacteria	Proteobacteria	Gammaproteobacteria	Pasteurellales	Pasteurellaceae	Pasteurella	Pasteurella multocida	BACTERIAL	Pasteurella multocida Pm70 type A	Pm70 type A	3		Pasteurella multocida subsp. multocida str. Pm70			Gc00048		Genome	Complete and Published	Public	Univ of Minnesota	MAES, USDA/NRI	Kapur V		http://www.cvm.umn.edu/departments/vpb/faculty/kapur.htm	PM	2001-03-13	PNAS 98, 3460-3465	Agricultural, Animal Pathogen, Cattle Pathogen, Human Pathogen, Medical, Poultry Pathogen, Swine Pathogen	272843	39			000562_GCAT
695	561230	Pectobacterium_carotovorum_PC1	Pectobacterium carotovorum subsp. carotovorum PC1	253686679	739	0	YP_003015869.1	RNA polymerase, sigma 54 subunit, RpoN	2	f	1	8			Pectobacterium carotovorum PC1	Bacteria	Proteobacteria	Gammaproteobacteria	Enterobacteriales	Enterobacteriaceae	Pectobacterium	Pectobacterium carotovorum	BACTERIAL	Pectobacterium carotovorum PC1	PC1			Pectobacterium carotovorum subsp. carotovorum PC1			Gc01052	Gi04239	Genome	Complete and Published	Public	DOE Joint Genome Institute		Perna NT	ntperna@wisc.edu		PC1	2009-07-07	Unpublished	Agricultural, Plant Pathogen	561230	31289			005074_GCAT
696	298386	Photobacterium profundum SS9	Photobacterium profundum SS9	54310343	569	e-163	YP_131363.1	RNA polymerase factor sigma-54	34	f pglycerate act	1	10			Photobacterium profundum SS9	Bacteria	Proteobacteria	Gammaproteobacteria	Vibrionales	Vibrionaceae	Photobacterium	Photobacterium profundum	BACTERIAL	Photobacterium profundum SS9	SS9			Photobacterium profundum SS9	ATCC BAA-1253	No	Gc00227		Genome	Complete and Published	Public	Padova Univ		Vale G	giorgio.valle@unipd.it		PBPR	2004-10-19	Science 307, 1459-61	Biotechnological	298386	13128			000383_GCAT
697	553480	Photorhabdus asymbiotica	Photorhabdus asymbiotica	253991153	682	0	YP_003042509.1	rna polymerase sigma-54 factor	2	f	1	6			Photorhabdus asymbiotica asymbiotica ATCC 43949	Bacteria	Proteobacteria	Gammaproteobacteria	Enterobacteriales	Enterobacteriaceae	Photorhabdus	Photorhabdus asymbiotica	BACTERIAL	Photorhabdus asymbiotica asymbiotica ATCC 43949	ATCC 43949			Photorhabdus asymbiotica subsp. asymbiotica ATCC 43949	ATCC 43949		Gc01059	Gi00448	Genome	Complete and Published	Public	Sanger Institute, Univ of Bath	BBSRC	Parkhill J		http://www.sanger.ac.uk/Users/parkhill/	PAU	2009-07-14	BMC Genomics 10, 302	Human Pathogen, Medical	553480	30577			001362_GCAT
698	243265	Photorhabdus luminescens laumondii TTO1	Photorhabdus luminescens subsp. laumondii TTO1	37527893	668	0	NP_931238.1	RNA polymerase factor sigma-54	7	f plu3798 very short	1	5			Photorhabdus luminescens laumondii TT01	Bacteria	Proteobacteria	Gammaproteobacteria	Enterobacteriales	Enterobacteriaceae	Photorhabdus	Photorhabdus luminescens	BACTERIAL	Photorhabdus luminescens laumondii TT01	TT01			Photorhabdus luminescens subsp. laumondii TTO1	CIP 105565, DSM 15139, CCM 7076	Yes	Gc00159		Genome	Complete and Published	Public	Institut Pasteur	INRA, Institut Pasteur, CNRS	Kunst F	fkunst@pasteur.fr		plu	2003-10-05	Nature Biotech 21, 1307-1313	Biotechnological, Insect Pathogen, Medical	243265	9605			000451_GCAT
699	529507	Proteus mirabilis	Proteus mirabilis HI4320	197287451	639	0	YP_002153323.1	RNA polymerase sigma-54 factor (sigma-N)	6	f pglycerate act	1	4			Proteus mirabilis HI4320	Bacteria	Proteobacteria	Gammaproteobacteria	Enterobacteriales	Enterobacteriaceae	Proteus	Proteus mirabilis	BACTERIAL	Proteus mirabilis HI4320	HI4320			Proteus mirabilis HI4320			Gc00758	Gi00488	Genome	Complete and Published	Public	Univ of Maryland, Sanger Institute	Wellcome Trust	Mobley H	hmobley@umich.edu		PMI	2008-05-20	J. Bacteriology 190, 4027-37	Human Pathogen, Medical, Opportunistic Pathogen	529507	12624			001380_GCAT
700	342610	Pseudoalteromonas atlantica T6c	Pseudoalteromonas atlantica T6c	109896896	536	e-153	YP_660151.1	RNA polymerase, sigma 54 subunit, RpoN	11	f	1	10			Pseudoalteromonas atlantica T6c	Bacteria	Proteobacteria	Gammaproteobacteria	Alteromonadales	Pseudoalteromonadaceae	Pseudoalteromonas	Pseudoalteromonas atlantica	BACTERIAL	Pseudoalteromonas atlantica T6c	T6c			Pseudoalteromonas atlantica T6c	ATCC BAA-1087		Gc00395	Gi00952	Genome	Complete and Published	Public	DOE Joint Genome Institute	DOE	Bruce D	microbes@cuba.jgi-psf.org		Patl	2006-06-14	Unpublished	Bioremediation, Environmental	342610	13454			000215_GCAT
701	326442	Pseudoalteromonas haloplanktis TAC125	Pseudoalteromonas haloplanktis TAC125	77361466	511	e-146	YP_341041.1	sigma N (sigma 54) factor of RNA polymerase	10	f	1	9			Pseudoalteromonas haloplanktis TAC125	Bacteria	Proteobacteria	Gammaproteobacteria	Alteromonadales	Pseudoalteromonadaceae	Pseudoalteromonas	Pseudoalteromonas haloplanktis	BACTERIAL	Pseudoalteromonas haloplanktis TAC125	TAC125			Pseudoalteromonas haloplanktis TAC125	CIP 108707		Gc00289		Genome	Complete and Published	Public	Genoscope, Institut Pasteur		Danchin A		http://www.pasteur.fr/recherche/unites/REG/	PSHA	2005-08-10	Genome Res 15, 1325-35	Biotechnological	326442	15713			000320_GCAT
702	557722	Pseudomonas aeruginosa LESB58	Pseudomonas aeruginosa LESB58	218893553	455	e-129	YP_002442422.1	RNA polymerase factor sigma-54	23	f	1	22			Pseudomonas aeruginosa LESB58	Bacteria	Proteobacteria	Gammaproteobacteria	Pseudomonadales	Pseudomonadaceae	Pseudomonas	Pseudomonas aeruginosa	BACTERIAL	Pseudomonas aeruginosa LESB58	LESB58			Pseudomonas aeruginosa LESB58			Gc00915	Gi01253	Genome	Complete and Published	Public	Sanger Institute, Univ of Liverpool, Univ of British Columbia, Simon Fraser Univ	Wellcome Trust	Parkhill J	parkhill@sanger.ac.uk			2008-12-24	Genome Research 19(1):12-23	Animal Pathogen, Human Pathogen, Medical	557722	31101			001388_GCAT
703	208963	Pseudomonas_aeruginosa_UCBPP-PA14	Pseudomonas aeruginosa UCBPP-PA14	116052494	455	e-129	YP_792807.1	RNA polymerase factor sigma-54	23	f	1	22			Pseudomonas aeruginosa PA14 UCBPP	Bacteria	Proteobacteria	Gammaproteobacteria	Pseudomonadales	Pseudomonadaceae	Pseudomonas	Pseudomonas aeruginosa	BACTERIAL	Pseudomonas aeruginosa PA14 UCBPP	PA14 UCBPP			Pseudomonas aeruginosa UCBPP-PA14			Gc00432	Gi00489	Genome	Complete and Published	Public	HPGC		Ausubel FM		http://ausubellab.mgh.harvard.edu/	PA	2006-10-11	Genome Biol 7, R90	Animal Pathogen, Human Pathogen, Medical, Plant Pathogen	208963	386			000178_GCAT
704	381754	Pseudomonas_aeruginosa_PA7	Pseudomonas aeruginosa PA7	152987329	439	e-124	YP_001350371.1	RNA polymerase factor sigma-54	22	f	1	21			Pseudomonas aeruginosa PA7	Bacteria	Proteobacteria	Gammaproteobacteria	Pseudomonadales	Pseudomonadaceae	Pseudomonas	Pseudomonas aeruginosa	BACTERIAL	Pseudomonas aeruginosa PA7	PA7			Pseudomonas aeruginosa PA7			Gc00611	Gi01274	Genome	Complete and Published	Public	J. Craig Venter Institute	NIH-NIAID				PSPA	2007-07-05	Unpublished	Agricultural, Animal Pathogen, Human Pathogen, Medical, Plant Pathogen	381754	16720			001382_GCAT
705	208964	Pseudomonas aeruginosa PAO1	Pseudomonas aeruginosa PAO1	15599658	455	e-129	NP_253152.1	RNA polymerase factor sigma-54			1	21			Pseudomonas aeruginosa PAO1	Bacteria	Proteobacteria	Gammaproteobacteria	Pseudomonadales	Pseudomonadaceae	Pseudomonas	Pseudomonas aeruginosa	BACTERIAL	Pseudomonas aeruginosa PAO1	PAO1			Pseudomonas aeruginosa PAO1	ATCC 15692		Gc00037		Genome	Complete and Published	Public	Chiron Corp., Univ of Washington- Seattle	Cystic Fibrosis Foundation	Olson MV	mvo@u.washington.edu		PA	2000-09-30	Nature 406,959-964	Agricultural, Human Pathogen, Medical, Plant Pathogen	208964	331			000573_GCAT
706	384676	Pseudomonas entomophila L48	Pseudomonas entomophila L48	104780309	454	e-129	YP_606807.1	RNA polymerase factor sigma-54	21	f	1	20			Pseudomonas entomophila L48	Bacteria	Proteobacteria	Gammaproteobacteria	Pseudomonadales	Pseudomonadaceae	Pseudomonas	Pseudomonas entomophila	BACTERIAL	Pseudomonas entomophila L48	L48			Pseudomonas entomophila L48			Gc00383	Gi00823	Genome	Complete and Published	Public	Genoscope, CNRS	CNRG	Boccard F		http://www.cgm.cnrs-gif.fr/coli/	PSEEN	2006-05-11	Nat Biotechnol 24, 673-9	Agricultural, Insect Pathogen	384676	16800			000227_GCAT
707	205922	Pseudomonas fluorescens Pf0-1 (JGI)	Pseudomonas fluorescens Pf0-1	77457084	456	e-129	YP_346589.1	RNA polymerase factor sigma-54	22	c	1	22			Pseudomonas fluorescens Pf0-1	Bacteria	Proteobacteria	Gammaproteobacteria	Pseudomonadales	Pseudomonadaceae	Pseudomonas	Pseudomonas fluorescens	BACTERIAL	Pseudomonas fluorescens Pf0-1	Pf0-1			Pseudomonas fluorescens Pf0-1			Gc00305		Genome	Complete and Published	Public	DOE Joint Genome Institute, Tufts Univ	DOE	Bruce D	microbes@cuba.jgi-psf.org		Pfl	2005-10-11	Genome Biology 10(5):R51	Bioremediation, Environmental	205922	12			000305_GCAT
708	220664	Pseudomonas fluorescens Pf-5	Pseudomonas fluorescens Pf-5	70728297	457	e-129	YP_258046.1	RNA polymerase factor sigma-54	24	c	1	24			Pseudomonas fluorescens Pf-5	Bacteria	Proteobacteria	Gammaproteobacteria	Pseudomonadales	Pseudomonadaceae	Pseudomonas	Pseudomonas fluorescens	BACTERIAL	Pseudomonas fluorescens Pf-5	Pf-5			Pseudomonas fluorescens Pf-5	ATCC BAA-477		Gc00269		Genome	Complete and Published	Public	J. Craig Venter Institute, Oregon State Univ	USDA	Paulsen I		http://www.bio.jhu.edu/Directory/Faculty/Paulsen/Default.html	PFL	2005-06-30	Nature Biotech 23, 873-8	Antibiotic production, Bioremediation, Biotechnological, Environmental	220664	327			000340_GCAT
709	216595	Pseudomonas fluorescens SBW25	Pseudomonas fluorescens SBW25	229588426	455	e-129	YP_002870545.1	RNA polymerase sigma-54 factor	22	c	1	22			Pseudomonas fluorescens SBW25	Bacteria	Proteobacteria	Gammaproteobacteria	Pseudomonadales	Pseudomonadaceae	Pseudomonas	Pseudomonas fluorescens	BACTERIAL	Pseudomonas fluorescens SBW25	SBW25			Pseudomonas fluorescens SBW25			Gc01005	Gi00493	Genome	Complete and Published	Public	Sanger Institute, Univ of Birmingham, Univ of Oxford	BBSRC	Thomson NR	nrt@sanger.ac.uk		PFLU	2009-05-11	Genome Biology 10(5):R51	Bioremediation, Environmental	216595	31229			001390_GCAT
710	399739	Pseudomonas mendocina ymp	Pseudomonas mendocina ymp	146305905	464	e-132	YP_001186370.1	RNA polymerase factor sigma-54	22	f	1	19			Pseudomonas mendocina ymp	Bacteria	Proteobacteria	Gammaproteobacteria	Pseudomonadales	Pseudomonadaceae	Pseudomonas	Pseudomonas mendocina	BACTERIAL	Pseudomonas mendocina ymp	ymp			Pseudomonas mendocina ymp			Gc00544	Gi01348	Genome	Complete and Published	Public	DOE Joint Genome Institute	DOE	Bruce D	microbes@cuba.jgi-psf.org		Pmen	2007-04-20	Unpublished	Alginate synthesis, Bioremediation, Biotechnological, Environmental, Human Pathogen, Medical	399739	17457			001765_GCAT
711	351746	Pseudomonas putida F1	Pseudomonas putida F1	148546234	458	e-130	YP_001266336.1	RNA polymerase factor sigma-54	22	f	1	20			Pseudomonas putida F1	Bacteria	Proteobacteria	Gammaproteobacteria	Pseudomonadales	Pseudomonadaceae	Pseudomonas	Pseudomonas putida	BACTERIAL	Pseudomonas putida F1	F1			Pseudomonas putida F1	ATCC 700007	No	Gc00572	Gi00953	Genome	Complete and Published	Public	DOE Joint Genome Institute	DOE	Bruce D	microbes@cuba.jgi-psf.org		Pput	2007-05-31	Unpublished	Bioremediation, Environmental	351746	13909			001392_GCAT
712	76869	Pseudomonas putida GB-1	Pseudomonas putida GB-1	167031974	450	e-127	YP_001667205.1	RNA polymerase factor sigma-54	25	f	1	23			Pseudomonas putida GB-1	Bacteria	Proteobacteria	Gammaproteobacteria	Pseudomonadales	Pseudomonadaceae	Pseudomonas	Pseudomonas putida	BACTERIAL	Pseudomonas putida GB-1	GB-1			Pseudomonas putida GB-1			Gc00719	Gi01349	Genome	Complete and Published	Public	DOE Joint Genome Institute	DOE	McCarthy J	jmmcarthy@ucsd.edu		PputGB1	2008-02-05	Unpublished	Biocatalysis, Bioremediation, Environmental, Production of bioplastics	76869	17629			001766_GCAT
713	160488	Pseudomonas putida KT2440	Pseudomonas putida KT2440	26987688	458	e-130	NP_743113.1	RNA polymerase factor sigma-54	22	f	1	20			Pseudomonas putida KT2440	Bacteria	Proteobacteria	Gammaproteobacteria	Pseudomonadales	Pseudomonadaceae	Pseudomonas	Pseudomonas putida	BACTERIAL	Pseudomonas putida KT2440	KT2440			Pseudomonas putida KT2440	ATCC 47054, DSM 6125	No	Gc00111		Genome	Complete and Published	Public	German Consortium, J. Craig Venter Institute	DOE, BMBF	Nelson KE		http://www.tigr.org/~kenelson/	PP	2002-12-03	Env Microbiology 4, 799-808	Bioremediation, Environmental	160488	267			000499_GCAT
[truncated: 157 more rows]
[truncated: 70 more columns]

## Sheet: summary of numbers
	genome size
	0_1	1_2	2_3	3_4	4_5	5_6	6_13
[truncated: 12 more rows]
