# Supplementary material for: Comparative analyses imply that the enigmatic sigma factor 54 is a central controller of the bacterial exterior
Source: BMC Genomics. 2011 Aug 1;12:385. doi: 10.1186/1471-2164-12-385 (PMC3162934; doi:10.1186/1471-2164-12-385)
Supplement: Additional file 2 — All collected Sigma-54 related EBPs with annotation. The file contains: sheet 1, which gives the complete list of putative Sigma-54 related EBPs for the studied genomes (given in additional file 1) in order of product of BLAST e-values related to experimentally verified EBPs (given in additional file 3); sheet 2, which provides the putative annotations; and sheet 3, which gives the annotation summary. [file 1471-2164-12-385-S2.XLS]

## Sheet: final list putative EBPs 
Final list of putative Sigma-54 related EBPs in order of product of BLAST e-values related to experimentally verified EBPs (supplementary file 2)
GI code	Species	NC_code	GI code	sequence	max score	max scored seq	in alignment	last 6	variable part	true EBP y=yes p=putative _px indicates the deviating position within GAFTGA	YP_code	Fasta-description	Avi_NifA BLAST E-value with: 226722016	Avi_VnfA BLAST E-value with: 226717367	EC_FhlA BLAST E-value with: 1789087	Ec_HyfR BLAST E-value with: 87082117	Ec_NorR BLAST E-value with: 87082152	Ec_PspF BLAST E-value with: 87081872	Ec_NtrC BLAST E-value with: 1790299	Pa_LipR BLAST E-value with: 169125727	Ec_ZraR BLAST E-value with: 1790437	Ec_AtoC BLAST E-value with: 1788550	Ec_QseF BLAST E-value with: 1788905	Rleg_DctD BLAST E-value with: 115257816	Pp_AlgB BLAST E-value with: 24981480	Pstut_TouR BLAST E-value with: 28475333	Pseu_DmpR BLAST E-value with: 483552	Pput_XylR BLAST E-value with: 455334	Aci_MopRBLAST E-value with: 1177236	Ctes_AphR BLAST E-value with: 3845554	Paze_HbpR BLAST E-value with: 2098614	Paer_FleQ BLAST E-value with: 1100229	Pflu_AdnA BLAST E-value with: 77381762	Ec_PrpR BLAST E-value with: 1786524	KK_PilR BLAST E-value with: 209864117	Csti_xxx BLAST E-value with: 75486044	Cper_xxx BLAST E-value with: 18146024	Bs_BkdR BLAST E-value with: 2634844	Bs_RocR BLAST E-value with: 2636582	Ec_YgeV BLAST E-value with: 1789233	Myxa_ActB BLAST E-value with: 13752434	Mtri_MmoR BLAST E-value with: 28070884	Psyr_HrpR BLAST E-value with: 148562553	Aci_AreR BLAST E-value with: 4929530	Ec_RtcR BLAST E-value with: 1789828	Gthe_CelR BLAST E-value with: 134266376	Bs_ LevR BLAST E-value with: 225185252		prod(O2:AU2)
220904908	Desulfovibrio_desulfuricans_ATCC_27774	NC_011883.faa	220904908	MRFYRTLPGGSTLDVTSFFMNRSLVSRMLMLGLPLLTLVLLLIFLTTSSSIEHIINRAIARNAQLQAQAMSLALEHALAETRNQLLILAAGSMEPQDMVRRMEFRARADGLQYREVAYVGLTPESRYLLLNHEGRIINIPMQVALDSPASPFHNLGGDQRPGYVNVGQPMEAVYAMVPVDKSLQSVSLHVLRFFTAVHDKNGNFQGYLLLSLDMKDLRNIVSRYSSPDAPIAASGTDTRVRSLFFDRDGWMIFQSEVPDAALAGKSLGNDAVRAGFWGDYGRPGFSMAFRPSPDHINYWSMVAEVQGGHAGQLPMTESSTIWSNGQMRVERVSYVPVAFNPGSGGEPVVLGGLAVLDTSFTTTRTGMQIMGIYAVSFMGGMVLLALSLWWLARQMGKSL…	314	mdtlfghvkgaftea		gaftea	_tea	y_p5	YP_002480220.1	Sigma 54 interacting domain protein	1e-54	2e-47	6e-43	3e-42	2e-43	1e-43	3e-46	4e-52	1e-51	2e-47	6e-51	7e-46	2e-42	4e-34	3e-44	2e-43	4e-42	4e-42	3e-39	8e-45	9e-45	2e-43	3e-44	1e-41	6e-51	5e-40	3e-46	3e-46	4e-37	8e-30	3e-38	8e-23	4e-33	2e-15	5e-17		0
46578568	Desulfovibrio_vulgaris_Hildenborough	NC_002937.faa	46578568	MRFYRPPIIGSVFRTDRSAREWSIPKRMLLVGVPLLAAVLACFAFVTYKVGAHYLTTAYSRNSLTRAKAQAHEIASRLETARNELLFMADGILDPKRLARYLQGRTEAEGLRYREIAFQGNGGKDDAFVLLNTGRGVVSIPPDTALATRFGPFTRQSAPTDPQPGQVYLSQPLEVIYPSVPVPGGVQTLPLHVIRLSTPVFAEDGTMRGMLLLSLDVVALRNVLSLYASQRSPLHIYPQESERYRSFMFDPAGWILFQSESPDLPDADLSNDVVRSGLQGDLGRTGLDIAFRPGPENENYWAMVSEVQAGRAGLSTLGSRFADAASLNRSSFVSYVPIVFRGGPGQLPSVYAGLGFIDTSFMVMASSYKLAGALSVALGLGVFVITIVMVSMGVRIARP…	281	ldalfghvkgafsea		gafsea	_sea	y_p5	YP_009376.1	HAMP domain/sigma-54 interaction domain-containing protein	9e-56	1e-54	2e-46	2e-43	3e-52	6e-47	1e-46	8e-54	2e-58	3e-53	5e-55	4e-49	1e-46	5e-42	5e-54	8e-52	9e-49	4e-46	4e-44	2e-48	3e-49	2e-46	3e-48	8e-46	4e-58	3e-46	2e-47	4e-51	2e-44	2e-31	6e-41	1e-26	9e-32	1e-17	6e-13		0
120603854	Desulfovibrio_vulgaris_DP4	NC_008751.faa	120603854	MRFYRPPIIGSVFRTDRSAREWSIPKRMLLVGVPLLAAVLACFAFVTYKVGAHYLTTAYSRNSLTRAKAQAHEIASRLETARNELLFMADGILDPKRLARYLQGRTEAEGLRYREIAFQGNGGKDDAFVLLNTGRGVVSIPPDTALATRFGPFTRQSAPTDPQPGQVYLSQPLEVIYPSVPVPGGVQTLPLHVIRLSTPVFAEDGTMRGMLLLSLDVVALRNVLSLYASQRSPLHIYPQESERYRSFMFDPAGWILFQSESPDLPDADLSNDVVRSGLQGDLGRTGLDIAFRPGPENENYWAMVSEVQAGRAGLSTLGSRFADAASLNRSSFVSYVPIVFRGGPGQLPSVYAGLGFIDTSFMVMASSYKLAGALSVALGLGVFVITIVMVSMGVRIARP…	281	ldalfghvkgafsea		gafsea	_sea	y_p5	YP_968254.1	response regulator receiver protein	1e-55	1e-54	2e-46	2e-43	3e-52	5e-47	1e-46	9e-54	2e-58	3e-53	5e-55	5e-49	1e-46	5e-42	5e-54	7e-52	1e-48	4e-46	4e-44	2e-48	3e-49	2e-46	3e-48	8e-46	4e-58	3e-46	2e-47	4e-51	2e-44	1e-31	5e-41	1e-26	8e-32	1e-17	6e-13		0
218887428	Desulfovibrio_vulgaris__Miyazaki_F_	NC_011769.faa	218887428	MRYYRPPLFGTLFRLEGNFSEWSIAKRLLFAALPAFMLLLIISGMISHRISQNFLHDALGRSSLLATLSQAHEMEQVLQQARRELLYLARTDISSASLAHHLRTRAETMGTLYREIAYQGSTPDNRLLLLNTGRDVWMVPLEQALATRFGPLTRQNTQEPKPGFVRISAPTEVVYPSVPTAGTVQGLSMHVLRLTTPVLDAAGNQTGLLTLSVDMLALRNVLSVYASRRSPLYIFPEETEKHRSFFFDSHGWILFQSESPEHPNLELSTDTVRSGMRGDFGRPGFEAAFRPNPEQERYWGMVTEVQSGNSGQSRLGTMLEDPSPMNRAFYISYAPVTFSEGPGASTVVVGGIAYTDTSFLAMAASYKLYGALFVFGLCASAVAAFILAMLGRGIAGPLH…	281	ldalfghvkgafsea		gafsea	_sea	y_p5	YP_002436749.1	Sigma 54 interacting domain protein	1e-55	2e-51	2e-46	3e-45	9e-48	5e-49	2e-44	1e-53	9e-55	9e-53	1e-55	1e-48	7e-47	2e-41	2e-51	1e-48	1e-48	2e-45	2e-41	2e-49	1e-51	6e-45	1e-48	2e-45	2e-57	9e-47	2e-49	2e-49	5e-43	2e-32	7e-43	2e-25	6e-34	1e-17	3e-13		0
239908856	Desulfovibrio_magneticus_RS_1	NC_012796.faa	239908856	MLSLFRRPSGAGPSEAYLKGLSDWSIRKKLLVFLIPPVVVVLAATGLVLNVFSNRYIDMALGRTTLTMTLAQAHEIETLLEGCREDIVAMSYRAMTRERLRHFMEASAAARGQLYAEAAYVGDGPDNQYVFIKSGERVEEVPPEVVQQAKNSPLVVSRKAIDLKRGHVSLSELVEVYYPPTGFGSKPRQRDLALLRLTSPVVEEDGRVAGFLVLSIDVRQLRNVLSLYNSPRSPLAGFNRTAENRLSFFCDERGWILFQSETLDDPVRELSVETAKSGLSGDHGKPGYDGAFRPGPRHETFWRMVTGIQQGQSGLERGEADFGPSKIASSDDFIGYAPVRFRGLGGEDAEIVGGVVYIDRSLLPRAAEFGQFNILFVTTLGAVLAMAGGIIILARVITK…	280	mdalfghvkgafsea		gafsea	_sea	y_p5	YP_002955598.1	hypothetical protein DMR_42210	3e-58	4e-51	2e-51	5e-50	4e-55	1e-44	5e-46	5e-58	2e-58	8e-50	8e-57	4e-50	5e-47	2e-42	6e-52	6e-53	5e-45	4e-49	4e-44	5e-49	7e-53	5e-45	3e-50	6e-48	2e-55	2e-41	2e-42	1e-55	2e-46	1e-32	4e-39	4e-31	4e-33	9e-16	2e-17		0
89054221	Jannaschia_CCS1	NC_007802.faa	89054221	MTQTPVLFVDDEPDLRIAGEQTLSLADLPVIACARAEAALDHISPAFPGVLVTDIRMPGMDGTALMAEALRRDPDLPVILVTGHGDVDLAVHSMRLGAYDFIEKPYAPDRLVQVIRRALDKRRLTMEVRALKAQAADGSADPISAQLIGRSTAMAQLRAQLKAVAETETDVLIEGATGTGKEVAARALHAASARAARPFVAINCAALPETLMESELFGHAPGAFEGATRERYGKFQHARGGTLFLDQIDSIPLPLQGKLLTALQDRAITPLGTNEAVALDLRVIAASRRDLAQAAAEGAFRDDLLYRLNVVTLRMPPLAERREDIPGLFQILLANASARHNRPVPAVSPDMLADLASRDWPGNIRELRNEAERAILGLGHGGAASETGRLADQMAAHER…	380	eselfghapgafega	ESELFGHAPGAFEGA	gafega	_ega	y_p4	YP_509672.1	two component, sigma54 specific, Fis family transcriptional regulator	2e-52	3e-50	9e-51	9e-49	7e-44	3e-37	1e-42	6e-49	6e-50	4e-48	3e-60	3e-62	4e-43	1e-36	4e-45	2e-40	8e-47	5e-49	1e-46	5e-50	2e-50	2e-42	2e-48	9e-53	6e-52	7e-38	4e-42	1e-51	8e-45	2e-27	1e-43	2e-33	1e-27	5e-07	9e-10		0
28869028	Pseudomonas_syringae_tomato_DC3000	NC_004578.faa	28869028	MRIKVHCQNRIGILRDILDLLVAYGVNVARGEVGGEHGDAIYLFCPNLINLQFQALRPKFEAITGVFGVKRVGLMPSERRHMELNALLGALDFPVLSIDMAGAIVAANRAAAQLLGVRVDEVPGIALSRYAEDFDLPALVRSSQSRINGLRVKVRGDVFLADIAPLQSEHDDSEAMAGAVLTLHRADRVGERIYHVRKQELRGFDSIFQSSKVMAAVVREARRMAPLDAPLLIEGETGTGKELLARACHLASPRGQSPLMALNCAGLSESMAEIELFGYEPGAFEGARVEGRLGLVELTAGGTLFLDGVGELSARMQAKLLRFIQDGSFRRVGSDEDMFLDVRVMCSTQVDLSQLCARGEFRQDLYHRLNVLSLHIPPLRDCLDGLEPLVEHFVDHASR…	360	eielfgyepgafega	EIELFGYEPGAFEGA	gafega	_ega	y_p4	NP_791647.1	phenylalanine hydroxylase transcriptional activator PhhR	3e-52	3e-54	3e-48	7e-44	6e-49	6e-43	7e-47	1e-54	3e-48	2e-47	2e-51	5e-41	1e-44	7e-41	1e-46	1e-46	1e-46	2e-45	5e-38	7e-44	5e-44	2e-41	2e-50	6e-53	1e-50	5e-48	4e-39	3e-49	5e-43	3e-34	6e-37	9e-36	1e-30	2e-16	2e-12		0
115351070	Burkholderia_cepacia_AMMD	NC_008390.faa	115351070	MPHALIVEDDPNSLSGLTALLAADGFSVDTATSLAEARTALGRSIPDVVLVDLNLPDGSGFDLLQHLPQQQPNGSLPVIVLTGNATVESAIEGLRHGIWDYLLKPINIPRLRSLLARIPRPYELIDEVRTLRASLRHLGRFGALVGRSEAMQHVYDMIEHNAGTETAVLFAGEAGTGKKLAARTLHDLSRRRKGPFVSFDCRTIAQAGRHGASLDSILFGHERGAFDGAERRESGLFEQAGGGTLCLDEITALPLVLQEALLHALDSQNFMRIGGTSSIASDFRLIATTRRPARDAVANGLLREDLWLRLDAASITMPPLRERDGDALAIADSLIDELNRDARATGRGTTDKRAAQGFVRECLSYEWPGNVRELHERVRFAYDASGDFIETLRAGEASF…	349	dsilfghergafdga	DSILFGHERGAFDGA	gafdga	_dga	y_p4	YP_772909.1	two component, sigma54 specific, Fis family transcriptional regulator	5e-41	3e-47	3e-40	2e-32	8e-33	3e-39	2e-33	2e-43	4e-37	6e-39	3e-32	2e-35	2e-34	4e-29	4e-33	4e-33	1e-37	2e-33	5e-28	8e-43	3e-42	1e-34	3e-34	1e-38	3e-39	9e-38	5e-42	4e-37	8e-37	5e-20	1e-32	2e-25	2e-27	1e-14	9e-16		0
172060075	Burkholderia_ambifaria_MC40_6	NC_010551.faa	172060075	MPHALIVEDDPNSLSGLTALLAADGFSVDTATSLAEARMALGRSIPDVVLVDLNLPDGSGFDLLQHLPQQQPNGSLPVIVLTGNATVESAIEGLRHGIWDYLLKPINIPRLRSLLARIPRPYELIDEVRTLRASLRHLGRFGALVGRSEAMQHVYDMIEHNAGTETAVLFAGEAGTGKKLAARTLHDLSRRRKGPFVSFDCRTIAQAGRHGASLDSILFGHERGAFDGAERRESGLFEQAGGGTLCLDEITALPLVLQEALLHALDSQNFMRIGGTSSIASDFRLIATTRRPARDAVANGLLREDLWLRLDAASITMPPLRERDGDALAIADSLIDELNRDARATGRGTTDKRAAQGFVRECLSYEWPGNVRELQERVRFAYDASGDFIETLRAGEASF…	349	dsilfghergafdga	DSILFGHERGAFDGA	gafdga	_dga	y_p4	YP_001807727.1	two component, sigma54 specific, Fis family transcriptional regulator	3e-41	2e-47	2e-40	1e-32	4e-33	2e-39	1e-33	2e-43	3e-37	6e-39	3e-32	2e-35	1e-34	2e-29	2e-33	2e-33	1e-37	1e-33	2e-28	8e-43	2e-42	1e-34	2e-34	7e-39	2e-39	6e-38	3e-42	3e-37	5e-37	3e-20	9e-33	1e-25	2e-27	8e-15	8e-16		0
78065724	Burkholderia_383	NC_007510.faa	78065724	MPHALIVEDDPNSLSGLTALLAADGFSVDTATSLAEARTALGRSIPDVVLVDLNLPDGSGFDLLQHLPQQQPNGSLPVIVLTGNATVESAIEGLRHGIWDYLLKPINIPRLRSLLARIPRPYELIDEVQSLRASLRHLGRFGALVGRSDAMQHVYDMIEHNARTETAVLFAGEAGTGKKLAARTLHDLSRRRKGPFVSFDCRTIAHAGRHGASLDSVLFGHERGAFDGAERRESGLFEQAGGGTLFLDEITTLPLVLQEALLHALDSQNFMRIGGTSSITSDFRLIATTRRPAREAVANGTLREDLWLRLDAASITMPPLRERDGDALAIADALIDELNRDARATGRSTTDKRAAPGFVRECLSYEWPGNVRELQERVRFAYDASGDFIETLRAGEPSF…	348	dsvlfghergafdga	DSVLFGHERGAFDGA	gafdga	_dga	y_p4	YP_368493.1	two component, sigma54 specific, Fis family transcriptional regulator	8e-43	3e-49	5e-42	3e-34	9e-34	5e-42	4e-35	2e-44	3e-38	6e-41	6e-34	3e-36	2e-35	3e-30	2e-34	4e-35	4e-37	4e-35	2e-30	1e-44	7e-44	5e-36	2e-35	8e-41	2e-40	5e-39	4e-42	5e-39	1e-38	5e-23	3e-34	2e-27	9e-29	3e-16	1e-16		0
107022216	Burkholderia_cenocepacia_AU_1054	NC_008060.faa	107022216	MPHALIVEDDPNSLSGLTALLAADGFSVDTATSLAEARTALGRSIPDVVLVDLNLPDGSGFDLLQHLPQQQPNGSLPVIVLTGNATVESAIEGLRHGIWDYLLKPINIPRLRSLLARIPRPYELIDEVQSLRASLHHLGRFGALVGRSDAMQHVYDMIEHNARTETAVLFSGEAGTGKKLAARTLHDLSRRRKGPFVSFDCRMLVQAGRHGASLDSVLFGHERGAFDGAERRETGLFEQAGGGTLFLDEITALPLVLQEALLHALDSQNFMRIGGTSSITSDFRLIAATRRPAREAVANGTLREDLWLRLDAASITMPPLRERDGDALAIADAQIDELNRDARATGRSTTDKRAAPGFVRECLSYEWPGNVRELQERVRFAYDASGDFIETLRAGEASF…	348	dsvlfghergafdga	DSVLFGHERGAFDGA	gafdga	_dga	y_p4	YP_620543.1	two component, sigma54 specific, Fis family transcriptional regulator	1e-42	5e-49	4e-42	8e-34	3e-34	3e-41	6e-35	7e-44	3e-38	3e-41	7e-34	1e-36	2e-35	9e-30	6e-34	1e-34	9e-37	3e-35	4e-29	7e-43	1e-42	3e-35	4e-35	6e-41	7e-40	1e-38	1e-40	8e-39	2e-38	1e-22	1e-32	5e-27	2e-28	2e-15	5e-16		0
116689162	Burkholderia_cenocepacia_HI2424	NC_008542.faa	116689162	MPHALIVEDDPNSLSGLTALLAADGFSVDTATSLAEARTALGRSIPDVVLVDLNLPDGSGFDLLQHLPQQQPNGSLPVIVLTGNATVESAIEGLRHGIWDYLLKPINIPRLRSLLARIPRPYELIDEVQSLRASLRHLGRFGALVGRSDAMQHVYDMIEHNARTETAVLFSGEAGTGKKLAARTLHDLSRRRKGPFVSFDCRMLVQAGRHGASLDSVLFGHERGAFDGAERRETGLFEQAGGGTLFLDEITALPLVLQEALLHALDSQNFMRIGGTSSITSDFRLIAATRRPAREAVANGTLREDLWLRLDAASITMPPLRERDGDALAIADAQIDELNRDARATGRSTTDKRAAPGFVRECLSYEWPGNVRELQERVRFAYDASGDFIETLRAGEASF…	348	dsvlfghergafdga	DSVLFGHERGAFDGA	gafdga	_dga	y_p4	YP_834785.1	two component, sigma54 specific, Fis family transcriptional regulator	1e-42	5e-49	4e-42	7e-34	2e-34	2e-41	6e-35	7e-44	3e-38	3e-41	7e-34	1e-36	2e-35	9e-30	6e-34	1e-34	9e-37	2e-35	4e-29	8e-43	1e-42	3e-35	3e-35	6e-41	7e-40	1e-38	1e-40	8e-39	2e-38	1e-22	9e-33	4e-27	2e-28	2e-15	5e-16		0
134295170	Burkholderia_vietnamiensis_G4	NC_009256.faa	134295170	MADSPPLLTRLAFTMPHALIVEDDPNSLSGLTALLAADGFSVDTATSLAEARTALGRAIPDVVLVDLNLPDGSGFDLLQHLPQQQPNGSLPVIVLTGNATVESAIEGLRHGIWDYLLKPINIPRLRSLLARIPRPYELIDEVQALRASLRRLGRFGALVGRSEAMQHVYDMIEHNARTETAVLFAGEAGTGKKLAARTLHDLSRRRKGPFLSFDCRMIAQANRHGASLDSVLFGHERGAFDGAERRETGLFEQAGGGTLFLDEITALPLVLQEALLHALDSQNFMRIGGTSSIASDFRLIAATRRPAREAVANGTLREDLWLRLDAASITMPPLRERDGDVLAIADALIDELNREARATGRSTTDKRAAPGFVRECLSYEWPGNVRELHERVRFAYDAS…	348	dsvlfghergafdga	DSVLFGHERGAFDGA	gafdga	_dga	y_p4	YP_001118905.1	two component, sigma54 specific, Fis family transcriptional regulator	3e-43	8e-50	1e-42	1e-34	1e-33	1e-41	8e-36	4e-45	4e-38	8e-42	2e-34	2e-37	6e-36	2e-30	7e-35	3e-35	1e-37	1e-35	5e-30	1e-44	1e-44	3e-36	2e-35	6e-42	9e-41	5e-39	1e-41	4e-40	8e-39	1e-22	1e-33	4e-27	5e-28	4e-15	7e-16		0
161525334	Burkholderia_multivorans_ATCC_17616_JGI	NC_010084.faa	161525334	MPHALIVEDDPNSLSGLTALLAADGFSVDTATSLAEARTALGRSIPDVVLVDLNLPDGSGFDLLQHLPQQQPNGSLPVIVLTGNATVESAIEGLRHGIWDYLLKPINIPRLRSLLARIPRPYELIDEVQSLRTSLRQLGRFGALVGRSEAMQHVYDMIEHNARTETAVLFSGEAGTGKKLAARTLHDLSRRRKGPFVSFDCRTLAQAGRHGASLDSVLFGHERGAFDGADRREVGLFEQAGGGTLFLDEITALPLVLQEALLHALDSQNFMRIGGTSTIASDFRLIAATRRPAREAVANGTLREDLWLRLDAASITMPPLRERDGDALAIADALIDQLNRDAHATGRGTTDKRAAPGFVRECLSYEWPGNVRELQERVRFAYDASGDFIETLRAGEASF…	348	dsvlfghergafdga	DSVLFGHERGAFDGA	gafdga	_dga	y_p4	YP_001580346.1	two component, sigma54 specific, Fis family transcriptional regulator	1e-43	2e-51	5e-43	3e-34	1e-34	2e-41	3e-36	3e-44	2e-39	7e-42	1e-34	1e-36	6e-38	7e-32	5e-36	4e-36	4e-39	3e-36	3e-30	2e-44	7e-44	6e-36	5e-37	1e-42	1e-42	8e-40	3e-41	6e-40	6e-39	5e-22	2e-33	5e-27	9e-29	1e-15	9e-16		0
170732450	Burkholderia_cenocepacia_MC0_3	NC_010508.faa	170732450	MPHALIVEDDPNSLSGLTALLAADGFSVDTATSLAEARTALGRSIPDVVLVDLNLPDGSGFDLLQHLPQQQPNGSLPVIVLTGNATVESAIEGLRHGIWDYLLKPINIPRLRSLLARIPRPYELIDEVQSLRASLRHLGRFGALVGRSDAMQHVYDMIEHNARTETAVLFSGEAGTGKKLAARTLHDLSRRRKGPFVSFDCRMLVQAGRHGASLDSVLFGHERGAFDGAERRETGLFEQAGGGTLFLDEITALPLVLQEALLHALDSQNFMRIGGTSAITSDFRLIAATRRPAREAVANGTLREDLWLRLDAASITMPPLRERDGDALAIADAQIDELNREARATGRSTTDKRAAPGFVRECLSYEWPGNVRELQERVRFAYDASGDFIETLRAGEASF…	348	dsvlfghergafdga	DSVLFGHERGAFDGA	gafdga	_dga	y_p4	YP_001764397.1	two component, sigma54 specific, Fis family transcriptional regulator	2e-42	4e-49	3e-42	9e-34	2e-34	1e-41	4e-35	1e-43	3e-38	2e-41	9e-34	7e-37	1e-35	7e-30	4e-34	2e-34	1e-36	5e-35	6e-29	5e-43	7e-43	4e-35	9e-35	5e-41	5e-40	2e-38	1e-40	8e-39	2e-38	1e-22	9e-33	6e-27	2e-28	8e-16	6e-16		0
189349929	Burkholderia_multivorans_ATCC_17616_Tohoku	NC_010804.faa	189349929	MPHALIVEDDPNSLSGLTALLAADGFSVDTATSLAEARTALGRSIPDVVLVDLNLPDGSGFDLLQHLPQQQPNGSLPVIVLTGNATVESAIEGLRHGIWDYLLKPINIPRLRSLLARIPRPYELIDEVQSLRTSLRQLGRFGALVGRSEAMQHVYDMIEHNARTETAVLFSGEAGTGKKLAARTLHDLSRRRKGPFVSFDCRTLAQAGRHGASLDSVLFGHERGAFDGADRREVGLFEQAGGGTLFLDEITALPLVLQEALLHALDSQNFMRIGGTSTIASDFRLIAATRRPAREAVANGTLREDLWLRLDAASITMPPLRERDGDALAIADALIDQLNRDAHATGRGTTDKRAAPGFVRECLSYEWPGNVRELQERVRFAYDASGDFIETLRAGEASF…	348	dsvlfghergafdga	DSVLFGHERGAFDGA	gafdga	_dga	y_p4	YP_001945557.1	sigma54-dependent DNA-binding transcriptional regulator	1e-43	2e-51	5e-43	3e-34	1e-34	2e-41	3e-36	3e-44	2e-39	7e-42	1e-34	1e-36	6e-38	7e-32	5e-36	4e-36	4e-39	3e-36	3e-30	2e-44	7e-44	6e-36	5e-37	1e-42	1e-42	8e-40	3e-41	6e-40	6e-39	5e-22	2e-33	5e-27	9e-29	1e-15	9e-16		0
206559404	Burkholderia_cenocepacia_J2315	NC_011000.faa	206559404	MPHALIVEDDPNSLSGLTALLAADGFSVDTATSLAEARTALGRSIPDVVLVDLNLPDGSGFDLLQHLPQQQPNGSLPVIVLTGNATVESAIEGLRHGIWDYLLKPINIPRLRSLLARIPRPYELIDEVQSLRASLRHLGRFGALVGRSDAMQHVYDMIEHNARTETAVLFSGEAGTGKKLAARTLHELSRRRKGPFVSFDCRMLAQAGRHGASLDSVLFGHERGAFDGAERRELGLFEQAGGGTLFLDEITALPLVLQEALLHALDSQNFMRIGGTSSITSDFRLIAATRRPAREAVANGTLREDLWLRLDAASITMPPLRERDGDALAIADAQIDELNREARATGRSTTDKRAAPGFVRECLSYEWPGNVRELQERVRFAYDASGDFIETLRAGEASF…	348	dsvlfghergafdga	DSVLFGHERGAFDGA	gafdga	_dga	y_p4	YP_002230165.1	sigma-54 interacting response regulator protein	1e-42	2e-49	4e-42	4e-34	3e-34	2e-41	3e-35	1e-43	5e-38	1e-41	1e-33	2e-36	3e-36	7e-30	1e-34	2e-34	5e-37	1e-35	5e-29	3e-43	5e-43	2e-35	5e-36	4e-42	1e-39	1e-37	1e-40	3e-38	2e-38	1e-22	5e-33	2e-27	1e-28	1e-16	2e-16		0
206561194	Burkholderia_cenocepacia_J2315	NC_011000.faa	206561194	MPHALIVEDDPNSLSGLTALLAADGFSVDTATSLAEARTALGRSIPDVVLVDLNLPDGSGFDLLQHLPQQQPNGSLPVIVLTGNATVESAIEGLRHGIWDYLLKPINIPRLRSLLARIPRPYELIDEVQSLRASLRHLGRFGALVGRSDAMQHVYDMIEHNARTETAVLFSGEAGTGKKLAARTLHELSRRRKGPFVSFDCRMLAQAGRHGASLDSVLFGHERGAFDGAERRELGLFEQAGGGTLFLDEITALPLVLQEALLHALDSQNFMRIGGTSSITSDFRLIAATRRPAREAVANGTLREDLWLRLDAASITMPPLRERDGDALAIADAQIDELNREARATGRSTTDKRAAPGFVRECLSYEWPGNVRELQERVRFAYDASGDFIETLRAGEASF…	348	dsvlfghergafdga	DSVLFGHERGAFDGA	gafdga	_dga	y_p4	YP_002231959.1	sigma-54 interacting response regulator protein	1e-42	2e-49	4e-42	4e-34	3e-34	2e-41	3e-35	1e-43	5e-38	1e-41	1e-33	2e-36	3e-36	7e-30	1e-34	2e-34	5e-37	1e-35	5e-29	3e-43	5e-43	2e-35	5e-36	4e-42	1e-39	2e-37	1e-40	3e-38	2e-38	1e-22	5e-33	3e-27	1e-28	1e-16	2e-16		0
66046803	Pseudomonas_syringae_pv_B728a	NC_007005.faa	66046803	MRIKVHCQNRIGILRDILDLLVAYGVNVARGEVGGEHGDAIYLHCPNLINLQFQALRPKFEAITGVFGVKRVGLMPSERRHMELNALLGALEFPVLSIDMGGAIVAANRAAAQLLGVRVDEVPGMPLSRYAEDFDLPELVRASQSRINGLRVKVCGDVFLADIAPLQSEHDDSEAMAGAVLTLHRADRVGERIYHVRKQELRGFDSIFQSSKVMAAVVREARRMAPLDAPLLIEGETGTGKELLARACHLASPRGQSPLMALNCAGLSESMAEIELFGYDPGAFEGARAEGRLGLLELTAGGTLFLDGVGELSARMQAKLLRFIQDGSFRRVGSDEDMFLDVRVMCSTQVDLSELCAKGMFRQDLYHRLNVLSLHIPPLRDCLDGLEPLVEHFLDQASR…	339	eielfgydpgafega	EIELFGYDPGAFEGA	gafega	_ega	y_p4	YP_236644.1	helix-turn-helix, Fis-type	3e-52	2e-53	9e-48	2e-44	3e-49	1e-43	9e-46	2e-53	9e-49	2e-47	6e-51	3e-40	2e-46	3e-42	3e-48	8e-49	9e-47	4e-47	1e-39	2e-42	1e-42	2e-41	2e-49	2e-53	6e-51	1e-48	2e-39	2e-51	3e-43	1e-35	3e-37	3e-35	4e-29	6e-18	4e-13		0
71733803	Pseudomonas_syringae_phaseolicola_1448A	NC_005773.faa	71733803	MRIKVHCQNRIGILRDILDLLVAYGVNVARGEVGGEHGDAIYLHCPNLINLQFQALRPKFEAITGVFGVKRVGLMPSERRHMELNALLGALEFPVLSIDMVGAIVAANRAAAQLLGVRVDEVPGMPLSRYAEDFDLPELVRASQSRINGLRVKVRGDVFLADIAPLQSEHDDSEAMAGAVLTLHRADRVGERIYNVRKQELRGIFQSSKVMAAVVREARRMAPLDAPLLIEGETGTGKELLARACHLASPRGQSPLMALNCAGLSESMAEIELFGYDPGAFEGARAEGRLGLLELTAGGTLFLDGVGELSARMQAKLLRFIQDGSFRRVGSDEDMFLDVRVMCSTQVELSELCAQGVFRQDLYHRLNVLSLHIPPLRDCLDGLEPLVEHFLDHASRQIG…	339	eielfgydpgafega	EIELFGYDPGAFEGA	gafega	_ega	y_p4	YP_275678.1	transcriptional regulator PhhR	7e-52	6e-53	2e-47	4e-43	2e-47	2e-43	2e-45	4e-53	4e-47	5e-47	5e-49	5e-39	6e-47	1e-41	6e-47	6e-48	1e-45	2e-47	2e-38	9e-42	8e-42	3e-41	5e-49	7e-53	1e-50	2e-48	3e-38	4e-51	3e-42	7e-35	2e-37	1e-34	3e-28	1e-16	2e-12		0
77457727	Pseudomonas_fluorescens_Pf0_1	NC_007492.faa	77457727	MRIKVHCQNRIGILRDILNLLVEYGINVARGEVGGEHGNAIYLHCPNLINIQFQALRPKFEAIAGVFGVKRVGLMPSERRHMELNALLGALEFPVLSIDMGGSIVAANRAAAQLLGVRVDEVPGIPLSRYAEDFDLPELVRANKSRINGMRVKVKGDIFLADIAPLQSEHDDSEAMAGAVLTLHRADRVGERIYNVRKQELRGFDSIFQSSKVMAAVVREARRMAPLDAPLLIEGETGTGKELLARACHLASPRGQSPLMALNCAGLPESMAETELFGYGPGAFEGARAEGKLGLLELTAGGTLFLDGVGEMSPRLQVKLLRFLQDGCFRRVGSDEEVYLDVRVICATQVDLSELCARGEFRQDLYHRLNVLSLHIPPLRECLDGLTPLVEHFLDQASR…	337	etelfgygpgafega	ETELFGYGPGAFEGA	gafega	_ega	y_p4	YP_347232.1	transcriptional regulator TyrR	7e-55	5e-56	6e-51	1e-44	5e-52	5e-44	7e-49	2e-56	2e-50	6e-49	2e-54	1e-42	4e-47	8e-43	3e-50	8e-51	4e-48	1e-47	5e-41	3e-44	3e-44	7e-44	5e-51	9e-55	1e-52	5e-47	1e-40	5e-52	3e-46	2e-36	2e-38	5e-39	4e-28	7e-16	3e-14		0
15596070	Pseudomonas_aeruginosa	NC_002516.faa	15596070	MRIKVHCQNRVGILRDILNLLVDYGINVNRGEVGGDQGNAIYLLCPNMINLQLQSLRPKLEAVPGVFGVKRVGLMPSERRHLELNALLAALDFPVLSVDMGGQIVAANRAAAQLLGVRVDEVPGIPLSRYVEDLDLPELVRANKARINGLRVKVKGDVFLADIAPLQSEHDESEALAGAVLTLHRADRVGERIYHVRKQELRGFDSIFQSSRVMAAVVREARRMAPLDAPLLIEGETGTGKELLARACHLASPRGQSPFMALNCAGLPESMAETELFGYGPGAFEGARPEGKLGLLELTAGGTLFLDGVGEMSPRLQAKLLRFLQDGCFRRVGSDEEVYLDVRVICATQVDLSELCAKGEFRQDLYHRLNVLSLHIPPLRECLDGLAPLAEHFLDQASR…	337	etelfgygpgafega	ETELFGYGPGAFEGA	gafega	_ega	y_p4	NP_249564.1	transcriptional regulator PhhR	1e-55	8e-58	3e-51	2e-45	8e-52	2e-44	2e-49	5e-55	1e-47	8e-49	2e-54	1e-41	3e-46	4e-44	3e-50	1e-50	5e-48	2e-48	1e-40	3e-45	4e-45	9e-45	1e-51	3e-54	6e-53	4e-49	8e-43	4e-52	1e-47	2e-37	4e-39	7e-40	3e-28	3e-17	2e-14		0
26991175	Pseudomonas_putida_KT2440	NC_002947.faa	26991175	MRIKVHCQNRIGILRDILNLLVEYGINVLRGEVGGDHGNAIYLHCPNLINLQFQALRPKFEAIAGVFGVKRVGLMPSERRHMELNALLGALDFPVLSIDMGGSIVAANRAAAQLLGVRVDEVPGMPLARYVEDFDLPELVRANKSRINGLRIKVKGDVFLADIAPLQSEHDDSEALAGAVLTLHRADRIGERIYNVRKQELRGFDSIFQSSRVMAAVVREARRMAPLDAPLLIEGETGTGKELLARACHLASPRGQSPLMALNCAGLPESMAETELFGYGPGAFEGARAEGKLGLLELTAGGTLFLDGVGEMSPRLQVKLLRFLQDGCFRRVGSDEEVYLDVRVICATQVDLSELCARGEFRQDLYHRLNVLSLHIPPLRECMDGLEGLVQHFLDQASR…	337	etelfgygpgafega	ETELFGYGPGAFEGA	gafega	_ega	y_p4	NP_746600.1	transcriptional regulator TyrR	7e-53	3e-55	6e-50	1e-44	1e-50	9e-42	4e-49	1e-55	3e-49	8e-48	1e-53	1e-42	4e-45	5e-42	7e-49	3e-49	1e-47	2e-47	1e-39	1e-44	7e-45	5e-41	2e-52	9e-54	2e-52	1e-46	4e-40	2e-53	1e-44	4e-37	8e-37	4e-38	3e-28	8e-15	9e-14		0
70729004	Pseudomonas_fluorescens_Pf-5	NC_004129.faa	70729004	MRIKVHCQNRIGILRDILNLLVEYGINVARGEVGGEHGNAIYLHCPNLINLQFQALRPKFESIAGVFGVKRVGLMPSERRHMELNALLGALEFPVLSIDMGGSIVAANRAAAQLLGVRVDEVPGIPLSRYAEDFDLPELVRANQSRINGLRVKVRGDVFLADIAPLQSEHDDSEAMAGAVLTLHRADRVGERIYNVRKQELRGFDSIFQSSKVMAAVVREARRMAPLDAPLLIEGETGTGKELLARACHLASPRGQSPLMALNCAGLPESMAETELFGYGPGAFEGARAEGKLGLLELTAGGTLFLDGVGEMSPRLQVKLLRFLQDGCFRRVGSDEEVYLDVRVICATQVDLSELCVRGEFRQDLYHRLNVLSLHIPPLRECLDGLTPLVEHFLDQASR…	337	etelfgygpgafega	ETELFGYGPGAFEGA	gafega	_ega	y_p4	YP_258738.1	sigma-54 dependent transcriptional regulator PhhR	2e-54	3e-55	3e-50	5e-44	1e-51	1e-43	2e-48	1e-56	3e-49	2e-48	1e-53	7e-43	1e-46	3e-42	4e-50	2e-50	3e-47	6e-47	1e-40	4e-44	3e-44	2e-43	8e-51	5e-54	8e-52	2e-46	3e-40	2e-51	2e-45	4e-36	4e-38	5e-39	1e-27	6e-16	4e-14		0
104782887	Pseudomonas_entomophila_L48	NC_008027.faa	104782887	MRIKVHCQNRIGILRDILNLLVEYGINVLRGEVGGDHGNAIYLHCPNLINLQFQALRPKFESIAGVFGVKRVGLMPSERRHMELNALLGALDFPVLSIDMGGSIVAANRGAAQLLGVRVDEVPGIPLSRYVEDFDLPELIRANKSRINGLRIKVKGDVFLADIAPLQSEHDDSEALAGAVITLHRADRIGERIYNVRKQELRGFDSIFQSSRVMAAVVREARRMAPLDAPLLIEGETGTGKELLARACHLASPRGQAPLMALNCAGLPESMAETELFGYGPGAFEGARAEGKLGLLELTAGGTLFLDGVGEMSPRLQVKLLRFLQDGCFRRVGSDEEVYLDVRVICATQVDLSELCARGEFRQDLYHRLNVLSLHIPPLRECMDGLEGLVQHFLDQASR…	337	etelfgygpgafega	ETELFGYGPGAFEGA	gafega	_ega	y_p4	YP_609385.1	phenylalanine hydroxylase gene cluster transcription activator	6e-55	7e-56	1e-50	6e-45	2e-50	2e-43	1e-48	3e-56	5e-48	3e-47	2e-54	7e-42	2e-46	2e-41	2e-48	8e-50	2e-47	1e-48	5e-40	5e-44	2e-44	5e-41	1e-52	5e-53	3e-52	3e-47	2e-41	1e-52	4e-45	9e-38	8e-37	4e-39	1e-27	8e-16	4e-14		0
116048797	Pseudomonas_aeruginosa_UCBPP-PA14	NC_008463.faa	116048797	MRIKVHCQNRVGILRDILNLLVDYGINVNRGEVGGDQGNAIYLLCPNMINLQLQSLRPKLEAVPGVFGVKRVGLMPSERRHLELNALLAALDFPVLSVDMGGQIVAANRAAAQLLGVRVDEVPGIPLSRYVEDLDLPELVRANKARINGLRVKVKGDVFLADIAPLQSEHDESEALAGAVLTLHRADRVGERIYHVRKQELRGFDSIFQSSRVMAAVVREARRMAPLDAPLLIEGETGTGKELLARACHLASPRGQSPFMALNCAGLPESMAETELFGYGPGAFEGARPEGKLGLLELTAGGTLFLDGVGEMSPRLQAKLLRFLQDGCFRRVGSDEEVYLDVRVICATQVDLSELCAKGEFRQDLYHRLNVLSLHIPPLRECLDGLAPLAEHFLDQASR…	337	etelfgygpgafega	ETELFGYGPGAFEGA	gafega	_ega	y_p4	YP_792403.1	transcriptional regulator PhhR	1e-55	1e-57	2e-51	2e-45	8e-52	2e-44	2e-49	5e-55	2e-47	8e-49	2e-54	1e-41	4e-46	5e-44	3e-50	9e-51	5e-48	2e-48	1e-40	3e-45	4e-45	9e-45	9e-52	3e-54	6e-53	4e-49	8e-43	5e-52	2e-47	2e-37	4e-39	8e-40	3e-28	3e-17	2e-14		0
146283878	Pseudomonas_stutzeri_A1501	NC_009434.faa	146283878	MRIKILCQNRVGILRDMLNLLVDYGINVARGEVGGEQGNAVYLHCPNLMNLQLQALRPKIEALPGVFELRKVSLMPSERHSLELNALLGALEFPVLSIDMSGAIVAANRAAAQLLGVRVDEVPGMSLSRYAEDFDLPELVRANKARINGLRVKIKGDVFLADIAPLQSEHDDSEALAGAVLTLHRADRVGERIYQVRKQELRGFDSIFQSSKVMAAVVREARRMAPLDAPLLIEGETGTGKELLARACHLSSPRGQSPFMALNCAGLPESMAETELFGYGPGAFEGARPEGKLGLLELTAGGTLFLDGVGEMSPRLQAKLLRFLQDGGFRRVGSDEEVYLDVRVICATQVDLSELCAKGEFRQDLYHRLNVLSLHIPPLRDCLDGLQPLALHFIDQASR…	337	etelfgygpgafega	ETELFGYGPGAFEGA	gafega	_ega	y_p4	YP_001174031.1	transcriptional regulator PhhR	5e-56	1e-56	2e-50	1e-45	5e-51	1e-43	3e-50	1e-54	2e-49	3e-50	3e-53	4e-43	1e-45	1e-43	5e-49	3e-50	3e-47	1e-49	3e-40	5e-43	4e-43	2e-43	3e-51	8e-57	7e-52	2e-50	1e-42	8e-52	2e-46	8e-37	2e-40	4e-39	7e-29	3e-17	3e-14		0
146308131	Pseudomonas_mendocina_ymp	NC_009439.faa	146308131	MRIKVHCQNRVGILRDILNLLVDYGINVARGEVGGEQGNAIYLHCPNLINLQFQSLRPKFEAIAGVFGVKRVGLMPSERRHLELNALLGALDFPVLSIDMAGSIVAANRSAAQLLGVRVDEVPGMALSRYAEDFDLPELVRANKTRINGLRVKIKGDVFLADIAPLQNEHDDSEALAGAVLTLHRADRVGERIYHVRKQELRGFDSIFQSSKVMAAVVKEARRMAPLDAPLLIEGETGTGKELLARACHLASPRGQSPFMALNCAGLPESMAETELFGYGPGAFEGARPEGKLGLLELTAGGTLFLDGVGEMSPRLQAKLLRFLQDGCFRRVGSDEEVYLDVRVICATQVDLSELCARGEFRQDLYHRLNVLSLHIPPLRECLDGLEPLVEHFLDSASR…	337	etelfgygpgafega	ETELFGYGPGAFEGA	gafega	_ega	y_p4	YP_001188596.1	transcriptional regulator, TyrR	2e-55	2e-55	6e-50	4e-44	3e-50	4e-44	6e-49	9e-56	2e-48	8e-49	5e-53	4e-43	1e-46	1e-43	3e-51	2e-51	1e-48	2e-48	7e-40	7e-43	6e-43	2e-44	3e-51	4e-55	1e-51	1e-48	1e-41	1e-52	2e-46	5e-36	1e-38	8e-40	4e-30	4e-16	3e-14		0
148546665	Pseudomonas_putida_F1	NC_009512.faa	148546665	MRIKVHCQNRIGILRDILNLLVEYGINVLRGEVGGDHGNAIYLHCPNLINLQFQALRPKFEAIAGVFGVKRVGLMPSERRHMELNALLGALDFPVLSIDMGGSIVAANRAAAQLLGVRVDEVPGMPLARYVEDFDLPELVRANKSRINGLRIKVKGDVFLADIAPLQSEHDDSEALAGAVLTLHRADRIGERIYNVRKQELRGFDSIFQSSRVMAAVVREARRMAPLDAPLLIEGETGTGKELLARACHLASPRGQSPLMALNCAGLPESMAETELFGYGPGAFEGARAEGKLGLLELTAGGTLFLDGVGEMSPRLQVKLLRFLQDGCFRRVGSDEEVYLDVRVICATQVDLSELCARGEFRQDLYHRLNVLSLHIPPLRECMDGLEGLVQHFLDQASR…	337	etelfgygpgafega	ETELFGYGPGAFEGA	gafega	_ega	y_p4	YP_001266767.1	transcriptional regulator, TyrR	7e-53	3e-55	6e-50	1e-44	1e-50	9e-42	5e-49	1e-55	2e-49	8e-48	1e-53	1e-42	4e-45	6e-42	7e-49	3e-49	1e-47	2e-47	1e-39	9e-45	7e-45	5e-41	2e-52	1e-53	2e-52	1e-46	4e-40	2e-53	1e-44	4e-37	8e-37	4e-38	3e-28	8e-15	1e-13		0
152984647	Pseudomonas_aeruginosa_PA7	NC_009656.faa	152984647	MHCQNRVGILRDILDLLVDYGINVNRGEVGGDQGNAIYLLCPNLINLQLQSLRPKLEAVPGVFGVKRVGLMPSERRHLELNALLAALDFPVLSVDMGGQIVAANRAAAQLLGVRVDEVPGIPLSRYVEDLDLPELVRANKARINGLRVKVKGDVFLADIAPLQSEHDESEALAGAVLTLHRADRVGERIYHVRKQELRGFDSIFQSSRVMAAVVREARRMAPLDAPLLIEGETGTGKELLARACHLASPRGQSPFMALNCAGLPESMAETELFGYGPGAFEGARPEGKLGLLELTAGGTLFLDGVGEMSPRLQAKLLRFLQDGCFRRVGSDEEVYLDVRVICATQVDLSELCAKGEFRQDLYHRLNVLSLHIPPLRECLDGLAPLAEHFLDQASRQIGC…	337	etelfgygpgafega	ETELFGYGPGAFEGA	gafega	_ega	y_p4	YP_001349987.1	transcriptional regulator PhhR	1e-55	9e-59	5e-51	4e-45	9e-52	5e-44	5e-49	6e-55	1e-46	2e-48	3e-54	2e-41	7e-46	6e-44	7e-50	2e-50	9e-48	5e-48	8e-41	2e-45	5e-45	6e-44	1e-51	7e-54	1e-52	2e-48	9e-43	1e-51	4e-47	3e-37	4e-39	1e-39	3e-28	5e-17	3e-14		0
167034989	Pseudomonas_putida_GB_1	NC_010322.faa	167034989	MRIKVHCQNRIGILRDILNLLVEYGINVLRGEVGGDHGNAIYLHCPNLINLQFQALRPKFEAIAGVFGVKRVGLMPSERRHMELNALLGALDFPVLSIDMGGSIVAANRSAAQLLGVRVDEVPGMPLARYVEDFDLPELVRANKSRINGLRIKVKGDVFLADIAPLQSEHDESEALAGAVLTLHRADRIGERIYNVRKQELRGFDSIFQSSRVMAAVVREARRMAPLDAPLLIEGETGTGKELLARACHLASPRGQSPLMALNCAGLPESMAETELFGYGPGAFEGARAEGKLGLLELTAGGTLFLDGVGEMSPRLQVKLLRFLQDGCFRRVGSDEEVYLDVRVICATQVDLSELCARGEFRQDLYHRLNVLSLHIPPLRECMDGLEGLVQHFLDQASR…	337	etelfgygpgafega	ETELFGYGPGAFEGA	gafega	_ega	y_p4	YP_001670220.1	transcriptional regulator, TyrR	3e-53	3e-55	3e-50	8e-45	2e-50	3e-42	4e-49	3e-56	8e-49	6e-48	9e-54	8e-43	3e-45	2e-41	1e-48	5e-50	7e-47	2e-47	4e-40	7e-45	6e-45	4e-41	8e-53	2e-53	1e-51	9e-47	2e-40	7e-54	1e-44	2e-37	4e-37	1e-38	3e-28	5e-15	8e-14		0
170722941	Pseudomonas_putida_W619	NC_010501.faa	170722941	MRIKVHCQNRIGILRDILNLLVEYGINVLRGEVGGDHGNAIYLHCPNLINLQFQALRPKFESIAGVFGVKRVGLMPSERRHMELNALLGALDFPVLSVDMGGSIVAANRTAAQLLGVRVDEVPGIPLARYVEDFDLPELVRANKSRINGLRVKVKGDIFLADIAPLQSEHDDSEALAGAVLTLHRADRIGERIYNVRKQELRGFDSIFQSSRVMAAVVREARRMAPLDAPLLIEGETGTGKELLARACHLASPRGQAPLMALNCAGLPESMAETELFGYGPGAFEGARAEGKLGLLELTAGGTLFLDGVGEMSPRLQVKLLRFLQDGCFRRVGSDEEVYLDVRVICATQVDLSELCARGEFRQDLYHRLNVLSLHIPPLRECMDGLEGLVQHFLDQASR…	337	etelfgygpgafega	ETELFGYGPGAFEGA	gafega	_ega	y_p4	YP_001750629.1	transcriptional regulator, TyrR	2e-53	1e-55	3e-50	1e-44	4e-51	2e-42	4e-49	3e-57	2e-50	5e-48	1e-53	7e-43	3e-45	2e-41	4e-49	2e-50	3e-47	3e-47	2e-40	7e-45	2e-45	6e-42	1e-52	4e-54	6e-52	2e-46	2e-40	3e-53	1e-44	1e-36	5e-37	2e-39	6e-28	1e-15	4e-14		0
218893158	Pseudomonas_aeruginosa_LESB58	NC_011770.faa	218893158	MRIKVHCQNRVGILRDILNLLVDYGINVNRGEVGGDQGNAIYLLCPNMINLQLQSLRPKLEAVPGVFGVKRVGLMPSERRHLELNALLAALDFPVLSVDMGGQIVAANRAAAQLLGVRVDEVPGIPLSRYVEDLDLPELVRANKARINGLRVKVKGDVFLADIAPLQSEHDESEALAGAVLTLHRADRVGERIYHVRKQELRGFDSIFQSSRVMAAVVREARRMAPLDAPLLIEGETGTGKELLARACHLASPRGQSPFMALNCAGLPESMAETELFGYGPGAFEGARPEGKLGLLELTAGGTLFLDGVGEMSPRLQAKLLRFLQDGCFRRVGSDEEVYLDVRVICATQVDLSELCAKGEFRQDLYHRLNVLSLHIPPLRECLDGLAPLAEHFLDQASR…	337	etelfgygpgafega	ETELFGYGPGAFEGA	gafega	_ega	y_p4	YP_002442027.1	transcriptional regulator PhhR	1e-55	1e-57	2e-51	2e-45	8e-52	2e-44	2e-49	5e-55	2e-47	8e-49	2e-54	1e-41	3e-46	4e-44	3e-50	9e-51	5e-48	2e-48	1e-40	3e-45	4e-45	9e-45	9e-52	3e-54	6e-53	4e-49	8e-43	5e-52	1e-47	2e-37	4e-39	7e-40	3e-28	3e-17	2e-14		0
229591871	Pseudomonas_fluorescens_SBW25	NC_012660.faa	229591871	MRIKVHCQNRIGILRDILNLLVEYGVNVAKGEVGGEHGNAIYLYCPNLVNMQFQALRPQFEAITGVFGVKRVGLMPSERRHMELNALLGALEFPVLSIDMGGSIVAANRAAAQLLGVRVDEVPGIPLSRYAEDFDLPELVRASKSRINGLRVKVKGDVFLADIAPLQSSEHDDSEAMAGAVLTLHRADRVGERIYNVRKQELRGFDSIFQSSKVMAAVVREARRMAPLDAPLLIEGETGTGKELLARACHLASPRGQSPLMALNCAGLPESMAETELFGYGPGAFEGARAEGKLGLLELTAGGTLFLDGVGEMSARLQVKLLRFLQDGCFRRVGSDEEVYLDVRVICATQVDLSELCARGEFRQDLYHRLNVLSLHIPPLRECLDGLAPLVEHFLDQAS…	337	etelfgygpgafega	ETELFGYGPGAFEGA	gafega	_ega	y_p4	YP_002873990.1	transcriptional regulation of aroF, aroG, tyrA and aromatic amino acid transport	2e-54	2e-55	3e-51	1e-44	4e-52	6e-44	4e-49	8e-56	4e-49	6e-49	7e-55	3e-43	5e-47	1e-41	4e-49	1e-49	7e-47	2e-47	8e-41	3e-44	7e-44	8e-44	5e-51	9e-55	9e-53	7e-47	2e-40	5e-52	5e-46	7e-37	7e-39	4e-39	5e-28	1e-16	4e-13		0
162454454	Sorangium_cellulosum__So_ce_56_	NC_010162.faa	162454454	MRDLDWNSFDVLVVDDEQDNLDAFRFAFRKSFKIHYALGGAEALSLLDRLDPAVIVADQRMPGMSGIEFLKQAKERRPDAAGVLLTAYADMTVLIDAVNSGAVDRYVQKPWNSKELAVILRQAIAGVATLRENRRLREQLAQYAGYLEREQRDPIDFGEIAGESEAMREVAARIGEVAKAATHVLIEGEEGAEKEVVARAIHVGSPREERPFVKVTCAAFRGDTLERELFGWRRGAFDGAFAERAGRLELAHRGTIYLDEPAPLTPSLQARLLRVLTDGEVERLGSTETTRVDVRVVLSLTPGIDEAWARAGVLPELVSRLSVFPLRLPPLRERREDIRALAEHFLRKVARRNARAATALSEEALAKLAAYTWPGNTRELENVVERAAILSRGDVILPE…	335	erelfgwrrgafdga	ERELFGWRRGAFDGA	gafdga	_dga	y_p4	YP_001616821.1	sigma-54 dependent DNA-binding response regulator	3e-49	3e-49	2e-48	7e-44	2e-45	1e-36	2e-39	2e-44	7e-43	7e-46	5e-41	2e-34	1e-39	6e-48	3e-51	2e-52	2e-52	6e-50	1e-42	5e-43	2e-43	2e-37	4e-40	1e-38	4e-49	2e-41	4e-41	2e-39	2e-45	3e-23	1e-29	3e-24	4e-18	2e-10	1e-11		0
19705136	Fusobacterium_nucleatum	NC_003454.faa	19705136	MLLLGFRLDNDLKLEFENNFENDLVFVENIMSFMEAIKSRKYEAIVIDERNSKEEALINLIVKVTEIQKKAVIIILGETSNWRIIAGSIKAGAYDYILKPELPRTIVRIVEKSVKDYKGLVERVDKTKSTGEKLIGRSKLMIDLYKVIGKVANNSAPVLVTGERGTGKTSVAKAIHQFSNVYDKPLISINCNSYRANLLERKLFGYEKGSFEGAAFSQYGELEKAEGGILHLANIESLSLDMQSKILFLLEENKFLRLGGMEPINAFVRIIASTSVNLEELIEKGLFIDELYRKLKVLEIDIPNLKERKEDIPFIIDHYMAECNQEMNKNIKGVTKVALKKIMRYDWPGNVNELKNAIKYAVAMCRGSSILIEDLPPNVVGEKILNGKEESKTVSIENL…	326	erklfgyekgsfega	ERKLFGYEKGSFEGA	gsfega	gsf_ega	y_p4	NP_602631.1	nitrogen assimilation regulatory protein	1e-43	7e-47	7e-43	1e-46	3e-35	2e-38	3e-42	5e-45	3e-44	9e-43	2e-42	3e-35	2e-42	1e-33	3e-41	4e-41	5e-44	4e-42	2e-39	4e-43	6e-44	7e-36	6e-41	4e-44	3e-53	2e-35	5e-34	1e-41	2e-37	2e-29	7e-35	3e-33	2e-24	2e-16	9e-15		0
71734214	Pseudomonas_syringae_phaseolicola_1448A	NC_005773.faa	71734214	MHGSAPTRHLLIIDGGDDCHPLIPALSDAGWTVQESTSGSTFSPDRDVGLIRLTSGHFEQLPRLQELVAHSNMRWVAVLSANDLQREKIGDFVCQWFFDFHALPFDAARLHGTLDKAFAAGRPEAQGGLALSEAEAELLGDSRPIRELRKLLSWLAPIDSPVLIRGERGTGKELIARSLHVQSQRRGKPFVVVDCGAFTGHSIQAELFGHEDDAFDGAQAHRIGLLEAADGGTLLLDEVGDLPLETQTSLLRFLEDRQIERLGGGESIAVDVRVLAATREDLETAVRKKRFREDLYYQLNVLQVGVAPLRERHGDLALLANHFAHFYSQDSGRRARSFSQDALVALGKHDWPGNVRELAGRVRRGLLLAEGRQIEAANLGLLGEEDSAGSMGTLEEYKS…	307	qaelfgheddafdga	QAELFGHEDDAFDGA	dafdga	daf_dga	y_p4	YP_274440.1	sigma-54 dependent transcriptional regulator	1e-49	3e-54	2e-52	6e-51	3e-43	8e-45	3e-48	4e-57	2e-51	6e-54	6e-50	5e-47	3e-49	3e-43	4e-52	3e-48	2e-49	4e-58	3e-45	3e-58	9e-59	5e-44	2e-45	2e-47	3e-54	1e-44	3e-40	8e-55	7e-48	3e-33	1e-36	9e-33	2e-26	2e-16	1e-14		0
39995947	Geobacter_sulfurreducens	NC_002939.faa	39995947	MAAILIIDDDDSMRSSLWHMVKRMGHQVDSAPTLREGLEKASTGAFDVVLLDVSMPDGNGLDILPDIQRTPAEPEVIIITGYGNPDSAELAIRSGAWDYIEKGTSLKAMTLHLVRALQYRQEKIASRGASVTALKRHDIVGNSHKIRDCLDLVAQAAAGDTSVMITGETGTGKELFARAIHSNSRRAEGNFVVVDCAALPETLVESLLFGHEKGTFTGAEKAREGLIQQAHGGSLFLDEVGELPLSVQKAFLRVLQERRFRPLGSQREQVSDFRLISATNRDLDQMVRDGGFRDDLLFRLRAFAIELPPLRERPEDIKELARHHVDRLCERYGLAPKGFAPEFLDTLAQHSWPGNVRELVNTLERALASARLEPTLFPQHLPLDIRIQIARAAVEQPEP…	398	esllfghekgtftga		gtftga	gtf_	y_p2	NP_951898.1	sigma-54 dependent DNA-binding response regulator	8e-56	9e-61	6e-59	6e-50	4e-48	1e-46	1e-49	1e-62	1e-54	9e-59	1e-57	2e-48	1e-51	3e-45	2e-51	3e-53	6e-57	2e-58	6e-49	6e-57	4e-56	6e-41	1e-48	7e-57	4e-61	4e-47	7e-48	4e-55	7e-45	4e-35	2e-39	5e-41	4e-37	2e-14	6e-17		0
219666652	Desulfitobacterium_hafniense_DCB_2	NC_011830.faa	219666652	MVYFIQNPSLLLSCDNFLKQENKLSTNLWDEVKDSKRKFIEENVDPRLDPIIPREVAESWIVAKNQHLDPYVKSFEVLLEANKFEKVIAKKADLVETASNYIHNFHEILNYSNFIMVLTDENGVVLLIEGSKKEIEAFNKLNIRLSSLLNEKIIGTSAHTLCIRHRKPIQFIGPYNYSMILQDNISSATPIFNDHGSVIGTLVVVQMLARKDMQNIQAHSLGWVMAMGYAIENLLELKKQNNSMTLMNGTLEATLSLIDDGVITVNENCYISHINKEGINILASNPQEKIIGRHLSEFVKDDQLIIINESIHKGRFVQEYETIFMNRGRDTQYLLNIRPIADGQGKYNSGAVIRLSRSDKVNRMVANRGGTPASFKFEDIKGKSTSLAKSIQIAQNVAR…	396	eselfgyeggtftga		gtftga	gtf_	y_p2	YP_002457087.1	sigma54 specific transcriptional regulator, Fis family	2e-52	3e-64	1e-56	8e-56	1e-52	3e-51	1e-54	2e-57	1e-47	1e-56	8e-53	3e-50	4e-49	2e-47	4e-51	1e-55	1e-51	5e-55	2e-45	1e-56	1e-56	3e-57	5e-48	3e-67	8e-64	1e-52	9e-53	2e-60	1e-48	4e-43	5e-50	6e-44	6e-32	4e-18	1e-20		0
222053372	Geobacter_FRC_32	NC_011979.faa	222053372	MAPKKLLTMQKTWHRYVETHELDVQLLRPEVASSWQRCRHLNVNPFQEADGHVNQLELRERIYHKQHLLKVARPFMDNLYNFVKGSGFQVVLTDELGYLLEVLGDNEIVNRTRQVLLCPGGNWSESQQGTNAIGTAIVEKKPVQIYAWEHYCKSNHFLTCSAAPIFNPEGEAIGILDISGDYRVANAHTLGMVVAAVNAIENQLRLQKATDKLYMAYRYSNTLLENMSDGLISINNNGIITEMNAKAGEILGCNPTLAKGRHVEQIYNARNTLLQVLSEGTEYEDREIIIEKLGRKIYSSATLLRDDTGGTIGAVAVFREMNNRQPVRRPTILQSHCYTFDNIIGASPAITAVKEWAKLAAASLSTVLIRGESGTGKELFAQAIHHASPRGDRQFIALN…	396	eselfgyeegtftga		gtftga	gtf_	y_p2	YP_002535734.1	GAF modulated sigma54 specific transcriptional regulator, Fis family	3e-66	2e-62	9e-63	6e-60	1e-59	9e-47	1e-56	8e-61	7e-65	7e-58	6e-65	4e-57	4e-53	7e-50	9e-64	6e-60	1e-59	2e-61	2e-56	3e-57	9e-61	6e-59	3e-57	6e-65	2e-68	2e-61	2e-60	5e-59	5e-52	2e-46	1e-47	1e-41	1e-30	3e-18	7e-15		0
77459201	Pseudomonas_fluorescens_Pf0_1	NC_007492.faa	77459201	MLCNHMRLVIINDKNIQECGKVMSGQQMNIRDMHGLDEVRRRFLDGHSLPADLLPTAVANSWERSRKAGLSPWDKRLTGRWRTHELSSSDSRLAACAQPELDRLWGIFGGQDWALFCVNLEGVIVYAKHASQPDLVDPLKVGKRVNEVDIGTTAPSCTLHEQQPFIVCGGMHYLKEFENFFCVSVPVFGVRGELVGAIDITGIGQRNATAVLEQLKIASMAIESRLYSGLVDCQIVALQFDARLIGTPFQGLVAFDQNGRFCAANKVAKKILGIDASSPVESSLDWDSFFERGPQSIVVNSPSLIALNDGSSVYAQSLSLPGGAQPAARLCHTSPGVGHDPALNQQFNMASKAFAASIPIILQGETGTGKEVFARALHDSLNPGAPFIAINCSAIPENL…	377	eselfgyvegtftga		gtftga	gtf_	y_p2	YP_348707.1	Fis family transcriptional regulator	8e-45	2e-43	7e-41	1e-45	4e-39	2e-34	2e-44	3e-46	6e-41	4e-43	9e-47	5e-39	1e-38	1e-40	2e-45	5e-41	2e-42	7e-52	9e-39	2e-44	2e-44	1e-48	5e-49	7e-52	2e-49	1e-44	2e-42	5e-49	3e-38	6e-38	2e-40	3e-48	5e-26	1e-14	2e-17		0
124265558	Methylibium_petroleiphilum_PM1	NC_008825.faa	124265558	MILSHQHVDEIRRIAAGHAPAAGTPDSLIHRSWHRCVNTHGLDPAQSFGPRVESPTRLRESRERIEEYLQVARGGMEQLFKRVSDLGYVLLLTDADGVTVDYIGNDSWGKDAQRAGLYLGANWKEEIAGTNGIGTCIYEQAALTCHRDDHFYTGNVGLSCNTAPLFHPDGKLMGVLDVSALAMPNARESQHLALHLTTLYGQMIEDANFVRHFRDHWILRLATSWALVDVLGDMMLAFDSDGVLAGASTGARKWLSGLALQGGDDAPIEGRHLTDVFRCSMDDIWRLARSSNVMDRALLSAFDHQSYFGSVVAPRMRSAASSAAGPRDVTDAAPALAPASPALERLAGDDKQMRALQDQARRLANKRINILIQGETGTGKEVFAKALHESSTRHDKPFV…	375	eselfgytagtftga		gtftga	gtf_	y_p2	YP_001019562.1	transcriptional regulator AcoR	6e-50	3e-48	2e-44	1e-45	2e-45	5e-38	2e-46	1e-52	5e-44	2e-45	7e-58	1e-41	7e-42	2e-39	1e-47	5e-43	2e-47	1e-47	4e-39	1e-45	4e-46	2e-48	1e-53	5e-60	2e-54	7e-44	2e-42	3e-59	5e-43	5e-50	1e-39	2e-50	1e-31	1e-15	1e-13		0
118579322	Pelobacter_propionicus_DSM_2379	NC_008609.faa	118579322	MQDNHTIPQTLTVLEQTWNRYVQNEVIEIHRIRPEVANSWQRCRNYKVNPYDIGDQAVNQLELRERLHRNHHLVKIARSAMENLYTFVRGSGFEIVLSDQHAYLLEVVGDRDIISKGTKVQLCPGGNWHESSKGTNAIGTALMEKQPVQILAWEHFCRPNHFLTCSAAPIFDPEGEIVGVLNISGDYRYANAHTLGMVVAAVNAIEKQLCLHKVTSKLYISYKYSQTLLESISDGIVSVNNSGIIAEMNSSGGKIFGINHQAAKGKHINTVMRQQAPILSLLATGEGYRDREILLENQGKKVFSSATLLLDDSGNTIGAVAVLRQARDALKSRRAQHSSLPRYSFDDIIGESPAISEAKEWARIAANSGSTILLSGESGTGKELFAQSIHNVSSFRNGP…	374	eselfgyaegtftga		gtftga	gtf_	y_p2	YP_900572.1	Fis family GAF modulated sigma54 specific transcriptional regulator	4e-60	2e-58	6e-58	2e-54	1e-59	3e-48	3e-53	2e-61	2e-53	1e-56	1e-60	4e-51	2e-48	7e-46	2e-55	1e-52	6e-54	2e-56	3e-50	3e-57	2e-58	1e-54	5e-54	8e-60	8e-64	2e-54	1e-54	4e-59	2e-51	7e-42	7e-46	2e-42	1e-28	1e-18	2e-17		0
121611850	Verminephrobacter_eiseniae_EF01-2	NC_008786.faa	121611850	MTPSREHLDVVMNVVGNEAALTALALDNPIHRSWLRCYNDYGLDPAGRQHMRVESSGALRDRHAKHLAYLHTARAAMEELYARVADLGYVLLLADADGITLDYLGHRAGDSPIRAGLVVGANWHEAHAGTNGIGTCLAECRTLTCHYDDHFYAGNLDLSCTATPLFDPEGELMGALDLSSLTTPDSRASQHLIGHMASMYGRMIEDANFLRHFGHRWVLRLGRAASLVEVNAEALLAFDADGVIVGADSGARRLLQTVDGQSVGALLGQPLSAVFRNPLGDVMRLARAGNGDSSALLHPWLGEPRQAMVRGPQRRTRMSGATSVQADHLQAAPQGDVSALEALSDRDPKMDALISQARRLAGRSINMIIQGETGTGKEVLAQAIHQASSRADRAFVAIN…	372	eselfgylpgtftga		gtftga	gtf_	y_p2	YP_999657.1	Fis family GAF modulated sigma54 specific transcriptional regulator	2e-49	3e-45	4e-46	3e-46	2e-48	3e-39	1e-48	5e-54	2e-45	7e-46	5e-54	1e-45	7e-46	4e-36	6e-43	3e-42	1e-41	4e-41	9e-42	2e-44	2e-45	2e-50	7e-49	2e-60	3e-54	2e-43	3e-44	8e-57	2e-40	3e-48	1e-40	5e-47	7e-31	2e-17	3e-15		0
153005901	Anaeromyxobacter_Fw109-5	NC_009675.faa	153005901	MRDGELEGVRPEIARSWTRVRDLYRVDPALRRAPLDAGGEVLRRRGEDETFELARPVLAQLSARLGETGHALALLDAEGRVLSIGGDPHVVARLAELNLTPGASWREEVAGTNGAGTALAERRPVEVFASEHFVEAWHPWASAAAPIVAPGGELVGLVQVTGPWDTREPQGVVAAVAIAAAVEERLRARAELRDELVRHALRAARSSGDGVVAVDARGRVLAANDAARRRLAFEGGELPRSTRERIVAALHGSEATREDELTVEWPGAGDERRRVVCSVVAHERRPVGALLFAAAPAGRASRGAARQRLAARYGFEAILGGSARLRTALDLAEVAARNDLPVVLHGESGTGKELFAHGIHAGGARADEPFVALNCGAIPAALVEAELFGYEPGTFTGAQ…	365	eaelfgyepgtftga		gtftga	gtf_	y_p2	YP_001380226.1	Fis family GAF modulated sigma54 specific transcriptional regulator	3e-61	3e-53	1e-54	7e-55	7e-52	2e-45	2e-56	2e-59	2e-56	4e-55	8e-55	3e-47	5e-50	5e-54	1e-59	4e-60	3e-62	6e-56	5e-48	2e-52	1e-55	4e-56	8e-53	9e-59	1e-62	6e-55	1e-50	2e-52	1e-47	7e-51	3e-42	4e-41	1e-25	4e-19	5e-19		0
226949842	Clostridium_botulinum_A2_Kyoto	NC_012563.faa	226949842	MNSSIELIYTVKNVMKTDFIKVFKNEAISSAFNKMAKLYKDEVLIVDEDDNIIGIFTKNDLYKLESQGKKFSDNLENYIKRDVITISEEKSIISARNIMVKNKIERLPIVHNRKIIGIVHLDDLNNELYTNVEELYVLQDRILENMHEAVCITNNKGVVIYWNKSSEDLYGVKRQEIIGKYLGAFFPNALILKVLKNPRKITNVNNEPSPGKTVILSAVPIFNSKNKLIAVASTDRDITEVISLSKELMQEKKKVEFFESAYKKEIASNYSFSSIIGKSQKIIENIAIAKKVAPTSASVLITGESGTGKEVFAKAIHKASGRTGNFVAINCSAIPENLFESELFGYVGGTFTGSLKEGKIGKFEFANNGTLFLDEIGDMPLSMQAKLLRVLQDGVVYRI…	345	eselfgyvggtftgs		gtftgs	gtf_tgs	y_p2	YP_002804933.1	sensory box sigma-54 dependent transcriptional regulator	4e-58	4e-58	2e-58	4e-51	4e-56	4e-50	2e-53	2e-58	7e-51	1e-60	2e-55	9e-48	4e-52	9e-41	9e-51	4e-49	8e-51	8e-56	5e-50	1e-58	2e-59	2e-51	1e-51	3e-77	2e-62	8e-52	2e-49	2e-62	9e-53	2e-42	4e-48	6e-51	3e-32	1e-16	8e-17		0
237795928	Clostridium_botulinum_Ba4_657	NC_012658.faa	237795928	MNSSIELIYTVKNVMKTDFIKVLKNEAISSAFNRMAKLYKDEVLIVDEDDNIIGIFTKNDLYKLENEGKRFSDNLENYIKRDVITISEEKSIISARNIMVKNKIERLPIVHNKKIIGIVHLDDLNNELYTNVEELYALQDRILENMHEAVCITNNKGVVIYWNKSSEDLYGVERQEIIGKYLGSFFPNALILKVLKKPRKITNVNNEPSPGKTVILSAVPIFNSKNKLIAVASTDRDITEVISLSKELMQEKKKVEFFESAYKKEIASNYSFSSIIGKSQKIIENIAIAKKVAPTSASVLITGESGTGKEVFAKAIHKASGRTGNFVAINCSAIPENLFESELFGYVGGTFTGSLKEGKIGKFEFANNGTLFLDEIGDMPLSMQAKLLRVLQDGVVYRI…	345	eselfgyvggtftgs		gtftgs	gtf_tgs	y_p2	YP_002863480.1	sensory box sigma-54 dependent transcriptional regulator	4e-57	2e-57	4e-58	7e-51	2e-55	1e-49	2e-53	4e-58	2e-49	1e-60	3e-55	2e-47	4e-52	1e-40	3e-50	1e-48	3e-50	7e-56	8e-50	2e-58	5e-59	2e-51	5e-51	1e-76	7e-62	1e-51	6e-49	2e-61	2e-52	3e-42	1e-47	2e-50	4e-32	5e-16	6e-16		0
170758633	Clostridium_botulinum_A3_Loch_Maree	NC_010520.faa	170758633	MNSSIELIYTVKNVMKTDFIKVFKNEAISSAFNKMAKLYKDEVLIVDEDDNIIGIFTKNDLYKLENQGKEFSDNLEDYIKRDVITISEEKSIISARNIMVKNKIERLPIVHNKKIIGIVHLDDLNNELYINVEELYALQDRILENMHEAVCITNNKGVVIYWNKSSEDLYGVRRQEIIGKYLGSFFPNALILKVLKKPRKITNVNNEPSPGKTVILSAVPIFNSKNKLIAVASTDRDITEVISLSKELIQEKKKVEFFESAYKKEIASNYSFSSIIGKSQKIIENIAIAKKVAPTSASVLITGESGTGKEVFAKAIHKASGRTGNFVAINCSAIPENLFESELFGYVGGTFTGSLKEGKIGKFEFANNGTLFLDEIGDMPLSMQAKLLRVLQDGVVYRI…	345	eselfgyvggtftgs		gtftgs	gtf_tgs	y_p2	YP_001787804.1	sensory box sigma-54 dependent transcriptional regulator	5e-58	4e-58	3e-58	4e-51	5e-56	4e-50	2e-53	2e-58	8e-51	2e-60	2e-55	1e-47	4e-52	8e-41	9e-51	4e-49	9e-51	8e-56	5e-50	2e-58	1e-59	2e-51	1e-51	3e-77	2e-62	1e-51	2e-49	2e-62	1e-52	2e-42	4e-48	7e-51	3e-32	9e-17	9e-17		0
153931019	Clostridium_botulinum_A_ATCC_19397	NC_009697.faa	153931019	MNSSIELIYTVKNVMKTDFIKVFKNEAISSAFNKMAKLYKDEVLIVDEDDNIIGIFTKNDLYKLENQGKKFSDNLENYIKRDVITISEEKSIISARNIMVKNKIERLPIVHNRKIIGIVHLDDLNNELYTNVEELYVLQDRILENMHEAVCITNNKGVVIYWNKSSEDLYGVKRQEIIGKYLGAFFPNALILKVLKNPRKITNVNNEPSPGKTVILSAVPIFNSKNKLIAVASTDRDITEVISLSKELMQEKKKVEFFESAYKKEIASNYSFSSIIGKSQKIIENIAIAKKVAPTSASVLITGESGTGKEVFAKAIHKASGRTGNFVAINCSAIPENLFESELFGYVGGTFTGSLKEGKIGKFEFANNGTLFLDEIGDMPLSMQAKLLRVLQDGVVYRI…	345	eselfgyvggtftgs		gtftgs	gtf_tgs	y_p2	YP_001384666.1	sensory box sigma-54 dependent transcriptional regulator	4e-58	5e-58	2e-58	4e-51	4e-56	4e-50	2e-53	2e-58	8e-51	1e-60	2e-55	9e-48	4e-52	8e-41	9e-51	4e-49	8e-51	9e-56	5e-50	2e-58	1e-59	1e-51	2e-51	3e-77	2e-62	9e-52	2e-49	2e-62	9e-53	2e-42	3e-48	6e-51	3e-32	1e-16	8e-17		0
153935046	Clostridium_botulinum_A_Hall	NC_009698.faa	153935046	MNSSIELIYTVKNVMKTDFIKVFKNEAISSAFNKMAKLYKDEVLIVDEDDNIIGIFTKNDLYKLENQGKKFSDNLENYIKRDVITISEEKSIISARNIMVKNKIERLPIVHNRKIIGIVHLDDLNNELYTNVEELYVLQDRILENMHEAVCITNNKGVVIYWNKSSEDLYGVKRQEIIGKYLGAFFPNALILKVLKNPRKITNVNNEPSPGKTVILSAVPIFNSKNKLIAVASTDRDITEVISLSKELMQEKKKVEFFESAYKKEIASNYSFSSIIGKSQKIIENIAIAKKVAPTSASVLITGESGTGKEVFAKAIHKASGRTGNFVAINCSAIPENLFESELFGYVGGTFTGSLKEGKIGKFEFANNGTLFLDEIGDMPLSMQAKLLRVLQDGVVYRI…	345	eselfgyvggtftgs		gtftgs	gtf_tgs	y_p2	YP_001388187.1	sensory box sigma-54 dependent transcriptional regulator	5e-58	5e-58	2e-58	4e-51	4e-56	4e-50	2e-53	2e-58	8e-51	1e-60	2e-55	9e-48	4e-52	8e-41	9e-51	4e-49	8e-51	9e-56	5e-50	2e-58	1e-59	1e-51	2e-51	3e-77	2e-62	9e-52	2e-49	2e-62	1e-52	2e-42	3e-48	6e-51	3e-32	1e-16	8e-17		0
153939881	Clostridium_botulinum_F_Langeland	NC_009699.faa	153939881	MNSSIELIYTVKNVMKTDFIKVFKNEAISSAFNKMAKLYKDEVLIVDEDDNIIGIFTKNDLYKLENQGKKFNDNLENYIKRDVITISEEKSIISARNIMVKNKIERLPIVHNRKIIGIVHLDDLNNELYTNVEELYALQDRILENMHEAVCITNNKGVVIYWNKSSEDLYGVKRQEIIGKYLGSFFPNALILKVLKNPRKITNVNNEPSPGKTVILSAVPIFNSKNKLIAVASTDRDITEVISLSKELMQEKKKVEFFESAYKKEIASNYSFSSIIGKSQKIIENIAIAKKVAPTSASVLITGESGTGKEVFAKAIHKASGRTGNFVAINCSAIPENLFESELFGYVGGTFTGSLKEGKIGKFEFANNGTLFLDEIGDMPLSMQAKLLRVLQDGVVYRI…	345	eselfgyvggtftgs		gtftgs	gtf_tgs	y_p2	YP_001391785.1	sensory box sigma-54 dependent transcriptional regulator	2e-58	2e-58	1e-58	2e-51	2e-56	2e-50	1e-53	1e-58	4e-51	7e-61	1e-55	4e-48	2e-52	4e-41	4e-51	2e-49	4e-51	4e-56	2e-50	9e-59	8e-60	7e-52	8e-52	1e-77	1e-62	5e-52	1e-49	1e-62	5e-53	1e-42	2e-48	3e-51	2e-32	6e-17	5e-17		0
170755303	Clostridium_botulinum_B1_Okra	NC_010516.faa	170755303	MNSSIELIYTVKNVMKTDFIKVFKNEAISSAFNKMAKLYKDEVLIVDEDDNIIGIFTKNDLYKLENQGKKFNDNLENYIKRDVITISEEKSIISARNIMVKNKIERLPIVHNRKIIGIVHLDDLNNELYTNVEELYALQDRILENMHEAVCITNNKGVVIYWNKSSEDLYGVKRQEIIGKYLGSFFPNALILKVLKNPRKITNVNNEPSPGKTVILSAVPIFNSKNKLIAVASTDRDITEVISLSKELMQEKKKVEFFESAYKKEIASNYSFSSIIGKSQKIIENIAIAKKVAPTSASVLITGESGTGKEVFAKAIHKASGRTGNFVAINCSAIPENLFESELFGYVGGTFTGSLKEGKIGKFEFANNGTLFLDEIGDMPLSMQAKLLRVLQDGVVYRI…	345	eselfgyvggtftgs		gtftgs	gtf_tgs	y_p2	YP_001782032.1	sensory box sigma-54 dependent transcriptional regulator	4e-58	4e-58	2e-58	4e-51	5e-56	3e-50	3e-53	2e-58	8e-51	1e-60	2e-55	8e-48	5e-52	8e-41	8e-51	4e-49	8e-51	7e-56	5e-50	2e-58	2e-59	1e-51	1e-51	3e-77	2e-62	9e-52	2e-49	2e-62	1e-52	2e-42	3e-48	6e-51	3e-32	1e-16	9e-17		0
189219597	Methylacidiphilum_infernorum_V4	NC_010794.faa	189219597	MTEIIKEWENFALKNNFQPRVRNEIQKSWERCKQKGVDISNHSPLLPAGEKYPCLDLDPFAFLKPLFPLLRMQAIDFDCLITLVNSDGIVTFVDGPERLLEKANLYKLVIGSNWSEKYCGCSAIGIAIEEKKPISVIGPEHYCASLHNIWCTSAVIHKPESNELFMALTMIGDIAQNPIPISVAVTNTTLIETKLAKILYTDRVLLYNKFLEKKGISTSPAFLLIDSLGTILHCPEEIFDEFQITRYDPILIKNKPKPHFAQGQFFESDVILGKIAVPAVIEPVQYQNRTVGYIIELKNIFSSENYKSSPSSSLSPKTLRGQTNTLAPYSSDSIVGKSPAFVAAIEEAKIAAQNDLPVLLLGETGTGKEVFAKYIHLNSKRSKETFLALNCAAIPKDLV…	325	vselfgfeggtftgs		gtftgs	gtf_tgs	y_p2	YP_001940238.1	Transcriptional activator of acetoin/glycerol metabolism	4e-51	4e-51	5e-52	4e-46	5e-48	2e-45	3e-51	4e-49	7e-47	7e-51	1e-48	9e-49	1e-41	5e-46	9e-56	8e-52	4e-52	6e-54	7e-45	3e-50	2e-51	7e-50	5e-43	3e-51	7e-56	3e-50	6e-45	3e-60	6e-49	7e-46	7e-43	8e-42	9e-30	3e-14	6e-12		0
15893673	Clostridium_acetobutylicum	NC_003030.faa	15893673	MNRKEQIYNKLYEMPEGTKISAKELAEVLNMSRANVSHELNNLCKEGKIFKTNGRPVLFFISNTINTKIKKSKLDEFVKNNLSLRQAVEQLKAAILYPPNGMNCLILGNTGVGKSMFASLMHEYAVEMRVKEKGSPFITFNCADYSNNPQLLTSQLFGIKKGTYTGADSDRIGLIEKANGGILFLDEVHRLPPEGQEALFTFLDKGIFRRMGDDKSRSSNVLIISATTENPNSSLLKTFTRRIPMLITIPSLSERTLEERLYLVKTFFKDESKKLNRDISVSLNTVRAFLSYDCPNNIGQLKSDVQLVCARAYSEFLTGSIKDVRINSRLIPIYVKEGLFKEKEHRILWNKLMGDEIEYFKFSSNEAYDINEDSQNAKKSNIYEYIEQKLQALKHNGIS…	304	tsqlfgikkgtytga		gtytga	gty_	y_p2	NP_347022.1	transcriptional regulator	3e-24	2e-19	1e-18	6e-19	2e-18	3e-20	1e-17	2e-24	7e-17	7e-15	1e-20	5e-15	2e-21	3e-25	5e-28	4e-29	1e-26	1e-21	2e-16	8e-20	2e-21	2e-18	1e-23	5e-21	5e-17	2e-14	4e-22	5e-17	9e-18	3e-11	1e-19	6e-21	2e-14	1e-95	3e-77		0
148380443	Clostridium botulinum A str. ATCC 3502		148380443	MNSSIELIYTVKNVMKTDFIKVFKNEAISSAFNKMAKLYKDEVLIVDEDDNIIGIFTKNDLYKLENQGKKFSDNLENYIKRDVITISEEKSIISARNIMVKNKIERLPIVHNRKIIGIVHLDDLNNELYTNVEELYVLQDRILENMHEAVCITNNKGVVIYWNKSSEDLYGVKRQEIIGKYLGAFFPNALILKVLKNPRKITNVNNEPSPGKTVILSAVPIFNSKNKLIAVASTDRDITEVISLSKELMQEKKKVEFFESAYKKEIASNYSFSSIIGKSQKIIENIAIAKKVAPTSASVLITGESGTGKEVFAKAIHKASGRTGNFVAINCSAIPENLFESELFGYVGGTFTGSLKEGKIGKFEFANNGTLFLDEIGDMPLSMQAKLLRVLQDGVVYRI…		ESELFGYVGGTFTGS		gtftgs	gtf_tgs	y_p2	YP_001254984.1	sensory box sigma-54 dependent transcriptional regulator	5e-58	5e-58	2e-58	4e-51	4e-56	4e-50	2e-53	2e-58	8e-51	1e-60	2e-55	9e-48	4e-52	8e-41	9e-51	4e-49	8e-51	9e-56	5e-50	2e-58	1e-59	1e-51	2e-51	3e-77	2e-62	9e-52	2e-49	2e-62	9e-53	2e-42	3e-48	6e-51	3e-32	1e-16	8e-17		0
218692285	Escherichia_coli_ED1a	NC_011745.faa	218692285	MTHDNIDILVVDDDISHCTILQALLRGWGYNVALANSGRQALEQVREQVFDLVLCDVRMAEMDGIATLKEIKTLNPAIPVLIMTAYSSVETAVEALKTGALDYLIKPLDFDNLQATLEKALAHTHSVDAETPAVSASQFGMVGKSPAMQHLLSEIALVAPSEATVLIHGDSGTGKELVARAIHASSARSEKPLVTLNCAALNESLLESELFGHEKRAFTGADKRREGRFVEADGGTLFLDEIGDISPMMQVRLLRAIQEREVQRVGSNQTISVDVRLIAATHRDLAAEVNAGRFRQDLYYRLNVVAIEVPSLRQRREDIPLLANHFLQRFAERNRKAVKGFTPQAMDLLIHYDWPGNIRELENAVERAVVLLTGEYISERELPLAIASTPIPLVQSQDI…	423	eselfghekraftga		raftga	raf_	y_p1	YP_002400497.1	transcriptional regulatory protein ZraR	3e-74	2e-66	6e-66	4e-67	1e-65	2e-59	2e-59	1e-69	1e-127	6e-72	3e-72	2e-54	2e-62	6e-58	6e-71	1e-64	1e-65	4e-63	3e-60	4e-64	5e-67	3e-56	3e-58	2e-67	6e-69	6e-53	4e-54	9e-60	3e-58	8e-41	3e-42	3e-41	8e-37	6e-16	2e-17		0
116750232	Syntrophobacter_fumaroxidans_MPOB	NC_008554.faa	116750232	MTGRLKVLVVDDEKIVRESLVEWFRKSGYEADSADGGRSALEMVAGKDYDLVFLDIKMPDVSGFEVLDRIKADCPYTLVVMITAYGSVETAVDAMKRGASDYLMKPFDPDELCCHLERLLQQKKIVDENAMLREHISSGMHCRELIGVSNCMQQLFALIEQVAQVDSPILLRGETGTGKEMVAKAIHAMSERRGGPFVPINCGAFAETLLESELFGHESRAFTGAGRAKKGRLEMASGGTLFLDEVGEIPLKMQIDLLRVLEEKAFTRVGGISEISVDFRLICATHKDLAMEIERGAFRQDFYYRLNVIEVEIPPLHARIDDIPVLAQCFLERIGKETNKPVVGIRQQGIEFLKSYPWPGNVRELENAIERAVVLAKERYLTRDDFAFLCRSPAQPFPQ…	402	eselfghesraftga		raftga	raf_	y_p1	YP_846919.1	two component, sigma54 specific, Fis family transcriptional regulator	2e-65	4e-63	1e-59	2e-59	5e-53	9e-53	3e-53	5e-64	1e-63	4e-57	3e-56	1e-52	5e-51	6e-50	4e-56	4e-56	2e-54	2e-56	7e-48	6e-63	3e-64	6e-54	4e-54	6e-62	1e-66	7e-52	3e-45	9e-54	1e-54	9e-35	4e-43	8e-44	6e-33	5e-20	3e-16		0
147677838	Pelotomaculum_thermopropionicum_SI	NC_009454.faa	147677838	MLESELFGHEKGAFTGARGVRRGIFEVAHRSTLFLDEIGEASWCSRNELPARHKEVEHAEEEGVKFAFLTSPNPYFIQ	458	eselfghekgaftga		gaftga	__	y (fragment)	YP_001212053.1	hypotheticalproteinPTH_1503	8e-10	2e-10	2e-09	1e-09	5e-09	8e-07	1e-09	3e-09	1e-05	6e-08	9e-09	2e-06	1e-05	1e-06	3e-07	5e-06	1e-07	1e-08	1e-09	2e-09	2e-09	2e-09	1e-06	2e-05	5e-08	1e-05	6e-05	1e-06	4e-09	3e-05	0.003	3e-08	2e-06	0.015	5e-05		6.44973e-230
224368210	Desulfobacterium_autotrophicum_HRM2	NC_012108.faa	224368210	MEKILIVDDEKNYPTILGEVLKEEGYTPVTASSALMALDILNDDCIDLVLSDVNMPGMDGIELLEKIKEITPNTPVIVMTAYGSVEKAVDAMHKGAYTYILKPFENDTLVAHIAKAISIQKIVQENCTLRDAVTSAYSFGKIIGKSKPMQDLYEIITKTAPTRANILIQGESGTGKELVAKSIHYNSPRKAKPLIAVNSSAFAESLLESELFGHEKGAFTGAAAMRKGRFEMADQGTLFLDEIGELPMGIQVKLLRVLQERTFERVGGNTPIVVDFRLIAATNKDLEHEVKKGRFREDLFYRLNVVKAEIPPLRERQEDIPLLISHFIERYGNERKSARPVLGVNHDAAQLFFDYPWPGNVRELENAIERAVILSSGDYITAADLPAKMRQAMSPPLHL…	458	eselfghekgaftga		gaftga	__	y	YP_002602373.1	sigma-54 dependent transcriptional regulator	1e-73	4e-74	4e-63	8e-64	3e-64	1e-54	2e-64	3e-71	4e-71	6e-72	3e-61	8e-53	2e-58	1e-52	4e-65	5e-65	2e-63	5e-65	4e-56	4e-67	2e-69	2e-54	4e-57	1e-61	7e-75	9e-52	7e-53	2e-61	8e-61	6e-40	1e-43	2e-43	8e-33	2e-19	4e-15		0
218779810	Desulfatibacillum_alkenivorans_AK_01	NC_011768.faa	218779810	METILIVDDEKNYPPLLAAVLGDEGYETLTANSGLEAIQILEGSDVDLVLTDMKMPGMDGMELMERIKTRDPDLPVLMMTAYGTVDMGMAAMEKGAYSYIWKPFQNEQLILFVKQALAMYRVVQENRLLKNELGDRYSFGNIIGKSPAMVNIFDTIVKVAPTNATVLIQGESGTGKEMVAKSIHFNSHRKDAPWVAVNCAALAESILESELFGHEKGAFTGAAAMKKGRFELADGGTLFLDEIGEISSSLQVKLLRVLQEKTFERVGGVKPIEVDIRLIAATNRDLKKEVENSAFREDLFYRLNVLPIQLPPLRERQKDIPLLVDHFLQKYASGPSGESRVRKVHPDVHRLFQEYAWPGNVRELENVIERAIILCNSDAISVNDLPRELTRSVSNTLHM…	458	eselfghekgaftga		gaftga	__	y	YP_002431128.1	two component, sigma54 specific, transcriptional regulator, Fis family	3e-76	1e-74	1e-68	3e-64	4e-64	2e-55	3e-64	8e-70	3e-71	3e-72	1e-62	1e-55	3e-60	1e-53	1e-63	8e-65	4e-64	1e-64	7e-57	4e-66	7e-69	8e-58	4e-58	7e-63	2e-74	5e-55	4e-55	3e-60	6e-66	1e-41	5e-42	4e-47	2e-37	6e-19	1e-17		0
134299848	Desulfotomaculum_reducens_MI-1	NC_009253.faa	134299848	MLILNKILVIDDEEHMCWALEKGLMQEGYQVFTSTRGKHGLDIIRKETPSLVILDLKMPEMDGLEVLVKAKDLMPKLPIIMITAHGTIDTAIEAMKLGATDYITKPFDLDELKMVIRQALMVNHLQEEVTFLRSELNKKYGQIVGNSQAIHDVCGLIEKVADSNATVLVTGESGTGKEITALSIHQLSSRRDKPFVPINCAALPESLLESELFGHEKGAFTGAVARKLGRFELANQGTLFLDEITEMPLSMQVKLLRVLQEKEFERVGGTDSIKIDVRVIAATNRDPMECIRKGTFREDLFYRLNVLPIHLPPLRERTEDIPLLAMHFIKKFNPSQEQRMSPEAMGLLISYEWPGNIRELQNVIERSIILAQGNEIKPHHLPKEIQKLDEVKNETTHGL…	458	eselfghekgaftga		gaftga	__	y	YP_001113344.1	two component, sigma54 specific, Fis family transcriptional regulator	9e-72	2e-74	5e-72	3e-69	1e-62	2e-55	6e-60	2e-66	2e-66	5e-76	2e-63	4e-56	1e-59	2e-60	7e-68	1e-68	8e-67	9e-69	1e-62	8e-72	3e-74	2e-54	3e-63	2e-68	7e-78	9e-56	1e-57	2e-63	8e-65	1e-44	5e-47	2e-46	9e-32	7e-20	4e-19		0
78221996	Geobacter_metallireducens_GS-15	NC_007517.faa	78221996	MNETILVVDDEQNIRTALAGILEDEGYRPVFAKDGLEALDMAKKENPDLVLLDIWMPRLDGLETLQALKEFHPLLTVVMMSGHGTIETAVKSTKLGAYDFIEKPLSLEKVLVTVKNGLDVGRLKAENDTLRTVAFKGHDMVGNTPAILQLQEQVRRVAATNASVLITGENGTGKELVARAIHHWSPRKEKPFVEINCAALPEELIESELFGHEKGAFTGAVAQKKGKFDLADGGTIFLDEIGDMSLKTQAKVLRILQERKFERVGGTKTIEVDVRVVAATNKDLPGEIRGGTFREDLFYRLNVVPFTVPPLRERRDDIPLLVEHFLAIFAQREGQERKKMLPETVELLKGYDWPGNVRELRNIIERLVIMTPGKVITPDQVPDTIGSAAGEAHRPGAPL…	458	eselfghekgaftga		gaftga	__	y	YP_383743.1	two component, sigma54 specific, Fis family transcriptional regulator	3e-76	4e-78	1e-69	5e-67	4e-69	6e-56	3e-64	2e-67	5e-71	9e-74	8e-69	7e-59	2e-63	2e-54	4e-68	1e-65	2e-68	7e-67	5e-63	2e-71	5e-72	1e-54	2e-58	4e-68	4e-70	2e-54	5e-57	2e-68	6e-66	5e-45	7e-45	4e-45	6e-32	2e-16	5e-14		0
197122275	Anaeromyxobacter_K	NC_011145.faa	197122275	MSNERTRILVVDDEEIVRESLGGWLEKDGYSVHVAADGFAAVEKLKAERWSILIVDLKMPGMDGLQVLEEAKKLQPELAVVIMTAYATVDTAVAAMKLGAYDYLVKPFDPEELSLMMQKIVSQQTLVRENAVLRQALKREYKFRDLLSKSPAMQSVFELARTAARSNSTILVLGESGSGKEVLARAIHQESPRAEGPFVAVSCAALTESLLESELFGHEKGAFTGAIARRKGKFEAAHGGTLFLDEVGDIGPKLQLDLLRVLEERRFHRIGGNESVDVDVRIIAATNRDLKRAVAEGKFREDLFYRLNVIPILIPPLRDRREDVPLLVESFVERLSVEMKKRIDGVSSEAMSALMAHDWPGNVRELRNILERGAVVCTGPVIQIADLGLPGKPEAAPRP…	458	eselfghekgaftga		gaftga	__	y	YP_002134226.1	two component, sigma54 specific, transcriptional regulator, Fis family	6e-76	2e-73	1e-67	3e-67	2e-57	4e-51	2e-61	2e-61	4e-69	3e-70	1e-68	2e-55	4e-62	8e-59	4e-69	1e-68	2e-69	6e-66	3e-61	2e-68	1e-67	1e-55	4e-56	8e-67	3e-69	9e-57	5e-59	2e-61	7e-59	1e-39	3e-46	6e-43	1e-38	2e-18	8e-19		0
77919939	Pelobacter_carbinolicus	NC_007498.faa	77919939	MKTILIVDDEQSIRESLDGILQDEGFRTLSAETGEDALTLLCGENPDLILLDIWLPGMDGLETLRRIRDNDPEQIVIMMSGHGTIETAVKATKLGAYDFIEKPLSLEKVLISIENALKVGRLVEENRSLKARMAKEYEMIGTSEAIQNLKEQISVAAPTSGWVLITGENGTGKELVARAIHHYSKRSDKPFVEVNCAAIPEELIESELFGHEKGAFTGATTQRKGKFDQAHEGTLFLDEIGDMSLKTQAKILRILQERKFERVGGNRTIEVDVRVIAATNKDLEVEIQEGNFRQDLYYRLNVLPFYVPPLRQRHEDIALLAKHFLVFFCSKESREIKTIDQSALDALAAYNWPGNVRELKNIVERLVIMSPSQTISSADLPSSVLAAGPSAQPTKFDLP…	458	eselfghekgaftga		gaftga	__	y	YP_357754.1	two component signal transduction response regulator	1e-72	1e-74	2e-71	1e-67	4e-64	4e-56	2e-63	6e-69	3e-71	2e-76	3e-63	4e-54	3e-61	1e-58	3e-68	3e-65	2e-68	2e-73	3e-68	8e-75	9e-76	4e-57	5e-58	5e-65	3e-72	8e-58	2e-56	2e-64	1e-63	6e-43	1e-46	7e-45	9e-35	7e-17	8e-16		0
170019466	Escherichia_coli_C_ATCC_8739	NC_010468.faa	170019466	MTAINRILIVDDEDNVRRMLSTAFALQGFETHCANNGRTALHLFADIHPDVVLMDIRMPEMDGIKALKEMRSHETRTPVILMTAYAEVETAVEALRCGAFDYVIKPFDLDELNLIVQRALQLQSMKKEIRHLHQALSTSWQWGHILTNSPAMMDICKDTAKIALSQASVLISGESGTGKELIARAIHYNSRRAKGPFIKVNCAALPESLLESELFGHEKGAFTGAQTSRQGLFERANEGTLLLDEIGEMPLVLQAKLLRILQEREFERIGGHQTIKVDIRIIAATNRDLQAMVKEGTFREDLFYRLNVIHLILPPLRDRREDISLLANHFLQKFSSENQRDIIDIDPMAMSLLTAWSWPGNIRELSNVIERAVVMNSGPIIFSEDLPPQIRQPVCNAGE…	458	eselfghekgaftga		gaftga	__	y	YP_001724420.1	acetoacetate metabolism regulatory protein AtoC	3e-73	3e-78	3e-68	4e-68	2e-64	1e-58	1e-67	2e-70	2e-71	1e-129	2e-66	2e-55	7e-65	4e-60	2e-67	3e-66	1e-66	7e-68	2e-60	3e-70	2e-70	3e-57	8e-59	4e-69	3e-74	7e-57	9e-60	4e-64	1e-62	4e-39	8e-50	3e-49	7e-38	2e-16	2e-16		0
170681202	Escherichia_coli_SMS_3_5	NC_010498.faa	170681202	MTAINRILIVDDEDNVRRMLSTAFALQGFETHCANNGRTALHLFADIHPDVVLMDIRMPEMDGIKALKEMRSHETRTPVILMTAYAEVETAVEALRCGAFDYVIKPFDLDELNLIVQRTLQLQSMKKEIRHLHQALSTSWQWGHILTNSPAMMDICKDTAKIALSQASVLISGESGTGKELIARAIHYNSRRAKGPFIKVNCAALPESLLESELFGHEKGAFTGAQTLRQGLFERANEGTLLLDEIGEMPLVLQAKLLRILQEREFERIGGHQTIKVDIRIIAATNRDLQAMVKEGTFREDLFYRLNVIHLILPPLRDRREDISLLANHFLQKFSSENQRDIIDIDPMAMSLLTAWSWPGNIRELSNVIERAVVMNSGPIIFSEDLPPQIRQPVCNAGE…	458	eselfghekgaftga		gaftga	__	y	YP_001744414.1	sigma-54 dependent response regulator AtoC	6e-73	5e-79	5e-68	9e-68	1e-63	2e-58	6e-68	3e-70	3e-71	1e-130	5e-66	3e-55	5e-64	3e-59	2e-66	5e-66	6e-66	2e-67	3e-60	2e-69	1e-69	9e-57	2e-58	8e-69	2e-73	2e-56	2e-59	1e-63	3e-62	8e-39	2e-49	6e-49	4e-37	3e-16	4e-16		0
215487439	Escherichia_coli_0127_H6_E2348_69	NC_011601.faa	215487439	MTAINRILIVDDEDNVRRMLSTAFALQGFETHCANNGRTALHLFADIHPDVVLMDIRMPEMDGIKALKEMRSHETRTPVILMTAYAEVETAVEALRCGAFDYVIKPFDLDELNLIVQRALQLQSMKKEIRHLHQALSTSWQWGHILTNSPTMMDICKDTAKIALSQASVLISGESGTGKELIARAIHYNSRRAKGPFIKVNCAALPESLLESELFGHEKGAFTGAQTLRQGLFERANEGTLLLDEIGEMPLVLQAKLLRILQEREFERIGGHQTIKVDIRIIAATNRDLQAMVKEGTFREDLFYRLNVIHLILPPLRDRREDISLLANHFLQKFSSENQRDIIDIDPMAMSLLTAWSWPGNIRELSNVIERAVVMNSGPIIFSEDLPPQIRQPVCNAGE…	458	eselfghekgaftga		gaftga	__	y	YP_002329870.1	acetoacetate metabolism regulatory protein AtoC	2e-73	5e-79	2e-67	3e-67	1e-63	2e-58	2e-67	9e-70	8e-71	1e-129	4e-66	3e-55	2e-63	2e-59	5e-66	2e-65	1e-65	2e-67	4e-60	3e-69	2e-69	8e-57	2e-58	7e-69	6e-74	2e-56	8e-59	1e-63	1e-61	8e-39	2e-49	5e-49	4e-37	3e-16	4e-16		0
26248609	Escherichia_coli_CFT073	NC_004431.faa	26248609	MTAINRILIVDDEDNVRRMLSTAFALQGFETHCANNGRTALHLFADIHPDVVLMDIRMPEMDGIKALKEMRSHETRTPVILMTAYAEVETAVEALRCGAFDYVIKPFDLDELNLIVQRALQLQSMKKEIRHLHQALSTSWQWGHILTNSPAMMDICKDTAKIALSQASVLISGESGTGKELIARAIHYNSRRAKGPFIKVNCAALPESLLESELFGHEKGAFTGAQTLRQGLFERANEGTLLLDEIGEMPLVLQAKLLRILQEREFERIGGHQTIKVDIRIIAATNRDLQAMVKEGTFREDLFYRLNVIHLILPPLRDRREDISLLANHFLQKFSSENQRDIIDIDPMAMSLLTAWSWPGNIRELSNVIERAVVMNSGPIIFSEDLPPQIRQPVCNAGE…	458	eselfghekgaftga		gaftga	__	y	NP_754649.1	acetoacetate metabolism regulatory protein AtoC	5e-73	5e-79	6e-68	9e-68	1e-63	2e-58	6e-68	4e-70	4e-71	1e-130	5e-66	3e-55	5e-64	3e-59	2e-66	5e-66	6e-66	2e-67	3e-60	2e-69	1e-69	8e-57	2e-58	8e-69	2e-73	2e-56	2e-59	1e-63	4e-62	9e-39	2e-49	7e-49	4e-37	3e-16	4e-16		0
91211514	Escherichia_coli_UTI89	NC_007946.faa	91211514	MTAINRILIVDDEDNVRRMLSTAFALQGFETHCANNGRTALHLFADIHPDVVLMDIRMPEMDGIKALKEMRSHETRTPVILMTAYAEVETAVEALRCGAFDYVIKPFDLDELNLIVQRALQLQSMKKEIRHLHQALSTSWQWGHILTNSPAMMDICKDTAKIALSQASVLISGESGTGKELIARAIHYNSRRAKGPFIKVNCAALPESLLESELFGHEKGAFTGAQTLRQGLFERANEGTLLLDEIGEMPLVLQAKLLRILQEREFERIGGHQTIKVDIRIIAATNRDLQAMVKEGTFREDLFYRLNVIHLILPPLRDRREDISLLANHFLQKFSSENQRDIIDIDPMAMSLLTAWSWPGNIRELSNVIERAVVMNSGPIIFSEDLPPQIRQPVCNAGE…	458	eselfghekgaftga		gaftga	__	y	YP_541500.1	acetoacetate metabolism regulatory protein AtoC	5e-73	5e-79	6e-68	9e-68	9e-64	2e-58	6e-68	4e-70	4e-71	1e-130	5e-66	3e-55	5e-64	3e-59	2e-66	5e-66	6e-66	2e-67	3e-60	2e-69	1e-69	8e-57	2e-58	8e-69	2e-73	2e-56	2e-59	1e-63	3e-62	8e-39	2e-49	7e-49	4e-37	3e-16	4e-16		0
110642430	Escherichia_coli_536	NC_008253.faa	110642430	MTAINRILIVDDEDNVRRMLSTAFALQGFETHCANNGRTALHLFADIHPDVVLMDIRMPEMDGIKALKEMRSHETRTPVILMTAYAEVETAVEALRCGAFDYVIKPFDLDELNLIVQRALQLQSMKKEIRHLHQALSTSWQWGHILTNSPAMMDICKDTAKIALSQASVLISGESGTGKELIARAIHYNSRRAKGPFIKVNCAALPESLLESELFGHEKGAFTGAQTLRQGLFERANEGTLLLDEIGEMPLVLQAKLLRILQEREFERIGGHQTIKVDIRIIAATNRDLQAMVKEGTFREDLFYRLNVIHLILPPLRDRREDISLLANHFLQKFSSENQRDIIDIDPMAMSLLTAWSWPGNIRELSNVIERAVVMNSGPIIFSEDLPPQIRQPVCNAGE…	458	eselfghekgaftga		gaftga	__	y	YP_670160.1	acetoacetate metabolism regulatory protein AtoC	5e-73	5e-79	6e-68	9e-68	9e-64	2e-58	6e-68	4e-70	4e-71	1e-130	5e-66	3e-55	5e-64	3e-59	2e-66	5e-66	6e-66	2e-67	3e-60	2e-69	1e-69	8e-57	2e-58	8e-69	2e-73	2e-56	2e-59	1e-63	3e-62	8e-39	2e-49	7e-49	4e-37	3e-16	4e-16		0
117624414	Escherichia_coli_APEC_O1	NC_008563.faa	117624414	MTAINRILIVDDEDNVRRMLSTAFALQGFETHCANNGRTALHLFADIHPDVVLMDIRMPEMDGIKALKEMRSHETRTPVILMTAYAEVETAVEALRCGAFDYVIKPFDLDELNLIVQRALQLQSMKKEIRHLHQALSTSWQWGHILTNSPAMMDICKDTAKIALSQASVLISGESGTGKELIARAIHYNSRRAKGPFIKVNCAALPESLLESELFGHEKGAFTGAQTLRQGLFERANEGTLLLDEIGEMPLVLQAKLLRILQEREFERIGGHQTIKVDIRIIAATNRDLQAMVKEGTFREDLFYRLNVIHLILPPLRDRREDISLLANHFLQKFSSENQRDIIDIDPMAMSLLTAWSWPGNIRELSNVIERAVVMNSGPIIFSEDLPPQIRQPVCNAGE…	458	eselfghekgaftga		gaftga	__	y	YP_853327.1	acetoacetate metabolism regulatory protein AtoC	5e-73	5e-79	6e-68	9e-68	9e-64	2e-58	6e-68	4e-70	4e-71	1e-130	5e-66	3e-55	5e-64	3e-59	2e-66	5e-66	6e-66	2e-67	3e-60	2e-69	1e-69	8e-57	2e-58	8e-69	2e-73	2e-56	2e-59	1e-63	3e-62	8e-39	2e-49	7e-49	4e-37	3e-16	4e-16		0
218559138	Escherichia_coli_S88	NC_011742.faa	218559138	MTAINRILIVDDEDNVRRMLSTAFALQGFETHCANNGRTALHLFADIHPDVVLMDIRMPEMDGIKALKEMRSHETRTPVILMTAYAEVETAVEALRCGAFDYVIKPFDLDELNLIVQRALQLQSMKKEIRHLHQALSTSWQWGHILTNSPAMMDICKDTAKIALSQASVLISGESGTGKELIARAIHYNSRRAKGPFIKVNCAALPESLLESELFGHEKGAFTGAQTLRQGLFERANEGTLLLDEIGEMPLVLQAKLLRILQEREFERIGGHQTIKVDIRIIAATNRDLQAMVKEGTFREDLFYRLNVIHLILPPLRDRREDISLLANHFLQKFSSENQRDIIDIDPMAMSLLTAWSWPGNIRELSNVIERAVVMNSGPIIFSEDLPPQIRQPVCNAGE…	458	eselfghekgaftga		gaftga	__	y	YP_002392051.1	acetoacetate metabolism regulatory protein AtoC	5e-73	5e-79	6e-68	9e-68	9e-64	2e-58	6e-68	4e-70	4e-71	1e-130	5e-66	3e-55	5e-64	3e-59	2e-66	5e-66	6e-66	2e-67	3e-60	2e-69	1e-69	8e-57	2e-58	8e-69	2e-73	2e-56	2e-59	1e-63	3e-62	8e-39	2e-49	7e-49	4e-37	3e-16	4e-16		0
218690383	Escherichia_coli_ED1a	NC_011745.faa	218690383	MTAINRILIVDDEDNVRRMLSTAFALQGFETHCANNGRTALHLFADIHPDVVLMDIRMPEMDGIKALKEMRSHETRTPVILMTAYAEVETAVEALRCGAFDYVIKPFDLDELNLIVQRALQLQSMKKEIRHLHQALSTSWQWGHILTNSPAMMDICKDTAKIALSQASVLISGESGTGKELIARAIHYNSRRAKGPFIKVNCAALPESLLESELFGHEKGAFTGAQTLRQGLFERANEGTLLLDEIGEMPLVLQAKLLRILQEREFERIGGHQTIKVDIRIIAATNRDLQAMVKEGTFREDLFYRLNVIHLILPPLRDRREDISLLANHFLQKFSSENQRDIIDIDPMAMSLLTAWSWPGNIRELSNVIERAVVMNSGPIIFSEDLPPQIRQPVCNAGE…	458	eselfghekgaftga		gaftga	__	y	YP_002398595.1	acetoacetate metabolism regulatory protein AtoC	5e-73	5e-79	6e-68	9e-68	1e-63	2e-58	6e-68	4e-70	4e-71	1e-130	5e-66	3e-55	5e-64	3e-59	2e-66	5e-66	6e-66	2e-67	3e-60	2e-69	1e-69	8e-57	2e-58	8e-69	2e-73	2e-56	2e-59	1e-63	4e-62	9e-39	2e-49	7e-49	4e-37	3e-16	4e-16		0
218700689	Escherichia_coli_IAI39	NC_011750.faa	218700689	MTAINRILIVDDEDNVRRMLSTAFALQGFETHCANNGRTALHLFADIHPDVVLMDIRMPEMDGIKALKEMRSNETRTPVILMTAYAEVETAVEALRCGAFDYVIKPFDLDELNLIVQRALQLQSMKKEIRHLHQALSTSWQWGHILTNSPAMMDICKDTAKIALSQASVLISGESGTGKELIARAIHYNSRRAKGPFIKVNCAALPESLLESELFGHEKGAFTGAQTLRQGLFERANEGTLLLDEIGEMPLVLQAKLLRILQEREFERIGGHQTIKVDIRIIAATNRDLQAMVKEGTFREDLFYRLNVIHLILPPLRDRREDISLLANHFLQKFSSENQRDIIDIDPMAMSLLTAWSWPGNIRELSNVIERAVVMNSGPIIFSEDLPPQIRQPVCNAGE…	458	eselfghekgaftga		gaftga	__	y	YP_002408318.1	acetoacetate metabolism regulatory protein AtoC	6e-73	5e-79	6e-68	9e-68	9e-64	2e-58	5e-68	3e-70	3e-71	1e-130	5e-66	3e-55	5e-64	3e-59	1e-66	5e-66	7e-66	2e-67	3e-60	2e-69	1e-69	8e-57	2e-58	8e-69	2e-73	2e-56	2e-59	1e-63	3e-62	8e-39	2e-49	6e-49	4e-37	3e-16	4e-16		0
16130157	Escherichia_coli_K_12_substr__MG1655	NC_000913.faa	16130157	MTAINRILIVDDEDNVRRMLSTAFALQGFETHCANNGRTALHLFADIHPDVVLMDIRMPEMDGIKALKEMRSHETRTPVILMTAYAEVETAVEALRCGAFDYVIKPFDLDELNLIVQRALQLQSMKKEIRHLHQALSTSWQWGHILTNSPAMMDICKDTAKIALSQASVLISGESGTGKELIARAIHYNSRRAKGPFIKVNCAALPESLLESELFGHEKGAFTGAQTLRQGLFERANEGTLLLDEIGEMPLVLQAKLLRILQEREFERIGGHQTIKVDIRIIAATNRDLQAMVKEGTFREDLFYRLNVIHLILPPLRDRREDISLLANHFLQKFSSENQRDIIDIDPMAMSLLTAWSWPGNIRELSNVIERAVVMNSGPIIFSEDLPPQIRQPVCNAGE…	458	eselfghekgaftga		gaftga	__	y	NP_416724.1	fused response regulator of ato operon, in two-component system with AtoS: response regulator/sigma54 interaction protein	5e-73	5e-79	6e-68	8e-68	9e-64	3e-58	5e-68	4e-70	3e-71	1e-130	5e-66	3e-55	5e-64	3e-59	2e-66	5e-66	6e-66	2e-67	3e-60	2e-69	1e-69	8e-57	2e-58	8e-69	2e-73	2e-56	2e-59	1e-63	3e-62	8e-39	2e-49	7e-49	4e-37	3e-16	4e-16		0
89109039	Escherichia_coli_K_12_substr__W3110	AC_000091.faa	89109039	MTAINRILIVDDEDNVRRMLSTAFALQGFETHCANNGRTALHLFADIHPDVVLMDIRMPEMDGIKALKEMRSHETRTPVILMTAYAEVETAVEALRCGAFDYVIKPFDLDELNLIVQRALQLQSMKKEIRHLHQALSTSWQWGHILTNSPAMMDICKDTAKIALSQASVLISGESGTGKELIARAIHYNSRRAKGPFIKVNCAALPESLLESELFGHEKGAFTGAQTLRQGLFERANEGTLLLDEIGEMPLVLQAKLLRILQEREFERIGGHQTIKVDIRIIAATNRDLQAMVKEGTFREDLFYRLNVIHLILPPLRDRREDISLLANHFLQKFSSENQRDIIDIDPMAMSLLTAWSWPGNIRELSNVIERAVVMNSGPIIFSEDLPPQIRQPVCNAGE…	458	eselfghekgaftga		gaftga	__	y	AP_002819.1	fused response regulator of ato opeon, in two-component system with AtoS	5e-73	5e-79	6e-68	8e-68	9e-64	3e-58	5e-68	4e-70	3e-71	1e-130	5e-66	3e-55	5e-64	3e-59	2e-66	5e-66	6e-66	2e-67	3e-60	2e-69	1e-69	8e-57	2e-58	8e-69	2e-73	2e-56	2e-59	1e-63	3e-62	8e-39	2e-49	6e-49	4e-37	3e-16	4e-16		0
157161704	Escherichia_coli_HS	NC_009800.faa	157161704	MTAINRILIVDDEDNVRRMLSTAFALQGFETHCANNGRTALHLFADIHPDVVLMDIRMPEMDGIKALKEMRSHETRTPVILMTAYAEVETAVEALRCGAFDYVIKPFDLDELNLIVQRALQLQSMKKEIRHLHQALSTSWQWGHILTNSPAMMDICKDTAKIALSQASVLISGESGTGKELIARAIHYNSRRAKGPFIKVNCAALPESLLESELFGHEKGAFTGAQTLRQGLFERANEGTLLLDEIGEMPLVLQAKLLRILQEREFERIGGHQTIKVDIRIIAATNRDLQAMVKEGTFREDLFYRLNVIHLILPPLRDRREDISLLANHFLQKFSSENQRDIIDIDPMAMSLLTAWSWPGNIRELSNVIERAVVMNSGPIIFSEDLPPQIRQPVCNAGE…	458	eselfghekgaftga		gaftga	__	y	YP_001459022.1	acetoacetate metabolism regulatory protein AtoC	5e-73	5e-79	6e-68	8e-68	9e-64	3e-58	5e-68	4e-70	3e-71	1e-130	5e-66	3e-55	5e-64	3e-59	2e-66	5e-66	6e-66	2e-67	3e-60	2e-69	1e-69	8e-57	2e-58	8e-69	2e-73	2e-56	2e-59	1e-63	3e-62	8e-39	2e-49	7e-49	4e-37	3e-16	4e-16		0
170081840	Escherichia_coli_K_12_substr__DH10B	NC_010473.faa	170081840	MTAINRILIVDDEDNVRRMLSTAFALQGFETHCANNGRTALHLFADIHPDVVLMDIRMPEMDGIKALKEMRSHETRTPVILMTAYAEVETAVEALRCGAFDYVIKPFDLDELNLIVQRALQLQSMKKEIRHLHQALSTSWQWGHILTNSPAMMDICKDTAKIALSQASVLISGESGTGKELIARAIHYNSRRAKGPFIKVNCAALPESLLESELFGHEKGAFTGAQTLRQGLFERANEGTLLLDEIGEMPLVLQAKLLRILQEREFERIGGHQTIKVDIRIIAATNRDLQAMVKEGTFREDLFYRLNVIHLILPPLRDRREDISLLANHFLQKFSSENQRDIIDIDPMAMSLLTAWSWPGNIRELSNVIERAVVMNSGPIIFSEDLPPQIRQPVCNAGE…	458	eselfghekgaftga		gaftga	__	y	YP_001731160.1	fused response regulator of ato operon, in two-component system with AtoS: response regulator and sigma 54 interaction protein	5e-73	5e-79	6e-68	8e-68	9e-64	3e-58	5e-68	4e-70	3e-71	1e-130	5e-66	3e-55	5e-64	3e-59	2e-66	5e-66	6e-66	2e-67	3e-60	2e-69	1e-69	8e-57	2e-58	8e-69	2e-73	2e-56	2e-59	1e-63	3e-62	8e-39	2e-49	6e-49	4e-37	3e-16	4e-16		0
238901395	Escherichia_coli_BW2952	NC_012759.faa	238901395	MTAINRILIVDDEDNVRRMLSTAFALQGFETHCANNGRTALHLFADIHPDVVLMDIRMPEMDGIKALKEMRSHETRTPVILMTAYAEVETAVEALRCGAFDYVIKPFDLDELNLIVQRALQLQSMKKEIRHLHQALSTSWQWGHILTNSPAMMDICKDTAKIALSQASVLISGESGTGKELIARAIHYNSRRAKGPFIKVNCAALPESLLESELFGHEKGAFTGAQTLRQGLFERANEGTLLLDEIGEMPLVLQAKLLRILQEREFERIGGHQTIKVDIRIIAATNRDLQAMVKEGTFREDLFYRLNVIHLILPPLRDRREDISLLANHFLQKFSSENQRDIIDIDPMAMSLLTAWSWPGNIRELSNVIERAVVMNSGPIIFSEDLPPQIRQPVCNAGE…	458	eselfghekgaftga		gaftga	__	y	YP_002927191.1	fused response regulator of ato operon, in two-component system with AtoS: response regulator/sigma54 interaction protein	5e-73	5e-79	6e-68	8e-68	9e-64	3e-58	5e-68	4e-70	3e-71	1e-130	5e-66	3e-55	5e-64	3e-59	2e-66	5e-66	6e-66	2e-67	3e-60	2e-69	1e-69	8e-57	2e-58	8e-69	2e-73	2e-56	2e-59	1e-63	3e-62	8e-39	2e-49	6e-49	4e-37	3e-16	4e-16		0
253772856	Escherichia_coli_BL21_DE3_	NC_012947.faa	253772856	MTAINRILIVDDEDNVRRMLSTAFALQGFETHCANNGRTALHLFADIHPDVVLMDIRMPEMDGIKALKEMRSHETRTPVILMTAYAEVETAVEALRCGAFDYVIKPFDLDELNLIVQRALQLQSMKKEIRHLHQALSTSWQWGHILTNSPAMMDICKDTAKIALSQASVLISGESGTGKELIARAIHYNSRRAKGPFIKVNCAALPESLLESELFGHEKGAFTGAQTLRQGLFERANEGTLLLDEIGEMPLVLQAKLLRILQEREFERIGGHQTIKVDIRIIAATNRDLQAMVKEGTFREDLFYRLNVIHLILPPLRDRREDISLLANHFLQKFSSENQRDIIDIDPMAMSLLTAWSWPGNIRELSNVIERAVVMNSGPIIFSEDLPPQIRQPVCNAGE…	458	eselfghekgaftga		gaftga	__	y	YP_003035687.1	two component, sigma54 specific, transcriptional regulator, Fis family	5e-73	5e-79	6e-68	8e-68	9e-64	3e-58	5e-68	4e-70	3e-71	1e-130	5e-66	3e-55	5e-64	3e-59	2e-66	5e-66	6e-66	2e-67	3e-60	2e-69	1e-69	8e-57	2e-58	8e-69	2e-73	2e-56	2e-59	1e-63	3e-62	8e-39	2e-49	6e-49	4e-37	3e-16	4e-16		0
254162232	Escherichia_coli_B_REL606	NC_012967.faa	254162232	MTAINRILIVDDEDNVRRMLSTAFALQGFETHCANNGRTALHLFADIHPDVVLMDIRMPEMDGIKALKEMRSHETRTPVILMTAYAEVETAVEALRCGAFDYVIKPFDLDELNLIVQRALQLQSMKKEIRHLHQALSTSWQWGHILTNSPAMMDICKDTAKIALSQASVLISGESGTGKELIARAIHYNSRRAKGPFIKVNCAALPESLLESELFGHEKGAFTGAQTLRQGLFERANEGTLLLDEIGEMPLVLQAKLLRILQEREFERIGGHQTIKVDIRIIAATNRDLQAMVKEGTFREDLFYRLNVIHLILPPLRDRREDISLLANHFLQKFSSENQRDIIDIDPMAMSLLTAWSWPGNIRELSNVIERAVVMNSGPIIFSEDLPPQIRQPVCNAGE…	458	eselfghekgaftga		gaftga	__	y	YP_003045340.1	fused response regulator of ato operon, in two-component system with AtoS: response regulator/sigma54 interaction protein	5e-73	5e-79	6e-68	8e-68	9e-64	3e-58	5e-68	4e-70	3e-71	1e-130	5e-66	3e-55	5e-64	3e-59	2e-66	5e-66	6e-66	2e-67	3e-60	2e-69	1e-69	8e-57	2e-58	8e-69	2e-73	2e-56	2e-59	1e-63	3e-62	8e-39	2e-49	6e-49	4e-37	3e-16	4e-16		0
218705751	Escherichia_coli_UMN026	NC_011751.faa	218705751	MTAINRILIVDDEDNVRRMLSTAFALQGFETHCANNGRTALHLFADIHPDVVLMDIRMPEMDGIKALKEMRSHETRTPVILMTAYAEVETAVEALRCGAFDYVIKPFDLDELNLIVQRALQLQSMKKEIRHLHQALSTSWQWGHILTNSPAMMDICKDTAKIALSQASVLISGESGTGKELIARAIHYNSRRAKGPFIKVNCAALPESLLESELFGHEKGAFTGAQTLRQGLFERANEGTLLLDEIGEMPLVLQAKLLRILQEREFERIGGHQTIKVDIRIIAATNRDLQAMVKEGTFREDLFYRLNVIHLILPPLRDRREDISLLANHFLQKFSSENQRDIIDIDPMAMSLLTAWSWPGNIRELSNVIERAVVMNSGPIIFSEDLPPQIRQPVCNAGE…	458	eselfghekgaftga		gaftga	__	y	YP_002413270.1	acetoacetate metabolism regulatory protein AtoC	6e-73	5e-79	7e-68	9e-68	8e-64	3e-58	5e-68	4e-70	3e-71	1e-130	5e-66	3e-55	5e-64	3e-59	1e-66	6e-66	7e-66	2e-67	4e-60	2e-69	1e-69	8e-57	2e-58	9e-69	3e-73	2e-56	2e-59	1e-63	3e-62	8e-39	2e-49	8e-49	4e-37	3e-16	4e-16		0
86158431	Anaeromyxobacter_dehalogenans_2CP-C	NC_007760.faa	86158431	MSNERTRILVVDDEEIVRESLGGWLEKDGYSVHVAVDGFAALEKLKAERWSILIVDLKMPGMDGLQVLEEAKKLQPELAVVIMTAYATVDTAVAAMKLGAYDYLVKPFDPEELSLMMQKIVSQQTLVRENAVLRQALKREYRFRDLLSKSPAMQAVFELARTAARSNSTILVLGESGSGKEVLARAIHQESPRAEGPFVAVSCAALTESLLESELFGHEKGAFTGAIARRKGKFEAAHGGTLFLDEVGDIGSKLQLDLLRVLEERRFHRIGGNESVDVDVRIIAATNRDLKRAVGEGKFREDLFYRLNVIPILIPPLRDRREDIPLLVESFVERLSVEMKKRLDGVSSEAMSALMAHDWPGNVRELRNILERGAVVCTGPVIQLPDLGLPGKPDAAPRP…	458	eselfghekgaftga		gaftga	__	y	YP_465216.1	two component, sigma54 specific, Fis family transcriptional regulator	5e-75	7e-73	1e-66	8e-67	7e-57	9e-52	4e-61	1e-60	5e-68	9e-70	3e-68	8e-55	2e-62	3e-57	7e-68	2e-67	2e-68	3e-66	6e-62	4e-68	3e-67	2e-55	8e-56	4e-66	1e-68	2e-56	3e-58	5e-61	4e-58	9e-40	2e-46	5e-43	3e-38	3e-18	3e-17		0
74312742	Shigella_sonnei_Ss046	NC_007384.faa	74312742	MTAINRILIVDDEDNVRRMLSTAFALQGFETHCANNGRTALHLFADIHPDVVLMDIRMPEMDGIKALKEMRSHETRTPVILMTAYAEVETAVEALRCGAFDYVIKPFDLDELNLIVQRALQLQSMKKEIRHLHQALSASWQWGHILTNSPAMMDICKDTAKIALSQASVLISGESGTGKELIARAIHYNSRRAKGPFIKVNCAALPESLLESELFGHEKGAFTGAQTLRQGLFERANEGTLLLDEIGEMPLVLQAKLLRILQEREFERIGGHQTIKVDIRIIAATNRDLQAMVKEGTFREDLFYRLNVIHLILPPLRDRREDISLLANHFLQKFSSENQRDIIDIDPMAMSLLTAWSWPGNIRELSNVIERAVVMNSGPIIFSEDLPPQIRQPVCNAGE…	458	eselfghekgaftga		gaftga	__	y	YP_311161.1	acetoacetate metabolism regulatory protein AtoC	4e-73	4e-79	6e-68	9e-68	8e-64	2e-58	5e-68	3e-70	3e-71	1e-130	5e-66	3e-55	5e-64	3e-59	1e-66	5e-66	5e-66	2e-67	3e-60	2e-69	2e-69	7e-57	2e-58	8e-69	2e-73	2e-56	2e-59	9e-64	3e-62	8e-39	1e-49	6e-49	4e-37	3e-16	4e-16		0
147678593	Pelotomaculum_thermopropionicum_SI	NC_009454.faa	147678593	MMSKVLVVDDEESVRQMLKDVLEDDGHQVMLAENGREALEKITVRHPDAVLLDIRMPEIDGLAVLDIVRREGSTVPIILMTAFGITDMAIQAIQTGAYDYIIKPFNIDELLLTVKKAVNMQDLVTEVAALRDELAQNQGDSLLIGTSPRMQALYKDIGRVADRNVTVLILGESGTGKELVSWAIHRNSSRRDRPFIKINCATIPENLLESELFGHEKGAFTGADRRKPGKFELANRGTILLDEIGEISLSTQAKLLRVLQEKEFERVGGTETIKVDVRILAATNKDLARLAREGGFREDLYFRLNVVTMTVPPLRERREDIPLLANHFVQKFSGEFNKQITGFSQEAMDLLCSYEWPGNVRELKNACQRAVVMATAQVILPDDIPFSVQAGTHGVETPV…	458	eselfghekgaftga		gaftga	__	y	YP_001212808.1	response regulator	6e-74	5e-76	5e-67	2e-65	2e-62	2e-56	3e-62	1e-65	3e-73	2e-77	5e-61	9e-57	1e-60	3e-59	2e-68	2e-66	5e-67	4e-64	1e-60	2e-67	3e-68	2e-51	2e-57	7e-62	1e-76	5e-58	3e-57	2e-61	4e-67	5e-43	9e-48	3e-43	3e-33	1e-16	1e-15		0
134299369	Desulfotomaculum_reducens_MI-1	NC_009253.faa	134299369	MIPRILVIDDEERMCWALERALGHEGYQVITATRGLRGIELAHETEPSLVILDLKMPDITGIEVLKKIKSINSNIPVIMITAHGTIETAIEAMKFGATDYITKPFKLDELKVQVKQALHLSNLENQVDFLRQELGKKYGKMVGQSDAIKEVSLLIRQVAKTNATVLITGESGTGKEVAAVEIHKSSKRADRPFVAVNCAALPEQLLESELFGHEKGAFTGATSKKKGRFEIADRGTIFLDEIGEMPISMQVKLLRVLQERCFERLGGTETIQVDVRVIAATNSELSSAIAKGTFREDLYYRLNVMRINLPPLRSRKEDISLLVNHFLSKFDPSRSKKISPEAMKILNNYHWPGNIRELQNAIERALIVCQGSEIQPVHLPRELLDSLKENADPILNLPE…	458	eselfghekgaftga		gaftga	__	y	YP_001112865.1	two component, sigma54 specific, Fis family transcriptional regulator	1e-72	5e-75	6e-68	3e-64	8e-59	1e-54	2e-60	2e-65	3e-66	3e-73	3e-64	7e-57	2e-61	4e-57	3e-66	6e-64	7e-65	3e-66	3e-63	6e-72	1e-73	1e-54	1e-61	8e-67	6e-76	3e-57	2e-53	5e-65	1e-65	7e-44	2e-46	8e-47	1e-31	4e-20	6e-18		0
220917058	Anaeromyxobacter_dehalogenans_2CP_1	NC_011891.faa	220917058	MSNERTRILVVDDEEIVRESLGGWLEKDGYSVHVAADGFAAVEKLKGERWSILIVDLKMPGMDGLQVLEEAKKLLPELAVVIMTAYATVDTAVAAMKLGAYDYLVKPFDPEELSLMMQKIVSQQTLVRENAVLRQALKREYKFRDLLSKSPAMQSVFELARTAARSNSTILVLGESGSGKEVLARAIHQESPRAEGPFVAVSCAALTESLLESELFGHEKGAFTGAIARRKGKFEAAHGGTLFLDEVGDIGPKLQLDLLRVLEERRFHRIGGNESVDVDVRIIAATNRDLKRAVAEGKFREDLFYRLNVIPILIPPLRDRREDVPLLVESFVERLSVEMKKRIDGVSSEAMSALMAHDWPGNVRELRNILERGAVVCTGPVIQIADLGLPGKPETAPRP…	458	eselfghekgaftga		gaftga	__	y	YP_002492362.1	two component, sigma54 specific, transcriptional regulator, Fis family	6e-76	2e-73	1e-67	3e-67	2e-57	4e-51	2e-61	2e-61	4e-69	3e-70	1e-68	3e-55	3e-62	8e-59	5e-69	1e-68	3e-69	7e-66	4e-61	2e-68	1e-67	1e-55	4e-56	1e-66	3e-69	8e-57	5e-59	2e-61	8e-59	9e-40	4e-46	5e-43	1e-38	2e-18	8e-19		0
238920098	Edwardsiella_ictaluri_93_146	NC_012779.faa	238920098	MKSRYRILIVDDEENVRRMLTTAFALQGHETYDASNGEEALQCFADAPPDVVLMDIRMPTMSGIDALKIMRTRQPRTPVILMTAYAEVATAVEALRSGAFDYVIKPFDLEELNLLIRRALQLQAMKQEIRSLHQALSSRWQWGHILTNSPRMIDICKDTAKIALSQANVLISGESGTGKELIARAIHYNSRRANGPFIKVNCAALPESLLESELFGHEKGAFTGAQALRQGLFERAHRGTLLLDEIGEMPPVLQAKLLRILQEREFERVGGHQTIRVDIRIVAATNRDLQAMVREGRFRNDLFYRLNVIHLQLPPLRERRQDIALLANHFLQKFSSENQRDMIEIDPAALALLCSWPWPGNIRELSNVIERAVVMSTGAIIFADDLPAPLHQPISGVKS…	458	eselfghekgaftga		gaftga	__	y	YP_002933613.1	acetoacetate metabolism regulatory protein AtoC, putative	5e-75	9e-77	3e-67	8e-66	8e-64	2e-57	2e-63	1e-68	9e-71	1e-116	3e-63	2e-53	5e-63	1e-61	5e-66	2e-64	9e-66	2e-67	7e-61	4e-68	5e-68	7e-58	3e-57	1e-64	2e-71	1e-52	6e-58	3e-61	2e-61	4e-40	1e-48	8e-50	8e-37	4e-15	2e-17		0
116749367	Syntrophobacter_fumaroxidans_MPOB	NC_008554.faa	116749367	MKPKILVVDDEISILQSLRGVLQDEGYRIGVAASGEEALEELRRDTPDLMLLDIWMPGMDGLAVLEEIKKSHAHLPVIIISGHGNIETAVKATRMGAFDFVEKPLSLERILVSIKNALDFHRLEEENLLWRQKAHRTSHMTGRSEAVESLREQIRRAAPTNATVLITGENGTGKELAARMIHQLSKRSHRPMVEVNCAAIPEDLIESELFGHEKGAFTGAHERRRGRFDVANGGTLFLDEIGDMSLRTQAKILRILQEQVFERVGGSRTIQVDVRVVAATNKDIQREIEAGRFRQDLYYRLNVIPIFVPPLRDRLQDIPLLVEDFLDDMAAESAMGRKEIDPAVFGPLQQYSWPGNIRELRNFIERMVIMTPGQRIGPRDLPLDFLNRLPKPPEEAGPY…	458	eselfghekgaftga		gaftga	__	y	YP_846054.1	two component, sigma54 specific, Fis family transcriptional regulator	9e-71	2e-67	6e-69	9e-65	9e-63	6e-52	2e-58	4e-64	6e-66	1e-67	5e-57	6e-54	1e-56	4e-56	4e-66	3e-64	2e-65	2e-67	3e-58	6e-70	2e-72	7e-54	8e-57	2e-66	8e-65	4e-52	3e-52	6e-61	2e-58	9e-41	2e-44	4e-44	9e-36	6e-16	8e-16		0
78358043	Desulfovibrio_desulfuricans_G20	NC_007519.faa	78358043	MNARVLIVDDEDGIRFSLRGILEDEGYEVAEAETGEEGLKLATETPPDLIFLDIWLPGMDGLEVLDNLRTADASLPVIMISGHGNIETAVNAIKKGAYDFIEKPLSLEKVVISANKALEYYRLRRENQALRSRLTQSTTVEMTGNSASIVELRGQIGRVAPTDAWVLITGENGTGKEIAARSIHASSRRKDKPLVAVNCAAIPEELIESELFGHEKGAFTGAETAKTGKFEMAHQGTLFLDEIADMSLKTQAKILRILQEQSFERVGGHKTVKVDVRVIAATNKSLEDEIAAGRFREDLYYRLRVIPLVVPPLRQRGDDVMLLIGEFMNRMTAEHGFRPVTFAPDACSALLCYHWPGNVRELKNFVERMLIMHSGQTVTAAMLPPEYRCAGAGIMPQPC…	458	eselfghekgaftga		gaftga	__	y	YP_389492.1	two component Fis family transcriptional regulator	2e-65	1e-68	9e-61	6e-58	5e-66	1e-51	2e-56	2e-68	3e-63	1e-68	3e-56	6e-52	8e-58	9e-57	2e-65	7e-63	2e-61	3e-66	7e-61	2e-71	3e-73	2e-54	1e-57	7e-62	1e-62	8e-52	5e-54	1e-61	4e-60	1e-42	8e-43	6e-44	4e-30	3e-15	2e-15		0
51246087	Desulfotalea_psychrophila_LSv54	NC_006138.faa	51246087	MRTKYNNIQSKQGIIMCSYSILVVDDEPNYLIVLSELLRDEDLEVFTAGSGKAGLDICREVDLDLVITDMQMDGMDGMALLEQIKELNPDLPVLIMTAHAEVEKAVKAMQAGAFGYLAKPFANDELLVNIYRAARHYSLIRENKRLRHQLQSEDCFSGIVGKSPSMQRVYKLIRKVAPTPASVLITGESGTGKELVAQAVHSTSPRRDEAFIAVNCAALSANLLESELFGHEKGAFTGAASMRKGRFELAAGGTIFLDEISEIPLELQSKLLRILQEKSFERVGGAKTLHVDVRVISASNKDLKEEVAAGHFREDLFYRLNVIHLNLPPLRERLDDLPLLVAFFIEKYRKILQLENLVVGEEAMKLLLRLPWDGNVRELENTIERAAILCDAGNIMVED…	458	eselfghekgaftga		gaftga	__	y	YP_065971.1	Ntr family protein two-component system response regulator	8e-73	6e-71	5e-66	3e-63	6e-64	1e-51	2e-62	5e-68	4e-62	1e-67	1e-60	6e-53	6e-60	4e-55	5e-63	8e-65	1e-61	2e-64	5e-57	3e-64	5e-67	1e-55	4e-60	2e-62	1e-69	4e-52	1e-53	2e-59	7e-60	4e-38	9e-39	2e-40	5e-35	1e-17	7e-18		0
226314402	Brevibacillus_brevis_NBRC_100599	NC_012491.faa	226314402	MHTDTRILIVDDEADFRHLLTSRLKRKGYTTLEASDGISAQKLVTSETIHVILLDLKMPGMDGLSFLQWCKETSPAIQIIVVTGHGTIETAIEAMKRGAYDYLTKPYNLNELEVLISKAVEKQQLTEENQQLREALSTNGKTTFQIVAESPKLKEVLATAKRVASTDFLVLLKGESGTGKDVIARLIYEYSERASKAFVPINLGAIPETMLESELFGHEKGAFTGATAQKKGLVEIAHQGTLFLDEVGDLPFPLQVKLLRFLETGEFRRIGSPILHKVDVRIIAATNADLEKKVEEGTFRSDLYFRLHVMDITIPPLTQRSEDILPLSAFFLNRLKRKYPVKPLSVKAQAALLAYSFPGNVRELAHMIERAVVLAKGEEIDDKDLFPHEQPVPSNPSDR…	458	eselfghekgaftga		gaftga	__	y	YP_002774298.1	two-component response regulator	2e-60	8e-54	4e-55	7e-51	2e-57	8e-47	2e-52	1e-60	2e-50	1e-56	2e-56	6e-50	8e-61	1e-45	1e-52	2e-52	4e-55	3e-53	5e-53	3e-58	4e-58	2e-49	1e-50	5e-53	7e-61	1e-47	9e-48	3e-51	9e-56	4e-33	4e-40	2e-45	1e-29	3e-20	5e-18		0
253700201	Geobacter_M21	NC_012918.faa	253700201	MEKILIIDDEAFICENVQRILSGEGFQVCAAGSGKEARDIVAGEEIDLALLDLNLGSEDGIEILKSLKETDPELLVIIITGYGSVESAVESLQLGAFHYMKKPFKADALRLIVKLALKTQTLKREVRKLKRDNSPLPGRSPIIGKSEAFQEMAAQVREIARIPSTVLITGESGTGKEVVARAIHDLSDRKEHAFIAINCASIPAPLLESELFGHEKGAFTGATGRKKGLFEEAHHGTIFLDEIGEMDMAMQVKLLRVLQERTIRRVGAVKDIEIDARVIAATNRDLAKRIEEKNFREDLFYRLNVFPIYIPPLRERPADIAALAAYFLDSFSRSFGRDFRDVSPEAEQLMAQYAWPGNVRELRNVIERICIMRSGPTLLPEHLPQEIKSSVAAPPLPAE…	458	eselfghekgaftga		gaftga	__	y	YP_003021390.1	two component, sigma54 specific, transcriptional regulator, Fis family	2e-65	8e-71	3e-69	5e-63	1e-57	3e-51	5e-58	3e-66	5e-61	1e-67	1e-59	2e-51	5e-56	3e-54	2e-59	6e-58	3e-60	4e-62	7e-61	3e-64	1e-62	2e-53	3e-55	2e-61	3e-68	4e-63	2e-57	2e-65	2e-60	1e-39	5e-41	1e-46	3e-33	1e-17	2e-13		0
157144822	Citrobacter_koseri_ATCC_BAA-895	NC_009792.faa	157144822	MKTRYRILIVDDEDNVRRMLATAFSLQGHETQCASNGQTALQHFADAPPDVVLMDIRMPEMNGIEALKVMRAQHPRVPIILMTAYAEVETAVEALRSGAFDYVIKPFDLDELNLLIQRALQLQAMKQEIRSLHQALSTSWQWGHILTNSPGMMDICKDTAKIALSQANVLISGESGTGKELIARAIHYNSRRANGPFIKINCAALPESLLESELFGHEKGAFTGAQTRRQGLFERAHQGTLLLDEIGEMPLVLQAKLLRILQEREFERIGGHQTIQVDIRIVAATNRNLQEMVKEGTFREDLFYRLNVIHLTLPPLRERREDIPLLANHFLQKFSSENQRDIIEIDPSAMSLLTAWPWPGNIRELSNVIERAVVMNTGAVIFAEDLPTQFRQSVSHASG…	458	eselfghekgaftga		gaftga	__	y	YP_001452141.1	acetoacetate metabolism regulatory protein AtoC	6e-74	1e-79	8e-70	3e-68	7e-66	3e-58	2e-67	6e-70	1e-71	1e-121	1e-66	4e-57	2e-65	4e-60	7e-66	5e-66	4e-67	6e-68	4e-61	2e-69	1e-70	5e-58	7e-59	1e-69	3e-76	3e-56	2e-59	9e-66	4e-63	2e-41	2e-50	1e-49	4e-37	4e-15	8e-16		0
206890910	Thermodesulfovibrio_yellowstonii_DSM_11347	NC_011296.faa	206890910	MKGKILIIDDEVGILDTVSGILEDEGYTTLTAKDAETAIEILDKEDVDLVFLDVWLPKMSGIEAIKKIKEKDFHIPVIMISGHGNVEVAVQAVKLGAFDFLEKPLSMERIILTAERALQFKSLEKENIKLRSSILKKYELVGNSQAMKKIKSQIEMIARGDSRVLILGESGTGKELVARMIHSLSPRANAPFIEVNCAAIPQELIESELFGHEKGAFTGAIDKKIGKFELANEGTLFLDEIGDMSLLTQAKLLRVIETQKFQRVGGTRDITVNVRIISATNKDLTEEIKKGNFREDLYYRLNVVPVYISPLRERKEDIPELVNYFMDEFSREKGWRRKKISDDAMRILKNYDWPGNVRELKNAVERLMIMIPQETIEALDIENTGIIRNRLKEESYFSY…	458	eselfghekgaftga		gaftga	__	y	YP_002249178.1	nitrogen assimilation regulatory protein NtrX	1e-76	2e-75	3e-71	2e-66	9e-69	7e-56	1e-62	1e-66	6e-65	1e-66	3e-64	9e-54	5e-59	2e-58	8e-68	1e-68	1e-64	1e-64	7e-64	3e-70	3e-72	4e-53	8e-57	5e-67	4e-67	1e-53	3e-55	8e-70	3e-67	1e-45	5e-47	8e-45	1e-32	4e-20	2e-18		0
116623300	Solibacter_usitatus_Ellin6076	NC_008536.faa	116623300	MASVVEPATSTRTKGRILIVDDELVVRDSLGKWFSSEGYSARPVGGAREALEVIQHGEFDIALLDIKMPGMDGMELQARLREADSDLTIIMMTGYSSVETAVQALKQGAYDYITKPVDPDELSHLVSNALEHKRARREVDRLRENLQEVVPGTELIGKSPAMRKVTELIEMVAPTEATVLITGETGTGKEVVARAIHSAGPRRYMPMVTVHCGALTETLLESELFGHEKGAFTGAQYRKKGKFEIADGGSVFLDEISDISLKTQTDLLRVLQEKEIVRVGGNQQLKVDFRAIAATNKNLETLVKAGTFRPDLYYRLHVFCIDLPPLRDRREDIPLLVSHFLNKFCMATSRPVPSISAEAMEILMRHDWPGNVRELENAVERALVVGRGNEVKPADFSFQ…	458	eselfghekgaftga		gaftga	__	y	YP_825456.1	two component, sigma54 specific, Fis family transcriptional regulator	6e-70	2e-67	2e-67	5e-66	1e-62	5e-56	1e-55	7e-66	5e-73	6e-66	1e-58	8e-57	7e-58	5e-53	2e-64	7e-64	9e-66	3e-63	8e-56	3e-64	5e-66	2e-54	3e-56	1e-66	2e-67	3e-55	6e-50	1e-59	2e-61	6e-42	3e-42	5e-41	3e-32	5e-15	3e-12		0
108761106	Myxococcus_xanthus_DK_1622	NC_008095.faa	108761106	MARILVADDEEGVRSFLAEALEYEGHSVTTAADGEEAARLMARQGVDLLLTDLRMPGMDGLTLLRKVREEQPDVEVVVLTAVGTVESAVAAMKAGAFDFLLKPVGSPAELRLTVARALERRALLNWKTEARQSAGEVELSWGAPAMHPVVEALRKVSPTQATVLLVGESGTGKEVTARALHQWSERADGPFVAVNCAALTETLLESELFGHEKGAFTGAVAQRRGRIELAQGGTFFLDEVGELKAELQAKLLRVLQERRFERVGGTRTLEADVRWVAATNRDLKAMMARGEFREDLYHRLAVFPIRLPSLRERREDLRPLSELLLRRIGDELGRPGLRVSPEAVARLEAFTWPGNVRELRNALERAAILADGPVVEPRHLWLDPTGAAGPVVDAPVSEG…	458	eselfghekgaftga		gaftga	__	y	YP_632371.1	sigma-54 dependent DNA-binding response regulator	4e-72	2e-68	2e-64	3e-59	3e-57	9e-51	1e-54	7e-68	2e-58	3e-66	1e-60	6e-52	8e-59	5e-54	7e-61	3e-61	1e-59	6e-63	4e-55	2e-64	9e-66	1e-48	7e-51	1e-60	8e-64	2e-53	5e-50	1e-55	2e-58	3e-35	5e-44	6e-47	8e-39	2e-19	3e-19		0
159897367	Herpetosiphon_aurantiacus_ATCC_23779	NC_009972.faa	159897367	MTKATEQRHILIADDDPGIRGLLCEVFDEEGYLTEPAEHGGEVLAKMTKKHPYDLLIMDVRMPGQDGLTILEQLRKNGITTPVIMMTAHGTSSTAIRAIQIGAYDYVIKPFDVEEVTLVVKRLFDHQQLASKVRELEAKSFDPRDKMIGNSPAMQEIYKQIGRVAHTDATVLITGETGTGKEVLANLIHVNSARRNGPMVKVNCAALPESLLESELFGHEKGAFTGAVAQRKGRFELAHKGSIFLDEIGEMTLATQKKLLRILQEREFERVGGTTTVRVDVRVIAATNRDLEADVRAGTFREDLYYRLNVITLHLPALRQRIGDIPLLAEFFLDKYRYAPSSPPARISEEAMERLNNYDWPGNVRQLEHEIERAVILSRGNVITSEHMSLVPSSRSALQ…	458	eselfghekgaftga		gaftga	__	y	YP_001543614.1	two component, sigma54 specific, Fis family transcriptional regulator	2e-77	7e-77	2e-72	3e-68	3e-67	2e-54	6e-57	4e-67	8e-67	2e-73	2e-61	5e-55	7e-60	1e-55	9e-65	4e-65	2e-61	4e-66	2e-56	2e-66	1e-67	7e-56	8e-54	2e-65	3e-70	2e-52	1e-57	3e-56	1e-66	7e-40	3e-45	2e-47	7e-33	3e-18	7e-15		0
222054920	Geobacter_FRC_32	NC_011979.faa	222054920	MSATILVVDDEESIRTSLAGILEDEGYKTAFAVDGVEALTVVQQEMPSLVLLDIWMPRMDGMQTLQKLKDLYPNLTVVMMSGHGTIETAVRSTKMGAYDFVEKPLSLEKVLVCVNNAISMSRLKEENTSLRSIVLKDHEMIGNSAPMKQLREHIRLAAPTNASVLITGENGTGKELVARSIHYGSQRGDKPFIEINCAAIPEELIESELFGHEKGAFTGAIAQKKGKFDLADGGTIFLDEIGDMSLKTQAKVLRILQERKFERVGGTRVVEVDVRIIAATNKVLEEEIRSGHFREDLFYRLNVVPFHVSPLRERQDDIPLLVEHFLDNFCRREGRDRKTVVPEAVELMKRYEWPGNVRELKNIIERLVIMTPGRTISAAQVPSYIGAHEGPRDGGKHGS…	458	eselfghekgaftga		gaftga	__	y	YP_002537282.1	two component, sigma54 specific, transcriptional regulator, Fis family	2e-74	5e-75	2e-69	1e-66	6e-67	3e-53	7e-64	4e-68	9e-69	9e-70	2e-63	3e-53	3e-60	2e-58	1e-66	8e-69	2e-68	2e-66	3e-64	2e-72	6e-74	6e-55	9e-57	2e-67	1e-70	2e-53	4e-53	3e-68	7e-64	3e-41	3e-45	3e-41	2e-30	9e-17	9e-14		0
85859030	Syntrophus_aciditrophicus_SB	NC_007759.faa	85859030	MESCLESGTVTMKNQKILIAEDDDLNRSNLTELLNAEGYEIKAVDNGRKAMDAFVEDKYELVITDLKMPNGDGLELLKFVKDMNPDNIVIMMTGYGTVDSAVEAMKLGAFDYISKPMRNDLVTLTVNRALSYASLQEENVTLRDHLREQYDFGKMLGYSECMKTIFDTIEKVAKSDSTVIIYGESGTGKELVARAIHFNSNRNNFPLIPVNCGAIPEDLLESELFGHEKGAFTGAIRNRLGRFELAQGGSIFLDEIGDMSPALQVKVLRVIQEKQFERIGGVKTINADVRIIAATHQNLELAVTEKRFREDLFYRINVIPIHLPALRERGADIAILANHFLQKFAQSKKKEVTRFTPEAIACMLHYPWPGNVRELENLIEMLVVMKEDGEIKLEDLPSK…	458	eselfghekgaftga		gaftga	__	y	YP_461232.1	sigma-54 dependent transcriptional regulator	6e-74	3e-72	1e-70	1e-65	3e-59	1e-49	1e-64	3e-69	3e-72	3e-68	4e-66	4e-49	3e-63	1e-57	4e-68	7e-68	2e-64	3e-65	2e-55	3e-74	7e-74	6e-57	1e-58	7e-65	2e-70	7e-52	2e-51	3e-60	2e-62	2e-38	3e-41	7e-44	2e-33	3e-14	3e-18		0
37524254	Photorhabdus_luminescens	NC_005126.faa	37524254	MQQGKIWIVDDDSSIRWVLERALSNAGMECTSFADADSALTALAQNTPDVLISDIRMPGMNGLNLLNNIKQSNPLLPVIIMTAHSDLDAAVNAYQQGAFDYLPKPFDIDEAVALLERALSHSRDQNQSIKSPQVVTPVSDMIGEAPAMQDVYRIIGRLSRSSISVLINGESGTGKELVAHALHRHSPRANEPFIALNMAAIPKDLIESELFGHEKGAFTGANQVRHGRFEQANRGSLFLDEIGDMPLDIQTRLLRVLAEGQFYRVGGYAPVKVDVRIIAATHQDLERLVQKGKFREDLYHRLNVIRMQLPPLRDRVEDIPRLTRHFLQQTAKELGVETKILHPDAEIALMRLPWPGNVRQLENICRWLTVMAASQEVLVQDLPSELFETHHNTESGMTT…	458	eselfghekgaftga		gaftga	__	y	NP_927598.1	nitrogen regulation protein NR(I)	4e-66	7e-65	7e-60	1e-55	9e-56	4e-49	1e-108	6e-68	3e-57	2e-65	3e-60	2e-48	2e-51	1e-50	3e-63	4e-61	3e-58	2e-59	1e-49	4e-61	8e-63	8e-57	8e-56	9e-60	2e-66	9e-49	4e-48	5e-61	3e-56	1e-43	1e-41	2e-42	9e-32	1e-18	1e-16		0
78485251	Thiomicrospira_crunogena_XCL-2	NC_007520.faa	78485251	MQQDNTENHSPDHPIVWIVDDDASIRWVLNESLEDRPYQVRSFDSAFEALRLLPTERPTVVISDVRMPGMDGLEFMEAIHEHDKDIPVIIMTAHADLDTAVKSFQSRAFEYLPKPFEIDDALMIIDRAVKRQLSGGKRVRKVKQTKQPLNIIGSAPAMQEVFRILGRVSQLDVTVLITGETGTGKELVARALYELSSRSNRPFVAINTAAIPRDLLESELFGHEKGAFTGAHTQRVGRFEEANGGTLFLDEIGDMPVDLQTRLLRVLNDGTFYRVGGKTPIKTDVRIVAATHQNMQELVKQGRFREDLLYRLNVIRIKVPALRERREDILPIVRYYLTEEAKSYGLEEKRLSKAVEKYLVELPWPGNVRQIRSLCTWLTIMAPDKTVHMEDLPLELQNG…	458	eselfghekgaftga		gaftga	__	y	YP_391176.1	nitrogen metabolism transcriptional regulator, NtrC, Fis family	5e-60	2e-59	4e-58	2e-50	7e-53	5e-49	4e-81	1e-64	1e-53	6e-56	5e-56	4e-48	2e-55	5e-45	9e-58	5e-56	7e-55	1e-59	7e-50	1e-60	3e-62	3e-54	1e-52	2e-57	1e-59	6e-41	2e-46	2e-59	6e-58	7e-45	8e-48	4e-45	8e-36	1e-21	2e-20		0
197119035	Geobacter_bemidjiensis_Bem	NC_011146.faa	197119035	MEKILIIDDEAFICENVQRILSGEGFLVCAAGSGKEARDIVAGEEIDLALLDLNLGSEDGIEVLKSLKETDPELLVIIITGYGSVESAVESLQLGAFHYMKKPFKADALRLIVKLALKTQTLKREVRKLKRNDSPLPGRSPIIGKSEAFQEMAAQVREIARIPSTVLITGESGTGKEVVARAIHDLSDRKEQAFIAINCASIPAPLLESELFGHEKGAFTGASGRKKGLFEEAHHGTIFLDEIGEMDMAMQVKLLRVLQERTIRRVGAVKDIEIDARVIAATNRNLAKRIEEKSFREDLFYRLNVFPINIPPLRERPADIAALAVYFLDSFSRSFGRDFRDVSPEAEQLMAQYAWPGNVRELRNVIERICIMRSGPTLLPEHLPQEIRSTVAPPPLPAE…	458	eselfghekgaftga		gaftga	__	y	YP_002139462.1	two component, sigma54 specific, transcriptional regulator, Fis family	9e-65	2e-71	7e-69	3e-62	2e-56	6e-51	8e-59	3e-66	1e-60	6e-67	3e-59	5e-51	8e-57	5e-55	1e-58	1e-58	9e-60	6e-62	3e-60	9e-65	1e-63	3e-53	3e-57	4e-62	6e-70	1e-64	4e-56	1e-66	5e-59	5e-40	4e-41	2e-47	3e-33	3e-17	5e-14		0
218778199	Desulfatibacillum_alkenivorans_AK_01	NC_011768.faa	218778199	MNLENNADILVVDDDEGHRKTLYTVIKSWGYNVKTAEDGSIAVDMVREGPYDVILMDVRMAEMDGIQALKLIKEYNPSIPVLIMTAYSSVESAIEAMKTGAYDYLTKPLDFEDLRLTIERAREYAGLREENKELKQALGFRAGLRDIIGKSSVMKELTDMVSMIAPTEATVLITGESGTGKELVARSIHEGSQRKDGPLVVLNCAALTETLLESELFGHEKGAFTGADKKRDGRFVQADQGTLFLDEIGEMPLTMQAKLLRAIQEKEVQRVGSDATVTVDVRIIAATNRDLEQEVAEGKFREDLFYRLNVVTLRIPPLRERDGDIHLLAQYFLEKFAERNRKHVKGITPQAMDMLLKHPWPGNVRELENAMERAVILLTGDFITEKELPLSICGPVCDD…	458	eselfghekgaftga		gaftga	__	y	YP_002429517.1	two component, sigma54 specific, transcriptional regulator, Fis family	2e-75	4e-71	7e-69	4e-66	2e-68	2e-60	1e-60	3e-71	2e-89	4e-74	2e-66	1e-58	7e-65	4e-57	2e-62	3e-62	5e-65	3e-68	2e-64	2e-65	4e-66	7e-57	4e-61	3e-68	2e-73	5e-57	3e-56	2e-71	2e-61	2e-45	5e-46	2e-38	3e-38	7e-22	6e-19		0
206890707	Thermodesulfovibrio_yellowstonii_DSM_11347	NC_011296.faa	206890707	MANILYIDDEISALKAISAILRKEGYTVFTSTTAEEGMEVLKTTTIECILLDYRLPGMDGIDLLRWLKHCEMSIPTVMLTAYGTIEKAVEAMKLGAYHYLIKPVDTELLLNVIKEAIEKSKGIQKLEKIETPFPEIIGKSKTIQEIFYIMQMVAESNANVLITGESGTGKELVARAIHKNSLRKSKPFIIVDCTTIPENLLESELFGHEKGAFTGATERKTGLIELANEGTVFLDEIGELPMLLQKKLLRFLQEKEIQRIGSTQRIKVDVRVISATNKDLEKAIKEGSFREDLYWRLNVVRINLPPLRERKEDIPLLVNHFLNKFSKENNKPIPQLEPEVMNALINYYWPGNIRELANVIERAVVLSPSGLISIKHLPRRIQENTGWTIIKENTFNLLE…	458	eselfghekgaftga		gaftga	__	y	YP_002248936.1	acetoacetate metabolism regulatory protein AtoC	1e-68	2e-67	1e-68	3e-64	2e-60	4e-56	1e-61	8e-69	3e-71	3e-77	2e-67	6e-59	2e-65	2e-54	9e-68	1e-64	2e-67	4e-68	5e-60	3e-70	1e-70	1e-57	1e-61	1e-72	2e-79	3e-56	1e-53	2e-70	8e-64	4e-40	5e-46	9e-46	6e-35	1e-19	6e-22		0
119945448	Psychromonas_ingrahamii_37	NC_008709.faa	119945448	MNAEFKGNFKDAPTVLIVDDDPDICSLLSYLMKREGYVVQIVHDGMAALDLTRNRAPDIILTDLRMPRMDGFELLKQVKLIKQDLPVVILTAYAGINGAVESIKAGADDYLPKPFDNSKVVMLVHRILLQHHCYKIDEQPIEGGVHDIVTVMGPSAIIHTLAAQVKLVAQSNFNVIIQGATGVGKEVVAQAIHAQSPYASGPFVPVDCGAIPEMLLESELFGHEKGAFTGAYRAKQGKFEAARGGTLFLDEIANMPLTSQAKILRVMQEKIIFPVGSNQPIKIDVRLIVASHENLEAKVADGTFREDLYYRFNEFTIKVPLLSERKEDQIYLAKRFMNETNRELGKNVTLSIGAINKMQTYEWRGNVRELRAVIRRAVLLAQTEIREEHLAIINKSSKR…	458	eselfghekgaftga		gaftga	__	y	YP_943128.1	two component, sigma54 specific, transcriptional regulator, Fis family protein	1e-57	4e-64	5e-56	2e-52	2e-54	1e-43	3e-52	7e-57	3e-51	1e-51	1e-60	9e-48	1e-43	4e-46	1e-53	2e-51	6e-51	7e-49	5e-49	2e-58	2e-57	2e-47	1e-49	2e-55	5e-57	1e-47	1e-43	1e-49	1e-47	7e-37	2e-42	2e-41	2e-32	3e-16	9e-17		0
85859693	Syntrophus_aciditrophicus_SB	NC_007759.faa	85859693	MKSLNILVVEDGQSQREMLRDFLLKEGHTVEEAASGEEAVQSIAGGAFDLVLLDYKMPGMDGMQVLQEVKRLNPETDVVIITAYGTIETAVDAMKAGAVDYITKPLEFDELLLLLDRVAERRTLIRENEILRRQLKDQGVTTDAIIFTSQKMAALTSMAARVASSRATVLLQGESGTGKELLARLIHQLSPRSTRPIITVNCGALPESLIESELFGHEKGAFTGATSRRIGRFEEADGGTLFLDEIGELTMPVQVKLLRFLQEREFQRVGGNTNIRADVRIISATNRDLETMVKEEKFREDLYYRLNVVVMSIPPLRERREDIPALIDHFLERFAAENGKKISGISSEARDLLMKYDYPGNVRELENIIERAVVIARNEIIYMEDLPFREDTLVATSGG…	458	eselfghekgaftga		gaftga	__	y	YP_461895.1	response regulator	9e-74	9e-76	4e-70	2e-70	1e-66	3e-54	4e-63	3e-67	1e-75	5e-73	2e-67	5e-56	9e-69	5e-57	8e-69	8e-66	1e-71	8e-67	2e-63	4e-65	2e-66	3e-52	4e-66	7e-69	4e-72	9e-55	9e-56	6e-61	3e-63	4e-42	5e-47	7e-45	9e-39	2e-21	7e-19		0
78223352	Geobacter_metallireducens_GS-15	NC_007517.faa	78223352	MRTILVADDDRAIRRTLELHLAETGYTVLTAATGNEAVDLALARDVGLVLLDLRLTGMDGFEVLTLIKERKPALPVIMITAYDDMQTAIEAIRLGAIDHLGKPLDLDQLDQIIDKIFEMSALSRTGVAFRDSIDAPFEQNIMVGRSRAMKEVYKTIGAIADFRATVLIQGESGTGKEMVARAIHFNSKFRNRPFIAVACSALSPTVLESELFGHEKGAFTGAYRTKPGKFELAQGGTLFLDEISEISPELQVKLLRFIQEREFERVGGIETIKADVRIVAATNKNLLTLVNSGIFRHDLYYRLKVVSIDLPPLRERRDDIPILVKFLLEKLHHETGKRVDIIPQETMNAILAHPWAGNVRELENTLRRAVLLSHGSVLSPESLHLEEESESDSFPLVLR…	458	eselfghekgaftga		gaftga	__	y	YP_385099.1	two component, sigma54 specific, Fis family transcriptional regulator	6e-70	3e-65	2e-63	8e-60	6e-52	1e-49	1e-54	1e-61	1e-62	6e-63	4e-51	1e-48	4e-52	6e-53	2e-61	2e-62	1e-61	9e-55	1e-50	3e-62	1e-64	8e-48	3e-52	3e-58	9e-68	3e-50	1e-46	8e-53	6e-57	1e-36	1e-39	8e-38	9e-31	2e-15	7e-19		0
189424885	Geobacter_lovleyi_SZ	NC_010814.faa	189424885	MLTETILIIDDESFIRENVQRILSEDGYRVLEASNGSEALELVGSNEVDLALLDLNLGPENGLDLLGALKEANPDLLVIIITGYGSVETAVDALKLGAFDYMKKPFKADALRVIVKLALQTQELKREVRGLRRSGALGLDVPLLGESPCFRQVLDQVREVARIPTATVLITGESGTGKELVARAIHSLSDRKEHPFVAVNCASIPTELMESELFGHEKGAFTGAASRKTGLFEEAHNGTIFLDEIGDMYASLQAKLLRVLQERTVRRVGGSKDLPVDLRVIAATNRDLRQRIHIGTFREDLFYRLNVVPLHLPPLRERGTDILLLAKYFLSHFSQAFGKSFKGIEPAAEQMLLSYPWPGNIRELRNIIERICIMAHGPLLLPSHLPPELHQHPVRQTSS…	458	eselfghekgaftga		gaftga	__	y	YP_001952062.1	two component, sigma54 specific, transcriptional regulator, Fis family	9e-68	3e-71	4e-64	2e-62	1e-62	4e-56	8e-60	2e-67	6e-65	5e-69	4e-63	9e-52	7e-62	9e-56	3e-62	9e-64	9e-66	2e-62	3e-60	2e-64	5e-65	2e-59	4e-57	1e-63	1e-69	2e-60	4e-61	2e-66	3e-60	8e-47	4e-47	2e-43	3e-37	4e-19	4e-16		0
251791713	Dickeya_zeae_Ech1591	NC_012912.faa	251791713	MQRGIVWIVDDDSSIRWVLERALTGAGLTCATFDNGTQALNALTTQTPDVLLSDIRMPGMDGLALLQQIKQRHPMLPVIIMTAHSDLDAAVSAYQQGAFDYLPKPFDIDEAVALVERAISHYMEQQQPVRSQPISGPTTDIIGEAPAMQDVFRIIGRLSRSSISVLINGESGTGKELVAHALHRHSPRAKAPFIALNMAAIPKDLIESELFGHEKGAFTGANQIRQGRFEQADGGTLFLDEIGDMPLDVQTRLLRVLADGQFYRVGGYAAVKVDVRIIAATHQNLELRVQEGKFREDLFHRLNVIRVHLPPLRERREDIPRLARYFLQATAKELGVEPKNLHPETEAALTRLPWPGNVRQLENTCRWLTVMAAGQEVLIQDLPPELFETTAPDATVHVM…	458	eselfghekgaftga		gaftga	__	y	YP_003006434.1	nitrogen metabolism transcriptional regulator, NtrC, Fis Family	8e-67	2e-65	6e-60	1e-54	9e-56	2e-50	1e-118	2e-68	3e-59	3e-67	1e-55	2e-49	2e-55	2e-49	1e-60	8e-61	2e-57	3e-58	6e-48	4e-59	1e-60	1e-55	5e-54	2e-59	2e-64	2e-47	5e-48	2e-60	3e-55	6e-41	1e-41	1e-39	9e-31	5e-19	8e-19		0
242241356	Dickeya_dadantii_Ech703	NC_012880.faa	242241356	MQRGIVWIVDDDSSIRWVLERALTGAGLTCATFDNGTQALNALATQTPDVLLSDIRMPGMDGLALLQQIKQRHPMLPVIIMTAHSDLDAAVSAYQQGAFDYLPKPFDIDEAVALVERAISHYMEQQQPVRSQPISGPTTDIIGEAPAMQDVFRIIGRLSRSSISVLINGESGTGKELVAHALHRHSPRAKAPFIALNMAAIPKDLIESELFGHEKGAFTGANQIRQGRFEQADGGTLFLDEIGDMPLDVQTRLLRVLADGQFYRVGGYAAVKVDVRIIAATHQNLELRVQEGKFREDLFHRLNVIRVHLPPLRERREDIPRLARYFLQATAKELGVEPKNLHPETEAALTRLPWPGNVRQLENTCRWLTVMAAGQEVLIQDLPPELFETTAPDATVHVM…	458	eselfghekgaftga		gaftga	__	y	YP_002989537.1	nitrogen metabolism transcriptional regulator, NtrC, Fis Family	8e-67	2e-65	6e-60	1e-54	9e-56	2e-50	1e-118	2e-68	2e-59	3e-67	1e-55	2e-49	2e-55	2e-49	1e-60	8e-61	3e-57	3e-58	5e-48	4e-59	9e-61	1e-55	5e-54	2e-59	1e-64	2e-47	5e-48	2e-60	2e-55	6e-41	1e-41	1e-39	8e-31	5e-19	8e-19		0
218778516	Desulfatibacillum_alkenivorans_AK_01	NC_011768.faa	218778516	MATKKKMEKILLVDDDPGVLATLTEVLSDAGYRTHTATDGAEAVAELDKQFFDVVVTDLNMPGMDGMGVLKHLQKHSQDTQCLVLTGFGSIRNSVEAIKMGAFDYITKPVKFDELLHSVSTAIKFKRLERENTILKKQLKKKYRFENFVGDSPQIQRVFELIEKVADTDSTVLITGESGTGKELIARAIHYNSPRRDDPMVIINCGAIPEELLESELFGHEKGAFTGAHKTRIGRFEVANGGTIFLDEIGDMSPNLQVKLLRVIQEQAFERIGSTRTMHVDIRILAATNKDLMEAVEKKEFREDLYYRLNVIPIEVPPLRDRKSDIPLLIDFFINKLAAEKERPVKRISQAAMNALMGHHWPGNVRELENVVERVLILSSGDTIDKEDLPATILGLDSK…	458	eselfghekgaftga		gaftga	__	y	YP_002429834.1	two component, sigma54 specific, transcriptional regulator, Fis family	8e-82	3e-79	5e-72	1e-69	2e-63	4e-54	2e-59	1e-65	5e-70	1e-69	1e-68	4e-57	4e-64	1e-60	4e-69	2e-67	1e-69	2e-70	1e-64	3e-78	3e-78	2e-53	4e-61	1e-65	3e-72	1e-56	1e-54	5e-60	6e-62	1e-42	9e-47	6e-46	7e-36	8e-17	1e-17		0
220936418	Thioalkalivibrio_HL_EbGR7	NC_011901.faa	220936418	MNNHEHVWVIDDDRSIRWVLERALDKAGIEVTSFETAGAALDALEKDTPDAVVTDIRMPGMDGLELLDRLHRDHPQLPVIIMTAHSDLESAVSAYQGGAFEYLPKPFDVDDAVALVHRACQLHRERAQPEAGQSDHGTEIIGEAPAMQEVFRAIGRLSRSNITVLINGESGTGKELVARALHRHSPRANMPFIALNTAAIPKDLLESELFGHEKGAFTGAQASRRGRFEQADSGTLFLDEIGDMPAELQTRLLRVLADGEFYRVGGHTPIRVDVRIIAATHQNLEQRVREGLFREDLFHRLNVIRIHVPSLRERREDIPLLLNYFLGQAAKELNVERKVLLPEVRDYLSSLDWPGNVRQLENTCRWLTVMASGREVHLDDLPPEFRDQPETTTAVGWEQ…	458	eselfghekgaftga		gaftga	__	y	YP_002515317.1	nitrogen metabolism transcriptional regulator, NtrC, Fis Family	1e-67	2e-63	3e-61	6e-58	1e-59	8e-52	2e-98	4e-60	2e-62	4e-65	5e-60	6e-51	6e-55	9e-47	2e-59	1e-58	3e-60	8e-57	6e-49	4e-60	1e-60	3e-54	2e-51	4e-59	2e-64	3e-44	5e-46	3e-63	1e-58	1e-43	6e-41	1e-45	5e-31	1e-17	4e-20		0
188532193	Erwinia_tasmaniensis	NC_010694.faa	188532193	MQRGIVWIVDDDSSIRWVLERALTGAGLQCVTFESANEVLEALTTKTPDVLLSDIRMPGMDGLALLKQIKQRHPMLPVIIMTAHSDLDAAVSAYQQGAFDYLPKPFDIDEAVALVERAISHYQEQQQPRNQPVSGPTTDIIGEAPAMQDVFRIIGRLSRSSISVLINGESGTGKELVAHALHRHSPRAKAPFIALNMAAIPKDLIESELFGHEKGAFTGANQIRQGRFEQADGGTLFLDEIGDMPLDVQTRLLRVLADGQFYRVGGYAPVKVDVRIIAATHQNLELRVQEGKFREDLFHRLNVIRVHLPPLRERREDIPRLARYFLQVAARELGVEAKILHPETENALTRLHWSGNVRQLENTCRWLTVMAAGQEVLIQDLPPELFETATPESPGQSLP…	458	eselfghekgaftga		gaftga	__	y	YP_001905990.1	nitrogen regulation protein NR(I)	9e-66	1e-65	7e-59	5e-54	9e-56	4e-51	1e-120	2e-65	6e-58	3e-65	3e-55	2e-48	3e-54	2e-47	4e-59	3e-59	1e-56	6e-57	6e-46	8e-58	2e-59	3e-56	1e-53	3e-58	1e-64	5e-47	1e-46	4e-61	1e-54	2e-40	1e-40	2e-39	2e-30	4e-18	4e-19		0
170026398	Yersinia_pseudotuberculosis_YPIII	NC_010465.faa	170026398	MQRGIVWIVDDDSSIRWVLERALTGAGLNCVAFDSGNQVLDALATRTPDVLLSDIRMPGMDGLALLKQIKQRHPMLPVIIMTAHSDLDAAVSAYQQGAFDYLPKPFDIDEAVALVERAISHYQEQQQPARSQPVSGPTADIIGEAPAMQDVFRIIGRLSRSSISVLINGESGTGKELVAHALHRHSPRAKAPFIALNMAAIPKDLIESELFGHEKGAFTGANQVRQGRFEQADTGTLFLDEIGDMPLDVQTRLLRVLADGQFYRVGGYAPVKVDVRIIAATHQNLELRVQEGKFREDLFHRLNVIRVHLPPLRERSEDIPRLARYFLHIAAKELGVESKNLHPETEAALTRLPWPGNVRQLENTCRWLTVMAAGQEVLVQDLPSELFETHMPDASGQRA…	458	eselfghekgaftga		gaftga	__	y	YP_001722903.1	nitrogen regulation protein NR(I)	2e-65	2e-64	3e-60	5e-53	1e-55	2e-50	1e-118	1e-67	8e-57	2e-65	2e-55	1e-47	4e-55	1e-48	2e-59	4e-60	2e-55	8e-57	5e-47	2e-58	5e-60	2e-56	2e-53	6e-58	7e-66	3e-46	8e-46	1e-63	2e-54	4e-43	2e-39	5e-41	1e-29	2e-17	2e-18		0
51594380	Yersinia_pseudotuberculosis_IP32953	NC_006155.faa	51594380	MQRGIVWIVDDDSSIRWVLERALTGAGLNCVAFDSGNQVLDALATRTPDVLLSDIRMPGMDGLALLKQIKQRHPMLPVIIMTAHSDLDAAVSAYQQGAFDYLPKPFDIDEAVALVERAISHYQEQQQPARSQPVSGPTADIIGEAPAMQDVFRIIGRLSRSSISVLINGESGTGKELVAHALHRHSPRAKAPFIALNMAAIPKDLIESELFGHEKGAFTGANQVRQGRFEQADTGTLFLDEIGDMPLDVQTRLLRVLADGQFYRVGGYAPVKVDVRIIAATHQNLELRVQEGKFREDLFHRLNVIRVHLPPLRERSEDIPRLARYFLHVAAKELGVESKNLHPETEAALTRLPWPGNVRQLENTCRWLTVMAAGQEVLVQDLPSELFETHMPDASGQRA…	458	eselfghekgaftga		gaftga	__	y	YP_068571.1	nitrogen regulation protein NR(I)	2e-65	1e-64	3e-60	4e-53	1e-55	2e-50	1e-118	9e-68	7e-57	1e-65	2e-55	1e-47	3e-55	1e-48	1e-59	3e-60	2e-55	8e-57	4e-47	2e-58	4e-60	2e-56	3e-53	5e-58	5e-66	3e-46	7e-46	1e-63	2e-54	6e-43	2e-39	6e-41	9e-30	1e-17	1e-18		0
153948743	Yersinia_pseudotuberculosis_IP_31758	NC_009708.faa	153948743	MQRGIVWIVDDDSSIRWVLERALTGAGLNCVAFDSGNQVLDALATRTPDVLLSDIRMPGMDGLALLKQIKQRHPMLPVIIMTAHSDLDAAVSAYQQGAFDYLPKPFDIDEAVALVERAISHYQEQQQPARSQPVSGPTADIIGEAPAMQDVFRIIGRLSRSSISVLINGESGTGKELVAHALHRHSPRAKAPFIALNMAAIPKDLIESELFGHEKGAFTGANQVRQGRFEQADTGTLFLDEIGDMPLDVQTRLLRVLADGQFYRVGGYAPVKVDVRIIAATHQNLELRVQEGKFREDLFHRLNVIRVHLPPLRERSEDIPRLARYFLHVAAKELGVESKNLHPETEAALTRLPWPGNVRQLENTCRWLTVMAAGQEVLVQDLPSELFETHMPDASGQRA…	458	eselfghekgaftga		gaftga	__	y	YP_001399026.1	nitrogen regulation protein NR(I)	2e-65	1e-64	3e-60	4e-53	1e-55	2e-50	1e-118	9e-68	7e-57	1e-65	2e-55	1e-47	3e-55	1e-48	1e-59	3e-60	2e-55	8e-57	4e-47	2e-58	4e-60	2e-56	3e-53	5e-58	5e-66	3e-46	7e-46	1e-63	2e-54	6e-43	2e-39	6e-41	9e-30	1e-17	1e-18		0
186893367	Yersinia_pseudotuberculosis_PB1_	NC_010634.faa	186893367	MQRGIVWIVDDDSSIRWVLERALTGAGLNCVAFDSGNQVLDALATRTPDVLLSDIRMPGMDGLALLKQIKQRHPMLPVIIMTAHSDLDAAVSAYQQGAFDYLPKPFDIDEAVALVERAISHYQEQQQPARSQPVSGPTADIIGEAPAMQDVFRIIGRLSRSSISVLINGESGTGKELVAHALHRHSPRAKAPFIALNMAAIPKDLIESELFGHEKGAFTGANQVRQGRFEQADTGTLFLDEIGDMPLDVQTRLLRVLADGQFYRVGGYAPVKVDVRIIAATHQNLELRVQEGKFREDLFHRLNVIRVHLPPLRERSEDIPRLARYFLHVAAKELGVESKNLHPETEAALTRLPWPGNVRQLENTCRWLTVMAAGQEVLVQDLPSELFETHMPDASGQRA…	458	eselfghekgaftga		gaftga	__	y	YP_001870479.1	nitrogen regulation protein NR(I)	2e-65	1e-64	3e-60	4e-53	1e-55	2e-50	1e-118	9e-68	7e-57	1e-65	2e-55	1e-47	3e-55	1e-48	1e-59	3e-60	2e-55	8e-57	4e-47	2e-58	4e-60	2e-56	3e-53	5e-58	5e-66	3e-46	7e-46	1e-63	1e-54	6e-43	2e-39	6e-41	8e-30	1e-17	1e-18		0
116748298	Syntrophobacter_fumaroxidans_MPOB	NC_008554.faa	116748298	METILIVDDEKNYLLVLEDLLVEDGYQVITADSAVKGLETVATTDLDVVITDMKMPGMDGMAFLEGIHARNSDLPVIMMTAYGSVEKAVEAMRMGAFDYILKPFKNEELKLTIRKAIDHYRLVCENRQLTQELKERYQFSNIIGKSAPMQRIYQLIEKVAPTKATVLVTGESGTGKELIARAIHYNSTRHDRAFISVNCGALPETLLESELFGHEKGAFTGAAIQRKGRFELAHEGTLFLDEISEMSPPLQVKLLRILQEMEFERVGGSQTIKVDVRVVAASNRNLKDEVATGRFRADLFYRLNVVHVALPPLRGRIDDIPLLVNHFLAKYTPQSKGKGMSISPEAFRVLLEYHWPGNVRELENVIERAVILCNGQEIMIRDLPAEIREPRAVPSPEAT…	458	eselfghekgaftga		gaftga	__	y	YP_844985.1	two component, sigma54 specific, Fis family transcriptional regulator	1e-78	4e-74	3e-69	1e-64	9e-62	8e-53	5e-57	7e-68	5e-70	1e-75	4e-62	5e-56	9e-59	2e-62	4e-69	1e-69	8e-69	1e-65	3e-61	6e-68	1e-70	6e-57	4e-61	1e-65	2e-71	2e-54	8e-53	9e-61	3e-63	1e-42	9e-40	5e-45	2e-32	5e-16	5e-17		0
108809511	Yersinia_pestis_Antiqua	NC_008150.faa	108809511	MQRGIVWIVDDDSSIRWVLERALTGAGLNCVAFDSGNQVLDALATRTPDVLLSDIRMPGMDGLALLKQIKQRHPMLPVIIMTAHSDLDAAVSAYQQGAFDYLPKPFDIDEAVALVERAISHYQEQQQPARSQPVSGPTADIIGEAPAMQDVFRIIGRLSRSSISVLINGESGTGKELVAHALHRHSPRAKALFIALNMAAIPKDLIESELFGHEKGAFTGANQVRQGRFEQADTGTLFLDEIGDMPLDVQTRLLRVLADGQFYRVGGYAPVKVDVRIIAATHQNLELRVQEGKFREDLFHRLNVIRVHLPPLRERSEDIPRLARYFLHVAAKELGVESKNLHPETEAALTRLPWPGNVRQLENTCRWLTVMAAGQEVLVQDLPSELFETHMPDASGQRA…	458	eselfghekgaftga		gaftga	__	y	YP_653427.1	nitrogen regulation protein NR(I)	4e-64	3e-63	3e-60	8e-52	2e-54	3e-49	1e-117	2e-66	1e-55	3e-64	3e-54	1e-47	4e-55	3e-47	2e-58	6e-59	3e-54	1e-55	7e-47	4e-57	8e-59	3e-55	7e-52	6e-58	1e-64	4e-46	1e-44	2e-62	3e-53	1e-41	3e-38	7e-41	1e-29	3e-16	3e-17		0
108810415	Yersinia_pestis_Nepal516	NC_008149.faa	108810415	MQRGIVWIVDDDSSIRWVLERALTGAGLNCVAFDSGNQVLDALATRTPDVLLSDIRMPGMDGLALLKQIKQRHPMLPVIIMTAHSDLDAAVSAYQQGAFDYLPKPFDIDEAVALVERAISHYQEQQQPARSQPVSGPTADIIGEAPAMQDVFRIIGRLSRSSISVLINGESGTGKELVAHALHRHSPRAKALFIALNMAAIPKDLIESELFGHEKGAFTGANQVRQGRFEQADTGTLFLDEIGDMPLDVQTRLLRVLADGQFYRVGGYAPVKVDVRIIAATHQNLELRVQEGKFREDLFHRLNVIRVHLPPLRERSEDIPRLARYFLHVAAKELGVESKNLHPETEAALTRLPWPGNVRQLENTCRWLTVMAAGQEVLVQDLPSELFETHMPDASGQRA…	458	eselfghekgaftga		gaftga	__	y	YP_646182.1	nitrogen regulation protein NR(I)	4e-64	3e-63	3e-60	8e-52	2e-54	3e-49	1e-117	2e-66	1e-55	3e-64	3e-54	1e-47	4e-55	3e-47	2e-58	6e-59	3e-54	1e-55	7e-47	3e-57	8e-59	3e-55	7e-52	5e-58	1e-64	4e-46	1e-44	2e-62	3e-53	9e-42	3e-38	7e-41	1e-29	3e-16	3e-17		0
145601122	Yersinia_pestis_Pestoides_F	NC_009381.faa	145601122	MQRGIVWIVDDDSSIRWVLERALTGAGLNCVAFDSGNQVLDALATRTPDVLLSDIRMPGMDGLALLKQIKQRHPMLPVIIMTAHSDLDAAVSAYQQGAFDYLPKPFDIDEAVALVERAISHYQEQQQPARSQPVSGPTADIIGEAPAMQDVFRIIGRLSRSSISVLINGESGTGKELVAHALHRHSPRAKALFIALNMAAIPKDLIESELFGHEKGAFTGANQVRQGRFEQADTGTLFLDEIGDMPLDVQTRLLRVLADGQFYRVGGYAPVKVDVRIIAATHQNLELRVQEGKFREDLFHRLNVIRVHLPPLRERSEDIPRLARYFLHVAAKELGVESKNLHPETEAALTRLPWPGNVRQLENTCRWLTVMAAGQEVLVQDLPSELFETHMPDASGQRA…	458	eselfghekgaftga		gaftga	__	y	YP_001165198.1	nitrogen regulation protein NR(I)	4e-64	3e-63	3e-60	8e-52	2e-54	3e-49	1e-117	2e-66	1e-55	3e-64	3e-54	1e-47	4e-55	3e-47	2e-58	6e-59	3e-54	1e-55	7e-47	3e-57	8e-59	2e-55	6e-52	5e-58	1e-64	4e-46	1e-44	2e-62	3e-53	9e-42	3e-38	7e-41	1e-29	3e-16	3e-17		0
161484736	Yersinia_pestis_KIM	NC_004088.faa	161484736	MQRGIVWIVDDDSSIRWVLERALTGAGLNCVAFDSGNQVLDALATRTPDVLLSDIRMPGMDGLALLKQIKQRHPMLPVIIMTAHSDLDAAVSAYQQGAFDYLPKPFDIDEAVALVERAISHYQEQQQPARSQPVSGPTADIIGEAPAMQDVFRIIGRLSRSSISVLINGESGTGKELVAHALHRHSPRAKALFIALNMAAIPKDLIESELFGHEKGAFTGANQVRQGRFEQADTGTLFLDEIGDMPLDVQTRLLRVLADGQFYRVGGYAPVKVDVRIIAATHQNLELRVQEGKFREDLFHRLNVIRVHLPPLRERSEDIPRLARYFLHVAAKELGVESKNLHPETEAALTRLPWPGNVRQLENTCRWLTVMAAGQEVLVQDLPSELFETHMPDASGQRA…	458	eselfghekgaftga		gaftga	__	y	NP_671100.2	nitrogen regulation protein NR(I)	4e-64	3e-63	3e-60	8e-52	2e-54	3e-49	1e-117	2e-66	1e-55	3e-64	3e-54	1e-47	4e-55	3e-47	2e-58	6e-59	3e-54	1e-55	7e-47	4e-57	8e-59	3e-55	7e-52	6e-58	1e-64	4e-46	1e-44	2e-62	3e-53	1e-41	3e-38	7e-41	1e-29	3e-16	3e-17		0
161511482	Yersinia_pestis_biovar_Microtus_91001	NC_005810.faa	161511482	MQRGIVWIVDDDSSIRWVLERALTGAGLNCVAFDSGNQVLDALATRTPDVLLSDIRMPGMDGLALLKQIKQRHPMLPVIIMTAHSDLDAAVSAYQQGAFDYLPKPFDIDEAVALVERAISHYQEQQQPARSQPVSGPTADIIGEAPAMQDVFRIIGRLSRSSISVLINGESGTGKELVAHALHRHSPRAKALFIALNMAAIPKDLIESELFGHEKGAFTGANQVRQGRFEQADTGTLFLDEIGDMPLDVQTRLLRVLADGQFYRVGGYAPVKVDVRIIAATHQNLELRVQEGKFREDLFHRLNVIRVHLPPLRERSEDIPRLARYFLHVAAKELGVESKNLHPETEAALTRLPWPGNVRQLENTCRWLTVMAAGQEVLVQDLPSELFETHMPDASGQRA…	458	eselfghekgaftga		gaftga	__	y	NP_991427.2	nitrogen regulation protein NR(I)	4e-64	3e-63	3e-60	8e-52	3e-54	3e-49	1e-117	2e-66	1e-55	3e-64	3e-54	2e-47	4e-55	3e-47	2e-58	6e-59	3e-54	1e-55	7e-47	4e-57	8e-59	3e-55	7e-52	6e-58	1e-64	4e-46	1e-44	2e-62	3e-53	1e-41	3e-38	7e-41	1e-29	3e-16	3e-17		0
162421177	Yersinia_pestis_Angola	NC_010159.faa	162421177	MQRGIVWIVDDDSSIRWVLERALTGAGLNCVAFDSGNQVLDALATRTPDVLLSDIRMPGMDGLALLKQIKQRHPMLPVIIMTAHSDLDAAVSAYQQGAFDYLPKPFDIDEAVALVERAISHYQEQQQPARSQPVSGPTADIIGEAPAMQDVFRIIGRLSRSSISVLINGESGTGKELVAHALHRHSPRAKALFIALNMAAIPKDLIESELFGHEKGAFTGANQVRQGRFEQADTGTLFLDEIGDMPLDVQTRLLRVLADGQFYRVGGYAPVKVDVRIIAATHQNLELRVQEGKFREDLFHRLNVIRVHLPPLRERSEDIPRLARYFLHVAAKELGVESKNLHPETEAALTRLPWPGNVRQLENTCRWLTVMAAGQEVLVQDLPSELFETHMPDASGQRA…	458	eselfghekgaftga		gaftga	__	y	YP_001604668.1	nitrogen regulation protein NR(I)	4e-64	3e-63	3e-60	8e-52	2e-54	3e-49	1e-117	2e-66	1e-55	3e-64	3e-54	1e-47	4e-55	3e-47	2e-58	6e-59	3e-54	1e-55	7e-47	3e-57	8e-59	2e-55	6e-52	5e-58	1e-64	4e-46	1e-44	2e-62	3e-53	9e-42	3e-38	7e-41	1e-29	3e-16	3e-17		0
218927243	Yersinia_pestis_CO92	NC_003143.faa	218927243	MQRGIVWIVDDDSSIRWVLERALTGAGLNCVAFDSGNQVLDALATRTPDVLLSDIRMPGMDGLALLKQIKQRHPMLPVIIMTAHSDLDAAVSAYQQGAFDYLPKPFDIDEAVALVERAISHYQEQQQPARSQPVSGPTADIIGEAPAMQDVFRIIGRLSRSSISVLINGESGTGKELVAHALHRHSPRAKALFIALNMAAIPKDLIESELFGHEKGAFTGANQVRQGRFEQADTGTLFLDEIGDMPLDVQTRLLRVLADGQFYRVGGYAPVKVDVRIIAATHQNLELRVQEGKFREDLFHRLNVIRVHLPPLRERSEDIPRLARYFLHVAAKELGVESKNLHPETEAALTRLPWPGNVRQLENTCRWLTVMAAGQEVLVQDLPSELFETHMPDASGQRA…	458	eselfghekgaftga		gaftga	__	y	YP_002345118.1	nitrogen regulation protein NR(I)	4e-64	3e-63	3e-60	8e-52	3e-54	3e-49	1e-117	2e-66	1e-55	3e-64	3e-54	2e-47	4e-55	3e-47	2e-58	6e-59	3e-54	1e-55	7e-47	4e-57	8e-59	3e-55	7e-52	6e-58	1e-64	4e-46	1e-44	2e-62	3e-53	1e-41	3e-38	7e-41	1e-29	3e-16	3e-17		0
123440428	Yersinia_enterocolitica_8081	NC_008800.faa	123440428	MQRGIVWIVDDDSSIRWVLERALTGAGLNCATFDTGNQVLDALATQTPDVLLSDIRMPGMDGLALLKQIKQRHPMLPVIIMTAHSDLDAAVSAYQQGAFDYLPKPFDIDEAVALVERAISHYQEQQQPARTQPASGPTADIIGEAPAMQDVFRIIGRLSRSSISVLINGESGTGKELVAHALHRHSPRAKAPFIALNMAAIPKDLIESELFGHEKGAFTGANQVRQGRFEQADGGTLFLDEIGDMPLDVQTRLLRVLADGQFYRVGGYAPVKVDVRIIAATHQNLELRVQEGKFREDLFHRLNVIRVHLPPLRERREDIPRLARYFLQVAAKELGVEAKNLHPETEVALTRLPWPGNVRQLENTCRWLTVMAAGQEVLVQDLPSELFETNTPDASGQRM…	458	eselfghekgaftga		gaftga	__	y	YP_001004422.1	nitrogen regulation protein NR(I)	1e-65	3e-65	1e-59	2e-54	3e-55	3e-51	1e-120	6e-68	5e-59	2e-66	5e-56	3e-49	7e-56	9e-49	2e-60	2e-60	5e-57	2e-58	9e-48	3e-59	7e-61	2e-57	7e-54	3e-59	2e-65	1e-46	1e-47	1e-61	3e-55	6e-43	1e-41	2e-40	1e-30	1e-18	8e-19		0
161505495	Salmonella_enterica_arizonae_serovar_62_z4_z23__	NC_010067.faa	161505495	MQRGIVWVVDDDSSIRWVLERALAGAGLTCIAFENGNEALAALASKTPDVLLSDIRMPGMDGLALLKQIKQRHPMLPVIIMTAHSDLDAAVSAYQQGAFDYLPKPFDIDEAVALVERAISHYQEQQQPRNIEVNGPTTDMIGEAPAMQDVFRIIGRLSRSSISVLINGESGTGKELVAHALHRHSPRANAPFIALNMAAIPKDLIESELFGHEKGAFTGANTIRQGRFEQADGGTLFLDEIGDMPLDVQTRLLRVLADGQFYRVGGYAPVKVDVRIIAATHQNLELRVQEGKFREDLFHRLNVIRIHLPPLRERREDIPRLARHFLQVAAHELGVEAKLLHPETETALTRLAWPGNVRQLENTCRWLTVMAAGQEVLIQDLPGELFEASAPDSSSHLPP…	458	eselfghekgaftga		gaftga	__	y	YP_001572607.1	nitrogen regulation protein NR(I)	1e-65	2e-65	4e-60	4e-55	1e-55	2e-50	1e-121	3e-66	4e-59	2e-67	2e-57	1e-49	6e-55	5e-48	5e-60	5e-60	8e-57	8e-60	8e-47	8e-61	4e-63	7e-58	3e-54	6e-58	8e-66	2e-46	5e-49	2e-61	2e-56	3e-42	1e-41	2e-40	2e-30	2e-19	2e-18		0
39995480	Geobacter_sulfurreducens	NC_002939.faa	39995480	MQNGETMPATILIVDDERGQREILQTILEGERYETTTAAGGQEALALLDEREFDVILTDLKMQGMSGMELLERLLAADPQQCIIMMTAHGTVDSAVEAMKKGAFDYLEKPLERDTLLLTLRRAVERVRLLKENRALHKKLEETGAIPDIIGEHPKMKEVFRIVTKIAPTASTVLIQGESGTGKELVASAIHERSPRADKPFFAINCAAIPETLMESELFGHEKGAFTGASSREIGIFEAANGGTVFLDEIGEMSVAMQAKLLRAIQAKEIRRVGGKVNIPVDVRIISATNRDLEAEIRRGNFREDLFYRLNVIRISLPPLRERGSDIAALTDFFVAKYRGDTGVKGLSRAALKLLMNYSWPGNVRQLESVIERGILMAEGELVEPGDLPAEIGEGVSPG…	458	eselfghekgaftga		gaftga	__	y	NP_951431.1	sigma-54 dependent DNA-binding response regulator	4e-74	1e-72	7e-59	1e-60	1e-64	2e-55	2e-60	3e-69	2e-65	3e-67	2e-62	2e-52	9e-58	6e-54	6e-61	6e-62	9e-60	9e-65	3e-57	7e-58	3e-59	5e-58	2e-62	1e-62	2e-69	9e-57	2e-53	2e-65	3e-63	5e-39	9e-45	4e-43	1e-30	2e-19	3e-17		0
27364340	Vibrio_vulnificus_CMCP6	NC_004459.faa	27364340	MSKGYVWVVDDDSSIRWVMEKTLSSANIKCETYANGESVLMALEREVPDVLVSDIRMPGIDGIELLRQVHEKCPNLPVIIMTAHSDLDAAVNAYQKGAFEYLPKPFDIDETLTLVERAIAHGQEQKREQMASAQTHTAHTPEIIGEAPAMQEVFRAIGRLSRSSISVLINGESGTGKELVAHALHRHSPRSSKPFIALNMAAIPKDLIESELFGHEKGAFTGANSVRQGRFEQANGGTLFLDEIGDMPLDIQTRLLRVLADGQFYRVGGHSPIKVDVRIVAATHQNLERLVQQGKFREDLFHRLNVIRVQIPALRERKQDIEKLTQHFLLRAAEELGVEAKTLHGSTVEILNRLNWPGNVRQLENICRWLTVMASGSEVLPSDLPSELVNEKRVVDDNN…	458	eselfghekgaftga		gaftga	__	y	NP_759868.1	response regulator for NtrB	4e-66	4e-67	4e-59	9e-55	3e-55	2e-51	1e-105	1e-63	2e-59	2e-64	3e-61	3e-46	4e-52	2e-50	7e-61	1e-60	3e-57	8e-63	1e-50	2e-61	2e-61	6e-59	2e-56	2e-56	2e-63	3e-47	9e-47	1e-63	3e-57	5e-44	2e-47	1e-42	5e-32	1e-16	1e-16		0
37678380	Vibrio_vulnificus_YJ016	NC_005139.faa	37678380	MSKGYVWVVDDDSSIRWVMEKTLSSANIKCETYANGESVLMALEREVPDVLVSDIRMPGIDGIELLRQVHEKCPNLPVIIMTAHSDLDAAVNAYQKGAFEYLPKPFDIDETLTLVERAIAHGQEQKREQMASAQTHTAHTPEIIGEAPAMQEVFRAIGRLSRSSISVLINGESGTGKELVAHALHRHSPRSSKPFIALNMAAIPKDLIESELFGHEKGAFTGANSVRQGRFEQANGGTLFLDEIGDMPLDIQTRLLRVLADGQFYRVGGHSPIKVDVRIVAATHQNLERLVQQGKFREDLFHRLNVIRVQIPALRERKQDIEKLTQHFLLRAAEELGVEAKTLHGSTVEILNRLNWPGNVRQLENICRWLTVMASGSEVLPSDLPSELVNEKRVVDDNN…	458	eselfghekgaftga		gaftga	__	y	NP_932989.1	nitrogen regulation protein	4e-66	4e-67	4e-59	9e-55	3e-55	2e-51	1e-105	1e-63	2e-59	2e-64	3e-61	3e-46	4e-52	2e-50	7e-61	1e-60	3e-57	8e-63	1e-50	2e-61	2e-61	6e-59	2e-56	2e-56	2e-63	3e-47	9e-47	1e-63	3e-57	5e-44	2e-47	1e-42	5e-32	1e-16	9e-17		0
78224349	Geobacter_metallireducens_GS-15	NC_007517.faa	78224349	MTGTILIVDDERAQREIIQTILEGEGYRVAAAPGGREALEQLETSEFDVILTDLKMQGMSGMELLERVLEADPLQCAIMMTAHGTVDSAVEAMKKGAFDYLEKPLERDNLLLTLRRAFERVNLLRENRVLQKRLKETSSIPNIIGEHPKMREVFRIVTKIAPTASTVLIYGESGTGKELVAKAIHDGSPRKDKPFFAINCAAIPESLMESELFGHEKGAFTGASSRELGIFEAATGGTVFLDEIGEMSVAMQAKLLRAIQSKEIRRVGGKVNIPVDVRIISATNRDLEAEIKRGGFREDLFYRLNVIRITLPPLRERGSDIAALADFFVKKCSAQAGVTVRGIAKPALKLIMDYSWPGNVRQLESVIERGALMAESDLIQPEDLPAEITEGLSRAGWLP…	458	eselfghekgaftga		gaftga	__	y	YP_386096.1	two component, sigma54 specific, Fis family transcriptional regulator	1e-74	2e-75	1e-60	1e-62	5e-65	2e-54	3e-60	2e-68	3e-64	6e-67	2e-64	1e-51	1e-57	9e-53	1e-58	7e-60	9e-61	2e-64	7e-55	7e-58	3e-59	1e-58	1e-60	7e-62	3e-72	9e-56	1e-56	1e-67	2e-61	3e-40	5e-45	3e-42	2e-32	4e-20	1e-14		0
153005302	Anaeromyxobacter_Fw109-5	NC_009675.faa	153005302	MNIPNTAARSGKERILVVDDEQNARVALRTILTEEGYEIAEAADGEEALALLPGFAPAAVLADVRMPRMDGITLLKRAREQGSDAVFVMMTAFASVEAAVEAMRAGAENYLVKPLDVNAVIVVLEKALEKLRLQRDTANLRERVRERYRFHNIVGDAPELQAVYEVVKRAAPTRATVLILGESGTGKELIAQALHEESPRSDKPFIKVNCAALSETLLESELFGHEKGAFTGAIGRKEGRFELADGGTLFLDEIGDISPALQIKLLRVLQQKEFERVGGTQTIKVDVRLVAATNRDLAAEVKAAKFREDLYYRLNVVAVTLPPLRQRKGDIPALVSHFIDKYAKAYGKEIRGLAPGTLNALLSHDWPGNVRELENVVERAVVLCKGSELTADDLPPTLR…	458	eselfghekgaftga		gaftga	__	y	YP_001379627.1	two component, sigma54 specific, Fis family transcriptional regulator	1e-82	2e-78	7e-70	9e-70	6e-63	3e-58	6e-65	1e-69	3e-80	2e-70	3e-64	7e-58	2e-64	1e-58	1e-70	2e-69	5e-69	1e-68	2e-62	1e-65	3e-68	2e-54	5e-60	2e-63	6e-77	2e-60	1e-58	4e-62	7e-67	4e-42	3e-46	5e-43	6e-35	1e-20	9e-18		0
85860890	Syntrophus_aciditrophicus_SB	NC_007759.faa	85860890	MCKKKILIIDDDASQLELLNIFFSGRGYAVHCSATAMAGLEARATFHPDVIVLDIRLPDMDGIEVLRSLDTGKSSINVIMITAYHDMETTVKAMKLGAYEYITKPIDVDELEDAVCRALKNSELREAKELPAVKTFLQKGPMIGNSKPMKEVFKMIGVLSENNVTVLIEGETGTGKELIARAIHDYGPHKDHPFIPINCSAIVGTLLESELFGHEKGAFTGAFATKKGKFELAGEGTIFLDEMGEIPIELQAKLLRFLQDKAFQRVGGEKFLHSKARVIVATNKDLLQMVRAGTFREDLYYRLSAAKINVPPLRKRREDIPFLLDHMVKEINAELGKRIDRVDKKALLRMMEYDWPGNVRELRNVLTGAAISTRGETLLDDAILPFLGAGTVQDIFPPG…	458	eselfghekgaftga		gaftga	__	y	YP_463092.1	sigma-54 dependent transcription regulator	2e-61	3e-67	7e-63	5e-63	1e-53	2e-45	2e-52	5e-53	3e-53	6e-60	2e-53	6e-43	8e-50	2e-47	3e-56	1e-53	3e-56	5e-55	4e-51	4e-61	2e-62	1e-49	2e-50	3e-55	6e-66	1e-50	1e-44	2e-49	6e-58	2e-39	2e-42	2e-47	4e-31	8e-17	3e-17		0
156936147	Enterobacter_sakazakii_ATCC_BAA-894	NC_009778.faa	156936147	MQRGIVWIVDDDSSIRWVLERALTGAGLSCTTFESGNEVLDALSTKTPDVLLSDIRMPGMDGLTLLKQIKQRHPMLPVIIMTAHSDLDAAVSAYQQGAFDYLPKPFDIDEAVALVERAISHYQEQQQPRSAQVFGPTTDIIGEAPAMQDVFRIIGRLSRSSISVLINGESGTGKELVAHALHRHSPRVKAPFIALNMAAIPKDLIESELFGHEKGAFTGANQIRQGRFEQADGGTLFLDEIGDMPLDVQTRLLRVLADGQFYRVGGYAPVKVDVRIIAATHQNLELRVQEGKFREDLFHRLNVIRVHLPPLRERREDIPRLARHFLQVAARELGVEAKQLHPETEAALTRLAWPGNVRQLENTCRWLTVMAAGQEVLIQDLPAELFETSVPDAPSQALP…	458	eselfghekgaftga		gaftga	__	y	YP_001440063.1	nitrogen regulation protein NR(I)	4e-65	3e-66	6e-60	2e-55	2e-54	3e-51	1e-122	2e-66	4e-59	4e-67	5e-57	4e-50	6e-55	2e-49	1e-60	2e-60	2e-57	2e-58	3e-46	4e-59	6e-61	2e-57	5e-55	7e-59	5e-66	3e-47	8e-48	2e-61	2e-56	4e-42	1e-41	6e-40	3e-31	2e-19	2e-18		0
15804453	Escherichia_coli_O157H7_EDL933	NC_002655.faa	15804453	MQRGIVWVVDDDSSIRWVLERALAGAGLTCTTFENGXEVLEALASKTPDVLLSDIRMPGMDGLALLKQIKQRHPMLPVIIMTAHSDLDAAVSAYQQGAFDYLPKPFDIDEAVALVERAISHYQEQQQPRNVQLNGPTTDIIGEAPAMQDVFRIIGRLSRSSISVLINGESGTGKELVAHALHRHSPRAKAPFIALNMAAIPKDLIESELFGHEKGAFTGANTIRQGRFEQADGGTLFLDEIGDMPLDVQTRLLRVLADGQFYRVGGYAPVKVDVRIIAATHQNLEQRVQEGKFREDLFHRLNVIRVHLPPLRERREDIPRLARHFLQVAARELGVEAKLLHPETEAALTRLAWPGNVRQLENTCRWLTVMAAGQEVLIQDLPGELFESTVAESTSQMQP…	458	eselfghekgaftga		gaftga	__	y	NP_290493.1	nitrogen regulation protein NR(I)	4e-66	4e-67	2e-60	2e-56	4e-56	2e-51	1e-124	9e-67	6e-59	5e-68	8e-58	3e-50	2e-55	2e-49	9e-61	4e-61	1e-57	3e-59	4e-47	3e-60	4e-62	1e-57	2e-54	9e-59	8e-66	3e-47	3e-48	2e-62	1e-56	2e-42	5e-42	1e-40	3e-31	1e-19	2e-18		0
90020148	Saccharophagus_degradans_2-40	NC_007912.faa	90020148	MHKPNLVWIIDDDRSIRWVLEKALQQAGITTTSFESGDKAVEHLAQEKPDVVISDVRMPGMNGLTLLTHLHKEIPNLPVIIMTAHSDLDSAVAAYQGGAFEYLPKPFDVDEAVAVTQRALSHAQEQRVEAPAAQPAVDTEIIGEAPAMQEVFRAIGRLSQSNITVLINGESGTGKELVAHALHKHSPRREGQFIALNMAAIPRDLIESELFGHEKGAFTGAGAQRQGRFQQADGGTLFLDEIGDMPAETQTRLLRVLADGEFYRVGGHTPIKVDVRIIAATHQNLEGLVEENRFREDLFHRLNVIRIHLPKMADRREDIPKLAQHFLRRAAEELGVEPKTLTPETEAYLSHLSWPGNVRQLENTCRWITVMASGREVHIADLPPELMEARTAEAPSGDW…	458	eselfghekgaftga		gaftga	__	y	YP_525975.1	response regulator receiver domain-containing protein	2e-65	5e-63	3e-62	5e-56	2e-53	1e-48	1e-101	5e-63	4e-62	1e-63	1e-60	1e-50	7e-53	4e-48	6e-59	2e-58	3e-54	6e-57	2e-44	3e-57	7e-58	2e-52	7e-54	1e-58	2e-62	2e-44	1e-43	3e-58	4e-54	2e-44	2e-40	8e-44	8e-32	2e-19	2e-17		0
119944994	Psychromonas_ingrahamii_37	NC_008709.faa	119944994	MNVGFKEKFKDAPTVLIVDDDPDICSLLSYLMKREGYVVEIVHDGMAALELMRNRVPDIILTDLRMPRMDGFELLKQVKLIKQDLPVVILTAYAGVHGAVESMKEGADDYLAKPFDNSKVVMLVHRILLQHNCYERGKLNEQPIEGGVHDIVTVMGPSAIIHTLAAQVKLVAQSNFNVIIQGATGVGKEVVAQAIHAQSPYASGPFVPVDCGAIPEMLLESELFGHEKGAFTGAYRAKQGKFEAARGGTLFLDEIANMPLTSQAKILRVMQEKIIFPVGSNQPIKIDVRLIVASHENLEAKVAEGTFREDLYYRFNEFTIKVPLLSERKEDQIYLAKRFMNETNRELGKNVTLSIGAINKMQTYEWRGNVRELRAVIRRAVLLAQTEIREEHLSIRSRI…	458	eselfghekgaftga		gaftga	__	y	YP_942674.1	two component, sigma54 specific, transcriptional regulator, Fis family protein	1e-57	2e-63	3e-55	1e-51	2e-54	5e-44	2e-52	6e-57	3e-51	5e-52	9e-61	7e-48	6e-44	5e-46	2e-53	2e-51	3e-50	4e-49	2e-48	9e-58	2e-57	2e-47	1e-49	3e-55	2e-57	6e-47	1e-43	6e-50	1e-47	4e-37	1e-42	2e-41	8e-33	3e-16	7e-17		0
86157752	Anaeromyxobacter_dehalogenans_2CP-C	NC_007760.faa	86157752	MSMPSVGARPGKERILVVDDEQNARVALRTILSEEGYEIAEAADGEEALALLPGFAPAAVLADVRMPRMDGINLLRRAREQGSDAVFVMMTAFASVEAAVEAMRAGAENYLVKPLDVNAVLVVLEKALEKLRLQRDTANLRERVRERYRFHNIVGDAPELHAVYEVVKRAAPTRATVLILGESGTGKELFAQALHEESPRADKAFIKVNCAALSETLLESELFGHEKGAFTGAIGRKEGRFELADGGTLFLDEIGDISPALQIKLLRVLQQREFERVGGTQTLKVDVRLVAATNRDLAAEVKNGRFREDLYYRLNVVAVTLPPLRQRKGDIPALVSHFIDKYSKAYGKDIRGLAPGTLNAVLSHDWPGNVRELENVVERAVVLCKGSELTADDLPPTLR…	458	eselfghekgaftga		gaftga	__	y	YP_464537.1	two component, sigma54 specific, Fis family transcriptional regulator	2e-80	1e-77	2e-68	3e-67	1e-61	2e-56	8e-62	3e-68	4e-77	3e-70	1e-63	3e-58	2e-64	1e-57	5e-69	1e-68	6e-69	6e-69	3e-63	2e-64	2e-66	5e-53	5e-58	1e-64	4e-76	2e-61	4e-58	9e-61	5e-65	1e-40	9e-45	2e-43	1e-34	3e-19	1e-16		0
218707493	Escherichia_coli_UMN026	NC_011751.faa	218707493	MQRGIVWVVDDDSSIRWVLERALAGAGLTCTTFENGAEVLEALASKTPDVLLSDIRMPGMDGLALLKQIKQRHPMLPVIIMTAHSDLDAAVSAYQQGAFDYLPKPFDIDEAVALVERAISHYQEQQQPRNVQLNGPTTDIIGEAPAMQDVFRIIGRLSRSSISVLINGESGTGKELVAHALHRHSPRAKAPFIALNMAAIPKDLIESELFGHEKGAFTGANTIRQGRFEQADGGTLFLDEIGDMPLDVQTRLLRVLADGQFYRVGGYAPVKVDVRIIAATHQNLEQRVQEGKFREDLFHRLNVIRVHLPPLRERREDIPRLARHFLQVAARELGVEAKLLHPETEAALTRLAWPGNVRQLENTCRWLTVMAAGQEVLIQDLPSELFESTVAESTSHMQP…	458	eselfghekgaftga		gaftga	__	y	YP_002415012.1	nitrogen regulation protein NR(I)	4e-66	4e-67	2e-60	2e-56	4e-56	2e-51	1e-125	8e-67	6e-59	5e-68	9e-58	3e-50	2e-55	2e-49	9e-61	3e-61	1e-57	3e-59	4e-47	2e-60	5e-62	1e-57	2e-54	8e-59	7e-66	3e-47	3e-48	2e-62	1e-56	2e-42	5e-42	1e-40	3e-31	1e-19	1e-18		0
110644208	Escherichia_coli_536	NC_008253.faa	110644208	MQRGIVWVVDDDSSIRWVLERALAGAGLTCTTFENGAEVLEALASKTPDVLLSDIRMPGMDGLALLKQIKQRHPMLPVIIMTAHSDLDAAVSAYQQGAFDYLPKPFDIDEAVALVERAISHYQEQQQPRNVQLNGPTTDIIGEAPAMQDVFRIIGRLSRSSISVLINGESGTGKELVAHALHRHSPRAKAPFIALNMAAIPKDLIESELFGHEKGAFTGANTIRQGRFEQADGGTLFLDEIGDMPLDVQTRLLRVLADGQFYRVGGYAPVKVDVRIIAATHQNLEQRVQEGKFREDLFHRLNVIRVHLPPLRERREDIPRLARHFLQVAARDLGVEAKLLHPETEAALTRLAWPGNVRQLENTCRWLTVMAAGQEVLIQDLPGELFESNVPESTSHMQP…	458	eselfghekgaftga		gaftga	__	y	YP_671938.1	nitrogen regulation protein NR(I)	7e-66	1e-66	4e-60	3e-56	6e-56	4e-51	1e-124	1e-66	9e-59	2e-67	2e-57	3e-50	5e-55	2e-49	2e-60	9e-61	2e-57	3e-59	5e-47	7e-60	1e-61	1e-57	2e-54	2e-58	1e-65	8e-48	4e-48	3e-62	1e-56	3e-42	1e-41	2e-40	4e-31	1e-19	2e-18		0
187733434	Shigella_boydii_CDC_3083_94	NC_010658.faa	187733434	MQRGIVWVVDDDSSIRWVLERALAGAGLTCTTFENGAEVLEALASKTPDVLLSDIRMPGMDGLALLKQIKQRHPMLPVIIMTAHSDLDAAVSAYQQGAFDYLPKPFDIDEAVALVERAISHYQEQQQPRNIQLNGPTTDIIGEAPAMQDVFRIIGRLSRSSISVLINGESGTGKELVAHALHRHSPRAKAPFIALNMAAIPKDLIESELFGHEKGAFTGANTIRQGRFEQADGGTLFLDEIGDMPLDVQTRLLRVLADGQFYRVGGYAPVKVDVRIIAATHQNLEQRVQEGKFREDLFHRLNVIRVHLPPLRERREDIPRLARHFLQVAARELGVEAKLLHPETETALTRLAWPGNVRQLENTCRWLTVMAAGQEVLIQDLPGELFESTVAESTSQMQP…	458	eselfghekgaftga		gaftga	__	y	YP_001882566.1	nitrogen regulation protein NR(I)	3e-66	3e-67	2e-60	2e-56	2e-56	2e-51	1e-124	8e-67	4e-59	5e-68	7e-58	3e-50	4e-56	6e-49	8e-61	4e-61	7e-58	5e-60	4e-47	2e-60	5e-62	3e-58	1e-54	6e-59	6e-66	2e-47	3e-48	2e-62	1e-56	1e-42	5e-42	1e-40	5e-31	1e-19	1e-18		0
170682005	Escherichia_coli_SMS_3_5	NC_010498.faa	170682005	MTFMQRGIVWVVDDDSSIRWVLERALAGAGLTCTTFENGAEVLEALASKTPDVLLSDIRMPGMDGLALLKQIKQRHPMLPVIIMTAHSDLDAAVSAYQQGAFDYLPKPFDIDEAVALVERAISHYQEQQQPRNVQLNGPTTDIIGEAPAMQDVFRIIGRLSRSSISVLINGESGTGKELVAHALHRHSPRAKAPFIALNMAAIPKDLIESELFGHEKGAFTGANTIRQGRFEQADGGTLFLDEIGDMPLDVQTRLLRVLADGQFYRVGGYAPVKVDVRIIAATHQNLEQRVQEGKFREDLFHRLNVIRVHLPPLRERREDIPRLARHFLQVAARELGVEAKLLHPETEAALTRLAWPGNVRQLENTCRWLTVMAAGQEVLIQDLPGELFESTVAESTSQ…	458	eselfghekgaftga		gaftga	__	y	YP_001746198.1	nitrogen regulation protein NR(I)	4e-66	4e-67	2e-60	2e-56	3e-56	2e-51	1e-125	1e-66	5e-59	5e-68	8e-58	2e-50	1e-55	2e-49	9e-61	3e-61	1e-57	2e-59	3e-47	2e-60	4e-62	1e-57	2e-54	9e-59	8e-66	3e-47	3e-48	2e-62	1e-56	2e-42	5e-42	1e-40	3e-31	1e-19	2e-18		0
209399991	Escherichia_coli_O157_H7_EC4115	NC_011353.faa	209399991	MTFMQRGIVWVVDDDSSIRWVLERALAGAGLTCTTFENGAEVLEALASKTPDVLLSDIRMPGMDGLALLKQIKQRHPMLPVIIMTAHSDLDAAVSAYQQGAFDYLPKPFDIDEAVALVERAISHYQEQQQPRNVQLNGPTTDIIGEAPAMQDVFRIIGRLSRSSISVLINGESGTGKELVAHALHRHSPRAKAPFIALNMAAIPKDLIESELFGHEKGAFTGANTIRQGRFEQADGGTLFLDEIGDMPLDVQTRLLRVLADGQFYRVGGYAPVKVDVRIIAATHQNLEQRVQEGKFREDLFHRLNVIRVHLPPLRERREDIPRLARHFLQVAARELGVEAKLLHPETEAALTRLAWPGNVRQLENTCRWLTVMAAGQEVLIQDLPGELFESTVAESTSQ…	458	eselfghekgaftga		gaftga	__	y	YP_002273384.1	nitrogen regulation protein NR	4e-66	4e-67	2e-60	2e-56	3e-56	2e-51	1e-125	1e-66	5e-59	5e-68	8e-58	2e-50	1e-55	2e-49	9e-61	3e-61	1e-57	2e-59	3e-47	2e-60	4e-62	1e-57	2e-54	9e-59	8e-66	3e-47	3e-48	2e-62	1e-56	2e-42	5e-42	1e-40	3e-31	1e-19	2e-18		0
15834044	Escherichia_coli_O157H7	NC_002695.faa	15834044	MQRGIVWVVDDDSSIRWVLERALAGAGLTCTTFENGAEVLEALASKTPDVLLSDIRMPGMDGLALLKQIKQRHPMLPVIIMTAHSDLDAAVSAYQQGAFDYLPKPFDIDEAVALVERAISHYQEQQQPRNVQLNGPTTDIIGEAPAMQDVFRIIGRLSRSSISVLINGESGTGKELVAHALHRHSPRAKAPFIALNMAAIPKDLIESELFGHEKGAFTGANTIRQGRFEQADGGTLFLDEIGDMPLDVQTRLLRVLADGQFYRVGGYAPVKVDVRIIAATHQNLEQRVQEGKFREDLFHRLNVIRVHLPPLRERREDIPRLARHFLQVAARELGVEAKLLHPETEAALTRLAWPGNVRQLENTCRWLTVMAAGQEVLIQDLPGELFESTVAESTSQMQP…	458	eselfghekgaftga		gaftga	__	y	NP_312817.1	nitrogen regulation protein NR(I)	4e-66	4e-67	2e-60	2e-56	4e-56	2e-51	1e-125	1e-66	6e-59	6e-68	9e-58	3e-50	2e-55	2e-49	9e-61	3e-61	1e-57	3e-59	4e-47	3e-60	5e-62	1e-57	2e-54	9e-59	8e-66	3e-47	3e-48	2e-62	1e-56	2e-42	5e-42	1e-40	3e-31	1e-19	2e-18		0
16131708	Escherichia_coli_K_12_substr__MG1655	NC_000913.faa	16131708	MQRGIVWVVDDDSSIRWVLERALAGAGLTCTTFENGAEVLEALASKTPDVLLSDIRMPGMDGLALLKQIKQRHPMLPVIIMTAHSDLDAAVSAYQQGAFDYLPKPFDIDEAVALVERAISHYQEQQQPRNVQLNGPTTDIIGEAPAMQDVFRIIGRLSRSSISVLINGESGTGKELVAHALHRHSPRAKAPFIALNMAAIPKDLIESELFGHEKGAFTGANTIRQGRFEQADGGTLFLDEIGDMPLDVQTRLLRVLADGQFYRVGGYAPVKVDVRIIAATHQNLEQRVQEGKFREDLFHRLNVIRVHLPPLRERREDIPRLARHFLQVAARELGVEAKLLHPETEAALTRLAWPGNVRQLENTCRWLTVMAAGQEVLIQDLPGELFESTVAESTSQMQP…	458	eselfghekgaftga		gaftga	__	y	NP_418304.1	fused DNA-binding response regulator in two-component regulatory system with GlnL: response regulator/sigma54 interaction protein	4e-66	4e-67	2e-60	2e-56	4e-56	2e-51	1e-125	1e-66	5e-59	6e-68	9e-58	3e-50	2e-55	2e-49	9e-61	3e-61	1e-57	3e-59	4e-47	3e-60	5e-62	1e-57	2e-54	8e-59	8e-66	3e-47	3e-48	2e-62	1e-56	2e-42	5e-42	1e-40	3e-31	1e-19	2e-18		0
82778958	Shigella_dysenteriae	NC_007606.faa	82778958	MQRGIVWVVDDDSSIRWVLERALAGAGLTCTTFENGAEVLEALASKTPDVLLSDIRMPGMDGLALLKQIKQRHPMLPVIIMTAHSDLDAAVSAYQQGAFDYLPKPFDIDEAVALVERAISHYQEQQQPRNVQLNGPTTDIIGEAPAMQDVFRIIGRLSRSSISVLINGESGTGKELVAHALHRHSPRAKAPFIALNMAAIPKDLIESELFGHEKGAFTGANTIRQGRFEQADGGTLFLDEIGDMPLDVQTRLLRVLADGQFYRVGGYAPVKVDVRIIAATHQNLEQRVQEGKFREDLFHRLNVIRVHLPPLRERREDIPRLARHFLQVAARELGVEAKLLHPETEAALTRLAWPGNVRQLENTCRWLTVMAAGQEVLIQDLPGELFESTVAESTSQMQP…	458	eselfghekgaftga		gaftga	__	y	YP_405307.1	nitrogen regulation protein NR(I)	4e-66	4e-67	2e-60	2e-56	4e-56	2e-51	1e-125	1e-66	5e-59	6e-68	9e-58	3e-50	2e-55	2e-49	9e-61	3e-61	1e-57	3e-59	4e-47	3e-60	5e-62	1e-57	2e-54	8e-59	8e-66	3e-47	3e-48	2e-62	1e-56	2e-42	5e-42	1e-40	3e-31	1e-19	2e-18		0
89110160	Escherichia_coli_K_12_substr__W3110	AC_000091.faa	89110160	MQRGIVWVVDDDSSIRWVLERALAGAGLTCTTFENGAEVLEALASKTPDVLLSDIRMPGMDGLALLKQIKQRHPMLPVIIMTAHSDLDAAVSAYQQGAFDYLPKPFDIDEAVALVERAISHYQEQQQPRNVQLNGPTTDIIGEAPAMQDVFRIIGRLSRSSISVLINGESGTGKELVAHALHRHSPRAKAPFIALNMAAIPKDLIESELFGHEKGAFTGANTIRQGRFEQADGGTLFLDEIGDMPLDVQTRLLRVLADGQFYRVGGYAPVKVDVRIIAATHQNLEQRVQEGKFREDLFHRLNVIRVHLPPLRERREDIPRLARHFLQVAARELGVEAKLLHPETEAALTRLAWPGNVRQLENTCRWLTVMAAGQEVLIQDLPGELFESTVAESTSQMQP…	458	eselfghekgaftga		gaftga	__	y	AP_003940.1	fused DNA-binding response regulator in two-component regulatory system with GlnL, nitrogen regulator I (NRI)	4e-66	4e-67	2e-60	2e-56	4e-56	2e-51	1e-125	1e-66	6e-59	6e-68	9e-58	3e-50	2e-55	2e-49	9e-61	3e-61	1e-57	3e-59	4e-47	3e-60	5e-62	1e-57	2e-54	8e-59	8e-66	3e-47	3e-48	2e-62	1e-56	2e-42	5e-42	1e-40	3e-31	1e-19	2e-18		0
170083340	Escherichia_coli_K_12_substr__DH10B	NC_010473.faa	170083340	MQRGIVWVVDDDSSIRWVLERALAGAGLTCTTFENGAEVLEALASKTPDVLLSDIRMPGMDGLALLKQIKQRHPMLPVIIMTAHSDLDAAVSAYQQGAFDYLPKPFDIDEAVALVERAISHYQEQQQPRNVQLNGPTTDIIGEAPAMQDVFRIIGRLSRSSISVLINGESGTGKELVAHALHRHSPRAKAPFIALNMAAIPKDLIESELFGHEKGAFTGANTIRQGRFEQADGGTLFLDEIGDMPLDVQTRLLRVLADGQFYRVGGYAPVKVDVRIIAATHQNLEQRVQEGKFREDLFHRLNVIRVHLPPLRERREDIPRLARHFLQVAARELGVEAKLLHPETEAALTRLAWPGNVRQLENTCRWLTVMAAGQEVLIQDLPGELFESTVAESTSQMQP…	458	eselfghekgaftga		gaftga	__	y	YP_001732660.1	fused DNA-binding response regulator in two-component regulatory system with GlnL: response regulator; sigma54 interaction protein	4e-66	4e-67	2e-60	2e-56	4e-56	2e-51	1e-125	1e-66	5e-59	6e-68	9e-58	3e-50	2e-55	2e-49	9e-61	3e-61	1e-57	3e-59	4e-47	3e-60	5e-62	1e-57	2e-54	8e-59	8e-66	3e-47	3e-48	2e-62	1e-56	2e-42	5e-42	1e-40	3e-31	1e-19	2e-18		0
238902935	Escherichia_coli_BW2952	NC_012759.faa	238902935	MQRGIVWVVDDDSSIRWVLERALAGAGLTCTTFENGAEVLEALASKTPDVLLSDIRMPGMDGLALLKQIKQRHPMLPVIIMTAHSDLDAAVSAYQQGAFDYLPKPFDIDEAVALVERAISHYQEQQQPRNVQLNGPTTDIIGEAPAMQDVFRIIGRLSRSSISVLINGESGTGKELVAHALHRHSPRAKAPFIALNMAAIPKDLIESELFGHEKGAFTGANTIRQGRFEQADGGTLFLDEIGDMPLDVQTRLLRVLADGQFYRVGGYAPVKVDVRIIAATHQNLEQRVQEGKFREDLFHRLNVIRVHLPPLRERREDIPRLARHFLQVAARELGVEAKLLHPETEAALTRLAWPGNVRQLENTCRWLTVMAAGQEVLIQDLPGELFESTVAESTSQMQP…	458	eselfghekgaftga		gaftga	__	y	YP_002928731.1	fused DNA-binding response regulator in two-component regulatory system with GlnL: response regulator/sigma54 interaction protein	4e-66	4e-67	2e-60	2e-56	4e-56	2e-51	1e-125	1e-66	6e-59	6e-68	9e-58	3e-50	2e-55	2e-49	9e-61	3e-61	1e-57	3e-59	4e-47	3e-60	5e-62	1e-57	2e-54	8e-59	8e-66	3e-47	3e-48	2e-62	1e-56	2e-42	5e-42	1e-40	3e-31	1e-19	2e-18		0
254795861	Escherichia_coli_O157_H7_TW14359	NC_013008.faa	254795861	MQRGIVWVVDDDSSIRWVLERALAGAGLTCTTFENGAEVLEALASKTPDVLLSDIRMPGMDGLALLKQIKQRHPMLPVIIMTAHSDLDAAVSAYQQGAFDYLPKPFDIDEAVALVERAISHYQEQQQPRNVQLNGPTTDIIGEAPAMQDVFRIIGRLSRSSISVLINGESGTGKELVAHALHRHSPRAKAPFIALNMAAIPKDLIESELFGHEKGAFTGANTIRQGRFEQADGGTLFLDEIGDMPLDVQTRLLRVLADGQFYRVGGYAPVKVDVRIIAATHQNLEQRVQEGKFREDLFHRLNVIRVHLPPLRERREDIPRLARHFLQVAARELGVEAKLLHPETEAALTRLAWPGNVRQLENTCRWLTVMAAGQEVLIQDLPGELFESTVAESTSQMQP…	458	eselfghekgaftga		gaftga	__	y	YP_003080698.1	fused DNA-binding response regulator in two-component regulatory system with GlnL: response regulator, sigma54 interaction protein	4e-66	4e-67	2e-60	2e-56	4e-56	2e-51	1e-125	1e-66	5e-59	6e-68	9e-58	3e-50	2e-55	2e-49	9e-61	3e-61	1e-57	3e-59	4e-47	3e-60	5e-62	1e-57	2e-54	8e-59	8e-66	3e-47	3e-48	2e-62	1e-56	2e-42	5e-42	1e-40	3e-31	1e-19	2e-18		0
215489201	Escherichia_coli_0127_H6_E2348_69	NC_011601.faa	215489201	MQRGIVWVVDDDSSIRWVLERALAGAGLTCTTFENGAEVLEALASKTPDVLLSDIRMPGMDGLALLKQIKQRHPMLPVIIMTAHSDLDAAVSAYQQGAFDYLPKPFDIDEAVALVERAISHYQEQQQPRNVQLNGPTTDIIGEAPAMQDVFRIIGRLSRSSISVLINGESGTGKELVAHALHRHSPRAKAPFIALNMAAIPKDLIESELFGHEKGAFTGANTIRQGRFEQADGGTLFLDEIGDMPLDVQTRLLRVLADGQFYRVGGYAPVKVDVRIIAATHQNLEQRVQEGKFREDLFHRLNVIRVHLPPLRERREDIPRLARHFLQVAARELGVEAKLLHPETEAALTRLTWPGNVRQLENTCRWLTVMAAGQEVLIQDLPGELFESTVAESPSHMQP…	458	eselfghekgaftga		gaftga	__	y	YP_002331632.1	nitrogen regulation protein NR(I)	4e-66	5e-67	3e-60	2e-56	3e-56	2e-51	1e-124	9e-67	5e-59	5e-68	8e-58	8e-51	2e-55	2e-49	8e-61	4e-61	9e-58	3e-59	3e-47	2e-60	9e-62	1e-57	1e-54	1e-58	9e-66	3e-47	3e-48	2e-62	1e-56	2e-42	4e-42	1e-40	2e-31	3e-19	6e-18		0
218692154	Escherichia_coli_ED1a	NC_011745.faa	218692154	MQRGIVWVVDDDSSIRWVLERALAGAGLTCTTFENGAEVLEALASKTPDVLLSDIRMPGMDGLALLKQIKQRHPMLPVIIMTAHSDLDAAVSAYQQGAFDYLPKPFDIDEAVALVERAISHYQEQQQPRNVQLNGPTTDIIGEAPAMQDVFRIIGRLSRSSISVLINGESGTGKELVAHALHRHSPRAKAPFIALNMAAIPKDLIESELFGHEKGAFTGANTIRQGRFEQADGGTLFLDEIGDMPLDVQTRLLRVLADGQFYRVGGYAPVKVDVRIIAATHQNLEQRVQEGKFREDLFHRLNVIRVHLPPLRERREDIPRLARHFLQVAARELGVEAKLLHPETEAALTRLAWPGNVRQLENTCRWLTVMAAGQEVLIQDLPGELFESTVAESPSHMQP…	458	eselfghekgaftga		gaftga	__	y	YP_002400366.1	nitrogen regulation protein NR(I)	2e-66	2e-67	1e-60	9e-57	2e-56	9e-52	1e-125	5e-67	3e-59	3e-68	5e-58	1e-50	9e-56	1e-49	6e-61	2e-61	6e-58	2e-59	2e-47	1e-60	3e-62	7e-58	9e-55	5e-59	4e-66	2e-47	2e-48	1e-62	7e-57	1e-42	3e-42	7e-41	1e-31	5e-20	9e-19		0
117626141	Escherichia_coli_APEC_O1	NC_008563.faa	117626141	MQRGIVWVVDDDSSIRWVLERALAGAGLTCTTFENGAEVLEALASKTPDVLLSDIRMPGMDGLALLKQIKQRHPMLPVIIMTAHSDLDAAVSAYQQGAFDYLPKPFDIDEAVALVERAISHYQEQQQPRNVQLNGPTTDIIGEAPAMQDVFRIIGRLSRSSISVLINGESGTGKELVAHALHRHSPRAKAPFIALNMAAIPKDLIESELFGHEKGAFTGANTIRQGRFEQADGGTLFLDEIGDMPLDVQTRLLRVLADGQFYRVGGYAPVKVDVRIIAATHQNLEQRVQEGKFREDLFHRLNVIRVHLPPLRERREDIPRLARHFLQVAARELGVEAKLLHPETEAALTRLAWPGNVRQLENTCRWLTVMAAGQEVLIQDLPGELFESNVPESTSHMQP…	458	eselfghekgaftga		gaftga	__	y	YP_859464.1	nitrogen regulation protein NR(I)	4e-66	4e-67	3e-60	2e-56	4e-56	2e-51	1e-124	1e-66	6e-59	5e-68	1e-57	3e-50	2e-55	2e-49	1e-60	4e-61	1e-57	3e-59	4e-47	3e-60	6e-62	1e-57	2e-54	9e-59	9e-66	3e-47	3e-48	2e-62	1e-56	2e-42	5e-42	1e-40	3e-31	1e-19	2e-18		0
162138321	Escherichia_coli_UTI89	NC_007946.faa	162138321	MQRGIVWVVDDDSSIRWVLERALAGAGLTCTTFENGAEVLEALASKTPDVLLSDIRMPGMDGLALLKQIKQRHPMLPVIIMTAHSDLDAAVSAYQQGAFDYLPKPFDIDEAVALVERAISHYQEQQQPRNVQLNGPTTDIIGEAPAMQDVFRIIGRLSRSSISVLINGESGTGKELVAHALHRHSPRAKAPFIALNMAAIPKDLIESELFGHEKGAFTGANTIRQGRFEQADGGTLFLDEIGDMPLDVQTRLLRVLADGQFYRVGGYAPVKVDVRIIAATHQNLEQRVQEGKFREDLFHRLNVIRVHLPPLRERREDIPRLARHFLQVAARELGVEAKLLHPETEAALTRLAWPGNVRQLENTCRWLTVMAAGQEVLIQDLPGELFESNVPESTSHMQP…	458	eselfghekgaftga		gaftga	__	y	YP_543400.2	nitrogen regulation protein NR(I)	2e-66	2e-67	1e-60	1e-56	2e-56	1e-51	1e-125	5e-67	3e-59	3e-68	5e-58	1e-50	9e-56	1e-49	5e-61	2e-61	6e-58	2e-59	2e-47	1e-60	3e-62	7e-58	8e-55	5e-59	4e-66	2e-47	2e-48	1e-62	8e-57	1e-42	3e-42	6e-41	1e-31	6e-20	1e-18		0
218560943	Escherichia_coli_S88	NC_011742.faa	218560943	MQRGIVWVVDDDSSIRWVLERALAGAGLTCTTFENGAEVLEALASKTPDVLLSDIRMPGMDGLALLKQIKQRHPMLPVIIMTAHSDLDAAVSAYQQGAFDYLPKPFDIDEAVALVERAISHYQEQQQPRNVQLNGPTTDIIGEAPAMQDVFRIIGRLSRSSISVLINGESGTGKELVAHALHRHSPRAKAPFIALNMAAIPKDLIESELFGHEKGAFTGANTIRQGRFEQADGGTLFLDEIGDMPLDVQTRLLRVLADGQFYRVGGYAPVKVDVRIIAATHQNLEQRVQEGKFREDLFHRLNVIRVHLPPLRERREDIPRLARHFLQVAARELGVEAKLLHPETEAALTRLAWPGNVRQLENTCRWLTVMAAGQEVLIQDLPGELFESNVPESTSHMQP…	458	eselfghekgaftga		gaftga	__	y	YP_002393856.1	nitrogen regulation protein NR(I)	4e-66	4e-67	3e-60	2e-56	4e-56	2e-51	1e-124	1e-66	6e-59	5e-68	1e-57	3e-50	2e-55	2e-49	1e-60	4e-61	1e-57	3e-59	4e-47	3e-60	6e-62	1e-57	2e-54	9e-59	9e-66	3e-47	3e-48	2e-62	1e-56	2e-42	5e-42	1e-40	3e-31	1e-19	2e-18		0
218551144	Escherichia_fergusonii_ATCC_35469	NC_011740.faa	218551144	MQRGIVWVVDDDSSIRWVLERALAGAGLTCTTFENGAEVLEALASKTPDVLLSDIRMPGMDGLALLKQIKQRHPMLPVIIMTAHSDLDAAVSAYQQGAFDYLPKPFDIDEAVALVERAISHYQEQQQPRNVQLNGPTTDIIGEAPAMQDVFRIIGRLSRSSISVLINGESGTGKELVAHALHRHSPRAKAPFIALNMAAIPKDLIESELFGHEKGAFTGANTIRQGRFEQADGGTLFLDEIGDMPLDVQTRLLRVLADGQFYRVGGYAPVKVDVRIIAATHQNLEQRVQEGKFREDLFHRLNVIRVHLPPLRERREDIPRLARHFLQVAARELGVEAKLLHPETEAALTRLAWPGNVRQLENTCRWLTVMAAGQEVLIQDLPSELFESTVAESTSQMQP…	458	eselfghekgaftga		gaftga	__	y	YP_002384935.1	nitrogen regulation protein NR(I)	4e-66	4e-67	2e-60	2e-56	4e-56	2e-51	1e-125	8e-67	5e-59	5e-68	7e-58	3e-50	2e-55	2e-49	9e-61	2e-61	1e-57	3e-59	4e-47	3e-60	5e-62	1e-57	2e-54	8e-59	8e-66	3e-47	3e-48	2e-62	1e-56	2e-42	5e-42	1e-40	3e-31	1e-19	1e-18		0
218556427	Escherichia_coli_IAI1	NC_011741.faa	218556427	MQRGIVWVVDDDSSIRWVLERALAGAGLTCTTFENGAEVLEALASKTPDVLLSDIRMPGMDGLALLKQIKQRHPMLPVIIMTAHSDLDAAVSAYQQGAFDYLPKPFDIDEAVALVERAISHYQEQQQPRNVQLNGPTTDIIGEAPAMQDVFRIIGRLSRSSISVLINGESGTGKELVAHALHRHSPRAKAPFIALNMAAIPKDLIESELFGHEKGAFTGANTIRQGRFEQADGGTLFLDEIGDMPLDVQTRLLRVLADGQFYRVGGYASVKVDVRIIAATHQNLEQRVQEGKFREDLFHRLNVIRVHLPPLRERREDIPRLARHFLQVAARELGVEAKLLHPETEAALTRLAWPGNVRQLENTCRWLTVMAAGQEVLIQDLPGELFESTVAESTSQMQP…	458	eselfghekgaftga		gaftga	__	y	YP_002389341.1	nitrogen regulation protein NR(I)	2e-66	2e-67	2e-60	8e-57	2e-56	2e-50	1e-124	2e-67	4e-59	3e-68	5e-58	2e-50	1e-55	9e-50	4e-61	1e-61	6e-58	6e-60	3e-47	1e-60	2e-62	1e-56	1e-54	3e-59	9e-65	2e-47	2e-48	2e-61	9e-57	1e-41	3e-42	2e-39	2e-31	7e-20	1e-18		0
218701433	Escherichia_coli_IAI39	NC_011750.faa	218701433	MQRGIVWVVDDDSSIRWVLERALAGAGLTCTTFENGAEVLEALASKTPDVLLSDIRMPGMDGLALLKQIKQRHPMLPVIIMTAHSDLDAAVSAYQQGAFDYLPKPFDIDEAVALVERAISHYQEQQQPRNVQLNGPTTDIIGEAPAMQDVFRIIGRLSRSSISVLINGESGTGKELVAHALHRHSPRAKAPFIALNMAAIPKDLIESELFGHEKGAFTGANTIRQGRFEQADGGTLFLDEIGDMPLDVQTRLLRVLADGQFYRVGGYAPVKVDVRIIAATHQNLELRVQEGKFREDLFHRLNVIRVHLPPLRERREDIPRLARHFLQVAARELGVEAKLLHPETEAALTRLAWPGNVRQLENTCRWLTVMAAGQEVLIQDLPGELFESTVAESTSQMQP…	458	eselfghekgaftga		gaftga	__	y	YP_002409062.1	nitrogen regulation protein NR(I)	9e-66	2e-66	7e-60	1e-55	2e-55	2e-51	1e-124	1e-66	7e-59	8e-68	3e-57	8e-50	7e-55	8e-49	3e-60	1e-60	1e-56	1e-58	1e-46	9e-60	9e-62	5e-57	2e-54	3e-58	3e-65	7e-47	8e-48	2e-61	3e-56	6e-42	2e-41	2e-40	2e-30	2e-19	4e-18		0
161486043	Escherichia_coli_CFT073	NC_004431.faa	161486043	MQRGIVWVVDDDSSIRWVLERALAGAGLTCTTFENGAEVLEALASKTPDVLLSDIRMPGMDGLALLKQIKQRHPMLPVIIMTAHSDLDAAVSAYQQGAFDYLPKPFDIDEAVALVERAISHYQEQQQPRNVQLNGPTTDIIGEAPAMQDVFRIIGRLSRSSISVLINGESGTGKELVAHALHRHSPRAKAPFIALNMAAIPKDLIESELFGHEKGAFTGANTIRQGRFEQADGGTLFLDEIGDMPLDVQTRLLRVLADGQFYRVGGYAPVKVDVRIIAATHQNLEQRVLEGKFREDLFHRLNVIRVHLPPLRERREDIPRLARHFLQVAARELGVEAKLLHPETEAALTRLAWPGNVRQLENTCRWLTVMAAGQEVLIQDLPGELFESNVPESTSHMQP…	458	eselfghekgaftga		gaftga	__	y	NP_756672.2	nitrogen regulation protein NR(I)	2e-65	6e-67	4e-60	7e-56	8e-57	6e-51	1e-123	3e-66	2e-58	2e-67	1e-57	1e-50	5e-55	8e-49	3e-60	1e-60	4e-57	1e-58	3e-46	1e-59	2e-61	1e-56	6e-54	4e-58	3e-65	3e-47	5e-48	4e-62	2e-56	1e-41	2e-41	3e-40	3e-31	2e-20	4e-19		0
74314373	Shigella_sonnei_Ss046	NC_007384.faa	74314373	MQRGIVWVVDDDSSIRWVLERALAGAGLTCTTFENGAEVLEALASKTPDVLLSDIRMPGMDGLALLKQIKQRHPMLPVIIMTAHSDLDAAVSAYQQGAFDYLPKPFDIDEAVALVERAISHYQEQQQPRNIQLNGPTTDIIGEAPAMQDVFRIIGRLSRSSISVLINGESGTGKELVAHALHRHSPRAKAPFIALNMAAIPKDLIESELFGHEKGAFTGANTIRQGRFEQADGGTLFLDEIGDMPLDVQTRLLRVLADGQFYRVGGYAPVKVDVRIIAATHQNLEQRVQEGKFREDLFHRLNVIRVHLPPLRERREDIPRLARHFLQVAARELGVEAKLLHPETEAALTRLAWPGNVRQLENTCRWLTVMAAGQEVLIQDLPGELFESTVAESTSQMQP…	458	eselfghekgaftga		gaftga	__	y	YP_312792.1	nitrogen regulation protein NR(I)	4e-66	4e-67	2e-60	2e-56	4e-56	2e-51	1e-125	1e-66	6e-59	6e-68	8e-58	3e-50	2e-55	2e-49	1e-60	3e-61	1e-57	3e-59	4e-47	3e-60	5e-62	1e-57	2e-54	8e-59	8e-66	3e-47	3e-48	2e-62	1e-56	2e-42	5e-42	1e-40	3e-31	1e-19	2e-18		0
82546212	Shigella_boydii_Sb227	NC_007613.faa	82546212	MQRGIVWVVDDDSSIRWVLERALAGAGLTCTTFENGAEVLEALASKTPDVLLSDIRMPGMDGLALLKQIKQRHPMLPVIIMTAHSDLDAAVSAYQQGAFDYLPKPFDIDEAVALVERAISHYQEQQQPRNIQLNGPTTDIIGEAPAMQDVFRIIGRLSRSSISVLINGESGTGKELVAHALHRHSPRAKAPFIALNMAAIPKDLIESELFGHEKGAFTGANTIRQGRFEQADGGTLFLDEIGDMPLDVQTRLLRVLADGQFYRVGGYAPVKVDVRIIAATHQNLEQRVQEGKFREDLFHRLNVIRVHLPPLRERREDIPRLARHFLQVAARELGVEAKLLHPETEAALTRLAWPGNVRQLENTCRWLTVMAAGQEVLIQDLPGELFESTVAESTSQMQP…	458	eselfghekgaftga		gaftga	__	y	YP_410159.1	nitrogen regulation protein NR(I)	4e-66	4e-67	2e-60	2e-56	4e-56	2e-51	1e-125	1e-66	6e-59	6e-68	8e-58	3e-50	2e-55	2e-49	1e-60	3e-61	1e-57	3e-59	4e-47	3e-60	5e-62	1e-57	2e-54	8e-59	8e-66	3e-47	3e-48	2e-62	1e-56	2e-42	5e-42	1e-40	3e-31	1e-19	2e-18		0
157155281	Escherichia_coli_E24377A	NC_009801.faa	157155281	MQRGIVWVVDDDSSIRWVLERALAGAGLTCTTFENGAEVLEALASKTPDVLLSDIRMPGMDGLALLKQIKQRHPMLPVIIMTAHSDLDAAVSAYQQGAFDYLPKPFDIDEAVALVERAISHYQEQQQPRNIQLNGPTTDIIGEAPAMQDVFRIIGRLSRSSISVLINGESGTGKELVAHALHRHSPRAKAPFIALNMAAIPKDLIESELFGHEKGAFTGANTIRQGRFEQADGGTLFLDEIGDMPLDVQTRLLRVLADGQFYRVGGYAPVKVDVRIIAATHQNLEQRVQEGKFREDLFHRLNVIRVHLPPLRERREDIPRLARHFLQVAARELGVEAKLLHPETEAALTRLAWPGNVRQLENTCRWLTVMAAGQEVLIQDLPGELFESTVAESTSQMQP…	458	eselfghekgaftga		gaftga	__	y	YP_001465351.1	nitrogen regulation protein NR(I)	4e-66	4e-67	2e-60	2e-56	4e-56	2e-51	1e-125	1e-66	6e-59	6e-68	8e-58	3e-50	2e-55	2e-49	1e-60	3e-61	1e-57	3e-59	4e-47	3e-60	5e-62	1e-57	2e-54	8e-59	8e-66	3e-47	3e-48	2e-62	1e-56	2e-42	5e-42	1e-40	3e-31	1e-19	2e-18		0
170022118	Escherichia_coli_C_ATCC_8739	NC_010468.faa	170022118	MQRGIVWVVDDDSSIRWVLERALAGAGLTCTTFENGAEVLEALASKTPDVLLSDIRMPGMDGLALLKQIKQRHPMLPVIIMTAHSDLDAAVSAYQQGAFDYLPKPFDIDEAVALVERAISHYQEQQQPRNIQLNGPTTDIIGEAPAMQDVFRIIGRLSRSSISVLINGESGTGKELVAHALHRHSPRAKAPFIALNMAAIPKDLIESELFGHEKGAFTGANTIRQGRFEQADGGTLFLDEIGDMPLDVQTRLLRVLADGQFYRVGGYAPVKVDVRIIAATHQNLEQRVQEGKFREDLFHRLNVIRVHLPPLRERREDIPRLARHFLQVAARELGVEAKLLHPETEAALTRLAWPGNVRQLENTCRWLTVMAAGQEVLIQDLPGELFESTVAESTSQMQP…	458	eselfghekgaftga		gaftga	__	y	YP_001727072.1	nitrogen regulation protein NR(I)	2e-66	2e-67	1e-60	9e-57	2e-56	9e-52	1e-125	5e-67	3e-59	3e-68	4e-58	1e-50	9e-56	1e-49	5e-61	2e-61	6e-58	2e-59	2e-47	1e-60	2e-62	6e-58	8e-55	4e-59	4e-66	1e-47	2e-48	1e-62	7e-57	9e-43	3e-42	7e-41	1e-31	6e-20	9e-19		0
209921342	Escherichia_coli_SE11	NC_011415.faa	209921342	MQRGIVWVVDDDSSIRWVLERALAGAGLTCTTFENGAEVLEALASKTPDVLLSDIRMPGMDGLALLKQIKQRHPMLPVIIMTAHSDLDAAVSAYQQGAFDYLPKPFDIDEAVALVERAISHYQEQQQPRNIQLNGPTTDIIGEAPAMQDVFRIIGRLSRSSISVLINGESGTGKELVAHALHRHSPRAKAPFIALNMAAIPKDLIESELFGHEKGAFTGANTIRQGRFEQADGGTLFLDEIGDMPLDVQTRLLRVLADGQFYRVGGYAPVKVDVRIIAATHQNLEQRVQEGKFREDLFHRLNVIRVHLPPLRERREDIPRLARHFLQVAARELGVEAKLLHPETEAALTRLAWPGNVRQLENTCRWLTVMAAGQEVLIQDLPGELFESTVAESTSQMQP…	458	eselfghekgaftga		gaftga	__	y	YP_002295426.1	nitrogen regulation protein NR(I)	4e-66	4e-67	2e-60	2e-56	4e-56	2e-51	1e-125	1e-66	6e-59	6e-68	8e-58	3e-50	2e-55	2e-49	9e-61	3e-61	1e-57	3e-59	4e-47	3e-60	5e-62	1e-57	2e-54	8e-59	8e-66	3e-47	3e-48	2e-62	1e-56	2e-42	5e-42	1e-40	3e-31	1e-19	2e-18		0
218697581	Escherichia_coli_55989	NC_011748.faa	218697581	MQRGIVWVVDDDSSIRWVLERALAGAGLTCTTFENGAEVLEALASKTPDVLLSDIRMPGMDGLALLKQIKQRHPMLPVIIMTAHSDLDAAVSAYQQGAFDYLPKPFDIDEAVALVERAISHYQEQQQPRNIQLNGPTTDIIGEAPAMQDVFRIIGRLSRSSISVLINGESGTGKELVAHALHRHSPRAKAPFIALNMAAIPKDLIESELFGHEKGAFTGANTIRQGRFEQADGGTLFLDEIGDMPLDVQTRLLRVLADGQFYRVGGYAPVKVDVRIIAATHQNLEQRVQEGKFREDLFHRLNVIRVHLPPLRERREDIPRLARHFLQVAARELGVEAKLLHPETEAALTRLAWPGNVRQLENTCRWLTVMAAGQEVLIQDLPGELFESTVAESTSQMQP…	458	eselfghekgaftga		gaftga	__	y	YP_002405248.1	nitrogen regulation protein NR(I)	4e-66	4e-67	2e-60	2e-56	4e-56	2e-51	1e-125	1e-66	6e-59	6e-68	8e-58	3e-50	2e-55	2e-49	9e-61	3e-61	1e-57	3e-59	4e-47	3e-60	4e-62	1e-57	2e-54	8e-59	8e-66	3e-47	3e-48	2e-62	1e-56	2e-42	5e-42	1e-40	3e-31	1e-19	2e-18		0
157163340	Escherichia_coli_HS	NC_009800.faa	157163340	MQRGIVWVVDDDSSIRWVLERALAGAGLTCTTFENGAEVLEALASKTPDVLLSDIRMPGMDGLALLKQIKQRHPMLPVIIMTAHSDLDAAVSAYQQGAFDYLPKPFDIDEAVALVERAISHYQEQQQPRNIQLNGPTTDIIGEAPAMQDVFRIIGRLSRSSISVLINGESGTGKELVAHALHRHSPRAKAPFIALNMAAIPKDLIESELFGHEKGAFTGANTIRQGRFEQADGGTLFLDEIGDMPLDVQTRLLRVLADGQFYRVGGYAPVKVDVRIIAATHQNLEQRVQEGKFREDLFHRLNVIRVHLPPLRERREDIPRLARHFLQVAAHELGVEAKLLHPETEAALTRLAWPGNVRQLENTCRWLTVMAAGQEVLIQDLPGELFESTVAESTSQMQP…	458	eselfghekgaftga		gaftga	__	y	YP_001460658.1	nitrogen regulation protein NR(I)	2e-65	2e-66	8e-60	8e-56	4e-56	8e-51	1e-124	9e-67	5e-59	5e-68	7e-58	3e-50	3e-55	2e-49	8e-61	7e-61	6e-58	3e-59	8e-47	3e-61	5e-63	1e-57	4e-54	4e-58	2e-65	1e-46	3e-49	1e-61	5e-56	1e-42	5e-42	2e-40	4e-31	1e-19	2e-18		0
253775496	Escherichia_coli_BL21_DE3_	NC_012947.faa	253775496	MQRGIVWVVDDDSSIRWVLERALAGAGLTCTTFENGAEVLEALASKTPDVLLSDIRMPGMDGLALLKQIKQRHPMLPVIIMTAHSDLDAAVSAYQQGAFDYLPKPFDIDEAVALVERAISHYQEQQQPRNIQLNGPTTDIIGEAPAMQDVFRIIGRLSRSSISVLINGESGTGKELVAHALHRHSPRAKAPFIALNMAAIPKDLIESELFGHEKGAFTGANTIRQGRFEQADGGTLFLDEIGDMPLDVQTRLLRVLADGQFYRVGGYAPVKVDVRIIAATHQNLEQRVQEGKFREDLFHRLNVIRVHLPPLRERREDIPRLARHFLQVAARELGVEAKLLHPETEAALTHLAWPGNVRQLENTCRWLTVMAAGQEVLIQDLPGELFESTVAESTSQMQP…	458	eselfghekgaftga		gaftga	__	y	YP_003038327.1	nitrogen metabolism transcriptional regulator, NtrC, Fis Family	8e-67	3e-67	1e-60	2e-56	3e-57	1e-51	1e-124	8e-68	5e-60	5e-68	8e-58	3e-50	9e-56	1e-49	7e-62	3e-62	2e-57	2e-59	1e-47	7e-60	2e-61	1e-58	8e-54	6e-59	7e-66	2e-47	3e-48	4e-62	8e-57	2e-42	4e-42	7e-41	2e-31	4e-20	2e-19		0
254163819	Escherichia_coli_B_REL606	NC_012967.faa	254163819	MQRGIVWVVDDDSSIRWVLERALAGAGLTCTTFENGAEVLEALASKTPDVLLSDIRMPGMDGLALLKQIKQRHPMLPVIIMTAHSDLDAAVSAYQQGAFDYLPKPFDIDEAVALVERAISHYQEQQQPRNIQLNGPTTDIIGEAPAMQDVFRIIGRLSRSSISVLINGESGTGKELVAHALHRHSPRAKAPFIALNMAAIPKDLIESELFGHEKGAFTGANTIRQGRFEQADGGTLFLDEIGDMPLDVQTRLLRVLADGQFYRVGGYAPVKVDVRIIAATHQNLEQRVQEGKFREDLFHRLNVIRVHLPPLRERREDIPRLARHFLQVAARELGVEAKLLHPETEAALTHLAWPGNVRQLENTCRWLTVMAAGQEVLIQDLPGELFESTVAESTSQMQP…	458	eselfghekgaftga		gaftga	__	y	YP_003046927.1	fused DNA-binding response regulator in two-component regulatory system with GlnL: response regulator/sigma54 interaction protein	8e-67	3e-67	1e-60	2e-56	3e-57	1e-51	1e-124	9e-68	5e-60	6e-68	8e-58	3e-50	9e-56	1e-49	8e-62	3e-62	2e-57	2e-59	1e-47	7e-60	2e-61	1e-58	8e-54	6e-59	7e-66	2e-47	3e-48	4e-62	9e-57	2e-42	4e-42	7e-41	2e-31	4e-20	2e-19		0
30064843	Shigella_flexneri_2a_2457T	NC_004741.faa	30064843	MQRGIVWVVDDDSSIRWVLERALAGAGLTCTTFENGAEVLEALASKTPDVLLSDIRMPGMDGLALLKQIKQRHPMLPVIIMTAHSDLDAAVSAYQQGAFDYLPKPFDIDEAVALVERAISHYQEQQQPRNIQLNGPTTDIIGEAQAMQDVFRIIGRLSRSSISVLINGESGTGKELVAHALHRHSPRTKAPFIALNMAAIPKDLIESELFGHEKGAFTGANTIRQGRFEQADGGTLFLDEIGDMPLDVQTRLLRVLADGQFYRVGGYAPVKVDVRIIAATHQNLEQRVQEGKFREDLFHRLNVIRVHLPPLRERREDIPRLARHFLQVAARELGVEAKLLHPETEAALTRLAWPGNVRQLENTCRWLTVMAAGQEVLIQDLPGELFESTVAESTSQMQP…	458	eselfghekgaftga		gaftga	__	y	NP_839014.1	nitrogen regulation protein NR(I)	1e-64	7e-67	6e-61	3e-57	1e-54	9e-52	1e-123	3e-66	5e-58	2e-66	4e-58	2e-49	6e-54	5e-49	3e-59	1e-59	1e-57	2e-59	1e-46	1e-60	2e-62	1e-56	2e-55	5e-59	4e-66	2e-47	4e-47	5e-63	1e-55	1e-42	1e-42	1e-40	3e-31	1e-19	6e-18		0
56480461	Shigella_flexneri_2a	NC_004337.faa	56480461	MQRGIVWVVDDDSSIRWVLERALAGAGLTCTTFENGAEVLEALASKTPDVLLSDIRMPGMDGLALLKQIKQRHPMLPVIIMTAHSDLDAAVSAYQQGAFDYLPKPFDIDEAVALVERAISHYQEQQQPRNIQLNGPTTDIIGEAQAMQDVFRIIGRLSRSSISVLINGESGTGKELVAHALHRHSPRTKAPFIALNMAAIPKDLIESELFGHEKGAFTGANTIRQGRFEQADGGTLFLDEIGDMPLDVQTRLLRVLADGQFYRVGGYAPVKVDVRIIAATHQNLEQRVQEGKFREDLFHRLNVIRVHLPPLRERREDIPRLARHFLQVAARELGVEAKLLHPETEAALTRLAWPGNVRQLENTCRWLTVMAAGQEVLIQDLPGELFESTVAESTSQMQP…	458	eselfghekgaftga		gaftga	__	y	NP_709666.2	nitrogen regulation protein NR(I)	1e-64	7e-67	6e-61	3e-57	1e-54	9e-52	1e-123	3e-66	5e-58	2e-66	4e-58	2e-49	6e-54	5e-49	3e-59	1e-59	1e-57	2e-59	1e-46	1e-60	2e-62	1e-56	3e-55	6e-59	4e-66	2e-47	4e-47	5e-63	1e-55	1e-42	1e-42	1e-40	3e-31	1e-19	6e-18		0
110807448	Shigella_flexneri_5_8401	NC_008258.faa	110807448	MQRGIVWVVDDDSSIRWVLERALAGAGLTCTTFENGAEVLEALASKTPDVLLSDIRMPGMDGLALLKQIKQRHPMLPVIIMTAHSDLDAAVSAYQQGAFDYLPKPFDIDEAVALVERAISHYQEQQQPRNIQLNGPTTDIIGEAQAMQDVFRIIGRLSRSSISVLINGESGTGKELVAHALHRHSPRTKAPFIALNMAAIPKDLIESELFGHEKGAFTGANTIRQGRFEQADGGTLFLDEIGDMPLDVQTRLLRVLADGQFYRVGGYAPVKVDVRIIAATHQNLEQRVQEGKFREDLFHRLNVIRVHLPPLRERREDIPRLARHFLQVAARELGVEAKLLHPETEAALTRLAWPGNVRQLENTCRWLTVMAAGQEVLIQDLPGELFESTVAESTSQMQP…	458	eselfghekgaftga		gaftga	__	y	YP_690968.1	nitrogen regulation protein NR(I)	1e-64	7e-67	6e-61	3e-57	1e-54	9e-52	1e-123	3e-66	5e-58	2e-66	4e-58	2e-49	6e-54	5e-49	3e-59	1e-59	1e-57	2e-59	1e-46	1e-60	2e-62	1e-56	3e-55	6e-59	4e-66	2e-47	4e-47	5e-63	1e-55	1e-42	1e-42	1e-40	3e-31	1e-19	6e-18		0
220917728	Anaeromyxobacter_dehalogenans_2CP_1	NC_011891.faa	220917728	MPNVGARPGKERILVVDDEQNARVALRTILSEEGYEIAEAADGEEALALLPGFAPAAVLADVRMPRMDGINLLRRAREQGSDAVFVMMTAFASVEAAVEAMRAGAENYLVKPLDVNAVLVVLEKALEKLRLQRDTANLRERVRERYRFHNIVGDAPELHAVYEVVKRAAPTRATVLILGESGTGKELFAQALHEESPRADKAFIKVNCAALSETLLESELFGHEKGAFTGAIGRKEGRFELADGGTLFLDEIGDISPALQIKLLRVLQQREFERVGGTQTLKVDVRLVAATNRDLAAEVKNGRFREDLYYRLNVVAVTLPPLRQRKGDIPALVSHFIDKYSKAYGKDIRGLAPGTLNAVLSHDWPGNVRELENVVERAVVLCKGSELTADDLPPTLRGP…	458	eselfghekgaftga		gaftga	__	y	YP_002493032.1	two component, sigma54 specific, transcriptional regulator, Fis family	2e-80	1e-77	2e-68	4e-67	2e-61	2e-56	9e-62	4e-68	6e-77	3e-70	1e-63	5e-58	2e-64	2e-57	6e-69	2e-68	7e-69	9e-69	5e-63	2e-64	3e-66	7e-53	8e-58	1e-64	5e-76	3e-61	4e-58	9e-61	8e-65	1e-40	7e-45	3e-43	2e-34	3e-19	1e-16		0
157373114	Serratia_proteamaculans_568	NC_009832.faa	157373114	MQRGIVWIVDDDSSIRWVLERALTGAGVSCVTFENGNAVLEALATQTPDVLLSDIRMPGMDGLALLKQIKQRHPMLPVIIMTAHSDLDAAVSAYQQGAFDYLPKPFDIDEAVALVERAISHYQEQQQPARSQPANDPVADIIGEAPAMQDVFRIIGRLSRSSISVLINGESGTGKELVAHALHRHSPRAKSPFIALNMAAIPKDLIESELFGHEKGAFTGANQIRQGRFEQADGGTLFLDEIGDMPLDVQTRLLRVLADGQFYRVGGYAPVKVDVRIIAATHQNLELRVQEGKFREDLFHRLNVIRVHLPPLRERREDIPRLARYFLQVAAKELGVEAKNLHPETETALTRLPWPGNVRQLENTCRWLTVMAAGQEVLIQDLPSELFETAAPETAGHSL…	458	eselfghekgaftga		gaftga	__	y	YP_001481103.1	nitrogen regulation protein NR(I)	7e-66	1e-65	8e-60	1e-54	7e-56	2e-51	1e-120	8e-68	2e-59	5e-67	3e-56	2e-49	2e-56	7e-49	1e-60	1e-60	2e-57	4e-59	5e-48	5e-59	2e-60	5e-58	9e-54	3e-59	1e-65	4e-47	8e-48	6e-62	2e-55	3e-43	9e-42	7e-40	2e-30	2e-18	1e-18		0
197122936	Anaeromyxobacter_K	NC_011145.faa	197122936	MPNVGARPGKERILVVDDEQNARVALRTILSEEGYEIAEAADGEEALALLPGFAPAAVLADVRMPRMDGINLLRRAREQGSDAVFVMMTAFASVEAAVEAMRAGAENYLVKPLDVNAVLVVLEKALEKLRLQRDTANLRERVRERYRFHNIVGDAPELHAVYEVVKRAAPTRATVLILGESGTGKELFAQALHEESPRADKAFIKVNCAALSETLLESELFGHEKGAFTGAIGRKEGRFELADGGTLFLDEIGDISPALQIKLLRVLQQKEFERVGGTQTLKVDVRLVAATNRDLAAEVKNGRFREDLYYRLNVVAVTLPPLRQRKGDIPALVSHFIDKYSKAYGKDIRGLAPGTLNAVLSHDWPGNVRELENVVERAVVLCKGSELTADDLPPTLRGP…	458	eselfghekgaftga		gaftga	__	y	YP_002134887.1	two component, sigma54 specific, transcriptional regulator, Fis family	1e-80	3e-77	1e-68	1e-66	8e-62	1e-56	6e-62	2e-68	1e-76	8e-70	3e-63	1e-57	1e-64	1e-57	4e-69	1e-68	5e-69	5e-69	3e-63	6e-64	7e-66	2e-53	3e-58	3e-64	1e-75	1e-61	1e-57	2e-60	4e-65	1e-40	2e-44	3e-43	6e-35	2e-19	9e-17		0
222053258	Geobacter_FRC_32	NC_011979.faa	222053258	MKTILIADDDKAIRRTLELHLTEVGYRVVTAANGSDAVNLALADTAIGHNIDLMLLDLRLTGMDGFEVLTLVKEKKPFLPIIMITAYDEMQTAIKAIRLGAIDHLGKPVDLDHLDEVIDKIFEMSALSRTGVTFSDSFDPHFEQNIMVGRTRAMKEVYKTIGAVADSRATVLIQGESGTGKEMVARAIHFNSQFRNRPFIAVACSALSPTILESELFGHEKGAFTGAIRTKPGKFELAQGGTLFLDEISEISPEIQVKLLRFIQEREFERVGGIETIKADVRIVAATNKNLSTLVASGMFRNDLYYRLKVVSIDLPPLRERKEDIPILVKFLLEKLHHETGKRVEIIPQETMNKILEHSWPGNVRELENTLRRAVILSHGNMLLPESLHLEEGCDGQER…	458	eselfghekgaftga		gaftga	__	y	YP_002535620.1	two component, sigma54 specific, transcriptional regulator, Fis family	4e-72	7e-68	5e-66	1e-61	4e-55	1e-49	2e-56	1e-62	3e-64	6e-64	1e-55	6e-50	4e-54	3e-55	2e-64	3e-65	1e-64	2e-56	7e-52	5e-65	2e-67	3e-49	3e-54	3e-61	7e-72	4e-52	1e-49	7e-56	8e-60	5e-37	8e-41	7e-38	8e-33	7e-16	9e-20		0
253995418	Methylotenera_mobilis_JLW8	NC_012968.faa	253995418	MSDSTKYILAVDDEPSMLRLLEISLRQAGYQPLTARDGREALEVINAQQVDCVVTDLHMPRMDGLQLLKEVRKTDTELPVIIVTAQGEIGSAIDAMKNGASDYILRPFDLAELELAIKRALSFSRLVVENRFLREDKADTTGLIGNSPAMQHLAESIRQVAPEKATVLVAGETGTGKELVARAIHAASPRNNALFVAVNCAAIPHEMLESELFGHEKGAFTGAVKERIGKFELADGGTLFLDEVTEMPMQLQAKLLRALQENVIERLGGNRPIAVDIRVVAATNRNPRDAIKDGKLREDLYYRLNVFRIDLPALKARKSDIELLATHFLAKRRVDISAQAVQVLMQYDWPGNVRELENVLERAAIISGNQQIQPQHLPAEMLNSNGEFIDATALGHNAD…	458	eselfghekgaftga		gaftga	__	y	YP_003047482.1	two component, sigma54 specific, transcriptional regulator, Fis family	2e-71	5e-68	8e-68	3e-67	3e-62	3e-51	7e-58	6e-63	2e-65	3e-65	7e-62	5e-52	1e-55	1e-57	3e-65	2e-64	2e-65	1e-65	6e-57	3e-65	7e-67	2e-56	5e-59	3e-65	2e-67	7e-51	2e-57	4e-60	7e-58	2e-41	1e-43	5e-47	2e-34	1e-18	5e-18		0
94987129	Lawsonia_intracellularis_PHE_MN1-00	NC_008011.faa	94987129	MSARILIIDDEDSIRFSLKGIFEDEGHEVLERASAEEGLKCVDVESPDLVFLDIWLPGMDGLMALDHIQALHQELPVIMISGHATIETAVTAIRQGAYDFIEKPLSLEKVLITANRAIETVRLRRENKLLRTVLPEESEFIGQSPVILKFKSLLSQVAPTDAWVLLTGENGTGKELAAQALHKGSSRYQKPFIAVNCAAIPEELIESELFGHEKGAFTGADASRAGRFELAHKGTLFLDEIGDMSLKTQAKILRILQEQCFEKIGSVRTIKVDVRVIAATNKNLEDAISDGTFRQDLYYRLRVVPLHLPPLRERDSDIELLLNRFVIQLSKRYRREPPIFLDEVFPVLKQYCWPGNVRELLNFVERMVILYSGKKVCLTDLPQEMHTKRSIDPSKKQFN…	458	eselfghekgaftga		gaftga	__	y	YP_595062.1	response regulator	1e-62	9e-68	5e-66	5e-55	2e-59	3e-54	1e-58	7e-68	3e-61	4e-64	1e-61	9e-56	1e-59	5e-55	1e-62	2e-61	4e-65	3e-67	4e-60	1e-71	6e-72	1e-53	1e-54	2e-61	5e-65	9e-53	2e-53	3e-64	7e-59	1e-44	4e-43	5e-43	3e-32	2e-15	5e-17		0
157147352	Citrobacter_koseri_ATCC_BAA-895	NC_009792.faa	157147352	MQRGIVWVVDDDSSIRWVLERALAGAGLHCTTFESGNEVLDALASKTPDVLLSDIRMPGMDGLALLKQIKQRHPMLPVIIMTAHSDLDAAVSAYQQGAFDYLPKPFDIDEAVALVERAISHYQEQQQPRNVQINGPTTDIIGEAPAMQDVFRIIGRLSRSSISVLINGESGTGKELVAHALHRHSPRVKAPFIALNMAAIPKDLIESELFGHEKGAFTGANTIRQGRFEQADGGTLFLDEIGDMPLDVQTRLLRVLADGQFYRVGGYAPVKVDVRIIAATHQNLELRVQEGKFREDLFHRLNVIRVHLPPLRERREDIPRLARHFLQVAARELGVEAKLLHPETEAALTRLAWPGNVRQLENTCRWLTVMAAGQEVLIQDLPGELFEATVPDSQSHIQS…	458	eselfghekgaftga		gaftga	__	y	YP_001454671.1	nitrogen regulation protein NR(I)	2e-65	6e-66	1e-59	2e-55	6e-55	3e-51	1e-123	3e-66	1e-58	3e-67	5e-57	1e-49	2e-54	2e-48	1e-59	5e-60	1e-56	3e-58	4e-46	1e-59	1e-61	9e-57	3e-54	4e-58	6e-65	1e-46	2e-47	4e-61	5e-56	1e-41	2e-41	3e-40	1e-30	3e-19	1e-17		0
170025129	Yersinia_pseudotuberculosis_YPIII	NC_010465.faa	170025129	MTTHKAHILVVDDDLSHCTIIQALMKGWGYQTTPAHNGLEAIELAKEIPFDLILTDVRMSEMDGIEALKAIKAYNPAIPILIMTAYSNVESAVEAIKAGAYDYLTKPLDFDMLQLTLERALEHTHLKNENKTLKQQIISNQNIIGRSPQMRYLMDMVGMIAPSEATVLICGESGTGKEIIARSVHANSSRKDQPLVIVNCAALSESLLESELFGHEKGAFTGADKRREGRFMEAHKATLFLDEIGEISGLMQAKLLRAIQEREIQRVGSNQTLAIDVRLIAATNRNLKADVDSGKFRQDLYYRLNVVTIDTPALRERSEDIPPLSMHFLEKFALKNRKSIKGFTPQAMNMLLKYNWPGNVRELENTVERAVILLTGDFISEKELPLNINHYIQENAGSE…	458	eselfghekgaftga		gaftga	__	y	YP_001721634.1	two component, sigma54 specific, Fis family transcriptional regulator	1e-67	6e-62	1e-61	4e-60	8e-58	9e-51	2e-49	1e-57	1e-95	2e-68	3e-60	4e-49	1e-54	6e-57	5e-63	3e-59	9e-62	2e-61	2e-55	2e-57	2e-61	2e-51	4e-58	3e-59	5e-65	3e-56	3e-47	3e-55	3e-57	3e-38	4e-40	2e-36	3e-36	7e-13	8e-11		0
186894605	Yersinia_pseudotuberculosis_PB1_	NC_010634.faa	186894605	MTTHKAHILVVDDDLSHCTIIQALMKGWGYQTTPAHNGLEAIELAKEIPFDLILTDVRMSEMDGIEALKAIKAYNPAIPILIMTAYSNVESAVEAIKAGAYDYLTKPLDFDMLQLTLERALEHTHLKNENKTLKQQIISNQNIIGRSPQMRYLMDMVGMIAPSEATVLICGESGTGKEIIARSVHANSSRKDQPLVIVNCAALSESLLESELFGHEKGAFTGADKRREGRFMEAHKATLFLDEIGEISGLMQAKLLRAIQEREIQRVGSNQTLAIDVRLIAATNRNLKADVDSGKFRQDLYYRLNVVTIDTPALRERSEDIPPLSMHFLEKFALKNRKSIKGFTPQAMNMLLKYNWPGNVRELENTVERAVILLTGDFISEKELPLNINHYIQENAGSE…	458	eselfghekgaftga		gaftga	__	y	YP_001871717.1	two component, sigma54 specific, Fis family transcriptional regulator	1e-67	6e-62	1e-61	4e-60	8e-58	9e-51	2e-49	1e-57	1e-95	2e-68	3e-60	4e-49	1e-54	6e-57	5e-63	3e-59	9e-62	2e-61	2e-55	1e-57	2e-61	2e-51	4e-58	3e-59	5e-65	3e-56	3e-47	3e-55	3e-57	3e-38	4e-40	2e-36	3e-36	7e-13	8e-11		0
51595549	Yersinia_pseudotuberculosis_IP32953	NC_006155.faa	51595549	MTTHKAHILVVDDDLSHCTIIQALMKGWGYQTTPAHNGLEAIELAKEIPFDLILTDVRMSEMDGIEALKAIKAYNPAIPILIMTAYSNVESAVEAIKAGAYDYLTKPLDFDMLQLTLERALEHTHLKNENKTLKQQLISNQNIIGRSPQMRYLMDMVGMIAPSEATVLICGESGTGKEIIARSVHANSPRKDQPLVIVNCAALSESLLESELFGHEKGAFTGADKRREGRFMEAHKATLFLDEIGEISGLMQAKLLRAIQEREIQRVGSNQTLAIDVRLIAATNRNLKADVDSGKFRQDLYYRLNVVTIDTPALRERSEDIPPLSMHFLEKFALKNRKSIKGFTPQAMNMLLKYNWPGNVRELENTVERAVILLTGDFISEKELPLNINHYIQENAGSE…	458	eselfghekgaftga		gaftga	__	y	YP_069740.1	transcriptional regulatory protein hydG	2e-68	6e-63	3e-61	4e-61	7e-59	5e-50	2e-50	2e-57	2e-95	3e-68	4e-61	9e-49	1e-54	8e-57	7e-63	5e-59	1e-61	2e-62	3e-55	2e-57	3e-61	4e-51	3e-59	4e-59	1e-64	4e-56	5e-47	7e-55	5e-57	4e-39	2e-39	4e-36	3e-36	5e-13	9e-11		0
108807081	Yersinia_pestis_Antiqua	NC_008150.faa	108807081	MGKNKRRRIMTTHKAHILVVDDDLSHCTIIQALMKGWGYQTTPAHNGLEAIELAKEIPFDLILTDVRMSEMDGIEALKAIKAYNPAIPILIMTAYSNVESAVEAIKAGAYDYLTKPLDFDMLQLTLERALEHTHLKNENKTLKQQIISNQNIIGRSPQMRYLMDMVGMIAPSEATVLICGESGTGKEIIARSVHANSARKDQPLVIVNCAALSESLLESELFGHEKGAFTGADKRREGRFMEAHKATLFLDEIGEISGLMQAKLLRAIQEREIQRVGSNQTLDIDVRLIAATNRNLKADVDSGKFRQDLYYRLNVVTIDTPALRERSEDIPPLSMHFLEKFALKNRKSIKGFTPQAMNMLLKYNWPGNVRELENTVERAVILLTGDFISEKELPLNINH…	458	eselfghekgaftga		gaftga	__	y	YP_650997.1	helix-turn-helix, Fis-type	1e-67	4e-62	1e-61	5e-60	8e-58	2e-50	2e-49	2e-57	9e-96	3e-68	3e-61	7e-49	1e-54	1e-56	6e-63	4e-59	1e-61	1e-61	3e-55	7e-58	3e-61	3e-51	4e-58	2e-59	5e-65	6e-56	7e-47	2e-55	6e-57	3e-38	1e-39	8e-37	4e-36	9e-13	7e-11		0
108812984	Yersinia_pestis_Nepal516	NC_008149.faa	108812984	MGKNKRRRIMTTHKAHILVVDDDLSHCTIIQALMKGWGYQTTPAHNGLEAIELAKEIPFDLILTDVRMSEMDGIEALKAIKAYNPAIPILIMTAYSNVESAVEAIKAGAYDYLTKPLDFDMLQLTLERALEHTHLKNENKTLKQQIISNQNIIGRSPQMRYLMDMVGMIAPSEATVLICGESGTGKEIIARSVHANSARKDQPLVIVNCAALSESLLESELFGHEKGAFTGADKRREGRFMEAHKATLFLDEIGEISGLMQAKLLRAIQEREIQRVGSNQTLDIDVRLIAATNRNLKADVDSGKFRQDLYYRLNVVTIDTPALRERSEDIPPLSMHFLEKFALKNRKSIKGFTPQAMNMLLKYNWPGNVRELENTVERAVILLTGDFISEKELPLNINH…	458	eselfghekgaftga		gaftga	__	y	YP_648751.1	helix-turn-helix, Fis-type	1e-67	4e-62	1e-61	5e-60	7e-58	2e-50	2e-49	2e-57	9e-96	3e-68	3e-61	7e-49	1e-54	1e-56	6e-63	4e-59	1e-61	1e-61	3e-55	7e-58	3e-61	2e-51	4e-58	2e-59	5e-65	6e-56	6e-47	2e-55	6e-57	3e-38	1e-39	8e-37	4e-36	8e-13	6e-11		0
153949144	Yersinia_pseudotuberculosis_IP_31758	NC_009708.faa	153949144	MTTHKAHILVVDDDLSHCTIIQALMKGWGYQTTPAHNGLEAIELAKEIPFDLILTDVRMSEMDGIEALKAIKAYNPAIPILIMTAYSNVESAVEAIKAGAYDYLTKPLDFDMLQLTLERALEHTHLKNENKTLKQQLISNQNIIGRSPQMRYLMDMVGMIAPSEATVLICGESGTGKEIIARSVHANSSRKDQPLVIVNCAALSESLLESELFGHEKGAFTGADKRREGRFMEAHKATLFLDEIGEISGLMQAKLLRAIQEREIQRVGSNQTLAIDVRLIAATNRNLKADVDSGKFRQDLYYRLNVVTIDTPALRERSEDIPPLSMHFLEKFALKNRKSIKGFTPQAMNMLLKYNWPGNVRELENTVERAVILLTGDFISEKELPLNINHYIQENAGSE…	458	eselfghekgaftga		gaftga	__	y	YP_001401783.1	transcriptional regulatory protein ZraR	1e-67	5e-62	1e-61	3e-60	9e-58	7e-51	2e-49	1e-57	1e-95	2e-68	3e-60	4e-49	6e-55	6e-57	5e-63	3e-59	9e-62	2e-61	1e-55	1e-57	2e-61	2e-51	4e-58	2e-59	5e-65	3e-56	3e-47	3e-55	3e-57	3e-38	4e-40	2e-36	2e-36	7e-13	1e-10		0
218886556	Desulfovibrio_vulgaris__Miyazaki_F_	NC_011769.faa	218886556	MHARILIIDDEDGIRFSLRGILEDEGFEVLEAPSGEDGLALLARETPDLVFLDIWMPGMDGLAVLDQLHAQRPDLPVIMISGHGTIETAVNAIRKGAHDFIEKPLSLEKVLIAAQRALEYGDLRRENEALRDSLPTAHADEMNGRSPVMETLRGQIARVAPTDAWVLITGENGTGKELAARAIHAGSRRADRPLVAVNCAAIPEELIESELFGHEKGAFTGADSAKAGKFEMAHKGTLFLDEIGDMSLKTQAKILRILQEQQFERVGGHRTMRVDVRVIAATNKNLEDEIAAGTFREDLYYRLRVFPLVLPPLREREGDVPLLIDLFAQRLARDYGVRPATFAPDAQEALARYPWPGNVRELRNFVERMLILHAGLEVTRSMLPPEFLPRSGAGMNGSP…	458	eselfghekgaftga		gaftga	__	y	YP_002435877.1	two component, sigma54 specific, transcriptional regulator, Fis family	1e-69	1e-70	9e-68	1e-60	4e-67	1e-52	1e-61	2e-71	1e-64	7e-68	3e-58	8e-55	2e-60	4e-55	3e-69	9e-66	7e-65	7e-65	8e-62	6e-70	4e-73	1e-56	4e-57	2e-67	5e-66	8e-54	5e-53	2e-63	3e-64	1e-45	4e-41	3e-48	9e-33	2e-15	2e-16		0
42527474	Treponema_denticola_ATCC_35405	NC_002967.faa	42527474	MKFSILVIDDEKNIREGLAMALEDEGYEVITADNGKTGLDIALKDEVDLVITDLKMPEISGEEVLREVISKTPGVPVIVLTGHGTVETAVEAMRMGAYDFLTKPLDLERLFLLVKRALQNRALVLQNRALLHDIETKQSFENIIGKSPLMEKVFENIKKVAPTKASVLITGETGVGKELIARAIHNLSNRKDKPFVQVHCASFAESLLESELFGHEKGAFTGAVQRSRGRFEIANGGSLFLDEIGEVNQMIQVKLLRVLQEKKFERVGGSETISVDTRIIAATNRDLVEEIKKGNFREDLYFRLNVVHIHVPPLRERKEDIPLLVAAFIKDFAEENGKKIDSMEPRARAAIYNYEWPGNIRQLQNCIQSAVVMSSDNVIHFDDLPETLREKAEASSIRI…	458	eselfghekgaftga		gaftga	__	y	NP_972572.1	sigma-54 dependent transcriptional regulator/response regulator	5e-75	6e-69	3e-69	2e-65	2e-59	1e-55	1e-60	5e-64	1e-72	9e-71	6e-64	4e-55	6e-61	8e-56	1e-65	7e-69	7e-66	2e-63	6e-59	3e-62	2e-64	3e-55	4e-54	6e-68	9e-69	8e-55	4e-57	7e-59	1e-58	4e-39	2e-44	3e-44	5e-36	3e-19	1e-18		0
197286713	Proteus_mirabilis	NC_010554.faa	197286713	MQKGNIWVVDDDSSIRWVLERAITREGLTCKTFEHANDVLSALNSELPDVLLSDIRMPDIDGLSLLKSVKEQHPTLPVIIMTAHSDLDAAVNAYQQGAFDYLPKPFDIDDTLALIHRAITHYREQKQPNTTETNLQSVSDMIGEAPAMQEVYRIIGRLSRSSISVLINGESGTGKELVAHALHRHSPRAQAPFIALNMAAIPKDLIESELFGHEKGAFTGASQVRQGRFEQANGGSLFLDEIGDMPLDIQTRLLRVLAEGQFYRVGGYAPVKVDVRIIAATHQDLEKRVMEGDFREDLYHRLNVIRIQLPPLRDRTEDIPSLARYFLQKTARELGVETKVLHQQSLHCMMEYHWSGNVRQLENVCRWLTVMTASQEIMPQDLPQEIRQSDEKSKSIPRV…	458	eselfghekgaftga		gaftga	__	y	YP_002152585.1	nitrogen regulation protein NR(I) (two-component system response regulator)	1e-69	2e-69	3e-62	8e-57	5e-57	2e-53	1e-104	2e-66	1e-58	4e-65	8e-61	1e-48	2e-52	3e-52	6e-63	4e-62	2e-59	4e-60	8e-49	4e-61	5e-62	9e-58	1e-53	5e-61	5e-67	9e-54	1e-48	1e-60	3e-58	7e-41	1e-42	3e-43	3e-33	4e-20	2e-19		0
16762427	Salmonella_typhi	NC_003198.faa	16762427	MQRGIVWVVDDDSSIRWVLERALAGAGLTCITFENGNEVLAALASKTPDVLLSDIRMPGMDGLALLKQIKQRHPMLPVIIMTAHSDLDAAVSAYQQGAFDYLPKPFDIDEAVALVERAISHYQEQQQPRNIEVNGPTTDMIGEAPAMQDVFRIIGRLSRSSISVLINGESGTGKELVAHALHRHSPRAKAPFIALNMAAIPKDLIESELFGHEKGAFTGANTIRQGRFEQADGGTLFLDEIGDMPLDVQTRLLRVLADGQFYRVGGYAPVKVDVRIIAATHQNLERRVQEGKFREDLFHRLNVIRIHLPPLRERREDIPRLARHFLQVAARELGVEAKLLHPETETALTRLAWPGNVRQLENTCRWLTVMAAGQEVLTQDLPGELFEASAPDSPSHLPP…	458	eselfghekgaftga		gaftga	__	y	NP_458044.1	nitrogen regulation protein NR(I)	2e-66	2e-67	9e-61	4e-56	2e-56	2e-51	1e-123	5e-67	2e-59	4e-68	5e-58	2e-50	5e-56	9e-49	1e-60	8e-61	2e-57	3e-60	1e-47	8e-61	2e-62	3e-58	7e-55	3e-59	5e-66	6e-48	2e-48	4e-62	4e-57	2e-42	4e-42	5e-41	9e-31	3e-20	1e-18		0
29143915	Salmonella_enterica_serovar_Typhi_Ty2	NC_004631.faa	29143915	MQRGIVWVVDDDSSIRWVLERALAGAGLTCITFENGNEVLAALASKTPDVLLSDIRMPGMDGLALLKQIKQRHPMLPVIIMTAHSDLDAAVSAYQQGAFDYLPKPFDIDEAVALVERAISHYQEQQQPRNIEVNGPTTDMIGEAPAMQDVFRIIGRLSRSSISVLINGESGTGKELVAHALHRHSPRAKAPFIALNMAAIPKDLIESELFGHEKGAFTGANTIRQGRFEQADGGTLFLDEIGDMPLDVQTRLLRVLADGQFYRVGGYAPVKVDVRIIAATHQNLERRVQEGKFREDLFHRLNVIRIHLPPLRERREDIPRLARHFLQVAARELGVEAKLLHPETETALTRLAWPGNVRQLENTCRWLTVMAAGQEVLTQDLPGELFEASAPDSPSHLPP…	458	eselfghekgaftga		gaftga	__	y	NP_807257.1	nitrogen regulation protein NR(I)	5e-66	4e-67	2e-60	7e-56	4e-56	3e-51	1e-123	1e-66	4e-59	7e-68	9e-58	4e-50	9e-56	2e-48	3e-60	1e-60	4e-57	5e-60	2e-47	2e-60	4e-62	5e-58	1e-54	6e-59	1e-65	1e-47	4e-48	7e-62	8e-57	4e-42	8e-42	1e-40	2e-30	7e-20	2e-18		0
253690582	Pectobacterium_carotovorum_PC1	NC_012917.faa	253690582	MQRGIVWIVDDDSSIRWVLERALAGAGLTCATFENGNQVLHALATQTPDVLLSDIRMPGMDGLALLQQIKQRHPMLPVIIMTAHSDLDAAVSAYQQGAFDYLPKPFDIDEAVALVERAISHYLEQQQPVRSQPLNGPTTDIIGEAPAMQDVFRIIGRLSRSSISVLINGESGTGKELVAHALHRHSPRTKAPFIALNMAAIPKDLIESELFGHEKGAFTGANQIRQGRFEQADGGTLFLDEIGDMPLDVQTRLLRVLADGQFYRVGGYAAVKVDVRIIAATHQNLEQRVQEGKFREDLFHRLNVIRVHLPPLRERREDIPRLARYFLQATAKELGVEPKNLHPEAETALTRLPWPGNVRQLENTCRWLTVMAAGQEVLIQDLPPELFETTAPDSTVHIL…	458	eselfghekgaftga		gaftga	__	y	YP_003019772.1	nitrogen metabolism transcriptional regulator, NtrC, Fis Family	4e-67	3e-66	5e-60	4e-56	1e-56	6e-51	1e-117	1e-68	5e-60	3e-67	9e-57	6e-50	1e-56	1e-49	3e-61	2e-61	8e-59	2e-59	2e-48	4e-60	1e-61	9e-57	1e-54	4e-60	8e-66	2e-48	2e-48	2e-61	7e-56	1e-41	9e-43	9e-40	7e-32	7e-20	8e-19		0
146313729	Enterobacter_638	NC_009436.faa	146313729	MQRGIVWVVDDDSSIRWVLERALTGAGLNCTTFESGSEVLDALITKTPDVLLSDIRMPGMDGLALLKQIKQRHPMLPVIIMTAHSDLDAAVSAYQQGAFDYLPKPFDIDEAVALVERAISHYQEQQQPRNAPVFGPTTDIIGEAPAMQDVFRIIGRLSRSSISVLINGESGTGKELVAHALHRHSPRAKAPFIALNMAAIPKDLIESELFGHEKGAFTGANTVRQGRFEQADGGTLFLDEIGDMPMDVQTRLLRVLADGQFYRVGGYAPVKVDVRIIAATHQNLEQRVQEGKFREDLFHRLNVIRVHLPPLRERREDIPRLARHFLQVAARELGVEAKLLHPETDAALTRLAWPGNVRQLENTCRWLTVMAAGQEVLIQDLPSELFEATAPESSNGQSL…	458	eselfghekgaftga		gaftga	__	y	YP_001178803.1	nitrogen regulation protein NR(I)	9e-67	9e-67	4e-60	3e-56	9e-56	1e-51	1e-124	3e-66	6e-59	2e-67	9e-58	4e-50	3e-55	1e-49	8e-61	2e-61	1e-57	6e-59	1e-47	4e-60	7e-62	4e-57	4e-54	2e-58	8e-66	2e-47	9e-48	3e-62	1e-56	2e-42	9e-42	7e-41	5e-31	8e-20	2e-18		0
82546346	Shigella_boydii_Sb227	NC_007613.faa	82546346	MTHDNIDILVVDDDISHCTILQALLRGWGYNVALANSGRQALEQVREQVFDLVLCDVRMAEMDGIATLKEIKALNPAIPVLIMTAYSSVETAVEALKTGALDYLIKPLDFDNLQATLEKALAHTHSIDAETPAVTASQFGMVGKSPAMQHLLSEIALVAPSEATVLIHGDSGTGKELVARAIHASSARSEKPLVTLNCAALNESLLESELFGHEKGAFTGADKRREGRFVEADGGTLFLDEIGDISPMMQVRLLRAIQEREVQRVGSNQTISVDVRLIAATHRDLAAEVNAGRFRQDLYYRLNVVAIEVPSLRQRREDIPLLAGHFLQRFAERNRKAVKGFTPQAMDLLIHYDWPGNIRELENAVERAVVLLPGNIFPNASCRWRLPVRRSRWGKVRIF…	458	eselfghekgaftga		gaftga	__	y	YP_410293.1	response regulator of hydrogenase 3 activity	3e-74	8e-67	1e-66	4e-67	4e-67	1e-59	2e-59	9e-70	1e-127	3e-71	4e-72	9e-55	2e-63	2e-58	3e-71	6e-65	2e-65	2e-64	8e-61	1e-64	1e-67	2e-56	2e-58	9e-68	2e-69	1e-53	3e-54	7e-61	2e-58	4e-41	9e-43	2e-41	1e-36	2e-15	2e-18		0
226946602	Azotobacter_vinelandii_DJ	NC_012560.faa	226946602	MSRSETVWIVDDDRSIRWVLEKALQQEGMTTQSFDSADGVLSRLSRQRPDVIISDIRMPGASGLELLAQIREHYPRLPVIIMTAHSDLDSAVASYQGGAFEYLPKPFDVDEAVSLIKRANLHAQEQQGLEVPTIQANTPEIIGEAPAMQEVFRAIGRLSHSNITVLINGESGTGKELVAHALHRHSPRAKAPFIALNMAAIPKELMESELFGHEKGAFTGAASLRRGRFEQADGGTLFLDEIGDMPADTQTRLLRVLADGEFYRVGGHTPVKVDVRIIAATHQNLENLVQAGKFREDLFHRLNVIRIHIPRLSDRRADIPALTRHFLNRAAVELAVEPKTLKPETEEYLSNLPWPGNVRQLENTCRWITVMASGREVHIDDLPPELLSHAQENAPASNW…	458	eselfghekgaftga		gaftga	__	y	YP_002801675.1	nitrogen regulation protein, sigma 54-dependent response regulator NtrC (NR(I))	7e-67	3e-65	7e-58	2e-55	3e-54	9e-49	1e-103	7e-66	8e-60	2e-63	3e-58	8e-50	2e-52	2e-48	2e-58	8e-58	5e-55	1e-55	4e-45	4e-56	2e-58	2e-53	7e-53	1e-58	3e-61	7e-44	3e-43	2e-56	4e-55	1e-43	2e-39	1e-44	2e-28	8e-19	1e-18		0
206576089	Klebsiella_pneumoniae_342	NC_011283.faa	206576089	MSSDKVQILVVDDDVSHCTILQALLRGWGYQVALAHNGLQALEQIQNQVFDLVLCDIRMAEMDGIATLKEIKAYNPAIPVLIMTAFSSVGTAVEAIKSGALDYLVKPLDFDTLQQTLVQALAHTQQSKIDPSVATDSRWGMIGESPAMQALINNITLVAPSDATVLICGESGTGKELVARAIHACSERREKPLVTLNCAALNESLLESELFGHEKGAFTGADRRREGRFVEADGGTLFLDEIGDISPLMQVRLLRAIQEREVQRVGSNQTLAVDVRLIAATHRNLAEEVSAGRFRQDLYYRLNVVTIDMPPLRQRREDIPLLAQHFLKRYAERNRKTVQGFTPQAMDLLIHYPWPGNIRELENAVERAVVLLTGNYISERELPLAIAGTPLPSGGSENA…	458	eselfghekgaftga		gaftga	__	y	YP_002241055.1	transcriptional regulatory protein ZraR	4e-73	2e-67	2e-67	5e-68	1e-66	3e-59	5e-61	1e-71	1e-113	7e-70	3e-70	6e-59	1e-66	1e-59	2e-71	1e-68	1e-65	2e-63	1e-59	3e-66	9e-69	9e-59	2e-61	7e-66	6e-72	1e-54	1e-56	1e-63	8e-59	3e-44	4e-44	2e-39	2e-37	2e-17	4e-18		0
253987660	Photorhabdus_asymbiotica	NC_012962.faa	253987660	MTMQPGKIWIVDDDNSIRWVLERALSSTGMECSCFTDADSVLTALAQNTPDVLISDIRMPGMNGLNLLNNIKQSNPLLPVIIMTAHSDLDAAVSAYQQGAFDYLPKPFDIDEAVALMERALSHSREQNQPTRNPQAVTPVSDMIGEAPAMQDVYRIIGRLSRSSISVLINGESGTGKELVAHALHRHSPRANQPFIALNMAAIPKDLIESELFGHEKGAFTGANQVRHGRFEQANHGSLFLDEIGDMPLDIQTRLLRVLAEGQFYRIGGYAPVKVDVRIIAATHQDLERLVQKGKFREDLYHRLNVIRMQLPPLRDRVEDIPRLTRHFLQQTAKELGVETKILHPDAEMALMRLPWPGNVRQLENICRWLTVMAASQEILVQDLPSELFELHRTETGTT…	458	eselfghekgaftga		gaftga	__	y	YP_003039016.1	nitrogen regulation protein nr(i)	4e-66	6e-65	4e-60	4e-56	5e-56	4e-49	1e-107	4e-68	3e-57	1e-65	1e-60	7e-49	1e-51	3e-51	1e-62	1e-61	8e-59	8e-60	2e-50	1e-61	4e-63	1e-56	3e-56	1e-59	2e-66	3e-49	1e-48	3e-61	2e-56	7e-44	6e-42	3e-42	3e-32	5e-19	6e-17		0
77919590	Pelobacter_carbinolicus	NC_007498.faa	77919590	MSIQRILVADDEESIRWVLRKALTKQGFTVDLAADGEEAKTFFKRRQYDLAILDIKMPDLSGLELLRYFQEQRPEMLVIIITAESSMKNAVEAMKLGAYDYLTKPFDLDALEAIIVKAQKAAAAAEEVHRLKTELKEQYPLDRAIIGKSKPMQEIYKILGRVAPTDVTVLITGESGTGKELVARAIHYNSPRVGKDFLALNCAAIPSELLESELFGHEKGAFTGATERKIGKFEQASGGTLFLDEIGDMPLELQAKLLRVLQEREITRTGGSSSIPVDVRIVAATNQNLREQVAAREFREDLFYRLNVVPIAIPPLRDRRDDIPLLVEYFLDRVREDLNVGVQGCTKEAMAHLRRHDWPGNVRELENTLKRAALLSSDQLLTPNDFPGLVPEPARKETD…	458	eselfghekgaftga		gaftga	__	y	YP_357405.1	two component signal transduction response regulator	5e-71	4e-76	2e-70	1e-69	4e-63	3e-53	9e-66	1e-64	2e-67	1e-66	4e-63	8e-61	1e-59	6e-55	1e-64	6e-63	7e-66	1e-68	3e-57	7e-68	1e-69	2e-54	3e-60	4e-67	1e-70	1e-56	4e-56	3e-69	1e-61	2e-42	6e-45	8e-46	1e-30	2e-17	4e-19		0
194336407	Pelodictyon_phaeoclathratiforme_BU_1	NC_011060.faa	194336407	MSHTILVVEDEKVQLESIAGYLSKQGYHVLTSSRPVEALVIAREHAVDIVLTDFKMPAMSGVELLDALKKLNPGIEVIIMTAYGSIESATEAMKLGAVDYITKPIDLCQLQLMIRNTLERKLLVSENRQLRQQLSERFSFEGIVSQSTAMSQVLNIAGRVASSNAPVLITGETGTGKELIAKAVHFAGSHHEKPFVAVNCAALPENLLESELFGHEKGAFTGADRQRKGRFEMAEGGTLFIDEVGEIPLALQVKLLRVLQEKSFERVGSSHSLQTNARIVAATNRDLEAMVREGKFREDLFYRLNVVAIRIPPLRERRADIPPLIDAFISRFASENKKRITGISREAMDTLMKYPYPGNVRELENIVQQSIVLCRAEIITRDDLPLRVHEAFSEKASPL…	458	eselfghekgaftga		gaftga	__	y	YP_002018201.1	two component, sigma54 specific, transcriptional regulator, Fis family	6e-75	2e-70	2e-69	2e-66	8e-60	1e-60	7e-58	1e-65	1e-69	2e-71	2e-65	3e-52	4e-64	2e-57	4e-65	5e-62	2e-67	8e-64	2e-58	3e-66	2e-67	6e-56	8e-63	2e-66	7e-73	9e-50	9e-50	1e-57	5e-64	6e-42	3e-48	1e-48	5e-37	1e-22	7e-20		0
85858790	Syntrophus_aciditrophicus_SB	NC_007759.faa	85858790	MQKSILIVDDEESICKSLGDILVDEGYEVQTVQSGEEAIRLLDEDLPGIVLLDIWLPGIDGMEVLKTIKSLHPKLPVVMMSGHGTIETAVKATKLGAFDFIEKPLSLEKIILTLKHALDLSRLEEENVLLKQKINRDYELTGKSPPIIELMEMISIVAPTNAWILIMGENGTGKELVARAIHRQSKRADKPMVEVNCAAIPEELIESELFGHEKGAFTGATEKKRGKFDIAHEGTIFLDEVADMSLKAQAKILRILQEKKFERVGGNKVIQLDVRVLAATNKDLEKEMEEGRFRQDLFYRLNVIPLKVPPLRSRKEDIPLLAERFLSDFALKEGEPGKTIQDDALALLMEHSWPGNVRELKNFIERLAIMTTSNVITVHDIPPLPRDGHKVEPFREPGF…	458	eselfghekgaftga		gaftga	__	y	YP_460992.1	response regulator	4e-75	9e-71	8e-69	1e-63	9e-66	9e-52	3e-60	2e-62	2e-68	3e-67	6e-64	1e-50	8e-64	9e-61	9e-69	1e-65	7e-67	2e-71	1e-65	2e-68	6e-70	2e-57	9e-55	2e-63	4e-71	1e-53	1e-51	2e-62	3e-61	2e-41	9e-48	4e-42	2e-32	9e-16	1e-14		0
206579021	Klebsiella_pneumoniae_342	NC_011283.faa	206579021	MQRGIAWIVDDDSSIRWVLERALTGAGLSCTTFESGNEVLDALTTKTPDVLLSDIRMPGMDGLALLKQIKQRHPMLPVIIMTAHSDLDAAVSAYQQGAFDYLPKPFDIDEAVALVDRAISHYQEQQQPRNAPISSPTADIIGEAPAMQDVFRIIGRLSRSSISVLINGESGTGKELVAHALHRHSPRSKAPFIALNMAAIPKDLIESELFGHEKGAFTGANTVRQGRFEQADGGTLFLDEIGDMPLDVQTRLLRVLADGQFYRVGGYAPVKVDVRIIAATHQNLEQRVQEGKFREDLFHRLNVIRVHLPPLRERREDIPRLARHFLQIAARELGVEAKQLHPETETALTRLAWPGNVRQLENTCRWLTVMAAGQEVLTQDLPSELFETTVPDSPTQMQP…	458	eselfghekgaftga		gaftga	__	y	YP_002241253.1	nitrogen regulation protein NR(I)	2e-65	4e-67	6e-61	1e-56	1e-55	4e-51	1e-123	5e-67	9e-60	6e-68	4e-58	2e-50	5e-56	6e-49	9e-61	3e-61	3e-58	6e-60	4e-47	2e-60	3e-62	1e-58	1e-54	2e-59	3e-66	9e-48	8e-49	6e-63	2e-57	3e-43	2e-42	1e-40	2e-31	7e-20	4e-19		0
152972676	Klebsiella_pneumoniae_MGH_78578	NC_009648.faa	152972676	MQRGIAWIVDDDSSIRWVLERALTGAGLSCTTFESGNEVLDALTTKTPDVLLSDIRMPGMDGLALLKQIKQRHPMLPVIIMTAHSDLDAAVSAYQQGAFDYLPKPFDIDEAVALVDRAISHYQEQQQPRNAPISSPTADIIGEAPAMQDVFRIIGRLSRSSISVLINGESGTGKELVAHALHRHSPRSKAPFIALNMAAIPKDLIESELFGHEKGAFTGANTVRQGRFEQADGGTLFLDEIGDMPLDVQTRLLRVLADGQFYRVGGYAPVKVDVRIIAATHQNLEQRVQEGKFREDLFHRLNVIRVHLPPLRERREDIPRLARHFLQIAARELGVEAKQLHPETETALTRLAWPGNVRQLENTCRWLTVMAAGQEVLTQDLPSELFETTIPDSPTQMQP…	458	eselfghekgaftga		gaftga	__	y	YP_001337822.1	nitrogen regulation protein NR(I)	2e-65	4e-67	7e-61	1e-56	1e-55	4e-51	1e-123	5e-67	9e-60	6e-68	4e-58	2e-50	5e-56	6e-49	1e-60	2e-61	3e-58	6e-60	4e-47	2e-60	3e-62	1e-58	1e-54	2e-59	3e-66	1e-47	8e-49	6e-63	2e-57	3e-43	2e-42	1e-40	2e-31	7e-20	6e-19		0
238892281	Klebsiella_pneumoniae_NTUH_K2044	NC_012731.faa	238892281	MQRGIAWIVDDDSSIRWVLERALTGAGLSCTTFESGNEVLDALTTKTPDVLLSDIRMPGMDGLALLKQIKQRHPMLPVIIMTAHSDLDAAVSAYQQGAFDYLPKPFDIDEAVALVDRAISHYQEQQQPRNAPISSPTADIIGEAPAMQDVFRIIGRLSRSSISVLINGESGTGKELVAHALHRHSPRSKAPFIALNMAAIPKDLIESELFGHEKGAFTGANTVRQGRFEQADGGTLFLDEIGDMPLDVQTRLLRVLADGQFYRVGGYAPVKVDVRIIAATHQNLEQRVQEGKFREDLFHRLNVIRVHLPPLRERREDIPRLARHFLQIAARELGVEAKQLHPETETALTRLAWPGNVRQLENTCRWLTVMAAGQEVLTQDLPSELFETTIPDSPTQMQP…	458	eselfghekgaftga		gaftga	__	y	YP_002917015.1	DNA-binding response regulator in two-component regulatory system with GlnL	2e-65	4e-67	7e-61	1e-56	1e-55	4e-51	1e-123	5e-67	1e-59	6e-68	4e-58	2e-50	5e-56	6e-49	1e-60	3e-61	3e-58	6e-60	4e-47	2e-60	3e-62	1e-58	1e-54	2e-59	3e-66	1e-47	8e-49	6e-63	2e-57	3e-43	2e-42	1e-40	2e-31	7e-20	6e-19		0
56415851	Salmonella_enterica_Paratypi_ATCC_9150	NC_006511.faa	56415851	MQRGIVWVVDDDSSIRWVLERALAGAGLTCTTFENGNEVLAALASKTPDVLLSDIRMPGMDGLALLKQIKQRHPMLPVIIMTAHSDLDAAVSAYQQGAFDYLPKPFDIDEAVALVERAISHYQEQQQPRNIEVNGPTTDMIGEAPAMQDVFRIIGRLSRSSISVLINGESGTGKELVAHALHRHSPRAKAPFIALNMAAIPKDLIESELFGHEKGAFTGANTIRQGRFEQADGGTLFLDEIGDMPLDVQTRLLRVLADGQFYRVGGYAPVKVDVRIIAATHQNLERRVQEGKFREDLFHRLNVIRIHLPPLRERREDIPRLARHFLQVAARELGVEAKLLHPETETALTRLAWPGNVRQLENTCRWLTVMAAGQEVLTQDLPGELFEASTPDSPSHLPP…	458	eselfghekgaftga		gaftga	__	y	YP_152926.1	nitrogen regulation protein NR(I)	5e-66	5e-67	2e-60	8e-56	4e-56	3e-51	1e-123	8e-67	3e-59	7e-68	7e-58	4e-50	9e-56	1e-48	2e-60	1e-60	3e-57	5e-60	2e-47	1e-60	4e-62	6e-58	1e-54	6e-59	1e-65	1e-47	4e-48	7e-62	9e-57	4e-42	8e-42	1e-40	2e-30	8e-20	2e-18		0
197364781	Salmonella_enterica_serovar_Paratyphi_A_AKU_12601	NC_011147.faa	197364781	MQRGIVWVVDDDSSIRWVLERALAGAGLTCTTFENGNEVLAALASKTPDVLLSDIRMPGMDGLALLKQIKQRHPMLPVIIMTAHSDLDAAVSAYQQGAFDYLPKPFDIDEAVALVERAISHYQEQQQPRNIEVNGPTTDMIGEAPAMQDVFRIIGRLSRSSISVLINGESGTGKELVAHALHRHSPRAKAPFIALNMAAIPKDLIESELFGHEKGAFTGANTIRQGRFEQADGGTLFLDEIGDMPLDVQTRLLRVLADGQFYRVGGYAPVKVDVRIIAATHQNLERRVQEGKFREDLFHRLNVIRIHLPPLRERREDIPRLARHFLQVAARELGVEAKLLHPETETALTRLAWPGNVRQLENTCRWLTVMAAGQEVLTQDLPGELFEASTPDSPSHLPP…	458	eselfghekgaftga		gaftga	__	y	YP_002144418.1	nitrogen regulation protein NR(I)	5e-66	5e-67	2e-60	8e-56	4e-56	3e-51	1e-123	8e-67	3e-59	7e-68	7e-58	4e-50	9e-56	1e-48	2e-60	1e-60	3e-57	5e-60	2e-47	1e-60	4e-62	6e-58	1e-54	6e-59	1e-65	1e-47	4e-48	7e-62	9e-57	4e-42	8e-42	1e-40	2e-30	8e-20	2e-18		0
16767270	Salmonella_typhimurium_LT2	NC_003197.faa	16767270	MQRGIVWVVDDDSSIRWVLERALAGAGLTCTTFENGNEVLAALASKTPDVLLSDIRMPGMDGLALLKQIKQRHPMLPVIIMTAHSDLDAAVSAYQQGAFDYLPKPFDIDEAVALVERAISHYQEQQQPRNIEVNGPTTDMIGEAPAMQDVFRIIGRLSRSSISVLINGESGTGKELVAHALHRHSPRAKAPFIALNMAAIPKDLIESELFGHEKGAFTGANTIRQGRFEQADGGTLFLDEIGDMPLDVQTRLLRVLADGQFYRVGGYAPVKVDVRIIAATHQNLERRVQEGKFREDLFHRLNVIRIHLPPLRERREDIPRLARHFLQVAARELGVEAKLLHPETETALTRLAWPGNVRQLENTCRWLTVMAAGQEVLIQDLPGELFEASTPDSPSHLPP…	458	eselfghekgaftga		gaftga	__	y	NP_462885.1	nitrogen regulation protein NR(I)	5e-66	5e-67	2e-60	8e-56	4e-56	3e-51	1e-123	9e-67	4e-59	9e-68	8e-58	4e-50	9e-56	2e-48	2e-60	1e-60	4e-57	5e-60	2e-47	2e-60	5e-62	6e-58	1e-54	6e-59	1e-65	1e-47	4e-48	7e-62	8e-57	4e-42	9e-42	1e-40	2e-30	8e-20	1e-18		0
198243758	Salmonella_enterica_serovar_Dublin_CT_02021853	NC_011205.faa	198243758	MQRGIVWVVDDDSSIRWVLERALAGAGLTCTTFENGNEVLAALASKTPDVLLSDIRMPGMDGLALLKQIKQRHPMLPVIIMTAHSDLDAAVSAYQQGAFDYLPKPFDIDEAVALVERAISHYQEQQQPRNIEVNGPTTDMIGEAPAMQDVFRIIGRLSRSSISVLINGESGTGKELVAHALHRHSPRAKAPFIALNMAAIPKDLIESELFGHEKGAFTGANTIRQGRFEQADGGTLFLDEIGDMPLDVQTRLLRVLADGQFYRVGGYAPVKVDVRIIAATHQNLERRVQEGKFREDLFHRLNVIRIHLPPLRERREDIPRLARHFLQVAARELGVEAKLLHPETETALTRLAWPGNVRQLENTCRWLTVMAAGQEVLIQDLPGELFEASTPDSPSHLPP…	458	eselfghekgaftga		gaftga	__	y	YP_002217926.1	nitrogen regulation protein NR(I)	5e-66	5e-67	2e-60	8e-56	4e-56	3e-51	1e-123	9e-67	4e-59	9e-68	8e-58	4e-50	9e-56	2e-48	2e-60	1e-60	4e-57	5e-60	2e-47	2e-60	5e-62	6e-58	1e-54	6e-59	1e-65	1e-47	4e-48	7e-62	8e-57	4e-42	9e-42	1e-40	2e-30	8e-20	1e-18		0
205354412	Salmonella_enterica_serovar_Gallinarum_287_91	NC_011274.faa	205354412	MQRGIVWVVDDDSSIRWVLERALAGAGLTCTTFENGNEVLAALASKTPDVLLSDIRMPGMDGLALLKQIKQRHPMLPVIIMTAHSDLDAAVSAYQQGAFDYLPKPFDIDEAVALVERAISHYQEQQQPRNIEVNGPTTDMIGEAPAMQDVFRIIGRLSRSSISVLINGESGTGKELVAHALHRHSPRAKAPFIALNMAAIPKDLIESELFGHEKGAFTGANTIRQGRFEQADGGTLFLDEIGDMPLDVQTRLLRVLADGQFYRVGGYAPVKVDVRIIAATHQNLERRVQEGKFREDLFHRLNVIRIHLPPLRERREDIPRLARHFLQVAARELGVEAKLLHPETETALTRLAWPGNVRQLENTCRWLTVMAAGQEVLIQDLPGELFEASTPDSPSHLPP…	458	eselfghekgaftga		gaftga	__	y	YP_002228213.1	nitrogen regulation protein NR(I)	5e-66	5e-67	2e-60	8e-56	4e-56	3e-51	1e-123	9e-67	4e-59	9e-68	8e-58	4e-50	9e-56	2e-48	2e-60	1e-60	4e-57	5e-60	2e-47	2e-60	5e-62	6e-58	1e-54	6e-59	1e-65	1e-47	4e-48	7e-62	8e-57	4e-42	9e-42	1e-40	2e-30	8e-20	1e-18		0
207859197	Salmonella_enterica_serovar_Enteritidis_P125109	NC_011294.faa	207859197	MQRGIVWVVDDDSSIRWVLERALAGAGLTCTTFENGNEVLAALASKTPDVLLSDIRMPGMDGLALLKQIKQRHPMLPVIIMTAHSDLDAAVSAYQQGAFDYLPKPFDIDEAVALVERAISHYQEQQQPRNIEVNGPTTDMIGEAPAMQDVFRIIGRLSRSSISVLINGESGTGKELVAHALHRHSPRAKAPFIALNMAAIPKDLIESELFGHEKGAFTGANTIRQGRFEQADGGTLFLDEIGDMPLDVQTRLLRVLADGQFYRVGGYAPVKVDVRIIAATHQNLERRVQEGKFREDLFHRLNVIRIHLPPLRERREDIPRLARHFLQVAARELGVEAKLLHPETETALTRLAWPGNVRQLENTCRWLTVMAAGQEVLIQDLPGELFEASTPDSPSHLPP…	458	eselfghekgaftga		gaftga	__	y	YP_002245848.1	nitrogen regulation protein NR(I)	2e-66	2e-67	9e-61	4e-56	2e-56	2e-51	1e-123	5e-67	2e-59	5e-68	4e-58	2e-50	5e-56	9e-49	1e-60	7e-61	2e-57	3e-60	1e-47	8e-61	2e-62	3e-58	7e-55	3e-59	6e-66	7e-48	2e-48	3e-62	4e-57	2e-42	5e-42	6e-41	8e-31	4e-20	6e-19		0
162139518	Salmonella_enterica_Choleraesuis	NC_006905.faa	162139518	MQRGIVWVVDDDSSIRWVLERALAGAGLTCTTFENGNEVLAALASKTPDVLLSDIRMPGMDGLALLKQIKQRHPMLPVIIMTAHSDLDAAVSAYQQGAFDYLPKPFDIDEAVALVERAISHYQEQQQPRNIEVNGPTTDMIGEAPAMQDVFRIIGRLSRSSISVLINGESGTGKELVAHALHRHSPRAKAPFIALNMAAIPKDLIESELFGHEKGAFTGANTIRQGRFEQADGGTLFLDEIGDMPLDVQTRLLRVLADGQFYRVGGYAPVKVDVRIIAATHQNLERRVQEGKFREDLFHRLNVIRIHLPPLRERREDIPRLARHFLQVAARELGVEAKLLHPETETALTRLAWPGNVRQLENTCRWLTVMAAGQEVLIQDLPGELFEASAPDSPSHLPP…	458	eselfghekgaftga		gaftga	__	y	YP_218884.2	nitrogen regulation protein NR(I)	5e-66	4e-67	2e-60	7e-56	4e-56	4e-51	1e-123	1e-66	3e-59	8e-68	9e-58	4e-50	1e-55	2e-48	2e-60	1e-60	4e-57	5e-60	2e-47	2e-60	4e-62	6e-58	1e-54	6e-59	1e-65	1e-47	4e-48	6e-62	8e-57	4e-42	9e-42	1e-40	2e-30	7e-20	1e-18		0
194445307	Salmonella_enterica_serovar_Newport_SL254	NC_011080.faa	194445307	MQRGIVWVVDDDSSIRWVLERALAGAGLTCTTFENGNEVLAALASKTPDVLLSDIRMPGMDGLALLKQIKQRHPMLPVIIMTAHSDLDAAVSAYQQGAFDYLPKPFDIDEAVALVERAISHYQEQQQPRNIEVNGPTTDMIGEAPAMQDVFRIIGRLSRSSISVLINGESGTGKELVAHALHRHSPRAKAPFIALNMAAIPKDLIESELFGHEKGAFTGANTIRQGRFEQADGGTLFLDEIGDMPLDVQTRLLRVLADGQFYRVGGYAPVKVDVRIIAATHQNLERRVQEGKFREDLFHRLNVIRIHLPPLRERREDIPRLARHFLQVAARELGVEAKLLHPETETALTRLAWPGNVRQLENTCRWLTVMAAGQEVLIQDLPGELFEASAPDSPSHLPP…	458	eselfghekgaftga		gaftga	__	y	YP_002043227.1	nitrogen regulation protein NR(I)	5e-66	4e-67	2e-60	8e-56	4e-56	4e-51	1e-123	1e-66	3e-59	8e-68	9e-58	4e-50	1e-55	2e-48	2e-60	1e-60	4e-57	5e-60	2e-47	2e-60	4e-62	6e-58	1e-54	6e-59	1e-65	1e-47	4e-48	7e-62	8e-57	4e-42	9e-42	1e-40	2e-30	7e-20	1e-18		0
194449067	Salmonella_enterica_serovar_Heidelberg_SL476	NC_011083.faa	194449067	MQRGIVWVVDDDSSIRWVLERALAGAGLTCTTFENGNEVLAALASKTPDVLLSDIRMPGMDGLALLKQIKQRHPMLPVIIMTAHSDLDAAVSAYQQGAFDYLPKPFDIDEAVALVERAISHYQEQQQPRNIEVNGPTTDMIGEAPAMQDVFRIIGRLSRSSISVLINGESGTGKELVAHALHRHSPRAKAPFIALNMAAIPKDLIESELFGHEKGAFTGANTIRQGRFEQADGGTLFLDEIGDMPLDVQTRLLRVLADGQFYRVGGYAPVKVDVRIIAATHQNLERRVQEGKFREDLFHRLNVIRIHLPPLRERREDIPRLARHFLQVAARELGVEAKLLHPETETALTRLAWPGNVRQLENTCRWLTVMAAGQEVLIQDLPGELFEASAPDSPSHLPP…	458	eselfghekgaftga		gaftga	__	y	YP_002048008.1	nitrogen regulation protein NR(I)	5e-66	4e-67	2e-60	7e-56	4e-56	3e-51	1e-123	1e-66	3e-59	8e-68	9e-58	4e-50	9e-56	2e-48	2e-60	1e-60	4e-57	5e-60	2e-47	2e-60	4e-62	6e-58	1e-54	6e-59	1e-65	1e-47	4e-48	6e-62	8e-57	4e-42	8e-42	1e-40	2e-30	7e-20	1e-18		0
194734261	Salmonella_enterica_serovar_Schwarzengrund_CVM19633	NC_011094.faa	194734261	MQRGIVWVVDDDSSIRWVLERALAGAGLTCTTFENGNEVLAALASKTPDVLLSDIRMPGMDGLALLKQIKQRHPMLPVIIMTAHSDLDAAVSAYQQGAFDYLPKPFDIDEAVALVERAISHYQEQQQPRNIEVNGPTTDMIGEAPAMQDVFRIIGRLSRSSISVLINGESGTGKELVAHALHRHSPRAKAPFIALNMAAIPKDLIESELFGHEKGAFTGANTIRQGRFEQADGGTLFLDEIGDMPLDVQTRLLRVLADGQFYRVGGYAPVKVDVRIIAATHQNLERRVQEGKFREDLFHRLNVIRIHLPPLRERREDIPRLARHFLQVAARELGVEAKLLHPETETALTRLAWPGNVRQLENTCRWLTVMAAGQEVLIQDLPGELFEASAPDSPSHLPP…	458	eselfghekgaftga		gaftga	__	y	YP_002116925.1	nitrogen regulation protein NR(I)	5e-66	4e-67	2e-60	8e-56	4e-56	4e-51	1e-123	1e-66	3e-59	8e-68	9e-58	4e-50	1e-55	2e-48	2e-60	1e-60	4e-57	5e-60	2e-47	2e-60	4e-62	6e-58	1e-54	6e-59	1e-65	1e-47	4e-48	7e-62	8e-57	4e-42	9e-42	1e-40	2e-30	7e-20	1e-18		0
197249100	Salmonella_enterica_serovar_Agona_SL483	NC_011149.faa	197249100	MQRGIVWVVDDDSSIRWVLERALAGAGLTCTTFENGNEVLAALASKTPDVLLSDIRMPGMDGLALLKQIKQRHPMLPVIIMTAHSDLDAAVSAYQQGAFDYLPKPFDIDEAVALVERAISHYQEQQQPRNIEVNGPTTDMIGEAPAMQDVFRIIGRLSRSSISVLINGESGTGKELVAHALHRHSPRAKAPFIALNMAAIPKDLIESELFGHEKGAFTGANTIRQGRFEQADGGTLFLDEIGDMPLDVQTRLLRVLADGQFYRVGGYAPVKVDVRIIAATHQNLERRVQEGKFREDLFHRLNVIRIHLPPLRERREDIPRLARHFLQVAARELGVEAKLLHPETETALTRLAWPGNVRQLENTCRWLTVMAAGQEVLIQDLPGELFEASAPDSPSHLPP…	458	eselfghekgaftga		gaftga	__	y	YP_002148924.1	nitrogen regulation protein NR(I)	5e-66	4e-67	2e-60	7e-56	4e-56	3e-51	1e-123	1e-66	3e-59	8e-68	9e-58	4e-50	9e-56	2e-48	2e-60	1e-60	4e-57	5e-60	2e-47	2e-60	4e-62	6e-58	1e-54	6e-59	1e-65	1e-47	4e-48	6e-62	8e-57	4e-42	8e-42	1e-40	2e-30	7e-20	1e-18		0
224585815	Salmonella_enterica_serovar_Paratyphi_C_RKS4594	NC_012125.faa	224585815	MFMQRGIVWVVDDDSSIRWVLERALAGAGLTCTTFENGNEVLAALASKTPDVLLSDIRMPGMDGLALLKQIKQRHPMLPVIIMTAHSDLDAAVSAYQQGAFDYLPKPFDIDEAVALVERAISHYQEQQQPRNIEVNGPTTDMIGEAPAMQDVFRIIGRLSRSSISVLINGESGTGKELVAHALHRHSPRAKAPFIALNMAAIPKDLIESELFGHEKGAFTGANTIRQGRFEQADGGTLFLDEIGDMPLDVQTRLLRVLADGQFYRVGGYAPVKVDVRIIAATHQNLERRVQEGKFREDLFHRLNVIRIHLPPLRERREDIPRLARHFLQVAARELGVEAKLLHPETETALTRLAWPGNVRQLENTCRWLTVMAAGQEVLIQDLPGELFEASAPDSPSHL…	458	eselfghekgaftga		gaftga	__	y	YP_002639614.1	two-component system, response regulator	5e-66	5e-67	2e-60	7e-56	4e-56	3e-51	1e-123	9e-67	4e-59	9e-68	1e-57	4e-50	9e-56	2e-48	3e-60	1e-60	5e-57	5e-60	2e-47	2e-60	4e-62	6e-58	1e-54	8e-59	9e-66	1e-47	4e-48	6e-62	8e-57	4e-42	9e-42	1e-40	2e-30	8e-20	1e-18		0
197123649	Anaeromyxobacter_K	NC_011145.faa	197123649	MKLLLAEDDRIVRVTVRDALEEAGYQVTACADGAQALAAIEREPFDLVLTDVRLPGVDGLTLFRRTRRAQPDAGVVLMTAYADADDAVSVMREGARDYVQKPFEMDELLLRMQRVRDEHAFRKGMQAGAPPGPEAGGVLGDSAPMRRVRDRLDAAAASDVPVLVTGETGTGKDLCARTIHERSHRAGRPFVVVNCAAIPEALFESELFGHEKGAFTGADRKRIGRFEAADGGTLFLDEVGELAASSQAKLLRALESSTFEPVGSNRSVRVDVRVIAATNRDLASAIARGAFRKDLYYRLNVIDLHAPPLRERRGDVPVLTAAFLARIAGRLGRPVPQLEPAVVAALAAHDYPGNVRELQHALERAVALARGGPIRLEHLPPDLAGPLPAGEAAPAGEGL…	458	eselfghekgaftga		gaftga	__	y	YP_002135600.1	two component, sigma54 specific, transcriptional regulator, Fis family	2e-70	1e-63	8e-67	5e-57	5e-62	2e-47	2e-54	7e-63	5e-61	5e-60	2e-58	1e-59	4e-51	3e-53	3e-63	3e-60	1e-63	3e-60	3e-60	2e-59	4e-61	8e-48	1e-55	5e-59	9e-62	2e-47	1e-50	2e-59	2e-57	6e-45	2e-49	1e-42	3e-37	8e-21	4e-20		0
146309158	Pseudomonas_mendocina_ymp	NC_009439.faa	146309158	MSRSETVWIVDDDRSIRWVLEKALQQEGMTTQSFDSADGVLARLTRQQPDVIISDIRMPGASGLDLLARIRELYPRLPVIIMTAHSDLDSAVASYQGGAFEYLPKPFDVDEAVSLVKRAFQHAQEQQSLAAPAAQARTPEIIGEAPAMQEVFRAIGRLSHSNITVLINGESGTGKELVAHALHRHSPRAAAPFIALNMAAIPKDLMESELFGHEKGAFTGAANQRRGRFEQADGGTLFLDEIGDMPADTQTRLLRVLADGEFYRVGGHTPVKVDVRIIAATHQNLETLVQAGKFREDLFHRLNVIRIHIPRLADRREDIPTLANHFLARAAQELAVEPKLLKSETEDYLKHLPWPGNVRQLENTCRWITVMASGREVHVDDLPPELLTQPQDAAPVTNW…	458	eselfghekgaftga		gaftga	__	y	YP_001189623.1	nitrogen metabolism transcriptional regulator, NtrC, Fis family	9e-68	2e-66	2e-58	3e-56	7e-57	1e-49	1e-102	5e-67	5e-62	2e-62	4e-61	2e-48	6e-54	1e-48	1e-61	2e-60	5e-59	3e-56	6e-46	6e-59	2e-61	2e-54	2e-53	2e-57	1e-63	7e-44	2e-45	3e-57	5e-55	2e-44	8e-40	1e-44	3e-30	7e-19	3e-20		0
161617128	Salmonella_enterica_serovar_Paratyphi_B_SPB7	NC_010102.faa	161617128	MQRGIVWVVDDDSSIRWVLERALAGAGLTCTTFENGNEVLAALASKTPDVLLSDIRMPGMDGLALLKQIKQRHPMLPVIIMTAHSDLDAAVSAYQQGAFDYLPKPFDIDEAVALVERAISHYQEQQQPRNIEVNGPTTDMIGEAPAMQDVFRIIGRLSRSSISVLINGESGTGKELVAHALHRHSPRAKAPFIALNMAAIPKDLIESELFGHEKGAFTGANTIRQGRFEQADGGTLFLDEIGDMPLDVQTRLLRVLADGQFYRVGGYAPVKVDVRIIAATHQNLEQRVQEGKFREDLFHRLNVIRIHLPPLRERREDIPRLARHFLQVAARELGVEAKLLHPETETALTRLAWPGNVRQLENTCRWLTVMAAGQEVLIQDLPGELFEASAPDSPSHLPP…	458	eselfghekgaftga		gaftga	__	y	YP_001591093.1	nitrogen regulation protein NR(I)	3e-66	2e-67	2e-60	2e-56	2e-56	3e-51	1e-123	8e-67	3e-59	6e-68	1e-57	2e-50	5e-56	9e-49	1e-60	6e-61	1e-57	5e-60	2e-47	2e-60	3e-62	3e-58	1e-54	4e-59	5e-66	1e-47	3e-48	2e-62	9e-57	2e-42	5e-42	1e-40	4e-31	6e-20	8e-19		0
77919739	Pelobacter_carbinolicus	NC_007498.faa	77919739	MSCRGEEQKRIVIPLKKSAMENRQENQHRILVVDDEESMREFLCILLKRDGYLVDAVSDGQQAVACLKEQNYDLIISDIKMPRLDGFGLLDHVKERFASTAMIMITAFSTAEQAVDAMKKGAYDYITKPFKNEEIRLVVENALERMDLRRENLQLKKELGQRFSFANIIGKSKVMQGVYDLIEKVSASKVNVLITGESGTGKELVARAIHYNSDRHDRPFVAIYCGAIPENLLESELFGHEKGAFTGAVQQKQGLFEVADGGTLFLDEIAELPPMMQVKLLRVIQEHEFRKVGGTRDLKVDVRLVAATNKDLAQAVTEDQFREDLYYRLNVIQVGLPPLRDRREDIPLLVSHFLQKLTPGFSTTIPDGVMRRFLDYHWPGNIRELENTVERCVVLGGKG…	458	eselfghekgaftga		gaftga	__	y	YP_357554.1	two component signal transduction response regulator	2e-74	1e-65	2e-65	5e-65	4e-59	3e-55	4e-59	4e-64	2e-66	9e-69	6e-68	4e-56	3e-55	5e-58	7e-69	6e-66	7e-70	3e-63	1e-52	4e-63	2e-65	3e-51	3e-63	3e-63	9e-73	3e-51	4e-58	2e-63	1e-62	2e-41	6e-41	4e-46	4e-34	1e-19	1e-17		0
117619081	Aeromonas_hydrophila_ATCC_7966	NC_008570.faa	117619081	MTAKVWIVDDDSSIRWVLERTLGSEGFECESFADGEALLSSLEMRSPDVILSDIRMPGIDGLSLLEQIHRRQADLPIIIMTAHSDLDSAVNAYQRGAFEYLPKPFDIDEAVTLVRRAENHLKEQRTKRKARQQDPASSPEIIGEAPAMQEVFRAIGRLSRSSISVLINGQSGTGKELVAHALHKHSPRAHKNFIALNMAAIPKDLIESELFGHEKGAFTGANNIRHGRFEQADGGTLFLDEIGDMPLDVQTRLLRVLADGQFYRVGGHQPVQVDVRIIAATHQNLEKRVADGEFREDLFHRLNVIRIHIPALKERREDIPQLAQHFLLRAAKELNVEAKSLHPDTQAYISRLPWPGNVRQLENVCRWLTVMASGQEVLVSDLPTELLTPITSTAEPGQP…	458	eselfghekgaftga		gaftga	__	y	YP_854802.1	nitrogen regulation protein NR(I)	2e-65	4e-66	1e-63	1e-56	3e-53	3e-50	1e-107	4e-64	2e-60	2e-63	1e-62	3e-51	2e-54	2e-50	5e-59	2e-59	2e-58	5e-59	7e-48	3e-59	3e-59	6e-55	2e-53	8e-58	5e-64	2e-47	4e-47	3e-60	1e-56	7e-42	2e-39	6e-43	2e-31	9e-17	4e-18		0
152972866	Klebsiella_pneumoniae_MGH_78578	NC_009648.faa	152972866	MSSDKVQILVVDDDVSHCTILQALLRGWGYQVGLAHNGLQALEQIHQQVFDLVLCDIRMAEMDGIATLKEIKAYNPAIPVLIMTAFSSVGTAVEAIKSGALDYLVKPLDFDTLQQTLVQALAHTRQSESDPSVATDSRWGMIGDSPAMQALLNDITLVAPSDATVLIYGESGTGKELVARAIHACSERRDKPLVTLNCAALNESLLESELFGHEKGAFTGADRRREGRFVEADGGTLFLDEIGDISPVMQVRLLRAIQEREVQRVGSNQTLAVDVRLIAATHRNLAEEVSAGRFRQDLYYRLNVVTIEIPPLRRRREDIPQLAQHFLKRYTERNRKTVKGFTPQAMDLLIHYPWPGNIRELENAVERAVVLLTGNYISERELPLAIAGTPLPSVGSEEG…	458	eselfghekgaftga		gaftga	__	y	YP_001338012.1	transcriptional regulatory protein ZraR	2e-73	3e-68	3e-66	6e-66	4e-66	6e-58	2e-60	4e-72	1e-112	9e-70	7e-70	1e-57	4e-66	7e-60	2e-70	3e-67	6e-65	1e-63	2e-60	7e-65	3e-68	8e-59	3e-61	9e-64	1e-72	3e-55	5e-55	8e-63	9e-59	2e-44	6e-43	2e-39	4e-36	2e-17	2e-18		0
238892480	Klebsiella_pneumoniae_NTUH_K2044	NC_012731.faa	238892480	MSSDKVQILVVDDDISHCTILQALLRGWGYQVGVAHNGLQALEQIHQQVFDLVLCDIRMAEMDGIATLKEIKAYNPAIPVLIMTAFSSVGTAVEAIKSGALDYLVKPLDFDTLQQTLVQALAHTRQSESDPSVATDSRWGMIGDSPAMQALLNDITLVAPSDATVLIYGESGTGKELVAHAIHACSERRDKPLVTLNCAALNESLLESELFGHEKGAFTGADRRREGRFVEADGGTLFLDEIGDISPLMQVRLLRAIQEREVQRVGSNQTLAVDVRLIAATHRNLAEEVSAGRFRQDLYYRLNVVTIEIPPLRRRREDIPQLAQHFLKRYTERNRKTVKGFTPQAMDLLIHYPWPGNIRELENAVERAVVLLTGNYISERELPLAIAGTPLPSGGSEEG…	458	eselfghekgaftga		gaftga	__	y	YP_002917214.1	DNA-binding response regulator in two-component regulatory system with ZraS	1e-73	4e-68	2e-65	3e-65	1e-65	4e-58	2e-61	2e-71	1e-111	1e-68	1e-69	2e-57	3e-65	3e-59	1e-69	1e-66	3e-64	1e-62	1e-59	5e-64	2e-67	1e-58	3e-60	6e-63	3e-72	3e-56	8e-55	3e-62	4e-58	1e-43	8e-43	2e-38	2e-35	2e-17	2e-18		0
145300970	Aeromonas_salmonicida_A449	NC_009348.faa	145300970	MTAKVWIVDDDSSIRWVLERTLGSEGFECESFADGEALLSSLEIRSPDVILSDIRMPGIDGLSLLEQIHRRQADLPIIIMTAHSDLDSAVNAYQRGAFEYLPKPFDIDEAVTLVRRAENHLKEQRTKRKARQQETATTPEIIGEAPAMQEVFRAIGRLSRSSISVLINGQSGTGKELVAHALHKHSPRAHKNFIALNMAAIPKDLIESELFGHEKGAFTGANNIRHGRFEQADGGTLFLDEIGDMPLDVQTRLLRVLADGQFYRVGGHQPVQVDVRIIAATHQNLEKRVADGEFREDLFHRLNVIRIHIPALKERREDIPQLAQHFLLRAAKELNVEAKSLHPDTQAYISRLAWPGNVRQLENVCRWLTVMASGQEVLVGDLPAELLTPITNTAEPGQP…	458	eselfghekgaftga		gaftga	__	y	YP_001143811.1	two-component system nitrogen response regulator	4e-65	8e-66	2e-63	4e-56	4e-53	5e-50	1e-107	1e-62	5e-60	2e-63	1e-62	3e-51	3e-54	4e-50	6e-59	3e-59	6e-58	5e-59	2e-47	6e-59	2e-59	1e-54	5e-53	1e-57	6e-64	6e-47	7e-47	4e-60	3e-56	1e-40	4e-39	1e-42	1e-31	8e-17	4e-18		0
229587904	Pseudomonas_fluorescens_SBW25	NC_012660.faa	229587904	MSRSETVWIVDDDRSIRWVLEKALQQEGMTTQSFDSADGVMSRLARQQPDVIISDIRMPGASGLDLLARIREQHPRLPVIIMTAHSDLDSAVASYQGGAFEYLPKPFDVDEAVALVKRANQHAQEQQNQEAPPALTRTPEIIGEAPAMQEVFRAIGRLSHSNITVLINGESGTGKELVAHALHRHSPRAASPFIALNMAAIPKDLMESELFGHEKGAFTGAANLRRGRFEQADGGTLFLDEIGDMPADTQTRLLRVLADGEFYRVGGHTPVKVDVRIIAATHQNLETLVHAGKFREDLFHRLNVIRIHIPRMSDRREDIPTLARHFLSRAAQELAVEPKLLKSETEEYLKNLPWPGNVRQLENTCRWITVMASGREVHISDLPPELLSLPQDSAPVTNW…	458	eselfghekgaftga		gaftga	__	y	YP_002870023.1	nitrogen regulation protein NR(I)	2e-66	1e-66	3e-58	9e-57	3e-55	7e-50	1e-102	4e-66	3e-60	4e-62	2e-59	8e-48	3e-53	4e-49	7e-61	2e-59	4e-57	2e-56	2e-44	9e-57	6e-59	1e-52	8e-53	5e-57	1e-62	5e-44	8e-45	1e-56	2e-54	1e-43	4e-39	1e-43	2e-29	3e-18	3e-18		0
158520444	Candidatus_Desulfococcus_oleovorans_Hxd3	NC_009943.faa	158520444	MTIQNPSHILIVDDDLNHLKTLQTIVRSWGYQVSTADDGVKAVDTVKERPFALILMDVRMAQMSGIEALKQIKQYNPAIPILIMTAYSSVDSAVEALKSGAYDYLTKPLDFEVLKISLARALEHSGLKAENATLKSKMSADYELENIIGRSRPMKELVDMMSMVAPSEATVLITGESGTGKELIAKSIHHNSQRKDRALVVVNCAALTETLLESELFGHEKGAFTGADKRREGRFKQADKGTIFLDEIGETSAAMQAKLLRVIQEREIQRVGGEETLSVDVRILAATNRNLEEDVKNGKFREDLFYRLNVVTLRIPPLRERQDDTPLLAQHFLEKYAKKNHKQVKGFSPLAMDMLLKYAWPGNVRELENVIERAVILLPDEHITEKELPVTITSSYAEK…	458	eselfghekgaftga		gaftga	__	y	YP_001528314.1	two component, sigma54 specific, Fis family transcriptional regulator	2e-75	8e-74	3e-67	7e-67	3e-67	3e-58	2e-59	4e-66	3e-85	6e-74	2e-66	8e-58	2e-66	1e-60	3e-68	4e-68	2e-67	1e-70	2e-62	3e-64	2e-67	1e-55	8e-59	3e-70	4e-78	4e-59	1e-51	6e-65	6e-62	4e-44	1e-41	6e-41	6e-36	3e-17	2e-14		0
51599013	Borrelia_garinii_PBi	NC_006156.faa	51599013	MSKILVADDEKNIREGIATYLEDEGYFVFTASDGEEALETIENENLDVIISDLRMPQISGEKLLKIVKEKNLKIPFIILTAHGTVDSAVDAMREGAYDFLTKPLDLERLLLIIKRSLNKKENNNEENVNLENILIRKDLKYYEKIMGKSLLMQKIFELVIKIAKSNASVLITGESGVGKEIIADAIFDLSNRNDKPFIKVNCAALSESILESELFGHEKGAFTGAISKKKGRFELANKGTIFLDEIAEISPEIQVKLLRVLQNKTFERVGGETTIKVDIRLLAATNKNLEEEIKKGKFREDLFYRLNIININIPPLRERKDDISNLTSILIRDVAKENNRQEKTLSNDAIKALYYYDWPGNIRELKNVLESALILSKGKQITKEDLPAKIKNNENLIFK…	458	eselfghekgaftga		gaftga	__	y	YP_073201.1	response regulatory protein	3e-76	2e-71	2e-63	2e-62	1e-60	1e-50	5e-60	6e-64	5e-64	9e-66	1e-62	1e-51	3e-58	3e-54	5e-64	2e-68	6e-65	1e-63	2e-64	2e-64	1e-65	2e-57	8e-57	1e-62	8e-68	1e-56	8e-49	6e-59	5e-61	5e-42	1e-47	6e-46	2e-33	6e-19	5e-22		0
197120180	Geobacter_bemidjiensis_Bem	NC_011146.faa	197120180	MIGSILIVDDEKGQRDILTAILTKMGYNIQTASGGEEALQQLQQEEFDLLLTDLKMQGISGMELMERVLADNPSQCVVMMTAHGTIDSAVEAMKKGAFDYLEKPLEREDLILTVQRAFERIGLLQENKALHKKLAETKRLPNMIGEHPKMHEVVRIINKIAPTSTTVLIYGESGTGKELVARAIHDGSPRRDKAFFAINCAAIPDSLMESELFGHEKGAFTGAGTREIGLFEAAEAGTVFLDEIGEMNIAMQAKLLRAIQEKEIRRVGGKVNIPVDVRIISATNKDLEQETRRGNFREDLFYRLNVIRIPLPPLRERGNDIVTLADFFLRKYSASCGIPLKGIAKPALKILLDYNWPGNVRQLESVIERGVLMAESEYIQPEDLPAEVHHEASPAGSLP…	458	eselfghekgaftga		gaftga	__	y	YP_002140607.1	two component, sigma54 specific, transcriptional regulator, Fis family	1e-69	5e-73	3e-61	1e-61	4e-61	1e-52	4e-58	2e-65	6e-63	2e-65	8e-62	2e-51	8e-60	2e-53	2e-59	2e-60	9e-60	2e-65	8e-58	2e-55	1e-56	3e-58	4e-60	1e-60	8e-68	1e-54	9e-57	5e-66	2e-62	4e-38	2e-43	6e-41	1e-32	1e-18	1e-13		0
15595108	Borrelia_burgdorferi	NC_001318.faa	15595108	MKMSKILVADDEKNIREGIATYLEDEGYFVFTASDGEEALETIENENLDVIISDLRMPQISGEKLLKIVKEKNLGIPFIILTAHGTVDSAVDAMREGAYDFLTKPLDLERLLLIIKRSLNKKENNDNENANLENILIRKDLKYYEKIMGKSLLMQKIFELVIKIAKSNASILITGESGVGKEIIADAIFDLSNRNDKPFIKVNCAALSESILESELFGHEKGAFTGAISKKKGRFELANKGTIFLDEIAEISPEIQVKLLRVLQNKTFERVGGEATIKVDIRLLAATNKNIEEEIKKEKFREDLFYRLNIININIPPLRERKDDISYLTNILIKDVAKENNREEKTLSNDAMKALYYYDWPGNIRELKNVLESALILSKGKQITKEDLPAKIKNNENLI…	458	eselfghekgaftga		gaftga	__	y	NP_212897.1	response regulatory protein (rrp-2)	2e-74	5e-70	1e-63	6e-63	7e-60	8e-50	8e-60	4e-63	1e-63	4e-66	2e-62	7e-51	5e-59	6e-53	7e-63	2e-67	1e-64	8e-63	1e-63	1e-63	9e-65	2e-56	7e-55	1e-61	2e-65	3e-56	8e-50	1e-57	6e-60	7e-42	1e-46	2e-46	2e-32	6e-18	2e-21		0
253702489	Geobacter_M21	NC_012918.faa	253702489	MIGSILIVDDEKGQRDILTAILTKMGYKIQTASGGEEALQQLQHKEFDLLLTDLKMQGISGMELMERVLADDPSQCVVMMTAHGTIDSAVEAMKKGAFDYLEKPLEREDLILTVQRAFERIGLLKENKALHKKLAETKRLPNMIGEHPKMHEVVRIINKIAPTSTTVLIYGESGTGKELVARAIHDGSPRRDKAFFAINCAAIPDSLMESELFGHEKGAFTGAGTREIGLFEAAEGGTVFLDEIGEMNIAMQAKLLRAIQEKEIRRVGGKVNIPVDVRIISATNKDLEQETRRGNFREDLFYRLNVIRIALPPLRERGNDIVTLADFFLKKYSASCGIPLKGIAKPALKILLDYSWPGNVRQLESVIERGVLMAESEYIQPEDLPAEVHHEASPAGSLP…	458	eselfghekgaftga		gaftga	__	y	YP_003023678.1	two component, sigma54 specific, transcriptional regulator, Fis family	1e-70	4e-74	2e-61	1e-62	4e-62	1e-53	2e-59	2e-66	1e-63	6e-66	9e-63	1e-52	9e-61	2e-54	2e-60	6e-61	1e-60	8e-67	1e-57	4e-56	1e-57	3e-59	8e-60	9e-62	3e-68	7e-55	2e-57	4e-66	2e-62	3e-38	4e-44	7e-41	1e-33	7e-20	6e-15		0
111115593	Borrelia_afzelii_PKo	NC_008277.faa	111115593	MSKILVADDEKNIREGIATYLEDEGYFVFTASDGEEALETIENENIDVIISDLRMPQISGEKLLKIVKEKNLEIPFIILTAHGTVDSAVDAMREGAYDFLTKPLDLERLLLIIKRSLNKKESNDDENANLENILIRKDLKYYEKIMGKSLLMQKIFELVIKIAKSNASVLITGESGVGKEIIADAIFDLSNRNDKPFIKVNCAALSESILESELFGHEKGAFTGAISQKKGRFELANKGTIFLDEIAEISPEIQVKLLRVLQNKTFERVGGETTIKVDIRLLAATNKNIEEEIKKEKFREDLFYRLNIININIPPLRERKDDISHLTNILIRDVAKENNRKEKTLSNDAMKALYYYDWPGNIRELKNVLESALILSKGKQITKEDLPAKIKNNENLIFK…	458	eselfghekgaftga		gaftga	__	y	YP_710211.1	response regulatory protein	4e-75	3e-70	5e-64	1e-62	1e-59	2e-49	9e-59	8e-63	3e-63	9e-66	1e-62	5e-50	2e-58	3e-53	5e-63	3e-68	1e-64	2e-62	1e-63	2e-63	1e-64	5e-56	1e-55	2e-61	1e-66	6e-56	3e-50	8e-58	3e-60	1e-40	1e-46	6e-46	4e-32	3e-19	1e-21		0
28867582	Pseudomonas_syringae_tomato_DC3000	NC_004578.faa	28867582	MSRSETVWIVDDDRSIRWVLEKALQQEGMTTQSFDSADGVMSRLARQQPDVIISDIRMPGASGLDLLARIREQHPRLPVIIMTAHSDLDSAVASYQGGAFEYLPKPFDVDEAVSLVKRANQHAQEQQGLDVAPTLTRTPEIIGEAPAMQEVFRAIGRLSHSNITVLINGESGTGKELVAHALHRHSPRSASPFIALNMAAIPKDLMESELFGHEKGAFTGAANLRRGRFEQADGGTLFLDEIGDMPADTQTRLLRVLADGEFYRVGGHTPVKVDVRIIAATHQNLETLVQAGKFREDLFHRLNVIRIHIPRMSDRREDIPTLAKHFLSRAAQELAVEPKLLKAETEEYLKHLPWPGNVRQLENTCRWITVMASGREVHISDLPPELLSLPQDAAPVTNW…	458	eselfghekgaftga		gaftga	__	y	NP_790201.1	nitrogen regulation protein NR(I)	3e-66	3e-66	9e-59	4e-57	2e-56	2e-49	1e-102	2e-66	2e-61	4e-62	1e-59	6e-48	2e-52	2e-48	1e-61	3e-60	3e-57	5e-56	5e-45	2e-58	1e-60	2e-54	3e-53	4e-57	3e-63	4e-44	5e-45	7e-57	3e-54	4e-44	1e-39	8e-45	1e-29	1e-18	6e-19		0
71733303	Pseudomonas_syringae_phaseolicola_1448A	NC_005773.faa	71733303	MSRSETVWIVDDDRSIRWVLEKALQQEGMTTQSFDSADGVMSRLARQQPDVIISDIRMPGASGLDLLARIREQHPRLPVIIMTAHSDLDSAVASYQGGAFEYLPKPFDVDEAVSLVKRANQHAQEQQGLDVAPTLTRTPEIIGEAPAMQEVFRAIGRLSHSNITVLINGESGTGKELVAHALHRHSPRSASPFIALNMAAIPKDLMESELFGHEKGAFTGAANLRRGRFEQADGGTLFLDEIGDMPADTQTRLLRVLADGEFYRVGGHTPVKVDVRIIAATHQNLETLVQAGKFREDLFHRLNVIRIHIPRMSDRREDIPTLAKHFLSRAAQELAVEPKLLKAETEEYLKHLPWPGNVRQLENTCRWITVMASGREVHISDLPPELLSLPQDAAPVTNW…	458	eselfghekgaftga		gaftga	__	y	YP_276946.1	nitrogen regulation protein NR(I)	3e-66	3e-66	9e-59	4e-57	2e-56	2e-49	1e-102	2e-66	2e-61	4e-62	1e-59	6e-48	2e-52	2e-48	1e-61	3e-60	3e-57	5e-56	5e-45	2e-58	1e-60	2e-54	3e-53	4e-57	3e-63	4e-44	5e-45	7e-57	3e-54	4e-44	1e-39	8e-45	1e-29	1e-18	6e-19		0
218249822	Borrelia_burgdorferi_ZS7	NC_011728.faa	218249822	MSKILVADDEKNIREGIATYLEDEGYFVFTASDGEEALETIENENLDVIISDLRMPQISGEKLLKIVKEKNLGIPFIILTAHGTVDSAVDAMREGAYDFLTKPLDLERLLLIIKRSLNKKENNDDENPNLENILIRKDLKYYEKIMGKSLLMQKIFELVIKIAKSNASVLITGESGVGKEIIADAIFDLSNRNDKPFIKVNCAALSESILESELFGHEKGAFTGAISKKKGRFELANKGTIFLDEIAEISPEIQVKLLRVLQNKTFERVGGEATIKVDIRLLAATNKNIEEEIKKEKFREDLFYRLNIININIPPLRERKDDISYLTNILIKDVAKENNREEKTLSNDAMKALYYYDWPGNIRELKNVLESALILSKGKQITKEDLPAKIKNNENLIFK…	458	eselfghekgaftga		gaftga	__	y	YP_002375262.1	acetoacetate metabolism regulatory protein AtoC (Ornithine/argininedecarboxylase inhibitor)	1e-74	3e-70	9e-64	5e-63	5e-60	6e-50	7e-60	3e-63	8e-64	2e-66	2e-62	6e-51	8e-59	4e-53	6e-63	1e-67	8e-65	7e-63	1e-63	9e-64	5e-65	1e-56	4e-55	9e-62	1e-65	6e-56	6e-50	6e-58	4e-60	1e-41	1e-46	3e-46	3e-32	6e-18	3e-21		0
66048046	Pseudomonas_syringae_pv_B728a	NC_007005.faa	66048046	MSRSETVWIVDDDRSIRWVLEKALQQEGMTTQSFDSADGVMSRLARQQPDVIISDIRMPGASGLDLLARIREQHPRLPVIIMTAHSDLDSAVASYQGGAFEYLPKPFDVDEAVSLVKRANQHAQEQQGLDVAPTLTRTPEIIGEAPAMQEVFRAIGRLSHSNITVLINGESGTGKELVAHALHRHSPRSASPFIALNMAAIPKDLMESELFGHEKGAFTGAANLRRGRFEQADGGTLFLDEIGDMPADTQTRLLRVLADGEFYRVGGHTPVKVDVRIIAATHQNLETLVQAGKFREDLFHRLNVIRIHIPRMSDRREDIPTLAKHFLSRAAQELAVEPKLLKAETEEYLKHLPWPGNVRQLENTCRWITVMASGREVHISDLPPELLSLPQDAAPVTNW…	458	eselfghekgaftga		gaftga	__	y	YP_237887.1	helix-turn-helix, Fis-type:nitrogen regulation protein NR(I)	3e-66	3e-66	1e-58	5e-57	2e-56	2e-49	1e-102	2e-66	2e-61	4e-62	1e-59	6e-48	2e-52	2e-48	1e-61	3e-60	3e-57	5e-56	5e-45	2e-58	1e-60	2e-54	3e-53	4e-57	3e-63	4e-44	5e-45	7e-57	3e-54	4e-44	1e-39	8e-45	1e-29	1e-18	6e-19		0
117626266	Escherichia_coli_APEC_O1	NC_008563.faa	117626266	MTHDNIDILVVDDDISHCTILQALLRGWGYNVALANSGRQALEQVREQVFDLVLCDVRMAEMDGIATLKEIKTLNPAIPVLIMTAYSSIETAVEALKTGALDYLIKPLDFDNLQSTLEKALAHTHSVDAETPAVSASQFGMVGKSPAMQHLLSEIALVAPSEATVLIHGDSGTGKELVARAIHASSARSEKPLVTLNCAALNESLLESELFGHEKGAFTGADKRREGRFVEADGGTLFLDEIGDISPMMQVRLLRAIQEREVQRVGSNQTISVDVRLIAATHRDLAAEVNAGRFRQDLYYRLNVVAIEVPSLRQRREDIPLLAGHFLQRFAERNRKAVKGFTPQAMDLLIHYDWPGNIRELENAVERAVVLLTGEYISERELPLAIASTPIPLVQSQDI…	458	eselfghekgaftga		gaftga	__	y	YP_859589.1	transcriptional regulatory protein ZraR	3e-75	2e-67	3e-67	3e-68	1e-67	2e-60	2e-60	2e-70	1e-129	1e-72	7e-73	2e-55	2e-63	7e-59	5e-72	9e-66	4e-66	4e-64	2e-61	1e-64	1e-67	3e-57	3e-59	2e-68	5e-70	3e-54	3e-55	1e-60	4e-59	1e-41	4e-43	4e-42	9e-38	4e-17	2e-18		0
218561070	Escherichia_coli_S88	NC_011742.faa	218561070	MTHDNIDILVVDDDISHCTILQALLRGWGYNVALANSGRQALEQVREQVFDLVLCDVRMAEMDGIATLKEIKTLNPAIPVLIMTAYSSIETAVEALKTGALDYLIKPLDFDNLQSTLEKALAHTHSVDAETPAVSASQFGMVGKSPAMQHLLSEIALVAPSEATVLIHGDSGTGKELVARAIHASSARSEKPLVTLNCAALNESLLESELFGHEKGAFTGADKRREGRFVEADGGTLFLDEIGDISPMMQVRLLRAIQEREVQRVGSNQTISVDVRLIAATHRDLAAEVNAGRFRQDLYYRLNVVAIEVPSLRQRREDIPLLAGHFLQRFAERNRKAVKGFTPQAMDLLIHYDWPGNIRELENAVERAVVLLTGEYISERELPLAIASTPIPLVQSQDI…	458	eselfghekgaftga		gaftga	__	y	YP_002393983.1	transcriptional regulatory protein ZraR	5e-75	4e-67	6e-67	5e-68	3e-67	4e-60	4e-60	4e-70	1e-129	3e-72	1e-72	3e-55	3e-63	1e-58	1e-71	2e-65	7e-66	7e-64	4e-61	3e-64	3e-67	7e-57	5e-59	4e-68	9e-70	6e-54	6e-55	2e-60	7e-59	2e-41	8e-43	8e-42	2e-37	7e-17	3e-18		0
153005480	Anaeromyxobacter_Fw109-5	NC_009675.faa	153005480	MERHAARAKRSARSPVPRRVRAGAGNRWSFHFHTGGKDLAANGTTMDNDCTVLVIEDDDDAREALCEFLATAGYRVRPLRNGVEALAAAANSRPDAVLLDLVIPEPDGFEVLRRIRERDPRVPVIVMSALSQAEDVVRAMKLGANDYLPKPFDVSELNLVLRRALEGPGRRPPDVAESRAAATTDPGDGDLLPSAPLSGPMERVWELVSRIADTDVPVLLIGESGVGKDVIARRIHATSHRSGRPFVKINCAALPGELLESELFGHEKGAFTGAHAEKPGKFELAHRGTIFLDEIGEMDPRLQAKLLQVLQDEEFYRVGGKRPVRVDARVVVATNRNLEAAIRQGTFREDLFYRLNVVTIRVPPLRERREEIGPLVRHFVEKYRQRYRGGLEEIPAEVM…	458	eselfghekgaftga		gaftga	__	y	YP_001379805.1	two component, sigma54 specific, Fis family transcriptional regulator	9e-59	4e-60	5e-58	3e-54	8e-50	9e-46	2e-50	7e-52	9e-54	3e-59	6e-53	1e-44	9e-49	7e-53	1e-58	8e-58	1e-60	1e-56	2e-52	3e-59	4e-59	2e-45	2e-48	7e-56	4e-62	2e-47	6e-50	6e-55	2e-88	1e-42	5e-40	1e-47	2e-33	6e-13	6e-16		0
215489336	Escherichia_coli_0127_H6_E2348_69	NC_011601.faa	215489336	MTHDNIDILVVDDDISHCTILQALLRGWGYNVALANSGRQALEQVREQVFDLVLCDVRMAEMDGIATLKEIKALNPAIPVLIMTAYSSVETAVEALKTGALDYLIKPLDFDNLQATLEKALAHTHSVDAETPAVSASQFSMVGKSPAMQHLLSEIALVAPSEATVLIHGDSGTGKELVARAIHASSARSEKPLVTLNCAALNESLLESELFGHEKGAFTGADKRREGRFVEADGGTLFLDEIGDISPMMQVRLLRAIQEREVQRVGSNQTISVDVRLIAATHRDLAAEVNAGRFRQDLYYRLNVVAIEVPSLRQRREDIPLLAGHFLQRFAERNRKAVKGFTPQAMDLLIHYDWPGNIRELENAVERAVVLLTGEYISERELPLAIASTPIPPVQSQDI…	458	eselfghekgaftga		gaftga	__	y	YP_002331767.1	transcriptional regulatory protein ZraR	4e-75	4e-67	7e-67	6e-68	3e-67	4e-60	4e-60	3e-70	1e-129	3e-72	2e-72	4e-55	3e-63	1e-58	1e-71	2e-65	6e-66	7e-64	4e-61	3e-64	3e-67	6e-57	5e-59	3e-68	1e-69	5e-54	6e-55	2e-60	7e-59	2e-41	8e-43	8e-42	2e-37	2e-16	3e-18		0
70733881	Pseudomonas_fluorescens_Pf-5	NC_004129.faa	70733881	MSRSETVWIVDDDRSIRWVLEKALQQEGMTTQSFDSADGVMSRLARQAPDVIISDIRMPGASGLDLLARIREQHPRLPVIIMTAHSDLDSAVASYQGGAFEYLPKPFDVDEAVSLVKRANQHAQEQQGLEVAPTLARTPEIIGEAPAMQEVFRAIGRLSHSNITVLINGESGTGKELVAHALHRHSPRAASPFIALNMAAIPKDLMESELFGHEKGAFTGAANLRRGRFEQADGGTLFLDEIGDMPADTQTRLLRVLADGEFYRVGGHTPVKVDVRIIAATHQNLETLVHAGKFREDLFHRLNVIRIHIPRLSDRREDIPTLARHFLSRAAQELAVEPKLLKNETEEYLKNLPWPGNVRQLENTCRWITVMASGREVHISDLPPELLSLPQDSAPVTNW…	458	eselfghekgaftga		gaftga	__	y	YP_257521.1	nitrogen regulation protein NR(I)	8e-67	1e-66	4e-58	2e-56	4e-55	5e-50	1e-102	2e-66	3e-60	3e-62	1e-59	7e-48	1e-53	3e-49	3e-61	7e-60	2e-57	8e-57	3e-44	1e-56	6e-59	4e-53	5e-53	4e-57	9e-63	4e-44	4e-45	8e-57	2e-54	9e-44	5e-40	8e-44	1e-29	5e-19	4e-18		0
119953537	Borrelia_turicatae_91E135	NC_008710.faa	119953537	MSKLLVADDEKNIREGIATYLEEEGYFVFTASDGKEALETIKNEKIDAIISDLRMPQISGEELLKIVKDKNPNIPFIILTAHGTVDSAVDAMREGAYDFLTKPVDLERLLLIIKRALNGKNDKRHENISQDNVIIRKDLNYYERIFGKSLIMQKTLELVKKIAKSKASVLITGESGVGKEVIADAIFDLSNRNDKPFIKVNCAALSESTLESELFGHEKGAFTGAISQKKGRFELADKGTIFLDEIVETSPEVQVKLLRVLQNRTFERVGGETTMQVDIRLLTATNKNIEEEIKKGRFREDLFYRLNIININIPPLRERKDDIPKLTKILIKDVASENNREEKSLSNDALKALYAYDWPGNIRELKNVLESALILSKEKQIVKDDLPPKIRNNTNQIVK…	458	eselfghekgaftga		gaftga	__	y	YP_945747.1	acetoacetate metabolism regulatory protein AtoC	3e-73	2e-70	9e-65	2e-63	9e-59	5e-51	2e-57	5e-61	1e-63	8e-64	3e-62	8e-52	2e-57	6e-55	2e-65	2e-68	3e-67	2e-64	2e-59	2e-62	9e-65	1e-54	7e-54	7e-64	1e-68	6e-57	3e-49	1e-57	4e-61	1e-40	2e-45	1e-43	6e-33	6e-18	2e-19		0
26250776	Escherichia_coli_CFT073	NC_004431.faa	26250776	MTHDNIDILVVDDDISHCTILQALLRGWGYNVALANSGRQALEQVREQVFDLVLCDVRMAEMDGIATLKEIKTLNPAIPVLIMTAYSSVETAVEALKTGALDYLIKPLDFDNLQATLEKALAHTHSVDAETPAVSASQFGMVGKSPAMQHLLSEIALVAPSEATVLIHGDSGTGKELVARAIHASSARSEKPLVTLNCAALNESLLESELFGHEKGAFTGADKRREGRFVEADGGTLFLDEIGDISPMMQVRLLRAIQEREVQRVGSNQTISVDVRLIAATHRDLAAEVNAGRFRQDLYYRLNVVAIEVPSLRQRREDIPLLANHFLQRFAERNRKAVKGFTPQAMDLLIHYDWPGNIRELENAVERAVVLLTGEYISERELPLAIASTPIPLVQSQDI…	458	eselfghekgaftga		gaftga	__	y	NP_756816.1	transcriptional regulatory protein ZraR	3e-75	2e-67	5e-67	3e-68	1e-66	2e-60	2e-60	1e-70	1e-128	5e-73	3e-73	2e-55	1e-63	7e-59	6e-72	1e-65	1e-66	4e-64	3e-61	4e-65	5e-68	3e-57	3e-59	2e-68	6e-70	6e-54	4e-55	8e-61	3e-59	8e-42	3e-43	3e-42	7e-38	6e-17	2e-18		0
110644339	Escherichia_coli_536	NC_008253.faa	110644339	MTHDNIDILVVDDDISHCTILQALLRGWGYNVALANSGRQALEQVREQVFDLVLCDVRMAEMDGIATLKEIKTLNPAIPVLIMTAYSSVETAVEALKTGALDYLIKPLDFDNLQATLEKALAHTHSVDAETPAVSASQFGMVGKSPAMQHLLSEIALVAPSEATVLIHGDSGTGKELVARAIHASSARSEKPLVTLNCAALNESLLESELFGHEKGAFTGADKRREGRFVEADGGTLFLDEIGDISPMMQVRLLRAIQEREVQRVGSNQTISVDVRLIAATHRDLAAEVNAGRFRQDLYYRLNVVAIEVPSLRQRREDIPLLANHFLQRFAERNRKAVKGFTPQAMDLLIHYDWPGNIRELENAVERAVVLLTGEYISERELPLAIASTPIPLVQSQDI…	458	eselfghekgaftga		gaftga	__	y	YP_672069.1	transcriptional regulatory protein ZraR	3e-75	2e-67	5e-67	3e-68	1e-66	2e-60	2e-60	1e-70	1e-128	5e-73	3e-73	2e-55	1e-63	7e-59	6e-72	1e-65	1e-66	4e-64	3e-61	4e-65	5e-68	3e-57	3e-59	2e-68	6e-70	6e-54	4e-55	8e-61	3e-59	8e-42	3e-43	3e-42	7e-38	6e-17	2e-18		0
110807854	Shigella_flexneri_5_8401	NC_008258.faa	110807854	MTHDNIDILVVDDDISHCTILQALLRGWGYNVALANSGRQALEQVREQVFDLVLCDVRMAEMDGIATLKEIKALNPAIPVLIMTAYSSVETAVEALKTGALDYLIKPLDFDNLQATLEKALAHTHSIDAETPAVTASQFGMVGKSPAMQHLLSEIALVAPSEATVLIHGDSGTGKELVARAIHASSVRSEKPLVTLNCAALNESLLESELFGHEKGAFTGADKRREGRFVEADGGTLFLDEIGDISPMMQVRLLRAIQEREVQRVGSNQTISVDVRLIAATHRDLAAEVNAGRFRQDLYYRLNVVAIEVPSLRQRREDIPLLAGHFLQRFAERNRKAVKGFTPQAMDLLIHYDWPGNIRELENAVERAVVLLTGEYISERELPLAIASTPIPLGQSQDI…	458	eselfghekgaftga		gaftga	__	y	YP_691374.1	transcriptional regulatory protein ZraR	8e-75	8e-67	2e-66	7e-68	5e-67	1e-59	6e-60	4e-70	1e-128	4e-72	2e-72	5e-55	5e-63	2e-58	2e-71	3e-65	1e-65	9e-64	5e-61	5e-64	5e-67	2e-56	7e-59	1e-67	2e-69	9e-54	9e-55	5e-60	1e-58	3e-41	2e-42	8e-42	4e-37	2e-17	2e-18		0
157157738	Escherichia_coli_E24377A	NC_009801.faa	157157738	MTHDNIDILVVDDDISHCTILQALLRGWGYNVALANSGRQALEQVREQVFDLVLCDVRMAEMDGIATLKEIKALNPAIPVLIMTAYSSVETAVEALKTGALDYLIKPLDFDNLQATLEKALAHTHSIDAETPAVTASQFGMVGKSPAMQHLLSEIALVAPSEATVLIHGDSGTGKELVARAIHASSARSEKPLVTLNCAALNESLLESELFGHEKGAFTGADKRREGRFVEADGGTLFLDEIGDISPMMQVRLLRAIQEREVQRVGSNQTISVDVRLIAATHRDLAAEVNAGRFRQDLYYRLNVVAIEVPSLRQRREDIPLLVGHFLQRFAERNRKAVKGFTPQAMDLLIHYDWPGNIRELENAVERAVVLLTGEYISERELPLAIASTPIPLGQSQDI…	458	eselfghekgaftga		gaftga	__	y	YP_001465500.1	transcriptional regulatory protein ZraR	2e-74	2e-66	2e-66	2e-67	1e-66	1e-59	1e-59	1e-69	1e-128	1e-71	5e-72	2e-55	1e-62	4e-58	4e-72	7e-66	2e-66	2e-63	4e-61	2e-64	2e-67	2e-56	1e-59	1e-68	4e-69	1e-53	2e-54	6e-61	7e-59	7e-41	5e-43	8e-42	8e-38	2e-17	3e-18		0
209921484	Escherichia_coli_SE11	NC_011415.faa	209921484	MTHDNIDILVVDDDISHCTILQALLRGWGYNVALANSGRQALEQVREQVFDLVLCDVRMAEMDGIATLKEIKALNPAIPVLIMTAYSSVETAVEALKTGALDYLIKPLDFDTLQATLEKALAHTHSIDAETPAVTASQFGMVGKSSAMQHLLSEIALVAPSEATVLIHGDSGTGKELVARAIHASSARSEKPLVTLNCAALNESLLESELFGHEKGAFTGADKRREGRFVEADGGTLFLDEIGDISPMMQVRLLRAIQEREVQRVGSNQTISVDVRLIAATHRDLAAEVNAGHFRQDLYYRLNVVAIEVPSLRQRREDIPLLAGHFLQRFAERNRKAVKGFTPQAMDLLIHYDWPGNIRELENAVERAVVLLTGEYISERELPLAIASTPIPLGQSQDI…	458	eselfghekgaftga		gaftga	__	y	YP_002295568.1	transcriptional regulatory protein ZraR	7e-74	3e-67	3e-67	3e-68	1e-65	1e-60	7e-59	2e-70	1e-127	3e-71	9e-72	2e-54	1e-61	1e-58	4e-70	8e-64	7e-66	2e-63	2e-62	2e-64	2e-67	3e-55	5e-59	4e-68	5e-70	4e-54	3e-53	2e-60	4e-58	2e-41	8e-43	1e-41	5e-36	8e-17	3e-18		0
218556559	Escherichia_coli_IAI1	NC_011741.faa	218556559	MTHDNIDILVVDDDISHCTILQALLRGWGYNVALANSGRQALEQVREQVFDLVLCDVRMAEMDGIATLKEIKALNPAIPVLIMTAYSSVETAVEALKTGALDYLIKPLDFDNLQATLEKALAHTHSIDAETPAVTASQFGMVGKSSAMQHLLSEIALVAPSEATVLIHGDSGTGKELVARAIHASSARSEKPLVTLNCAALNESLLESELFGHEKGAFTGADKRREGRFVEADGGTLFLDEIGDISPMMQVRLLRAIQEREVQRVGSNQTISVDVRLIAATHRDLAAEVNAGRFRQDLYYRLNVVAIEVPSLRQRREDIPLLAGHFLQRFAERNRKAVKGFTPQAMDLLIHYDWPGNIRELENAVERAVVLLTGEYISERELPLAIASTPIPLGQSQDI…	458	eselfghekgaftga		gaftga	__	y	YP_002389473.1	transcriptional regulatory protein ZraR	4e-74	3e-67	4e-67	3e-68	3e-66	1e-60	3e-59	2e-70	1e-128	3e-71	1e-71	2e-54	3e-62	7e-59	7e-71	2e-64	5e-66	4e-64	2e-61	1e-64	2e-67	5e-56	4e-59	4e-68	5e-70	5e-54	7e-54	8e-61	7e-58	2e-41	8e-43	8e-42	3e-36	8e-17	3e-18		0
187730825	Shigella_boydii_CDC_3083_94	NC_010658.faa	187730825	MTHDNIDILVVDDDISHCTILQALLRGWGYNVALANSGRQALEQVREQVFDLVLCDVRMAEMDGIATLKEIKALNPAIPVLIMTAYSSVETAVEALKTGALDYLIKPLDFDNLQATLEKALAHTHSIDAETPAVTASQFGMVGKSPAMQHLLSEIALVAPSEATVLIHGDSGTGKELVARAIHASSARSEKPLVTLNCAALNESLLESELFGHEKGAFTGADKRREGRFVEADGGTLFLDEIGDISPMMQVRLLRAIQEREVQRVGSNQTISVDVRLIAATHRDLAAEVNAGRFRQDLYYRLNVVAIEVPSLRQRREDIPLLAGHFLQRFAERNRKAVKGFTPQAMDLLIHYDWPGNIRELENAVERAVVLLTGEYISERELPLAIASTPIPLGQSQDI…	458	eselfghekgaftga		gaftga	__	y	YP_001882690.1	response regulator ZraR	5e-75	5e-67	7e-67	6e-68	3e-67	5e-60	4e-60	4e-70	1e-129	3e-72	2e-72	3e-55	4e-63	1e-58	1e-71	2e-65	7e-66	7e-64	4e-61	3e-64	3e-67	7e-57	5e-59	4e-68	1e-69	6e-54	6e-55	2e-60	9e-59	2e-41	8e-43	9e-42	2e-37	7e-17	3e-18		0
74314498	Shigella_sonnei_Ss046	NC_007384.faa	74314498	MTHDNIDILVVDDDISHCTILQALLRGWGYNVALANSGRQALEQVREQVFDLVLCDVRMAEMDGIATLKEIKALNPAIPVLIMTAYSSVETAVEALKTGALDYLIKPLDFDNLQATLEKALAHTHSIDAETPAVSASQFGMVGKSPAMQHLLSEIALVAPSEATVLIHGDSGTGKELVARAIHASSARSEKPLVTLNCAALNESLLESELFGHEKGAFTGADRRREGRFVEADGGTLFLDEIGDISPMMQVRLLRAIQEREVQRVGSNQTISVDVRLIAATHRDLAAEVNAGRFRQDLYYRLNVVAIEVPSLRQRREDIPLLAVHFLQRFAERNRKAVKGFTPQAMDLLIHYDWPGNIRELENAVERAVVLLTGEYISERELPLAIAGTPIPLGQSQDI…	458	eselfghekgaftga		gaftga	__	y	YP_312917.1	transcriptional regulatory protein ZraR	1e-74	1e-66	1e-66	1e-67	5e-66	1e-59	5e-60	5e-70	1e-127	7e-72	5e-72	1e-54	1e-62	2e-58	1e-71	3e-65	2e-65	4e-64	8e-61	9e-64	1e-66	3e-57	6e-59	9e-68	1e-69	3e-55	1e-54	4e-60	2e-58	6e-41	5e-43	1e-41	3e-37	6e-17	2e-18		0
218551012	Escherichia_fergusonii_ATCC_35469	NC_011740.faa	218551012	MTHDNIDILVVDDDISHCTILQALLRGWGYNVALANSGRQALEQVREQVFDLVLCDVRMAEMDGIATLKEIKALNPAIPVLIMTAYSSVETAVEALKTGALDYLIKPLDFDNLQATLEKALAHTHSVDAETPAVSASQFGMVGKSPAMQHLLSEIALVAPSEATVLIHGDSGTGKELVARAIHASSARSEKPLVTLNCAALNESLLESELFGHEKGAFTGADKRREGRFVEADGGTLFLDEIGDISPMMQVRLLRAIQEREVQRVGSNQTISVDVRLIAATHRDLAAEVNAGRFRQDLYYRLNVVAIEVPSLRQRREDIPLLAGHFLQRFAERNRKAVKGFTPQAMDLLIHYDWPGNIRELENAVERAVVLLTGEYISERELPLAIASTPIPLVQSQDI…	458	eselfghekgaftga		gaftga	__	y	YP_002384803.1	transcriptional regulatory protein ZraR	5e-75	4e-67	7e-67	5e-68	3e-67	4e-60	4e-60	3e-70	1e-129	3e-72	1e-72	3e-55	3e-63	1e-58	1e-71	2e-65	7e-66	7e-64	3e-61	3e-64	3e-67	6e-57	5e-59	4e-68	9e-70	6e-54	6e-55	2e-60	8e-59	2e-41	8e-43	8e-42	2e-37	8e-17	3e-18		0
170680150	Escherichia_coli_SMS_3_5	NC_010498.faa	170680150	MTHDNIDILVVDDDISHCTILQALLRGWGYNVALANSGRQALEQVREQVFDLVLCDVRMAEMDGIATLKEIKALNPAIPVLIMTAYSSVETAVEALKTGALDYLIKPLDFDNLQATLEKALAHTHSIDAETPAVSASQFGMVGKSPAMQHLLSEIALVAPSEATVLIHGDSGTGKELVARAIHASSARSEKPLVTLNCAALNESLLESELFGHEKGAFTGADKRREGRFVEADGGTLFLDEIGDISPMMQVRLLRAIQEREVQRVGSNQTISVDVRLIAATHRDLAAEVNAGRFRQDLYYRLNVVAIEVPSLRQRREDIPLLTNHFLQRFAERNRKAVKGFTPQAMDLLIHYDWPGNIRELENAVERAVVLLTGEYISERELPLAIASTPIPLVQSQDI…	458	eselfghekgaftga		gaftga	__	y	YP_001746389.1	response regulator ZraR	8e-75	6e-67	2e-66	1e-67	4e-66	6e-60	5e-60	4e-70	1e-128	2e-72	7e-73	2e-55	5e-63	2e-58	5e-72	8e-66	8e-67	1e-63	8e-62	5e-65	4e-68	8e-57	2e-59	3e-68	2e-69	5e-54	1e-54	7e-61	7e-60	2e-41	3e-43	7e-42	6e-38	5e-17	5e-19		0
157163473	Escherichia_coli_HS	NC_009800.faa	157163473	MTHDNIDILVVDDDISHCTILQALLRGWGYNVALANSGRQALEQVREQVFDLVLCDVRMAEMDGIATLKEIKALNPAIPVLIMTAYSSVETAVEALKTGALDYLIKPLDFDNLQATLEKALAHTHSIDAETPAVTASQFGMVGKSSAMQHLLSEIALVAPSEATVLIHGDSGTGKELVARAIHASSARSEKPLVTLNCAALNESLLESELFGHEKGAFTGADKRREGRFVEADGGTLFLDEIGDISPMMQVRLLRAIQEREVQRVGSNQTISVDVRLIAATHRDLAAEVNAGHFRQDLYYRLNVVAIEVPSLRQRREDIPLLAGHFLQRFAERNRKAVKGFTPQAMDLLIHYDWPGNIRELENAVERAVVLLTGEYISERELPLAIAGTPIPLGQSQDI…	458	eselfghekgaftga		gaftga	__	y	YP_001460791.1	transcriptional regulatory protein ZraR	7e-74	3e-67	3e-67	4e-68	2e-65	2e-60	7e-59	2e-70	1e-127	3e-71	1e-71	2e-54	1e-61	1e-58	3e-70	8e-64	9e-66	2e-63	2e-62	2e-64	2e-67	3e-55	4e-59	4e-68	6e-70	5e-54	3e-53	2e-60	4e-58	2e-41	8e-43	1e-41	4e-36	1e-16	3e-18		0
16131834	Escherichia_coli_K_12_substr__MG1655	NC_000913.faa	16131834	MTHDNIDILVVDDDISHCTILQALLRGWGYNVALANSGRQALEQVREQVFDLVLCDVRMAEMDGIATLKEIKALNPAIPVLIMTAYSSVETAVEALKTGALDYLIKPLDFDNLQATLEKALAHTHSIDAETPAVTASQFGMVGKSPAMQHLLSEIALVAPSEATVLIHGDSGTGKELVARAIHASSARSEKPLVTLNCAALNESLLESELFGHEKGAFTGADKRREGRFVEADGGTLFLDEIGDISPMMQVRLLRAIQEREVQRVGSNQIISVDVRLIAATHRDLAAEVNAGRFRQDLYYRLNVVAIEVPSLRQRREDIPLLAGHFLQRFAERNRKAVKGFTPQAMDLLIHYDWPGNIRELENAVERAVVLLTGEYISERELPLAIASTPIPLGQSQDI…	458	eselfghekgaftga		gaftga	__	y	NP_418432.1	fused DNA-binding response regulator in two-component regulatory system with ZraS: response regulator/sigma54 interaction protein	1e-74	1e-66	8e-68	1e-67	2e-67	4e-60	3e-60	6e-70	1e-130	7e-72	2e-72	7e-56	9e-63	3e-58	3e-71	5e-65	2e-65	1e-63	1e-60	9e-64	8e-67	5e-57	6e-59	6e-68	1e-69	5e-54	6e-55	2e-60	5e-59	2e-41	2e-43	9e-42	1e-37	2e-17	3e-18		0
89110034	Escherichia_coli_K_12_substr__W3110	AC_000091.faa	89110034	MTHDNIDILVVDDDISHCTILQALLRGWGYNVALANSGRQALEQVREQVFDLVLCDVRMAEMDGIATLKEIKALNPAIPVLIMTAYSSVETAVEALKTGALDYLIKPLDFDNLQATLEKALAHTHSIDAETPAVTASQFGMVGKSPAMQHLLSEIALVAPSEATVLIHGDSGTGKELVARAIHASSARSEKPLVTLNCAALNESLLESELFGHEKGAFTGADKRREGRFVEADGGTLFLDEIGDISPMMQVRLLRAIQEREVQRVGSNQIISVDVRLIAATHRDLAAEVNAGRFRQDLYYRLNVVAIEVPSLRQRREDIPLLAGHFLQRFAERNRKAVKGFTPQAMDLLIHYDWPGNIRELENAVERAVVLLTGEYISERELPLAIASTPIPLGQSQDI…	458	eselfghekgaftga		gaftga	__	y	AP_003814.1	fused DNA-binding response regulator in two-component regulatory system with ZraS	2e-74	2e-66	2e-67	2e-67	3e-67	7e-60	6e-60	1e-69	1e-129	1e-71	3e-72	1e-55	2e-62	6e-58	5e-71	1e-64	3e-65	2e-63	2e-60	2e-63	1e-66	1e-56	1e-58	1e-67	2e-69	9e-54	1e-54	4e-60	1e-58	4e-41	4e-43	2e-41	3e-37	3e-17	6e-18		0
170083465	Escherichia_coli_K_12_substr__DH10B	NC_010473.faa	170083465	MTHDNIDILVVDDDISHCTILQALLRGWGYNVALANSGRQALEQVREQVFDLVLCDVRMAEMDGIATLKEIKALNPAIPVLIMTAYSSVETAVEALKTGALDYLIKPLDFDNLQATLEKALAHTHSIDAETPAVTASQFGMVGKSPAMQHLLSEIALVAPSEATVLIHGDSGTGKELVARAIHASSARSEKPLVTLNCAALNESLLESELFGHEKGAFTGADKRREGRFVEADGGTLFLDEIGDISPMMQVRLLRAIQEREVQRVGSNQIISVDVRLIAATHRDLAAEVNAGRFRQDLYYRLNVVAIEVPSLRQRREDIPLLAGHFLQRFAERNRKAVKGFTPQAMDLLIHYDWPGNIRELENAVERAVVLLTGEYISERELPLAIASTPIPLGQSQDI…	458	eselfghekgaftga		gaftga	__	y	YP_001732785.1	fused DNA-binding response regulator in two-component regulatory system with ZraS: response regulator; sigma54 interaction protein	2e-74	2e-66	2e-67	2e-67	3e-67	7e-60	6e-60	1e-69	1e-129	1e-71	4e-72	1e-55	2e-62	6e-58	5e-71	1e-64	3e-65	2e-63	2e-60	2e-63	2e-66	1e-56	1e-58	1e-67	2e-69	9e-54	1e-54	4e-60	1e-58	4e-41	4e-43	2e-41	3e-37	4e-17	7e-18		0
238903061	Escherichia_coli_BW2952	NC_012759.faa	238903061	MTHDNIDILVVDDDISHCTILQALLRGWGYNVALANSGRQALEQVREQVFDLVLCDVRMAEMDGIATLKEIKALNPAIPVLIMTAYSSVETAVEALKTGALDYLIKPLDFDNLQATLEKALAHTHSIDAETPAVTASQFGMVGKSPAMQHLLSEIALVAPSEATVLIHGDSGTGKELVARAIHASSARSEKPLVTLNCAALNESLLESELFGHEKGAFTGADKRREGRFVEADGGTLFLDEIGDISPMMQVRLLRAIQEREVQRVGSNQIISVDVRLIAATHRDLAAEVNAGRFRQDLYYRLNVVAIEVPSLRQRREDIPLLAGHFLQRFAERNRKAVKGFTPQAMDLLIHYDWPGNIRELENAVERAVVLLTGEYISERELPLAIASTPIPLGQSQDI…	458	eselfghekgaftga		gaftga	__	y	YP_002928857.1	fused DNA-binding response regulator in two-component regulatory system with ZraS: response regulator/sigma54 interaction protein	2e-74	2e-66	2e-67	2e-67	3e-67	7e-60	6e-60	1e-69	1e-129	1e-71	3e-72	1e-55	2e-62	6e-58	5e-71	1e-64	3e-65	2e-63	2e-60	2e-63	1e-66	1e-56	1e-58	1e-67	2e-69	9e-54	1e-54	4e-60	1e-58	4e-41	4e-43	2e-41	3e-37	3e-17	6e-18		0
218707623	Escherichia_coli_UMN026	NC_011751.faa	218707623	MTHDNIDILVVDDDISHCTILQALLRGWGYNVALANSGRQALEQVREQVFDLVLCDVRMAEMDGIATLKEIKALNPAIPVLIMTAYSSVETAVEALKTGALDYLIKPLDFDNLQATLEKALAHTHSVDAETPAVSASQFGMVGKSPAMQHLLSEIALVAPSEATVLIHGDSGTGKELVARAIHASSARSEKPLVTLNCAALNESLLESELFGHEKGAFTGADKRREGRFVEADGGTLFLDEIGDISPMMQVRLLRAIQEREVQRVGSNQTISVDVRLIAATHRDLAAEVNAGRFRQDLYYRLNVVAIEVPSLRQRREDIPLLADHFLQRFAERNRKAVKGFTPQAMDLLIHYDWPGNIRELENAVERAVVLLTGEYISERELPLAIASTPIPLVQSQDI…	458	eselfghekgaftga		gaftga	__	y	YP_002415142.1	transcriptional regulatory protein ZraR	1e-75	4e-68	6e-67	5e-68	2e-66	1e-60	3e-60	2e-70	1e-128	2e-72	9e-73	3e-55	4e-64	4e-59	3e-72	5e-66	4e-66	6e-64	4e-61	1e-64	2e-67	2e-57	3e-59	2e-68	3e-70	5e-54	6e-55	1e-60	9e-60	1e-41	9e-44	7e-42	2e-38	7e-17	2e-18		0
104779665	Pseudomonas_entomophila_L48	NC_008027.faa	104779665	MSRSETVWIVDDDRSIRWVLEKALQQEGMTTQSFDSADGVMGRLARQQPDVIISDIRMPGASGLDLLAQIREQHPRLPVIIMTAHSDLDSAVASYQGGAFEYLPKPFDVDEAVSLVKRANQHAQEQQALDVPQALARTPEIIGEAPAMQEVFRAIGRLSHSNITVLINGESGTGKELVAHALHRHSPRAASPFIALNMAAIPKDLMESELFGHEKGAFTGAANLRRGRFEQADGGTLFLDEIGDMPADTQTRLLRVLADGEFYRVGGHVPVKVDVRIIAATHQNLESLVQAGKFREDLFHRLNVIRIHIPRLADRREDIPALARHFLGRAAQELAVEPKLLKPETEEFIRNLPWPGNVRQLENTCRWITVMASSREVLVGDLPPELLNLPQDAAPVTNW…	458	eselfghekgaftga		gaftga	__	y	YP_606163.1	two-component response regulator NtrC	3e-67	1e-64	2e-57	1e-55	2e-54	7e-49	1e-102	3e-65	7e-60	3e-62	3e-59	5e-48	2e-53	5e-49	2e-60	2e-59	4e-57	5e-56	4e-44	1e-56	3e-59	1e-52	1e-52	8e-58	6e-62	1e-43	6e-45	2e-57	1e-53	2e-43	1e-38	3e-43	2e-29	2e-17	5e-19		0
152986096	Pseudomonas_aeruginosa_PA7	NC_009656.faa	152986096	MSRSETVWIVDDDRSIRWVLEKALQQEGMTTLSFDSADSVIGRLGRQQPDVIISDIRMPGASGLDLLAQIRELHPRLPVIIMTAHSDLDSAVASYQGGAFEYLPKPFDVDEAVSLVKRANQHAQEQQGLELPANQARTPEIIGEAPAMQEVFRAIGRLSHSNITVLINGESGTGKELVAHALHRHSPRAASPFIALNMAAIPKDLMESELFGHEKGAFTGAAAQRRGRFEQADGGTLFLDEIGDMPADTQTRLLRVLADGEFYRVGGHTPVKVDVRIIAATHQNLESLVRDGKFREDLFHRLNVIRIHIPRLADRREDIPALARHFLSRAAQELAVEPKLLKPETEDYLKNLGWPGNVRQLENTCRWITVMASGREVHIDDLPPELLTQPQDSTPAANW…	458	eselfghekgaftga		gaftga	__	y	YP_001351178.1	two-component response regulator NtrC	3e-67	2e-66	2e-60	3e-56	4e-55	7e-50	1e-103	5e-65	2e-61	3e-63	4e-60	4e-49	3e-54	7e-49	5e-60	3e-58	1e-58	7e-57	2e-45	7e-58	3e-60	4e-53	6e-53	3e-59	1e-63	2e-45	1e-44	9e-58	6e-55	2e-42	1e-38	2e-44	1e-29	5e-18	8e-19		0
26991724	Pseudomonas_putida_KT2440	NC_002947.faa	26991724	MSRSETVWIVDDDRSIRWVLEKALQQEGMTTQSFDSADGVMGRLARQQPDVIISDIRMPGTSGLDLLAQIREQHPRLPVIIMTAHSDLDSAVASYQGGAFEYLPKPFDVDEAVSLVKRANQHAQEQQGLDVPQNLARTPEIIGEAPAMQEVFRAIGRLSHSNITVLINGESGTGKELVAHALHRHSPRAASPFIALNMAAIPKDLMESELFGHEKGAFTGAANLRRGRFEQADGGTLFLDEIGDMPADTQTRLLRVLADGEFYRVGGHVPVKVDVRIIAATHQNLESLVQAGKFREDLFHRLNVIRIHIPRLADRREDIPALARHFLARAAQELAVEPKILKPETEEFIRNLPWPGNVRQMENTCRWITVMASSREVLIGDLPPELLNLPHDAAPVTNW…	458	eselfghekgaftga		gaftga	__	y	NP_747149.1	nitrogen metabolism transcriptional regulator NtrC	2e-66	2e-64	3e-57	2e-55	1e-54	1e-48	1e-102	3e-65	1e-59	4e-62	4e-59	7e-48	2e-53	5e-49	3e-60	4e-59	3e-57	6e-56	4e-44	2e-56	6e-59	2e-52	2e-52	1e-57	8e-62	2e-43	1e-44	2e-57	2e-53	6e-44	1e-38	3e-43	3e-29	2e-17	4e-18		0
121998005	Halorhodospira_halophila_SL1	NC_008789.faa	121998005	MTEAESQVWVVDDDRSIRWVLEKALRRSGHGVRTFESGDAALEALRREEPDVLITDLRMPGLGGHDLLQQVQASTPQLPVIVITAYSDLDAAVSSYEGGAFEYLPKPFDVDEAVDLAGRAIASRRKGAAAEAAGGGSADILGEAPAMQEVFRAIGRLSRSSVTVLLTGESGSGKELVARALHRHSPRSDGPFVALNMAAIPHDLMESELFGHEKGAFTGAQQTRRGRFEQADGGTLFLDEIGDMPADLQTRLLRVLADGEFYRVGAHTAMKVDVRIIAATHQDLEQRVVEGRFREDLYHRLNVIRIQLPPLRERREDIPALARRFLAAAAQELNVDPKALHPDVERELMRLDWPGNVRQLENTCRWLTVMASGQEIVPEDLPADLRRGSPGGSPGGTDS…	458	eselfghekgaftga		gaftga	__	y	YP_001002792.1	nitrogen metabolism transcriptional regulator, NtrC, Fis family	2e-65	4e-61	6e-59	2e-56	2e-54	2e-49	6e-95	1e-61	7e-60	2e-61	9e-58	7e-55	1e-51	1e-47	5e-59	7e-56	2e-59	6e-57	2e-49	9e-61	6e-61	2e-53	3e-52	7e-57	3e-62	2e-45	1e-49	2e-58	6e-54	9e-42	2e-40	1e-44	5e-34	2e-18	6e-19		0
148550125	Pseudomonas_putida_F1	NC_009512.faa	148550125	MSRSETVWIVDDDRSIRWVLEKALQQEGMTTQSFDSADGVMGRLARQQPDVIISDIRMPGTSGLDLLAQIREQHPRLPVIIMTAHSDLDSAVASYQGGAFEYLPKPFDVDEAVSLVKRANQHAQEQQGLDVPQNLARTPEIIGEAPAMQEVFRAIGRLSHSNITVLINGESGTGKELVAHALHRHSPRAASPFIALNMAAIPKDLMESELFGHEKGAFTGAANLRRGRFEQADGGTLFLDEIGDMPADTQTRLLRVLADGEFYRVGGHVPVKVDVRIIAATHQNLESLVQAGKFREDLFHRLNVIRIHIPRLADRREDIPALARHFLARAAQELAVEPKILKPETEEFIRNLPWPGNVRQMENTCRWITVMASSREVLIGDLPPELLNLPQDAAPVTNW…	458	eselfghekgaftga		gaftga	__	y	YP_001270227.1	nitrogen metabolism transcriptional regulator NtrC	2e-66	2e-64	3e-57	2e-55	1e-54	9e-49	1e-102	3e-65	1e-59	4e-62	4e-59	7e-48	2e-53	6e-49	3e-60	3e-59	3e-57	6e-56	4e-44	2e-56	5e-59	1e-52	2e-52	1e-57	8e-62	2e-43	1e-44	2e-57	2e-53	7e-44	1e-38	3e-43	3e-29	2e-17	4e-18		0
218697712	Escherichia_coli_55989	NC_011748.faa	218697712	MTHDNIDILVVDDDISHCTILQALLRGWGYNVALANSGRQALEQVRERVFDLVLCDVRMAEMDGIATLKEIKALNPAIPVLIMTAYSSVETAVEALKTGALDYLIKPLDFDTLQATLEKALAHTHSIDAETPAVTASQFGMVGKSPAMQHLLSEIALVAPSEATVLIHGDSGTGKELVARAIHASSARSEKPLVTLNCAALNESLLESELFGHEKGAFTGADKRREGRFVEADGGTLFLDEIGDISPMMQVRLLRAIQEREVQRVGSNQTISVDVRLIAATHRDLAAEVNAGRFRQDLYYRLNVVAIEVPSLRQRREDIPLLASHFLQRFAERNRKAVKGFTPQAMDLLIHYDWPGNIRELENAVERSVVLLTGEYISERELPLAIASTPIPLGQSQDI…	458	eselfghekgaftga		gaftga	__	y	YP_002405379.1	transcriptional regulatory protein ZraR	1e-75	7e-67	1e-66	7e-68	3e-66	8e-61	2e-60	4e-70	1e-128	5e-72	1e-72	1e-55	6e-63	6e-59	6e-72	1e-65	9e-66	4e-64	2e-61	2e-64	3e-67	4e-57	7e-59	4e-68	1e-69	7e-54	4e-55	2e-60	7e-59	6e-42	6e-43	2e-42	1e-37	6e-17	2e-18		0
83814743	Salinibacter_ruber_DSM_13855	NC_007677.faa	83814743	MPTILVVDDEASIRRTLREILEYEDFGVEEAVDGEEALVALRENAYDLVILDVKMPKMDGMEVLETIADEGYEVPVLMISGHGTIETAVESTKLGAFDFIEKPPDLNRLLVTVRNALDHGELEVENRRMRQTITEQNTGDLPPIIGESDEIQAIKDTIERVAPTEARVLVSGENGTGKELVAKWLHHKSGRADEPMVEVNCAAIPSELIESELFGHEKGAFTGATEQRIGKFEQAHEGTLFLDEIGDMSLSAQAKVLRVLEEHEIERVGGEHTISVDVRVVAATNKDLMEEIEEGRFREDLYHRIGVILIDVPPLRDRREDIPPLTRHIAERVAQRDGLPPKDFAEEAIQRLQRYDWRGNVRELHNVIERLLILVEGDVIEGDDIDQFVQPGGNGDGPT…	458	eselfghekgaftga		gaftga	__	y	YP_445327.1	C4-dicarboxylate transport transcriptional regulatory protein	3e-67	2e-66	1e-63	4e-59	1e-62	1e-52	3e-59	5e-66	4e-65	2e-63	1e-55	2e-49	2e-55	3e-52	3e-64	8e-59	2e-62	5e-67	6e-61	3e-63	3e-65	4e-53	4e-55	1e-58	5e-65	5e-50	2e-51	5e-59	2e-58	7e-39	1e-42	4e-40	8e-35	5e-13	5e-15		0
167036090	Pseudomonas_putida_GB_1	NC_010322.faa	167036090	MSRSETVWIVDDDRSIRWVLEKALQQEGMTTQSFDSADGVMGRLARQQPDVIISDIRMPGASGLDLLAQIREQHPRLPVIIMTAHSDLDSAVASYQGGAFEYLPKPFDVDEAVSLVKRANQHAQEQQGLDVPQNLARTPEIIGEAPAMQEVFRAIGRLSHSNITVLINGESGTGKELVAHALHRHSPRAASPFIALNMAAIPKDLMESELFGHEKGAFTGAANLRRGRFEQADGGTLFLDEIGDMPADTQTRLLRVLADGEFYRVGGHVPVKVDVRIIAATHQNLESLVQAGKFREDLFHRLNVIRIHIPRLADRREDIPALARHFLARAAQELAVEPKVLKPETEEFIRNLPWPGNVRQMENTCRWITVMASSREVLIGDLPPELLNLPQDAAPVTNW…	458	eselfghekgaftga		gaftga	__	y	YP_001671321.1	nitrogen metabolism transcriptional regulator NtrC	2e-66	2e-64	3e-57	2e-55	9e-55	1e-48	1e-102	3e-65	9e-60	4e-62	3e-59	6e-48	2e-53	5e-49	3e-60	3e-59	3e-57	5e-56	4e-44	2e-56	7e-59	1e-52	1e-52	1e-57	5e-62	2e-43	9e-45	2e-57	1e-53	6e-44	9e-39	4e-43	3e-29	1e-17	2e-18		0
28896892	Vibrio_parahaemolyticus	NC_004603.faa	28896892	MSKGYVWVVDDDSSIRWVMEKTLSSANIKCETYADGESVLMALEREVPDVLVSDIRMPGIDGLELLKQVQRDYPDLPVIIMTAHSDLDAAVNAYQKGAFEYLPKPFDIDETLTLVERAIAHSHENKREQLSSEDAPADTPEIIGEAPAMQEVFRAIGRLSRSSISVLINGESGTGKELVAHALHRHSPRANKPFIALNMAAIPKDLIESELFGHEKGAFTGANSVRQGRFEQANGGTLFLDEIGDMPLDIQTRLLRVLADGQFYRVGGHSPIRVDVRIVAATHQNLEKLVHQGDFREDLFHRLNVIRVQIPALRERKQDIEKLTQHFLVRAADELGVETKTLHPSTVEILNRLNWPGNVRQLENICRWLTVMASGSEVLPNDLPSELLEEKKTVSDSTK…	458	eselfghekgaftga		gaftga	__	y	NP_796497.1	nitrogen regulation protein	3e-66	1e-67	3e-59	5e-54	2e-55	1e-51	1e-104	9e-64	2e-59	2e-65	2e-60	1e-47	8e-52	9e-51	3e-60	3e-60	2e-56	3e-62	8e-51	3e-61	3e-61	7e-58	6e-56	2e-57	1e-63	3e-47	1e-45	1e-64	5e-58	4e-43	9e-46	3e-43	5e-31	3e-16	1e-17		0
218702639	Escherichia_coli_IAI39	NC_011750.faa	218702639	MTHDNIDILVVDDDISHCTILQALLRGWGYNVALANSGRQALEQVRERVFDLVLCDVRMAEMDGIATLKEIKALNPAIPVLIMTAYSSVETAVEALKTGALDYLIKPLDFDNLQATLEKALAHTHSIDAETPAVSASQFGMVGKSPAMQHLLSEIALVAPSEATVLIHGDSGTGKELVARAIHASSARSEKPLVTLNCAALNESLLESELFGHEKGAFTGADKRREGRFVEADGGTLFLDEIGDISPMMQVRLLRAIQEREVQRVGSNQTISVDVRLIAATHRDLAAEVNAGRFRQDLYYRLNVVAIEVPSLRQRREDIPLLTNHFLQRFAERNRKAVKGFTPQAMDLLIHYDWPGNIRELENAVERAVVLLTGEYISERELPLAIASTPIPLVQSQDI…	458	eselfghekgaftga		gaftga	__	y	YP_002410268.1	transcriptional regulatory protein ZraR	9e-75	6e-67	2e-66	1e-67	4e-66	6e-60	6e-60	4e-70	1e-128	2e-72	6e-73	2e-55	5e-63	2e-58	5e-72	9e-66	8e-67	1e-63	7e-62	5e-65	4e-68	8e-57	2e-59	3e-68	2e-69	5e-54	1e-54	8e-61	7e-60	2e-41	3e-43	7e-42	7e-38	5e-17	6e-19		0
148264075	Geobacter_uraniumreducens_Rf4	NC_009483.faa	148264075	MTGRILIVEDDETFRSFLRTILEDVGHEVQEAGDGLKGLRLLRRENFDLVISDLKMPGKSGLELFRETRQDSSPPQFIFLTAFGKVEEAVSAIKEGAVDFLTKPLSDPDTLLVLVDKVIASQGRARDYLSLKEVEAAGLPPEDLIFAGAAMRDIRKMVHEVAATTASVLIYGESGTGKELVARTIHLLSPRRTAAFVPLNCAAIPENLLESELFGHEKGAFTGAIQARHGKFELARGGTIFLDEIGEMPLSLQVKLLRVLQERVFERVGGAREIKADVRVIAATNRNLQEEVSERRFREDLYYRLNVFPLSLPPLRERNDAVHLLADYFLRRFSRQVGKKLTGIDDGAFNAMKSYDWPGNIRELQNVMERAVILAHDVVRYNNLPDQMLAKSASTARGG…	458	eselfghekgaftga		gaftga	__	y	YP_001230781.1	two component, sigma-54 specific, Fis family transcriptional regulator	5e-70	4e-77	5e-70	1e-70	1e-67	2e-53	1e-58	2e-66	1e-60	2e-70	7e-60	3e-51	3e-63	1e-59	8e-68	6e-67	2e-67	3e-65	1e-63	5e-71	2e-71	8e-55	2e-61	3e-65	2e-77	8e-55	5e-53	6e-65	2e-61	2e-39	5e-50	9e-48	2e-35	1e-16	1e-15		0
108758352	Myxococcus_xanthus_DK_1622	NC_008095.faa	108758352	MPASVLIVDDEKNILLTLSQSLQLAGYQTHLANSGQVALDVVSARPVDAVLMDVKMPDMDGLTALAKLTELKPELPVIMMSGHGTIDTAVKATQLGARDFLEKPIARERLLVALRNVLKHQAAMAELQELRAQLGRYDMVGSGPAMQRIFSLIQRTAPSEGRVLITGENGTGKELIARALHQHSKRKGQPFVKLNCAAVPHELIESELFGHEKGAFTGAVSVRRGKFELAHEGTLFLDEIGDMPQAMQAKLLRVLQEGELERVGGAETHKVDVRVVAATNKNLEAEIAAGRFREDLYYRINVVQIHSPPLRERREDLPDLIKTFLDEACAKNGRRPLTLSPDALAVMSAYDYPGNVRELRNLVERLAILCEGPIVTRTDALELLPRGRNVPPPAPVETP…	458	eselfghekgaftga		gaftga	__	y	YP_633306.1	sigma-54 dependent DNA-binding reponse regulator CrdA	2e-74	1e-64	4e-64	5e-60	1e-61	2e-49	1e-66	5e-71	6e-65	3e-70	7e-57	4e-53	1e-57	4e-55	2e-66	2e-66	5e-65	7e-64	7e-57	5e-69	2e-70	3e-55	1e-58	1e-66	3e-73	9e-53	2e-51	1e-60	4e-64	7e-41	4e-45	6e-46	2e-28	6e-18	3e-19		0
254788246	Teredinibacter_turnerae_T7901	NC_012997.faa	254788246	MHKPNLVWIIDDDRSIRWVLEKALQQSGITTQSFESGDKALLHIDKTQPDAIISDVRMPGTDGLTLLSNLHTEHPSLPIIIMTAHSDLDSAVSAYQGGAFEYLPKPFDVDEAVAVTQRALAHASEQQQDIAPPEPELETEIIGEAPAMQEVFRAIGRLSQSNITVLINGESGTGKELVARALHRHSPRKEGPFIALNMAAIPRDLIESELFGHEKGAFTGAGAQRQGRFQQADGGTLFLDEIGDMPAETQTRLLRVLADGEFYRVGGHTAIKVDVRIIAATHQNLEHLVEDNRFREDLFHRLNVIRIHLPKLSNRREDIPKLAHHFLRKAANELDVEPKILTTETEAYLSNLSWPGNVRQLENTCRWITVMASGREVHVQDLPPELMEVKRAETPSGDW…	458	eselfghekgaftga		gaftga	__	y	YP_003075675.1	nitrogen regulation protein	1e-65	1e-64	1e-62	4e-59	5e-54	7e-49	2e-99	9e-63	6e-61	1e-64	2e-61	3e-49	2e-53	3e-51	1e-58	5e-58	1e-57	2e-58	2e-44	4e-59	6e-59	1e-52	8e-55	2e-58	1e-62	4e-44	4e-45	2e-57	1e-56	8e-44	3e-40	2e-42	3e-32	3e-19	3e-17		0
170021993	Escherichia_coli_C_ATCC_8739	NC_010468.faa	170021993	MTHDNIDILVVDDDISHCTILQALLRGWGYNVALANSGRQALEQVRERVFDLVLCDVRMAEMDGIATLKEIKALNPAIPVLIMTAYSSVETAVEALKTGALDYLIKPLDFDNLQATLEKALAHTHSIDAETPAVTASQFGMVGKSPAMQHLLSEIALVAPSEATVLIHGDSGTGKELVARAIHASSARSEKPLVTLNCAALNESLLESELFGHEKGAFTGADKRREGRFVEADGGTLFLDEIGDISPMMQVRLLRAIQEREVQRVGSNQTISVDVRLIAATHRDLAAEVNAGRFRQDLYYRLNVVAIEVPSLRQRREDIPLLAGHFLQRFAERNRKAVKGFTPQAMDLLIHYDWPGNIRELENAVERAVVLLTGEYISERELPLAIASTPIPLGQSQDI…	458	eselfghekgaftga		gaftga	__	y	YP_001726947.1	transcriptional regulatory protein ZraR	6e-75	5e-67	6e-67	6e-68	3e-67	4e-60	4e-60	4e-70	1e-129	3e-72	2e-72	3e-55	3e-63	1e-58	1e-71	2e-65	7e-66	7e-64	4e-61	3e-64	3e-67	6e-57	5e-59	4e-68	8e-70	6e-54	6e-55	2e-60	9e-59	2e-41	8e-43	9e-42	2e-37	7e-17	3e-18		0
253775366	Escherichia_coli_BL21_DE3_	NC_012947.faa	253775366	MTHDNIDILVVDDDISHCTILQALLRGWGYNVALANSGRQALEQVRERVFDLVLCDVRMAEMDGIATLKEIKALNPAIPVLIMTAYSSVETAVEALKTGALDYLIKPLDFDNLQATLEKALAHTHSIDAETPAVTASQFGMVGKSPAMQHLLSEIALVAPSEATVLIHGDSGTGKELVARAIHASSARSEKPLVTLNCAALNESLLESELFGHEKGAFTGADKRREGRFVEADGGTLFLDEIGDISPMMQVRLLRAIQEREVQRVGSNQTISVDVRLIAATHRDLAAEVNAGRFRQDLYYRLNVVAIEVPSLRQRREDIPLLAGHFLQRFAERNRKAVKGFTPQAMDLLIHYDWPGNIRELENAVERAVVLLTGEYISERELPLAIASTPIPLGQSQDI…	458	eselfghekgaftga		gaftga	__	y	YP_003038197.1	two component, sigma54 specific, transcriptional regulator, Fis family	6e-75	5e-67	6e-67	6e-68	3e-67	4e-60	4e-60	4e-70	1e-129	3e-72	2e-72	3e-55	3e-63	1e-58	1e-71	2e-65	7e-66	7e-64	4e-61	3e-64	3e-67	6e-57	5e-59	4e-68	8e-70	6e-54	6e-55	2e-60	9e-59	2e-41	8e-43	9e-42	2e-37	7e-17	3e-18		0
254163946	Escherichia_coli_B_REL606	NC_012967.faa	254163946	MTHDNIDILVVDDDISHCTILQALLRGWGYNVALANSGRQALEQVRERVFDLVLCDVRMAEMDGIATLKEIKALNPAIPVLIMTAYSSVETAVEALKTGALDYLIKPLDFDNLQATLEKALAHTHSIDAETPAVTASQFGMVGKSPAMQHLLSEIALVAPSEATVLIHGDSGTGKELVARAIHASSARSEKPLVTLNCAALNESLLESELFGHEKGAFTGADKRREGRFVEADGGTLFLDEIGDISPMMQVRLLRAIQEREVQRVGSNQTISVDVRLIAATHRDLAAEVNAGRFRQDLYYRLNVVAIEVPSLRQRREDIPLLAGHFLQRFAERNRKAVKGFTPQAMDLLIHYDWPGNIRELENAVERAVVLLTGEYISERELPLAIASTPIPLGQSQDI…	458	eselfghekgaftga		gaftga	__	y	YP_003047054.1	fused DNA-binding response regulator in two-component regulatory system with ZraS: response regulator/sigma54 interaction protein	6e-75	5e-67	6e-67	6e-68	3e-67	4e-60	4e-60	4e-70	1e-129	3e-72	2e-72	3e-55	3e-63	1e-58	1e-71	2e-65	7e-66	7e-64	4e-61	3e-64	3e-67	6e-57	5e-59	4e-68	8e-70	6e-54	6e-55	2e-60	9e-59	2e-41	8e-43	9e-42	2e-37	7e-17	3e-18		0
15804595	Escherichia_coli_O157H7_EDL933	NC_002655.faa	15804595	MTHDNIDILVVDDDISHCTILQALLRGWGYNVALANSGRQALEQVRERVFDLVLCDVRMAEMDGIATLKEIKALNPAIPVLIMTAYSSVETAVEALKTGALDYLIKPLDFDNLQATLEKALAHTHIIDAETPAVTASQFGMVGKSPAMQHLLSEIALVAPSEATVLIHGDSGTGKELVARAIHASSARSEKPLVTLNCAALNESLLESELFGHEKGAFTGADKRREGRFVEADGGTLFLDEIGDISPMMLVRLLRAIQEREVQRVGSNQTISVDVRLIAATHRDLAAEVNAGRFRQDLYYRLNVVAIEVPSLRQRREDIPLLAGHFLQRFAERNRKAVKGFTPQAMDLLIHYDWPGNIRELENAVERAVVLLTGEYISERELPLAIASTPIPLAQSLDI…	458	eselfghekgaftga		gaftga	__	y	NP_290636.1	transcriptional regulatory protein ZraR	5e-74	4e-66	7e-66	5e-67	3e-66	4e-59	4e-59	3e-69	1e-128	3e-71	1e-71	3e-54	3e-62	1e-57	1e-70	2e-64	6e-65	6e-63	3e-60	3e-63	3e-66	6e-56	4e-58	4e-67	1e-68	6e-53	6e-54	2e-59	7e-58	2e-40	7e-42	7e-41	1e-36	8e-16	4e-17		0
15834181	Escherichia_coli_O157H7	NC_002695.faa	15834181	MTHDNIDILVVDDDISHCTILQALLRGWGYNVALANSGRQALEQVRERVFDLVLCDVRMAEMDGIATLKEIKALNPAIPVLIMTAYSSVETAVEALKTGALDYLIKPLDFDNLQATLEKALAHTHIIDAETPAVTASQFGMVGKSPAMQHLLSEIALVAPSEATVLIHGDSGTGKELVARAIHASSARSEKPLVTLNCAALNESLLESELFGHEKGAFTGADKRREGRFVEADGGTLFLDEIGDISPMMLVRLLRAIQEREVQRVGSNQTISVDVRLIAATHRDLAAEVNAGRFRQDLYYRLNVVAIEVPSLRQRREDIPLLAGHFLQRFAERNRKAVKGFTPQAMDLLIHYDWPGNIRELENAVERAVVLLTGEYISERELPLAIASTPIPLAQSLDI…	458	eselfghekgaftga		gaftga	__	y	NP_312954.1	transcriptional regulatory protein ZraR	5e-74	4e-66	7e-66	5e-67	3e-66	4e-59	4e-59	3e-69	1e-128	3e-71	1e-71	3e-54	3e-62	1e-57	1e-70	2e-64	6e-65	6e-63	3e-60	3e-63	3e-66	6e-56	4e-58	4e-67	1e-68	6e-53	6e-54	2e-59	7e-58	2e-40	7e-42	7e-41	1e-36	8e-16	4e-17		0
209396243	Escherichia_coli_O157_H7_EC4115	NC_011353.faa	209396243	MTHDNIDILVVDDDISHCTILQALLRGWGYNVALANSGRQALEQVRERVFDLVLCDVRMAEMDGIATLKEIKALNPAIPVLIMTAYSSVETAVEALKTGALDYLIKPLDFDNLQATLEKALAHTHIIDAETPAVTASQFGMVGKSPAMQHLLSEIALVAPSEATVLIHGDSGTGKELVARAIHASSARSEKPLVTLNCAALNESLLESELFGHEKGAFTGADKRREGRFVEADGGTLFLDEIGDISPMMLVRLLRAIQEREVQRVGSNQTISVDVRLIAATHRDLAAEVNAGRFRQDLYYRLNVVAIEVPSLRQRREDIPLLAGHFLQRFAERNRKAVKGFTPQAMDLLIHYDWPGNIRELENAVERAVVLLTGEYISERELPLAIASTPIPLAQSLDI…	458	eselfghekgaftga		gaftga	__	y	YP_002273521.1	response regulator ZraR	5e-74	4e-66	7e-66	5e-67	3e-66	4e-59	4e-59	3e-69	1e-128	3e-71	1e-71	3e-54	3e-62	1e-57	1e-70	2e-64	6e-65	6e-63	3e-60	3e-63	3e-66	6e-56	4e-58	4e-67	1e-68	6e-53	6e-54	2e-59	7e-58	2e-40	7e-42	7e-41	1e-36	8e-16	4e-17		0
254796002	Escherichia_coli_O157_H7_TW14359	NC_013008.faa	254796002	MTHDNIDILVVDDDISHCTILQALLRGWGYNVALANSGRQALEQVRERVFDLVLCDVRMAEMDGIATLKEIKALNPAIPVLIMTAYSSVETAVEALKTGALDYLIKPLDFDNLQATLEKALAHTHIIDAETPAVTASQFGMVGKSPAMQHLLSEIALVAPSEATVLIHGDSGTGKELVARAIHASSARSEKPLVTLNCAALNESLLESELFGHEKGAFTGADKRREGRFVEADGGTLFLDEIGDISPMMLVRLLRAIQEREVQRVGSNQTISVDVRLIAATHRDLAAEVNAGRFRQDLYYRLNVVAIEVPSLRQRREDIPLLAGHFLQRFAERNRKAVKGFTPQAMDLLIHYDWPGNIRELENAVERAVVLLTGEYISERELPLAIASTPIPLAQSLDI…	458	eselfghekgaftga		gaftga	__	y	YP_003080839.1	fused DNA-binding response regulator in two-component regulatory system with ZraS: response regulator, sigma54 interaction protein	5e-74	4e-66	7e-66	5e-67	3e-66	4e-59	4e-59	3e-69	1e-128	3e-71	1e-71	3e-54	3e-62	1e-57	1e-70	2e-64	7e-65	6e-63	3e-60	3e-63	3e-66	6e-56	4e-58	4e-67	1e-68	6e-53	6e-54	2e-59	7e-58	2e-40	7e-42	7e-41	1e-36	8e-16	4e-17		0
158319790	Alkaliphilus_oremlandii_OhILAs	NC_009922.faa	158319790	MQGFRILIVDDESEFRDFYELILGDKGYEVYTAFSGEDCLQMVEKNPVDLVITDLKMTGIDGIQLLEKLKDTVPECAVIIITGYGTVETAVEAIRKGAFGYFIKGHNPEELIIEIEKLVKMRSLEASNKRMSEKLTKEQWHLDTKSDKFRNVLTLAEKASESMANVLIYGESGTGKEVLANYIHQLSEEKNNPFIDVNCQVYSKNTIESELFGHEKGAFTGAIERRIGRFEEAAGGTLFLDEIGELTPYVQTKLLRVLDTKSFERMGSNRKISVDFRLICATHRNLEEEVINNNFREDLLYRINTLVIEITPLRERKEDLPDLIRYFFIKYQNEMKKKEIEVSNKTMDFLLNYDYPGNIRELKNIIERIVVLNDEDLIHRHILSCMGQGVGKQDKLSES…	458	eselfghekgaftga		gaftga	__	y	YP_001512297.1	two component, sigma54 specific, Fis family transcriptional regulator	1e-59	2e-61	2e-56	7e-53	2e-51	1e-50	2e-51	9e-55	1e-60	6e-55	9e-53	3e-48	3e-51	2e-53	2e-60	7e-60	1e-61	4e-55	1e-48	9e-59	3e-60	3e-47	4e-52	1e-54	5e-60	1e-44	4e-45	1e-48	6e-53	2e-35	5e-40	6e-39	2e-34	3e-20	1e-23		0
15600318	Pseudomonas_aeruginosa	NC_002516.faa	15600318	MSRSETVWIVDDDRSIRWVLEKALQQEGMTTVSFDSADSVIGRLGRQQPDVIISDIRMPGASGLDLLAQIRELHPRLPVIIMTAHSDLDSAVASYQGGAFEYLPKPFDVDEAVSLVKRANQHAQEQQGLELPANQARTPEIIGEAPAMQEVFRAIGRLSHSNITVLINGESGTGKELVAHALHRHSPRAASPFIALNMAAIPKDLMESELFGHEKGAFTGAAAQRRGRFEQADGGTLFLDEIGDMPADTQTRLLRVLADGEFYRVGGHTPVKVDVRIIAATHQNLESLVRDGKFREDLFHRLNVIRIHIPRLADRREDIPALARHFLSRAAQELAVEPKLLKAETEEYLKNLGWPGNVRQLENTCRWITVMASGREVHIDDLPPELLTQPQDSAPAANW…	458	eselfghekgaftga		gaftga	__	y	NP_253812.1	two-component response regulator NtrC	1e-67	1e-66	2e-61	9e-57	1e-55	8e-51	1e-102	2e-65	6e-60	2e-62	1e-60	1e-48	2e-54	4e-49	1e-60	1e-58	1e-58	4e-57	4e-46	1e-58	4e-61	2e-53	2e-53	4e-58	8e-64	9e-46	5e-45	2e-57	2e-55	8e-43	2e-39	3e-45	5e-30	2e-18	4e-19		0
116053272	Pseudomonas_aeruginosa_UCBPP-PA14	NC_008463.faa	116053272	MSRSETVWIVDDDRSIRWVLEKALQQEGMTTVSFDSADSVIGRLGRQQPDVIISDIRMPGASGLDLLAQIRELHPRLPVIIMTAHSDLDSAVASYQGGAFEYLPKPFDVDEAVSLVKRANQHAQEQQGLELPANQARTPEIIGEAPAMQEVFRAIGRLSHSNITVLINGESGTGKELVAHALHRHSPRAASPFIALNMAAIPKDLMESELFGHEKGAFTGAAAQRRGRFEQADGGTLFLDEIGDMPADTQTRLLRVLADGEFYRVGGHTPVKVDVRIIAATHQNLESLVRDGKFREDLFHRLNVIRIHIPRLADRREDIPALARHFLSRAAQELAVEPKLLKAETEEYLKNLGWPGNVRQLENTCRWITVMASGREVHIDDLPPELLTQPQDSAPAANW…	458	eselfghekgaftga		gaftga	__	y	YP_793595.1	two-component response regulator NtrC	2e-67	2e-66	4e-61	2e-56	2e-55	2e-50	1e-102	4e-65	1e-59	3e-62	2e-60	2e-48	4e-54	8e-49	2e-60	2e-58	3e-58	7e-57	7e-46	2e-58	8e-61	4e-53	3e-53	8e-58	2e-63	2e-45	9e-45	4e-57	4e-55	2e-42	5e-39	6e-45	9e-30	4e-18	8e-19		0
218894224	Pseudomonas_aeruginosa_LESB58	NC_011770.faa	218894224	MSRSETVWIVDDDRSIRWVLEKALQQEGMTTVSFDSADSVIGRLGRQQPDVIISDIRMPGASGLDLLAQIRELHPRLPVIIMTAHSDLDSAVASYQGGAFEYLPKPFDVDEAVSLVKRANQHAQEQQGLELPANQARTPEIIGEAPAMQEVFRAIGRLSHSNITVLINGESGTGKELVAHALHRHSPRAASPFIALNMAAIPKDLMESELFGHEKGAFTGAAAQRRGRFEQADGGTLFLDEIGDMPADTQTRLLRVLADGEFYRVGGHTPVKVDVRIIAATHQNLESLVRDGKFREDLFHRLNVIRIHIPRLADRREDIPALARHFLSRAAQELAVEPKLLKAETEEYLKNLGWPGNVRQLENTCRWITVMASGREVHIDDLPPELLTQPQDSAPAANW…	458	eselfghekgaftga		gaftga	__	y	YP_002443093.1	two-component response regulator NtrC	2e-67	2e-66	4e-61	2e-56	2e-55	2e-50	1e-102	4e-65	1e-59	3e-62	2e-60	2e-48	4e-54	8e-49	2e-60	2e-58	3e-58	7e-57	7e-46	2e-58	8e-61	4e-53	3e-53	8e-58	2e-63	2e-45	9e-45	4e-57	4e-55	2e-42	5e-39	6e-45	9e-30	4e-18	8e-19		0
253700683	Geobacter_M21	NC_012918.faa	253700683	MKGNILVVEDDDTFRAFLETVLQDDGHQVKTAADGEKALGLLRQGSYDLVVSDLKLPGKSGLDLFRETRNDPAAPQFIFLTAYGKVGEAVAAIKEGAVDFLTKPLQDPEVLLRLVRHVIDEQLRERDYLSLKQCEAAGLPPEDLIFAGQAMGPVRKLVHDVAGTMANVLVFGESGTGKELVARIIHQLSSRRNAGFVALNCAAIPETLLESELFGHEKGAFTGAVQARQGKFELARGGTILLDEIGEMPLALQAKLLRVIQERVFERVGGTKEIKADVRLIAATNRNLREEVAQRRFREDLYYRLNVFPVQLPSLRERADSVPVLARYFMQRFSSQTGKALKGIDSDALAALERYRWPGNIRELQNVMERAVILSRDRVGLAALPEEMLRKPEPDALDS…	458	eselfghekgaftga		gaftga	__	y	YP_003021872.1	two component, sigma54 specific, transcriptional regulator, Fis family	4e-68	3e-73	2e-72	2e-69	3e-63	1e-51	3e-60	4e-64	2e-62	7e-68	3e-59	5e-53	6e-61	3e-57	1e-64	1e-63	2e-64	1e-65	5e-61	2e-67	4e-70	2e-52	5e-59	6e-67	1e-72	3e-54	7e-51	2e-65	2e-59	1e-37	8e-49	2e-47	1e-35	7e-19	1e-16		0
146280744	Pseudomonas_stutzeri_A1501	NC_009434.faa	146280744	MSRSENVWIVDDDRSIRWVLEKALQQEGMATQSFDSADSVLARLARQQPDVIISDIRMPGLSGLDMLSQIREQYPRLPVIIMTAHSDLDSAVASYQGGAFEYLPKPFDVDDAVSLVKRANQHAQEQQNQQQPANRHHTPEIIGEAPAMQEVFRAIGRLSHSNITVLINGESGTGKELVAHALHRHSPRSASPFIALNMAAIPKDLMESELFGHEKGAFTGAANQRRGRFEQADGGTLFLDEIGDMPADTQTRLLRVLADGEFYRVGGHTPVRVDVRIIAATHQDLETLVQAGKFREDLFHRLNVIRIHIPRLADRREDIPALAEHFLASAAQELSVETKVLKPETKEYLQHLPWPGNVRQLENTCRWITVMASGREVHVDDLPPELLNQQAEAQPAHNW…	458	eselfghekgaftga		gaftga	__	y	YP_001170897.1	nitrogen regulation protein NtrC	4e-69	3e-64	2e-59	3e-57	3e-58	1e-50	1e-101	3e-65	5e-63	7e-63	2e-61	2e-50	2e-53	8e-50	1e-62	4e-60	7e-59	4e-56	3e-45	1e-56	7e-59	5e-54	1e-52	6e-58	1e-63	3e-44	2e-46	1e-57	1e-55	2e-45	5e-40	7e-46	3e-30	2e-20	3e-19		0
192359227	Cellvibrio_japonicus_Ueda107	NC_010995.faa	192359227	MQKSNKVWIIDDDRSIRWVLEKALQGANIETRVFDSGDSALSQLNRDIPDAIISDIRMPGTDGLTLLSNLHNTHPHIPIIIMTAHSDLDSAVAAYQGGAFEYLPKPFDVDDAVAVTQRALAHAQEQKSEQAPESTPETNTEIIGEAPAMQEVFRAIGRLSQSNITVLINGQSGTGKELVARALHRHSPRRNGPFIALNMAAIPKDLMESELFGHEKGAFTGAAAQRQGRFEQANGGSLFLDEIGDMPAETQTRLLRVLADGEFYRVGGHTPVKVDVRIIAATHQNLEHLVAENRFREDLFHRLNVIRIHIPKLANRREDIPKLARFFLHKAATELNVDTKVLLPETEEFFCSLQWPGNVRQLENTCRWITVMASGREVHIEDLPPELLDHKETSTPADD…	458	eselfghekgaftga		gaftga	__	y	YP_001983990.1	nitrogen regulation protein NR(I)	5e-65	2e-62	2e-62	1e-56	1e-52	1e-48	8e-98	1e-60	1e-58	3e-63	2e-59	6e-50	3e-51	1e-48	1e-56	2e-57	2e-55	2e-55	1e-43	2e-58	3e-59	5e-53	3e-51	8e-58	2e-61	6e-44	6e-48	4e-61	4e-56	2e-42	8e-40	5e-44	2e-32	4e-17	4e-20		0
197334076	Vibrio_fischeri_MJ11	NC_011184.faa	197334076	MSKGFIWVVDDDSSIRWVLEKTLTSTNMMCESFGDAESVIQALERNVPDVIISDIRMPGMDGLSLLHHIQENYPELPVIIMTAHSDLDAAVSAYQKGAFEYLPKPFDIDETLTLVERALAHSQEQKKQSTNTPKKEHHVPEIIGEAPAMQEVFRAIGRLSRSSISVLINGESGTGKELVAHALHRHSPRANNEFIALNMAAIPKDLIESELFGHEKGAFTGANSVRKGRFEQANGGTLFLDEIGDMPLDIQTRLLRVLADGQFYRVGGHSPVQVDVRIIAATHQNLEKLVTDGEFREDLFHRLNVIRVHIPALRERREDIKKLAEHFLRLAAKELAVECKTLSQSASDKLSQCDWPGNVRQLENTCRWLTVMASSQEVLPSDLPSELFSTPAPQQHQTT…	458	eselfghekgaftga		gaftga	__	y	YP_002154864.1	nitrogen regulation protein	2e-64	3e-68	6e-61	3e-55	3e-55	3e-51	1e-103	2e-61	4e-58	6e-63	6e-62	7e-49	1e-53	1e-49	8e-59	4e-61	4e-57	9e-61	5e-50	7e-61	2e-59	3e-58	4e-54	7e-57	2e-63	2e-50	5e-47	1e-61	4e-58	5e-42	2e-43	1e-44	8e-33	2e-15	2e-16		0
203284656	Borrelia_duttonii_Ly	NC_011229.faa	203284656	MSKLLVADDEKNIREGIATYLEEEGYFVFTASDGEEALETIQNEKIDAIISDLRMPQISGEELLKIVKDRNPNIPFIILTAHGTVDSAVDAMREGAYDFLTKPVDLERLLLIIKRALKKRNDKTQQNVLQKNVIIRKNLSYYEEIFGKSLIMQKILELVKKIAKSKASVLITGESGVGKEVIADAIFDLSNRNDKPFIKVNCAALSESILESELFGHEKGAFTGAISQKKGRFELADKGTIFLDEIVEVSPEVQVKLLRVLQNKTFERVGGETTMQVDIRLLTATNKNIEEEIQKGKFREDLFYRLNIININIPPLRERKDDIPNLTKILIKDVASENNKEEKSISNDALKALYAYDWPGNIRELKNVLESALILSKGKQIVKDDLPPKIKNNTNQSFN…	458	eselfghekgaftga		gaftga	__	y	YP_002222396.1	response regulatory protein	7e-75	2e-71	1e-65	7e-64	1e-58	2e-51	2e-59	7e-62	6e-64	5e-64	9e-63	3e-52	1e-57	2e-56	1e-65	5e-69	5e-68	5e-65	8e-61	2e-62	8e-65	8e-56	2e-55	7e-63	7e-70	2e-56	2e-49	2e-58	2e-61	5e-41	8e-45	5e-44	4e-34	2e-18	1e-20		0
238921704	Edwardsiella_ictaluri_93_146	NC_012779.faa	238921704	MQPGLVWIVDDDSAIRWVLERALTGAGLRCATFENGQAVLTAMSAQTPDVLLSDIRMPGMDGLALLQQIKMRHPLLPVIIMTAHSDLDAAVSAYQQGAFDYLPKPFDIDEAVALVERAISHYQEQQQPARQTPGSDPSADIIGEAAAMQDVFRIIGRLSRSSISVLINGESGTGKELVAHALHRHSPRAKGPFIALNMAAIPRDLIESELFGHEKGAFTGASQIRQGRFEQADGGTLFLDEIGDMPLDVQTRLLRVLADGQFYRIGGYAPVRVDVRIVAATHQNLEQRVQEGKFREDLFHRLNVIRIHLPPLRERREDIPRLARHFLKVAAQELGVEAKVLSPEAEAALIRLPWPGNVRQLENTCRWLTVMAAGQEVLTQDLPAELFERARDERQPVIL…	458	eselfghekgaftga		gaftga	__	y	YP_002935219.1	nitrogen regulation protein NR(I)	1e-65	9e-68	5e-59	5e-56	7e-56	1e-51	1e-116	4e-68	1e-58	7e-66	9e-59	1e-50	2e-56	4e-51	1e-60	1e-60	1e-59	3e-59	6e-49	1e-60	7e-61	1e-56	2e-55	2e-59	2e-67	6e-47	3e-48	9e-62	3e-55	2e-45	7e-43	4e-40	3e-32	5e-20	3e-18		0
170719602	Pseudomonas_putida_W619	NC_010501.faa	170719602	MSRSETVWIVDDDRSIRWVLEKALQQEGMTTQSFDSADGVMGRLARQQPDVIISDIRMPGASGLDLLAQIRDQHPRLPVIIMTAHSDLDSAVASYQGGAFEYLPKPFDVDEAVSLVKRANQHAQEQQGLDVPQALARTPEIIGEAPAMQEVFRAIGRLSHSNITVLINGESGTGKELVAHALHRHSPRAASPFIALNMAAIPKDLMESELFGHEKGAFTGAANLRRGRFEQADGGTLFLDEIGDMPADTQTRLLRVLADGEFYRVGGHVPVKVDVRIIAATHQNLESLVQAGKFREDLFHRLNVIRIHIPRLADRREDIPALARHFLGRAAQELAVEPKLLKPETEEFIRNLPWPGNVRQLENTCRWITVMASSREVLIGDLPPELLNLPQDAAPVTNW…	458	eselfghekgaftga		gaftga	__	y	YP_001747290.1	nitrogen metabolism transcriptional regulator, NtrC, Fis family	4e-67	2e-64	3e-57	2e-55	2e-54	7e-49	1e-102	4e-65	7e-60	4e-62	3e-59	6e-48	3e-53	5e-49	2e-60	2e-59	5e-57	5e-56	6e-44	1e-56	3e-59	1e-52	1e-52	9e-58	7e-62	2e-43	7e-45	2e-57	1e-53	2e-43	1e-38	4e-43	2e-29	2e-17	8e-19		0
54310548	Photobacterium_profundum_SS9	NC_006370.faa	54310548	MSKGLIWVVDDDSSIRWVLERTLNAAGLQCETFASADNVIEALERNVPDVLVSDLRMPGTDGLTLLRSLQKDFPALPVIIMTAHSDLDAAVNAYQEGAFEYLPKPFDIDEAVNLVERAVTHSQEQKRQQQPESDTKAVPEIIGEAPAMQEVFRAIGRLSRSSISVLINGESGTGKELVAHALHRHSPRSKQAFIALNMAAIPKDLIESELFGHEKGAFTGANSVRQGRFEQANGGTLFLDEIGDMPLDIQTRLLRVLADGQFYRVGGHSAVNVDVRIIAATHQNLEKLVADGGFREDLFHRLNVIRVHIPSLKDRRQDIPQLTRHFLQRASDELAVEVKTLHPDTVDVITNLNWPGNVRQLENTCRWLTVMASGNEILPSDLPPELLEAPTLINGEPTN…	458	eselfghekgaftga		gaftga	__	y	YP_131568.1	putative nitrogen regulation protein	1e-62	2e-67	1e-60	7e-55	3e-52	1e-46	1e-104	9e-62	3e-61	3e-66	2e-60	3e-49	7e-52	3e-50	7e-59	1e-59	4e-57	6e-58	8e-50	2e-60	8e-60	2e-53	9e-54	3e-62	2e-62	1e-48	1e-46	2e-59	2e-57	7e-39	3e-42	2e-42	3e-31	4e-16	5e-18		0
85060210	Sodalis_glossinidius_morsitans	NC_007712.faa	85060210	MQRGIVWIVDDDSSIRWVLERALTGAGLTCTTFEGGSQVLDALATQTPNVLLSDIRMPGIDGLALLKQIKQRYPMLPVIIMTAHSDLDAAVSAYQQGTFDYLPKPFDIDEAVALVERAVSHYLEQQQPPRSQPASGPTADIIGEAPAMQDVFRIIGRLSRSSISVLINGESGTGKELVAHALHRHSPRAKAPFIALNMAAIPKDLIESELFGHEKGAFTGANQIRQGRFEQADGGTLFLDEIGDMPLDVQTRLLRVLADGQFYRVGGYAPIKVDVRIIAATHQNLELRVQEGRFREDLFHRLNVIRVHLPPLRERWEDIPRLARYFLQVAARELGVEPKNMHPETETALTHLPWPGNVRQLENTCRWLTVMAAGQEVLIQDLPPELFETTAPDNVVQSL…	458	eselfghekgaftga		gaftga	__	y	YP_455912.1	nitrogen regulation protein NR(I)	3e-66	7e-66	4e-60	1e-54	3e-57	7e-52	1e-117	3e-69	1e-59	7e-66	9e-56	1e-47	8e-56	2e-48	1e-60	2e-61	2e-55	7e-59	3e-47	4e-58	1e-59	5e-59	7e-54	5e-60	1e-64	3e-47	2e-47	4e-61	2e-54	3e-42	3e-40	5e-41	1e-29	6e-19	2e-19		0
59710702	Vibrio_fischeri_ES114	NC_006840.faa	59710702	MSKGFIWVVDDDSSIRWVLEKTLTSTNMMCESFGDAESVIQALERNVPDVIISDIRMPGMDGLSLLHHIQENYPELPVIIMTAHSDLDAAVSAYQKGAFEYLPKPFDIDETLTLVERALAHSQEQKKQSINTPKKEHHVPEIIGEAPAMQEVFRAIGRLSRSSISVLINGESGTGKELVAHALHRHSPRANNEFIALNMAAIPKDLIESELFGHEKGAFTGANSVRKGRFEQANGGTLFLDEIGDMPLDIQTRLLRVLADGQFYRVGGHSPVQVDVRIIAATHQNLEKLVTDGEFREDLFHRLNVIRVHIPALRERREDIKKLAEHFLRLAAKELAVECKTLSQSASDKLSQCDWPGNVRQLENTCRWLTVMASSQEVLPSDLPPELFSTPIPQQQHQI…	458	eselfghekgaftga		gaftga	__	y	YP_203478.1	fused DNA-binding response regulator in two-component regulatory system with NtrB: nitrogen regulatory response regulator/sigma54 interaction protein	2e-64	3e-68	6e-61	4e-55	3e-55	3e-51	1e-102	2e-61	4e-58	8e-63	7e-62	8e-49	1e-53	1e-49	7e-59	5e-61	4e-57	9e-61	7e-50	1e-60	3e-59	2e-58	4e-54	8e-57	2e-63	2e-50	5e-47	2e-61	5e-58	5e-42	2e-43	2e-44	9e-33	2e-15	2e-16		0
197118541	Geobacter_bemidjiensis_Bem	NC_011146.faa	197118541	MKGNILVVEDDGTFRAFLETVLQDDGHQVKTAADGENALRLLKQGSYDVVVSDLKLPGKSGLDLFRETRNDPAAPQFIFLTAYGKVGEAVAAIKEGAVDFLTKPLQDPDVLLRLVRHVIEEQLRERDYLSLKQCEVAGLPPEDLIFAGQAMAPVRKLVHDVAGTMANVLVFGESGTGKELVARTIHQLSSRREAGFVALNCAAIPETLLESELFGHEKGAFTGAVQARQGKFELARGGTILLDEIGEMPLALQAKLLRVIQERVFERVGGTKEIKADVRLIAATNRNLREEVRERRFREDLYYRLNVFPVQLPPLRERGDAVPVLSRYFMQRFSSQTGKTLKGIDADALAALERYRWPGNIRELQNVMERAVILSREKVGLSALPEEMLRTPEPDALDS…	458	eselfghekgaftga		gaftga	__	y	YP_002138968.1	two component, sigma54 specific, transcriptional regulator, Fis family	4e-62	3e-68	6e-67	3e-63	2e-58	3e-49	5e-55	3e-61	5e-56	6e-64	5e-53	7e-50	1e-55	1e-53	4e-60	1e-59	8e-62	2e-59	4e-57	7e-64	3e-66	9e-47	5e-55	8e-61	1e-66	3e-51	6e-48	2e-59	1e-52	7e-33	4e-44	3e-44	2e-28	3e-17	5e-15		0
85857963	Syntrophus_aciditrophicus_SB	NC_007759.faa	85857963	MKKKSEVLVVDDDFAHRTMLKTLISGWGYDVSEADDGQSAIEAVHRRPFDLILMDIRMVRISGIEALEEIRRLNPAIPIILMTAYASVETAVEALKKGAYDYLTKPLDFDELRLVLERGLEHTRLKEENLLLKERLGIRFDRRNIIGRSESMTRLLDLVAQVAPSEATVLLSGESGTGKEVIAAAIHYNSLRKEKPFIKINCAAITETLLESELFGHEKGAFTGADRRKEGKFRQADGGTILLDEVSEMSLAMQVKLLRVLQEREITRVGGDEVIPIDVRVITATNRDLVREIAAGRFREDLYYRLNVVTLQVPPLRERKEDIPLLAAHFLKEFAEKNRKELKGFTPRALDRMLRYSWPGNVRELMNTVERGVVLSRSDYLDESDLSPILLEKESPEEN…	458	eselfghekgaftga		gaftga	__	y	YP_460165.1	response regulator	3e-72	1e-70	1e-63	2e-65	1e-62	3e-59	3e-58	2e-61	5e-86	2e-72	1e-71	3e-59	1e-57	5e-58	2e-66	5e-66	8e-65	2e-66	2e-55	6e-63	4e-65	7e-56	1e-56	1e-69	3e-73	1e-57	2e-55	3e-61	1e-61	3e-39	6e-45	1e-37	7e-33	1e-15	1e-14		0
89897549	Desulfitobacterium_hafniense_Y51	NC_007907.faa	89897549	MKHSQKILILDDETTLRGIIAQRLKRKGYDVLEAGTASAGLSFLKDTLIDAVLLDIKLPDGDGLILLPKIKQMQTDLQVIMLTGNGTIESAIEAMKLGAYDYLTKPCNLSELEITLQKALEKRKLLMENTGLRQVVNRQTSEFKIVAESEAMVALLEITRKVAQTDTSVLIQGESGVGKDLIAQAIHFWSSRVNQPYIPVNAGAIPEALIESELFGHEKGAFTGAGTQKIGLVEMADNGTLFLDEIGEMPLAIQVKLLRFLESGEFRRVGDTRLRRVDVRIVAATNRDLRQEITQGRFREDLFYRLNGLTLLVPPLRERRRDIIPLVHHFLNTRRKDLLHKQYSLLPETQEQLLNYSFPGNTRELFHLIERGQILSSDGTISPSDIWPEKSAQALKTPA…	458	eselfghekgaftga		gaftga	__	y	YP_521036.1	hypothetical protein DSY4803	7e-59	4e-56	9e-58	3e-51	2e-61	5e-48	1e-55	6e-63	3e-50	1e-60	4e-57	5e-54	4e-61	6e-48	1e-58	2e-55	1e-58	5e-56	5e-46	2e-55	5e-57	2e-49	6e-54	3e-51	2e-60	2e-42	3e-48	2e-57	9e-56	2e-37	8e-42	2e-41	2e-27	2e-19	2e-18		0
15642742	Vibrio_cholerae	NC_002505.faa	15642742	MSMSRGYVWVVDDDSSIRWVMEKTLSSAHIKCETFADAESVLLALERETPDVLVSDIRMPGMDGIALLNQVHQRTPELPVIIMTAHSDLDAAVNAYQQGAFEYLPKPFDVDETLTLVERAIAHGQEQRKTSHRPSENYSAPEIIGEAPAMQEVFRAIGRLSRSSISVLINGESGTGKELVAHALHRHSPRAQKPFIALNMAAIPKDLIESELFGHEKGAFTGANTVRQGRFEQANGGTLFLDEIGDMPLDIQTRLLRVLADGQFYRVGGHVAIKVDVRIVAATHQNLEKLVHQGKFREDLFHRLNVIRIHIPSLRERRQDIEKLTKHFLALAAKELGVEMKTLNPRTVDILTKLDWPGNVRQLENMCRWLTVMASGSEVLPSDLPSELLSERKASHFDN…	458	eselfghekgaftga		gaftga	__	y	NP_232375.1	nitrogen regulation protein NR(I)	2e-66	1e-67	1e-59	3e-55	3e-55	1e-50	1e-106	3e-62	5e-62	3e-67	8e-59	4e-48	4e-54	2e-50	2e-59	9e-62	6e-59	1e-62	3e-51	4e-62	4e-61	6e-58	8e-54	1e-59	4e-62	5e-48	1e-46	1e-63	9e-59	2e-41	3e-46	1e-41	3e-31	1e-16	1e-17		0
147674381	Vibrio_cholerae_O395	NC_009457.faa	147674381	MSMSRGYVWVVDDDSSIRWVMEKTLSSAHIKCETFADAESVLLALERETPDVLVSDIRMPGMDGIALLNQVHQRTPELPVIIMTAHSDLDAAVNAYQQGAFEYLPKPFDVDETLTLVERAIAHGQEQRKTSHRPSENYSAPEIIGEAPAMQEVFRAIGRLSRSSISVLINGESGTGKELVAHALHRHSPRAQKPFIALNMAAIPKDLIESELFGHEKGAFTGANTVRQGRFEQANGGTLFLDEIGDMPLDIQTRLLRVLADGQFYRVGGHVAIKVDVRIVAATHQNLEKLVHQGKFREDLFHRLNVIRIHIPSLRERRQDIEKLTKHFLALAAKELGVEMKTLNPRTVDILTKLDWPGNVRQLENMCRWLTVMASGSEVLPSDLPSELLSERKASHFDN…	458	eselfghekgaftga		gaftga	__	y	YP_001218236.1	nitrogen regulation protein NR(I)	1e-66	7e-68	5e-60	1e-55	2e-55	7e-51	1e-106	1e-62	2e-62	1e-67	4e-59	2e-48	2e-54	8e-51	1e-59	5e-62	3e-59	6e-63	2e-51	2e-62	2e-61	3e-58	4e-54	7e-60	2e-62	2e-48	6e-47	6e-64	5e-59	9e-42	2e-46	5e-42	1e-31	6e-17	7e-18		0
227082863	Vibrio_cholerae_M66_2	NC_012578.faa	227082863	MSMSRGYVWVVDDDSSIRWVMEKTLSSAHIKCETFADAESVLLALERETPDVLVSDIRMPGMDGIALLNQVHQRTPELPVIIMTAHSDLDAAVNAYQQGAFEYLPKPFDVDETLTLVERAIAHGQEQRKTSHRPSENYSAPEIIGEAPAMQEVFRAIGRLSRSSISVLINGESGTGKELVAHALHRHSPRAQKPFIALNMAAIPKDLIESELFGHEKGAFTGANTVRQGRFEQANGGTLFLDEIGDMPLDIQTRLLRVLADGQFYRVGGHVAIKVDVRIVAATHQNLEKLVHQGKFREDLFHRLNVIRIHIPSLRERRQDIEKLTKHFLALAAKELGVEMKTLNPRTVDILTKLDWPGNVRQLENMCRWLTVMASGSEVLPSDLPSELLSERKASHFDN…	458	eselfghekgaftga		gaftga	__	y	YP_002811414.1	nitrogen regulation protein NR(I)	2e-66	1e-67	1e-59	3e-55	3e-55	1e-50	1e-106	3e-62	5e-62	3e-67	9e-59	4e-48	4e-54	2e-50	2e-59	9e-62	6e-59	1e-62	3e-51	4e-62	4e-61	6e-58	8e-54	1e-59	5e-62	5e-48	1e-46	1e-63	9e-59	2e-41	3e-46	1e-41	3e-31	1e-16	1e-17		0
229606710	Vibrio_cholerae_MJ_1236	NC_012668.faa	229606710	MSMSRGYVWVVDDDSSIRWVMEKTLSSAHIKCETFADAESVLLALERETPDVLVSDIRMPGMDGIALLNQVHQRTPELPVIIMTAHSDLDAAVNAYQQGAFEYLPKPFDVDETLTLVERAIAHGQEQRKTSHRPSENYSAPEIIGEAPAMQEVFRAIGRLSRSSISVLINGESGTGKELVAHALHRHSPRAQKPFIALNMAAIPKDLIESELFGHEKGAFTGANTVRQGRFEQANGGTLFLDEIGDMPLDIQTRLLRVLADGQFYRVGGHVAIKVDVRIVAATHQNLEKLVHQGKFREDLFHRLNVIRIHIPSLRERRQDIEKLTKHFLALAAKELGVEMKTLNPRTVDILTKLDWPGNVRQLENMCRWLTVMASGSEVLPSDLPSELLSERKASHFDN…	458	eselfghekgaftga		gaftga	__	y	YP_002877358.1	nitrogen regulation protein NR(I)	2e-66	1e-67	1e-59	3e-55	3e-55	1e-50	1e-106	3e-62	5e-62	3e-67	9e-59	4e-48	4e-54	2e-50	2e-59	9e-62	6e-59	1e-62	3e-51	4e-62	4e-61	6e-58	8e-54	1e-59	5e-62	5e-48	1e-46	1e-63	9e-59	2e-41	3e-46	1e-41	3e-31	1e-16	1e-17		0
187918615	Borrelia_hermsii_DAH	NC_010673.faa	187918615	MSKLLVADDEKNIREGIATYLEEEGYFVFTASDGEEALETIENEKIDAIISDLRMPQISGEELLKIVKDKNPNIPFIILTAHGTVDSAVDAMREGAYDFLTKPVDLERLLLIIKRALNGKNDRRHENISQENVIIRKDLNYYERIFGRSLIMQKTLELVKKIAKSKASVLITGESGVGKEIIADAIFDLSNRNDKPFIKVNCAALSESILESELFGHEKGAFTGAISQKKGRFELADKGTIFLDEIVEISPELQVKLLRVLQNKTFERVGGETTMQVDIRLLTATNKNIEEEIKKGRFREDLFYRLNIININIPPLRERKDDIPNLTKTLIKDVASENNREEKSLSNDALKALYAYDWPGNIRELKNVLESALILSKGKQIARDDLPPKIRNNTNQIVK…	458	eselfghekgaftga		gaftga	__	y	YP_001884180.1	sigma-54-dependent transcriptional activator	7e-74	3e-70	8e-66	1e-63	3e-59	3e-50	6e-58	6e-62	1e-63	3e-64	6e-63	2e-51	2e-58	3e-55	1e-65	1e-68	3e-67	1e-64	3e-59	4e-62	1e-64	6e-56	6e-55	7e-63	1e-68	4e-57	1e-49	3e-57	8e-62	9e-41	1e-45	5e-45	1e-33	2e-18	8e-20		0
203288189	Borrelia_recurrentis_A1	NC_011244.faa	203288189	MSKLLVADDEKNIREGIATYLEEEGYFVFTASDGEEALETIQNEKIDAIISDLRMPQISGEELLKIVKDRNLNIPFIILTAHGTVDSAVDAMREGAYDFLTKPVDLERLLLIIKRALKKRNDKTQQNVLQKNVIIRKNLSYYEEIFGKSLIMQKILELVKKIAKSKASVLITGESGVGKEVIADAIFDLSNRNDKPFIKVNCAALSESILESELFGHEKGAFTGAIFQKKGRFELADKGTIFLDEIVEVSPEVQVKLLRVLQNKTFERVGGETTMQVDIRLLTATNKNIEEEIQKGKFREDLFYRLNIININIPPLRERKDDIPNLTKILIKDVASENNKEEKSISNDALKALYAYDWPGNIRELKNVLESALILSKGKQIVKDDLPPKIKNNTNQSFN…	458	eselfghekgaftga		gaftga	__	y	YP_002223204.1	response regulatory protein	7e-75	3e-71	2e-65	8e-64	4e-58	3e-51	2e-59	1e-61	5e-64	8e-64	3e-62	3e-52	1e-57	3e-56	1e-65	7e-69	7e-68	5e-65	1e-60	3e-62	1e-64	9e-56	2e-55	2e-62	7e-70	2e-56	3e-49	2e-58	3e-61	6e-41	8e-45	7e-44	6e-34	3e-18	2e-20		0
156972906	Vibrio_harveyi_ATCC_BAA-1116	NC_009783.faa	156972906	MSKGYVWVVDDDSSIRWVMEKTLSSANIKCETYADGESVLMALEREVPDVLVSDIRMPGIDGLELLKQVQRDYPDLPVIIITAHSDLDAAVNAYQKGAFEYLPKPFDIDETLTLVERAITHSQENKREQLLPDDIPTDTPEIIGEAPAMQEVFRAIGRLSRSSISVLINGESGTGKELVAHALHRHSPRANKPFIALNMAAIPKDLIESELFGHEKGAFTGANSVRQGRFEQANGGTLFLDEIGDMPLDIQTRLLRVLADGQFYRVGGHSPIRVDVRIVAATHQNLEKLVHEGDFREDLFHRLNVIRVQIPALRERKQDIEKLTQHFLVRAADELGVETKTLHPSSVEILNRLDWPGNVRQLENICRWLTVMASGSEVLPSDLPAELLEEKKIATETTS…	458	eselfghekgaftga		gaftga	__	y	YP_001443813.1	response regulator	4e-66	6e-68	3e-59	5e-55	3e-55	9e-52	1e-104	9e-64	4e-60	7e-66	3e-60	5e-47	5e-52	8e-51	4e-60	4e-60	3e-57	9e-62	1e-51	4e-62	3e-61	7e-58	2e-55	6e-57	6e-64	2e-47	8e-46	2e-64	4e-58	7e-43	8e-46	2e-43	3e-31	9e-17	4e-17		0
24115288	Shigella_flexneri_2a	NC_004337.faa	24115288	MTHDNIDILVVDDDISHCTILQALLRGWGYNVALANSGRQALEQVREQVFDLVLCDVRMAEMDGIATLKEIKALNPAIPVLIMTAYSSVETAVEALKTGAQDYLIKPLDFDNLQATLEKALAHTHSIDAETPAVTASQFGMVGKSPAMQHLLSEIALVAPSEATVLIHGDSGTGKELVARAIHASSARSEKPLVTLNCAALNESLLESELFGHEKGAFTGADKRREGRFVEADGGTLFLDEIGDISPMMQVRLLRAIQEREVQRVGSNQTISVDVRLIAATHRDLAAEVNAGRFRQDLYYRLNVVAIEVPSLRQRREDIPLLAGHFLQRFAERNRKAVKGFTPQAMDLLIHYDWPGNIRELENAVERAVVLLTGEYISERELPLAIASTPIPLGQSQDI…	458	eselfghekgaftga		gaftga	__	y	NP_709798.1	transcriptional regulatory protein ZraR	5e-75	5e-67	6e-67	6e-68	3e-67	3e-60	4e-60	4e-70	1e-129	3e-72	2e-72	3e-55	3e-63	1e-58	9e-72	2e-65	6e-66	7e-64	4e-61	3e-64	3e-67	6e-57	5e-59	3e-68	1e-69	6e-54	6e-55	2e-60	9e-59	2e-41	8e-43	9e-42	2e-37	6e-17	3e-18		0
30064714	Shigella_flexneri_2a_2457T	NC_004741.faa	30064714	MTHDNIDILVVDDDISHCTILQALLRGWGYNVALANSGRQALEQVREQVFDLVLCDVRMAEMDGIATLKEIKALNPAIPVLIMTAYSSVETAVEALKTGAQDYLIKPLDFDNLQATLEKALAHTHSIDAETPAVTASQFGMVGKSPAMQHLLSEIALVAPSEATVLIHGDSGTGKELVARAIHASSARSEKPLVTLNCAALNESLLESELFGHEKGAFTGADKRREGRFVEADGGTLFLDEIGDISPMMQVRLLRAIQEREVQRVGSNQTISVDVRLIAATHRDLAAEVNAGRFRQDLYYRLNVVAIEVPSLRQRREDIPLLAGHFLQRFAERNRKAVKGFTPQAMDLLIHYDWPGNIRELENAVERAVVLLTGEYISERELPLAIASTPIPLGQSQDI…	458	eselfghekgaftga		gaftga	__	y	NP_838885.1	transcriptional regulatory protein ZraR	5e-75	5e-67	6e-67	6e-68	3e-67	3e-60	4e-60	4e-70	1e-129	3e-72	2e-72	3e-55	3e-63	1e-58	9e-72	2e-65	6e-66	7e-64	4e-61	3e-64	3e-67	6e-57	5e-59	3e-68	1e-69	6e-54	6e-55	2e-60	9e-59	2e-41	8e-43	9e-42	2e-37	6e-17	3e-18		0
16752452	Chlamydophila_pneumoniae_AR39	NC_002179.faa	16752452	MNPSRGENMAIKNILVVDDEPLLRDFLSELLTSQGFIPDTAENLRNALQMIRSRDYDLVISDMSMPDGSGLDLIKIIKQSSPHTPVLVVTAYGSIENAVEAMHQGAFNYLTKPFSSEALFAFISKAEELKNLVHENLFLHSQTTPDSHPLIAESKAMKDLLAIAKKAASSSANIFIHGESGCGKEVLSFFIHHNSPRANHPYIKVNCAAIPETLLESELFGHEKGAFTGATTKKAGRFELAHKGTLLLDEITEVPVNLQAKLLRAIQEKEIEHLGGTKTLSVDVRILATSNRKLKEAIDDKSFRQDLYYRLNVIPLHLPPLRDRQDDILPLANYFLNKFCRMNNTPLKTLSPKAQELLLNYPWPGNIRELSNVLERVVILENTSLLTEDMLALA	458	eselfghekgaftga		gaftga	__	y	NP_444714.1	sigma-54 dependent response regulator	7e-67	3e-67	9e-64	1e-62	2e-59	2e-53	5e-56	2e-64	3e-61	8e-70	9e-57	2e-50	1e-60	8e-57	1e-60	3e-60	9e-66	3e-63	4e-58	8e-60	2e-60	7e-53	4e-56	2e-62	7e-69	1e-52	6e-57	5e-60	1e-58	2e-41	2e-44	1e-42	8e-32	3e-12	7e-13		0
33241941	Chlamydophila_pneumoniae_TW_183	NC_005043.faa	33241941	MNPSRGENMAIKNILVVDDEPLLRDFLSELLTSQGFIPDTAENLRNALQMIRSRDYDLVISDMSMPDGSGLDLIKIIKQSSPHTPVLVVTAYGSIENAVEAMHQGAFNYLTKPFSSEALFAFISKAEELKNLVHENLFLHSQTTPDSHPLIAESKAMKDLLAIAKKAASSSANIFIHGESGCGKEVLSFFIHHNSPRANHPYIKVNCAAIPETLLESELFGHEKGAFTGATTKKAGRFELAHKGTLLLDEITEVPVNLQAKLLRAIQEKEIEHLGGTKTLSVDVRILATSNRKLKEAIDDKSFRQDLYYRLNVIPLHLPPLRDRQDDILPLANYFLNKFCRMNNTPLKTLSPKAQELLLNYPWPGNIRELSNVLERVVILENTSLLTEDMLALA	458	eselfghekgaftga		gaftga	__	y	NP_876882.1	acetate metabolism regulatory protein	3e-67	1e-67	5e-64	6e-63	1e-59	1e-53	3e-56	9e-65	2e-61	4e-70	4e-57	1e-50	7e-61	4e-57	7e-61	1e-60	5e-66	2e-63	2e-58	4e-60	1e-60	4e-53	2e-56	1e-62	3e-69	7e-53	3e-57	2e-60	7e-59	1e-41	9e-45	8e-43	4e-32	2e-12	4e-13		0
218708182	Vibrio_splendidus_LGP32	NC_011753.faa	218708182	MSKGYVWVVDDDSSIRWVVEKTLSSADIKCETFADAESVLLALERETPDVLVSDIRMPGIDGIELLHQVHQRSPDLPVIIMTAHSDLDAAVNAYQKGAFEYLPKPFDIDETLTLVERAIAHSQEQKREQASEAVEDTNAPEIIGEAPAMQEVFRAIGRLSRSSISVLINGESGTGKELVAHALHRHSPRAKKPFIALNMAAIPKDLIESELFGHEKGAFTGANSVRQGRFEQANGGTLFLDEIGDMPLDIQTRLLRVLSDGQFYRVGGHSAVKVDVRIVAATHQDLERLVHDGGFREDLFHRLNVIRIHIPALRERKQDIEKLTHHFLASAAEELGVEVKTLHPETILKLNQLNWPGNVRQLENICRWLTVMASGSEILPSDLPPELLEEKVVISEGTD…	458	eselfghekgaftga		gaftga	__	y	YP_002415803.1	nitrogen regulation protein NR(I)	1e-65	5e-68	3e-61	1e-56	2e-54	2e-49	1e-104	2e-63	1e-59	2e-66	2e-61	8e-49	7e-53	2e-49	2e-59	9e-59	5e-57	5e-62	7e-50	6e-62	6e-61	2e-54	2e-54	2e-57	2e-61	1e-48	5e-46	1e-61	1e-58	5e-42	2e-43	8e-42	4e-32	1e-17	5e-18		0
15618496	Chlamydophila_pneumoniae_CWL029	NC_000922.faa	15618496	MAIKNILVVDDEPLLRDFLSELLTSQGFIPDTAENLRNALQMIRSRDYDLVISDMSMPDGSGLDLIKIIKQSSPHTPVLVVTAYGSIENAVEAMHQGAFNYLTKPFSSEALFAFISKAEELKNLVHENLFLHSQTTPDSHPLIAESKAMKDLLAIAKKAASSSANIFIHGESGCGKEVLSFFIHHNSPRANHPYIKVNCAAIPETLLESELFGHEKGAFTGATTKKAGRFELAHKGTLLLDEITEVPVNLQAKLLRAIQEKEIEHLGGTKTLSVDVRILATSNRKLKEAIDDKSFRQDLYYRLNVIPLHLPPLRDRQDDILPLANYFLNKFCRMNNTPLKTLSPKAQELLLNYPWPGNIRELSNVLERVVILENTSLLTEDMLALA	458	eselfghekgaftga		gaftga	__	y	NP_224782.1	two component regulator	7e-67	2e-67	1e-63	1e-62	2e-59	2e-53	4e-56	2e-64	3e-61	6e-70	8e-57	2e-50	1e-60	6e-57	1e-60	2e-60	1e-65	3e-63	4e-58	8e-60	2e-60	7e-53	4e-56	2e-62	5e-69	2e-52	6e-57	4e-60	1e-58	2e-41	2e-44	2e-42	8e-32	3e-12	7e-13		0
15836118	Chlamydophila_pneumoniae_J138	NC_002491.faa	15836118	MAIKNILVVDDEPLLRDFLSELLTSQGFIPDTAENLRNALQMIRSRDYDLVISDMSMPDGSGLDLIKIIKQSSPHTPVLVVTAYGSIENAVEAMHQGAFNYLTKPFSSEALFAFISKAEELKNLVHENLFLHSQTTPDSHPLIAESKAMKDLLAIAKKAASSSANIFIHGESGCGKEVLSFFIHHNSPRANHPYIKVNCAAIPETLLESELFGHEKGAFTGATTKKAGRFELAHKGTLLLDEITEVPVNLQAKLLRAIQEKEIEHLGGTKTLSVDVRILATSNRKLKEAIDDKSFRQDLYYRLNVIPLHLPPLRDRQDDILPLANYFLNKFCRMNNTPLKTLSPKAQELLLNYPWPGNIRELSNVLERVVILENTSLLTEDMLALA	458	eselfghekgaftga		gaftga	__	y	NP_300642.1	2-component regulator	7e-67	2e-67	1e-63	1e-62	2e-59	2e-53	4e-56	2e-64	3e-61	6e-70	8e-57	2e-50	1e-60	6e-57	1e-60	2e-60	1e-65	3e-63	4e-58	8e-60	2e-60	7e-53	4e-56	2e-62	5e-69	2e-52	6e-57	4e-60	1e-58	2e-41	2e-44	2e-42	8e-32	3e-12	7e-13		0
197248989	Salmonella_enterica_serovar_Agona_SL483	NC_011149.faa	197248989	MIRGKIDILVVDDDVSHCTILQALFRGWGYNVALAYSGHDALAQVREKVFDLVLCDVRMAEMDGIATLKEIKALNPAIPILIMTAFSSVETAVEALKAGALDYLIKPLDFDRLQETLEKALAHTRETGAELPSASAAQFGMIGSSPAMQHLLNEIAMVAPSDATVLIHGDSGTGKELVARALHACSARSDKPLVTLNCAALNESLLESELFGHEKGAFTGADKRREGRFVEADGGTLFLDEIGDISPLMQVRLLRAIQEREVQRVGSNQTISVDVRLIAATHRDLAEEVSAGRFRQDLYYRLNVVAIEMPSLRQRREDIPLLADHFLRRFAERNRKAVKGFTPQAMDLLIHYDWPGNIRELENAIERAVVLLTGEYISERELPLAIAATPIKAENSAEI…	458	eselfghekgaftga		gaftga	__	y	YP_002149082.1	transcriptional regulatory protein ZraR	2e-74	2e-68	2e-68	1e-68	2e-66	4e-59	8e-60	9e-72	1e-122	2e-70	2e-73	9e-57	1e-64	8e-59	5e-72	6e-66	2e-65	5e-64	7e-63	1e-65	3e-69	2e-57	9e-61	9e-67	5e-71	4e-52	8e-55	3e-61	4e-60	2e-43	3e-44	1e-41	3e-38	5e-16	3e-18		0
152994768	Marinomonas_MWYL1	NC_009654.faa	152994768	MTPEETVWIVDDDRSIRWVLEKTLEQEGIQCRLFDSAENLVNIIDKEQPSAIISDIRMPGMDGLKLLEKLQKDHPYLPVIIMTAHSDLESAVASYQGGAFEYLPKPFDVEEAVSLVKRAMLHHRNARPSTDNMDVAEEPQVDKEIIGEAPAMQEVFRAIGRLANSNITVLINGESGTGKELVAQALHTHSPRAANPFIALNMAAIPHDLIESELFGHEKGAFTGANTQRRGRFEQANGGTLFLDEIGDMPAETQTRLLRVLADGEFYRVGGHTPVKVDVRIIAATHQNLENLVKKGSFREDLFHRLNVIRIHLPKLAERREDIPKLARHFLSRAADELSVEPKILTKETENYLTQLEWPGNVRQLENTCRWLIVMASGREVLVEDLPPELLAAVPHEQP…	458	eselfghekgaftga		gaftga	__	y	YP_001339603.1	nitrogen metabolism transcriptional regulator, NtrC, Fis family	1e-67	3e-66	3e-60	6e-56	2e-56	3e-50	1e-101	6e-66	1e-61	4e-65	1e-61	2e-51	1e-53	3e-50	1e-60	3e-60	2e-60	1e-58	1e-45	5e-60	5e-61	2e-55	2e-54	3e-59	1e-63	7e-45	1e-45	2e-57	1e-56	6e-44	2e-40	1e-42	7e-32	8e-20	4e-20		0
189346804	Chlorobium_limicola_DSM_245	NC_010803.faa	189346804	MDYTILVVEDESVQLESIAGFLSKQGYRVLKSSRPLRALEIAGDEAVDIVLSDFRMPEMSGVELLATMKRRNPGIEVIIMTAYGSVESAIEAMKLGAADYITKPVDLHRLQIMIRNILERKQLISENRLLRTQLSERFGFQGIISQSSTMAQVMNIAGRVASSNATVLVTGETGTGKELIAKAVHFSGSRREQPFIVVNCAALPETLLESELFGHEKGAFTGADRMRRGRFEMAKGGTLFIDEVGEIPLSLQVKLLRVLQEKTYERVGSSTSLVADVRIVAATNRDLESMIREGSFRSDLYYRLNVVSIRIPPLRDRRDDIPPLIDAFIQRFSKENDKQITGISREAMDVLMKYSYPGNIRELENIVQQSVVLSRSSTITRDDLPIRVSEPYPEASGKD…	458	eselfghekgaftga		gaftga	__	y	YP_001943333.1	two component, sigma54 specific, transcriptional regulator, Fis family	7e-75	1e-72	1e-67	1e-67	2e-61	2e-56	2e-59	1e-63	2e-70	2e-74	2e-64	9e-55	8e-64	1e-58	1e-66	2e-64	1e-67	1e-64	1e-60	3e-67	6e-69	6e-56	2e-61	7e-71	2e-76	4e-53	5e-52	4e-59	3e-62	3e-41	8e-49	3e-48	4e-35	4e-22	7e-18		0
92114525	Chromohalobacter_salexigens_DSM_3043	NC_007963.faa	92114525	MHDPAATPVMLVDDEAHLRITASQTLELAGYVPEVYESAEAALSALRADFPGVLVSDIRMPGMDGMALLREIRQRDPDLPVVLITGHGDISTAVEAMRDGAWDFLEKPFAGERLVEVVRRGIEKRRLSLENRHLKAELEAQQSTPGPRLVGRTPAIQQLASMVQRISQVETDVLLFGETGTGKDLVARAIHERSARGGKPFVAINCGAVPESTIESELFGHEKGAFTGAVERRVGKFEHANGGTVFLDEIESMPLSLQVKLLRVLQERAVERLGSNTLIPLDIRVIAATKTDLKAAADTGGFREDLYYRLNVVTLPIPSLRERREDIPLLFQHFIAVSASRSGLEAPPLDGHGISALLAHDWPGNVRELRNVAERYVLLGATCDYRLETLLQGAQKDSG…	458	eselfghekgaftga		gaftga	__	y	YP_574453.1	two component, sigma54 specific, Fis family transcriptional regulator	3e-62	9e-64	7e-63	4e-59	2e-55	1e-47	4e-56	2e-59	8e-65	3e-62	3e-64	1e-69	9e-52	9e-51	3e-65	3e-59	3e-59	5e-61	1e-54	2e-64	8e-66	1e-53	1e-58	2e-61	8e-66	1e-45	1e-55	4e-57	3e-54	9e-36	7e-61	2e-38	4e-32	2e-15	1e-17		0
94969631	Candidatus_Koribacter_versatilis_Ellin345	NC_008009.faa	94969631	MSVSKGKLLVVDDELSVRDSLAKWFREEGYEVTVGESANEALSRVAEQTYDLALLDIKMRGTDGVELQRKLHELVPGLIVIMMTGYASVETAVATLRNGAYDYITKPLDPEETAHLVSKALAHKRTEQENVRLKEQIEEHAHVDLVWRSDAMKKINDAIETVAPTDATVLITGESGTGKEVVARAIHALSTRRFHPMVPVHCGALTETLLESELFGHEKGAFTGAQYRKKGKFEVAEGGTVFLDEIGDISLKTQTDLLRVLQEREIVRVGGNQPIKVDFRIVAATNKDLEKLIEEGHFRPDLFYRLNVFRIELPPLRDRREDIPLLVNHFTKKFAEQMNKRVTRVASPAMNMLQQYPWPGNVRELENAVERAMVVAQEPELRETDFVLKVKAAATMSST…	458	eselfghekgaftga		gaftga	__	y	YP_591679.1	two component, sigma54 specific, Fis family transcriptional regulator	6e-69	2e-73	2e-69	5e-71	3e-64	2e-55	7e-58	1e-68	4e-72	6e-69	3e-62	8e-55	5e-57	2e-54	4e-63	5e-63	6e-66	3e-62	3e-60	8e-68	5e-69	7e-57	6e-55	3e-65	7e-72	2e-54	1e-47	2e-62	8e-64	2e-43	3e-45	6e-45	4e-34	1e-15	2e-11		0
239906599	Desulfovibrio_magneticus_RS_1	NC_012796.faa	239906599	MRAELLVVDDDAGHLSMLRTVLTGWGYGVTGATDGAEAVELVRSRPFDAVLLDVRMAGMGGMEALSLIKEYNPAVPVLIMTAYSSVETAVSALKSGAYDYLTKPLDLDVMRLTVERALDHLRLARENENLRQKLGPGVVGPEIIGKSPAMRELFSMIAMVAPTEATVLVTGESGTGKELVAKALHAGSPRAGGPMVAVNCAALNETLLESELFGHEKGAFTGAERRREGRFMAADKGSIFLDEIGEIAPSIQAKLLRVIQEREIQRVGGDRPVGVDVRILAATNRDLKKEVEAGRFREDLYYRLNVVAISVPPLRERGQDIPLLAQHFLTRFAEKNRKRIKGFTPAAMDHLLRCPWPGNVRELENAVERAVILSVGEYVTERELPLSAMREAGGNGAPG…	458	eselfghekgaftga		gaftga	__	y	YP_002953340.1	transcriptional regulatory protein ZraR	7e-77	4e-72	7e-67	3e-65	2e-68	3e-58	3e-62	6e-71	5e-92	2e-71	8e-69	4e-57	2e-60	4e-57	2e-69	2e-65	3e-65	1e-66	3e-61	5e-64	6e-65	4e-53	5e-54	1e-63	1e-73	6e-55	3e-53	4e-60	1e-59	2e-43	3e-39	2e-38	3e-35	1e-14	1e-14		0
77359135	Pseudoalteromonas_haloplanktis_TAC125	NC_007481.faa	77359135	MKTVWLVDDDASIRFVLEKALTRAGFTVQSFAEAQSVLNALKFSQPSVLISDVRMPGMDGMALLELIAEQVPGLPVIIITAHSDLDSAVNAFQKGAFEYLAKPFDLNEAIALVESAYRANSTKKVKRKLTPPKSAHIIGEAPAMQEVFRAIGKLAASSMSVLINGESGTGKELVASALHNHSPRKENQFIALNMAAIPKELVESELFGHEKGAFTGADSVRKGRFEQANGGTLFLDEIGDMPLDVQTRLLRVLSDGEFYRVGGHKSIKVDVRIIAATHQNLEELVKQGKFRDDLFHRLNVVRLRLPALRERTEDIERLALHFLHKSAKDLQVESKILSLKAIEQLRLFSWPGNVRQLENTCRWLTVMAPGELVSEQDLPPEIINASLTQEEGDWLDAFQ…	458	eselfghekgaftga		gaftga	__	y	YP_338710.1	two-compnent response regulator	7e-66	3e-65	4e-58	4e-57	1e-58	2e-50	9e-96	5e-66	2e-59	8e-66	4e-62	6e-48	2e-55	7e-51	8e-60	5e-61	4e-56	1e-65	5e-46	4e-62	3e-62	1e-56	2e-56	8e-61	4e-62	1e-51	5e-47	2e-61	2e-56	3e-41	1e-43	3e-44	5e-32	5e-19	1e-15		0
82778820	Shigella_dysenteriae	NC_007606.faa	82778820	MTHDNIDILVVDDDISHCTILQALLRGWGYNVALANSERQALEQVREQVFDLVLCDVRMAEMDGIATLKEIKALKPAIPVLIMTAYSSVETAVEALKTGALDYLIKPLDFDNLQATLEKALAHTHSIDAETPAVTASQFGMVGKSPAMQHLLSEIALVAPSEATVLIHGDSGTGKELVARAIHASSARSEKPLVTLNCAALNESLLESELFGHEKGAFTGADKRREGHFVEADGGTLFLDEIGDISPMMQVRLLRAIQEREVQRVGSNQTISVDVRLIAATHRDLAAEANAGRFRQDLYYRLNVVAIEVPSLRQRREDIPLLAGHFFQRFAERNRKAVKGFTPQAMDLLIHYDWPGNIRELENAVERAVVLLTGEYISERELPLAIAGTPIPLGQSQDI…	458	eselfghekgaftga		gaftga	__	y	YP_405169.1	transcriptional regulatory protein ZraR	3e-73	1e-65	8e-66	1e-66	3e-66	9e-59	2e-58	3e-70	1e-127	3e-71	7e-72	7e-55	1e-61	5e-57	5e-70	1e-63	1e-64	3e-62	1e-59	6e-63	7e-66	3e-56	3e-58	5e-67	1e-68	2e-53	4e-54	1e-59	1e-57	1e-40	1e-42	4e-41	1e-36	1e-17	7e-18		0
237807231	Tolumonas_auensis_DSM_9187	NC_012691.faa	237807231	MAAKVWIVDDDSSIRWVLERALSAEHFECQSFEDGESLLAALDNNQTIPDVIVSDIRMPGIDGLSLLQLIQDKQPDIPVIIMTAHSDLDSAVNAYQSGAFEYLPKPFDIDEAVALVQRAESHLHEQRNKRRARQQVATTAPEIIGEAPAMQEVFRAIGRLARSSISVLINGQSGTGKELVAHALHRHSPRAAKPFIALNMAAIPKDLIESELFGHEKGAFTGANSVRQGRFEQANGGTLFLDEIGDMPLDVQTRLLRVLADGQFYRVGGHQSIQVDVRIIAATHQDLEKRVVAGDFREDLFHRLNVIRIHIPSLRERREDIPKLAQHFLLRAAKELNVEAKMLHPDTEAYISRLPWPGNVRQLENVCRWLTVMASGQEVLVSDLPPELLNPVEERPVAG…	458	eselfghekgaftga		gaftga	__	y	YP_002891671.1	nitrogen metabolism transcriptional regulator, NtrC, Fis Family	7e-66	7e-66	3e-61	1e-55	1e-56	6e-50	1e-107	3e-66	2e-62	3e-66	2e-63	4e-52	9e-53	2e-51	3e-61	3e-60	4e-60	6e-61	1e-48	1e-59	1e-60	2e-55	1e-53	9e-59	1e-61	4e-46	1e-48	2e-58	1e-57	4e-40	8e-41	5e-43	7e-32	2e-17	2e-19		0
220904043	Desulfovibrio_desulfuricans_ATCC_27774	NC_011883.faa	220904043	MTAKTAVKLLVVDDDRNHREMLRALLEEWGYAPVTVDNGEEAVALCQESPFDLILMDVRMGGMSGIEATRAIKGYNPAIPVLIMTAYSDVANAVEALKAGAYDYLTKPLAFDALKLALERALDHASLRDEVRALRHELAANVDSRDVIGQSPAMRQMLGLVSAIAPSEATVLITGESGTGKEVIAKLIHANSGRSKGPYVAVNCAALTETLLESELFGHEKGAFTGAEKRREGRFLAANKGTIFLDEIGEIPLSMQVKLLRVIQERELQRVGGDQNLKVDVRILAATNKDLAQEVDEGRFRQDLYYRLNVVALQLPPLRDRQEDIPLLAMHFMKLFAERNGKTVKGFTPAAMDRLLKHNWPGNVRELENAVERAVVLLVGEYISERELPPTILDVEEEN…	458	eselfghekgaftga		gaftga	__	y	YP_002479355.1	two component, sigma54 specific, transcriptional regulator, Fis family	3e-73	2e-69	6e-67	4e-65	5e-65	3e-62	2e-62	3e-68	1e-90	4e-76	7e-69	4e-61	2e-62	3e-56	3e-68	2e-66	6e-65	1e-69	9e-62	2e-66	1e-66	2e-58	1e-60	3e-67	1e-73	6e-54	3e-52	4e-70	3e-61	6e-41	1e-47	7e-43	1e-36	1e-16	2e-13		0
120553699	Marinobacter_aquaeolei_VT8	NC_008740.faa	120553699	MSQPANVWIIDDDRSIRWVLERALSQAGMQPRVFDSGDSIMMRLEHEQPDAIISDIRMPGVDGITLLSQIVELHQDVPVIIMTAHSDLESAVTSYQTGAFEYLPKPFDVDDAVALVKRAVAHSHEKRAASEPQADATPRNTEIIGEAPAMQEVFRAIGRLSHSNITVLINGESGTGKELVAQALHNHSPRARNPFIALNMAAIPKDLIESELFGHEKGAFTGAGAARQGRFEQANGGTLFLDEIGDMPADTQTRLLRVLADGEFYRVGGTTPIKVDVRIIAATHQDLEKLVQAGNFREDLFHRLNVIRVHLPKLAERREDIPRLMQHFLKRAAKELAVEPKILRPDAEEYLTTLPWPGNVRQLENTCRWLTVMASGREIHIDDLPPELLHQADTEHAAT…	458	eselfghekgaftga		gaftga	__	y	YP_958050.1	nitrogen metabolism transcriptional regulator, NtrC, Fis family	9e-66	1e-64	1e-58	4e-55	1e-55	4e-50	1e-102	3e-67	7e-61	4e-64	3e-63	2e-52	9e-53	2e-49	6e-61	8e-61	6e-59	2e-57	7e-48	2e-58	1e-59	2e-52	7e-54	1e-57	2e-64	2e-46	4e-47	7e-59	2e-57	1e-43	2e-42	2e-43	4e-32	6e-18	1e-17		0
45440819	Yersinia_pestis_biovar_Microtus_91001	NC_005810.faa	45440819	MKGWGYQTTPAHNGLEAIELAKEIPFDLILTDVRMSEMDGIEALKAIKAYNPAIPILIMTAYSNVESAVEAIKAGAYDYLTKPLDFDMLQLTLERALEHTHLKNENKTLKQQIISNQNIIGRSPQMRYLMDMVGMIAPSEATVLICGESGTGKEIIARSVHANSARKDQPLVIVNCAALSESLLESELFGHEKGAFTGADKRREGRFMEAHKATLFLDEIGEISGLMQAKLLRAIQEREIQRVGSNQTLDIDVRLIAATNRNLKADVDSGKFRQDLYYRLNVVTIDTPALRERSEDIPPLSMHFLEKFALKNRKSIKGFTPQAMNMLLKYNWPGNVRELENTVERAVILLTGDFISEKELPLNINHYIQENAGSENIGYEDAEKPIQSLEWVEIDAILT…	458	eselfghekgaftga		gaftga	__	y	NP_992358.1	response regulator	2e-67	5e-62	1e-61	5e-60	8e-58	2e-50	2e-49	2e-57	7e-96	3e-68	3e-61	7e-49	1e-54	1e-56	6e-63	4e-59	1e-61	2e-61	2e-55	8e-58	3e-61	2e-51	5e-58	3e-59	5e-65	8e-56	6e-47	2e-55	6e-57	3e-38	1e-39	1e-36	5e-36	8e-13	7e-11		0
218886356	Desulfovibrio_vulgaris__Miyazaki_F_	NC_011769.faa	218886356	MTKHSVLLVEDELSMLLGMQHALSQAGYEVATAGDAEKAQQLLRQRPFDLVITDLRLPGMNGMELLEGICELYPGTGVILITAFPEVELAVQAIKAGAFDFLCKPFPRDGLLIAVERYFRFLDLKRENARLRGERDDGEFIGESPMMLKVFERIRAIAGSCVPVLVLGPSGSGKELVAGALHRLSKRRDKPFIKINCAALPEHLLESELFGHEKGAFTGAQQARKGKFEAADGGTLFFDEAGEMPLAVQAKLLRVLEDQEVTPVGGNMPRKVDVRTVFATARDLEEAIGAGTFREDLYYRINVVPVTLPPLRERGGDVALLAERFLRRFCAQHDRQVTFSEQARNALLAYDYPGNVRELRNAIERAVILCAEDKIHVGHLPKRIRDATQASQEQQPEET…	458	eselfghekgaftga		gaftga	__	y	YP_002435677.1	two component, sigma54 specific, transcriptional regulator, Fis family	1e-68	2e-68	1e-59	6e-57	2e-60	4e-59	6e-55	5e-68	6e-60	1e-63	2e-63	5e-56	6e-62	7e-53	5e-61	2e-60	5e-60	8e-60	4e-54	1e-61	8e-62	2e-54	1e-61	2e-59	1e-67	8e-52	3e-46	3e-58	1e-58	4e-42	9e-41	3e-43	1e-36	6e-19	6e-18		0
194448874	Salmonella_enterica_serovar_Heidelberg_SL476	NC_011083.faa	194448874	MIRGKIDILVVDDDVSHCTILQALLRGWGYNVVLAYSGHDALAQVREKVFDLVLCDVRMAEMDGIATLKEIKALNPAIPILIMTAFSSVETAVEALKAGALDYLIKPLDFDRLQETLEKALAHTRETGAELPSASAAQFGMIGSSPAMQHLLNEIAMVAPSDATVLIHGDSGTGKELVARALHACSARSDKPLVTLNCAALNESLLESELFGHEKGAFTGADKRREGRFVEADGGTLFLDEIGDISPLMQVRLLRAIQEREVQRVGSNQTISVDVRLIAATHRDLAEEVSAGRFRQDLYYRLNVVAIEMPSLRQRREDIPLLADHFLRRFAERNRKAVKGFTPQAMDLLIHYDWPGNIRELENAIERAVVLLTGEYISERELPLAIAATPIKTEYSGEI…	458	eselfghekgaftga		gaftga	__	y	YP_002048159.1	transcriptional regulator ZraR	2e-74	3e-68	2e-68	1e-68	2e-66	4e-59	7e-60	9e-72	1e-122	1e-70	2e-73	9e-57	1e-64	9e-59	5e-72	7e-66	2e-65	6e-64	9e-63	1e-65	3e-69	2e-57	1e-60	9e-67	6e-71	4e-52	7e-55	4e-61	4e-60	2e-43	4e-44	9e-42	4e-38	6e-16	4e-18		0
34499047	Chromobacterium_violaceum	NC_005085.faa	34499047	MAKPVWIIDDDKAIRWVLEKALTRAGIGFDSFASADDALNALYDDKPQAIISDIRMPGTDGLKFLSKVKTEHPQLPVIIMTAHSDLDSAVSAFQGGAFEYLPKPFDIDQAVLLIERALAESEAQGGGADSPEAMPVLLGQAPAMQDVFRAIGRLAQSNVTVLITGESGTGKERVAEALHRHSVRAGKPFIALNTAAIPKDLLESELFGHEKGAFTGALATRRGRFEEAEGGTLFLDEIGDMPTELQTRLLRVLSDGHFYRVGGHTPIKANVRVIAATHQNLEQRVRDGLFREDLYHRLNVIRLRLPPLRERREDIPLLARHFLAKSASQLGVEPKRLSEAAMALIQRSAFTGNVRELENLCQWICVMAPGQTVEVADLPPELREPQAEAAGCPHGDWDR…	458	eselfghekgaftga		gaftga	__	y	NP_903262.1	nitrogen assimilation regulatory response regulator/transcription regulator protein	1e-67	1e-65	1e-58	6e-57	8e-56	5e-47	4e-89	2e-62	4e-57	5e-63	4e-59	2e-46	6e-53	8e-49	5e-59	1e-56	3e-58	5e-61	6e-51	1e-60	5e-62	2e-53	2e-49	2e-56	2e-63	1e-44	2e-45	3e-58	1e-54	1e-39	6e-40	3e-43	9e-29	8e-21	1e-20		0
78355156	Desulfovibrio_desulfuricans_G20	NC_007519.faa	78355156	MTNAPTILIVDDDQAHRTMLRTMLRGWQYSAEEADDGSVAVSKVQERAYDAILMDIRMARMSGIEALRHIMAHNPAIPVLIMTAYSSVNTAVEALKIGAYDYLTKPLDFDELKLTLERALDHTRLASENRELRSSLSAGQAASRIIGRSEAVRRLTELVATVAPSDATVLITGESGTGKELVARAIHEGSSRRDRPLVTVNCAALTESLLESELFGHEKGAFTGADKKRDGRFVQADGGTLFLDELGEMSLALQAKLLRALQQGEIQRVGSDNPLRVDVRVIAATNRNLTAEVTAGRFREDLFYRLNVIGIAVPALRERRDDIPLLAGHFLTRYAERNRKMLKGFTPQAMNCLVNYDWPGNVRELENAVERAVIMSMGEYVTGRELPPDIAAADGETDI…	458	eselfghekgaftga		gaftga	__	y	YP_386605.1	two component Fis family transcriptional regulator	4e-73	3e-68	1e-67	2e-67	5e-72	6e-61	9e-61	3e-68	1e-93	7e-70	4e-67	2e-55	8e-63	8e-57	8e-67	7e-66	2e-68	2e-70	3e-63	2e-64	7e-67	2e-54	1e-59	3e-65	2e-73	6e-52	1e-53	3e-66	2e-64	2e-45	1e-43	7e-42	2e-33	5e-20	1e-18		0
194442721	Salmonella_enterica_serovar_Newport_SL254	NC_011080.faa	194442721	MIRGKIDILVVDDDVSHCTILQALLRGWGYNVALAYSGHDALAQVREKVFDLVLCDVRMAEMDGIATLKEIKALNPAIPILIMTAFSSVETAVEALKAGALDYLIKPLDFDRLQETLEKALAHTRETGAELPSASAAQFGMIGSSPAMQHLLNEIAMVAPSDATVLIHGDSGTGKELVARALHACSARSDKPLVTLNCAALNESLLESELFGHEKGAFTGADKRREGRFVEADGGTLFLDEIGDISPLMQVRLLRAIQEREVQRVGSNQTISVDVRLIAATHRDLAEEVSAGRFRQDLYYRLNVVTIEMPALCQRREDIPLLAEHFLQRFAARNRKAVKGFTPQAMDLLIHYGWPGNIRELENAVERAVVLLTGEYISERELPLAIAATPIKTEYSGEI…	458	eselfghekgaftga		gaftga	__	y	YP_002043422.1	transcriptional regulator ZraR	5e-73	3e-66	4e-67	3e-68	2e-65	2e-58	8e-60	9e-70	1e-119	6e-70	2e-72	1e-56	8e-64	1e-58	8e-72	3e-64	4e-63	1e-64	1e-60	1e-63	5e-69	9e-56	2e-60	4e-67	5e-70	2e-51	6e-54	6e-60	1e-57	4e-43	1e-43	3e-40	6e-38	2e-16	1e-17		0
147678974	Pelotomaculum_thermopropionicum_SI	NC_009454.faa	147678974	MPETQVLVIDDEVEVGTFLRRLLQKKGYAVSVAVSGAEAARLIVEKKFNVAMVDLKLPDADGLCLLQQIKNRQPDCEVIIMTGYSTTRTAVKAIQLGAFDYLEKPFEDIGEVEKIIERASEYRVRGYDGRPVNAEWAPIADRIGFQVGTSQAMQKLVSIAFKIAKKNINVLIQGETGTGKEVLARFIHAASNRADQIFIPVNCGALPENLLESELFGHEKGAFTGAGATRRGIFELANRGTLFLDEVGESSLSIQVKLLRVLETGEFLRVGGEKPIKTDVRIIAATNVDLEQALKEKTFREDLFYRLDVVRLEVPPLRNRREDIPYLTEYFVKRLNPELHVSVEAMRILYNYPWPGNVRELANTISQAVALCDGKIILPEHLSGKLVSGGSEPAAAGNP…	458	eselfghekgaftga		gaftga	__	y	YP_001213189.1	response regulator	6e-62	7e-58	7e-61	2e-57	6e-57	3e-50	2e-58	7e-63	2e-55	2e-64	1e-57	7e-50	3e-54	1e-49	2e-59	6e-59	2e-58	2e-58	4e-56	5e-60	4e-62	8e-52	2e-54	3e-59	2e-67	3e-50	1e-49	3e-56	3e-58	3e-41	6e-42	9e-48	5e-32	3e-18	2e-17		0
224585714	Salmonella_enterica_serovar_Paratyphi_C_RKS4594	NC_012125.faa	224585714	MIRGKIDILVVDDDVSHCTILQALLRGWGYNVALAYSGHDALAQVREKVFDLVLCDVRMAEMDGIATLKEIKALNPAIPILIMTAFSSVETAVEALKAGALDYLIKPLDFDRLQETLEKALAHTRETGAELPSASAAQFGMIGSSPAMQHLLNEIAMVAPSDATVLIHGDSGTGKELVARALHACSARSDKPLVTLNCAALNESLLESELFGHEKGAFTGADKRREGRFVEADGGTLFLDEIGDISPLMQVRLLRAIQEREVQRVGSNQTISVDVRLVAATHRDLAEEVSAGRFRQDLYYRLNVVAIEMPSLRQRREDIPLLADHFLRRFAERNRKAVKGFTPQAMDLLIHYDWPGNIRELENAIERAVVLLTGEYISERELPLAIAATPIKTECSGEI…	458	eselfghekgaftga		gaftga	__	y	YP_002639513.1	transcriptional regulatory protein	1e-74	4e-68	3e-68	2e-68	3e-66	3e-59	1e-59	1e-71	1e-122	2e-70	4e-73	7e-57	1e-64	2e-58	8e-72	1e-65	2e-65	1e-63	1e-62	2e-65	4e-69	3e-57	8e-61	1e-66	7e-71	6e-52	1e-54	6e-61	4e-60	2e-43	6e-44	1e-41	7e-38	8e-16	5e-18		0
62182625	Salmonella_enterica_Choleraesuis	NC_006905.faa	62182625	MIRGKIDILVVDDDVSHCTILQALLRGWGYNVALAYSGHDALAQVREKVFDLVLCDVRMAEMDGIATLKEIKALNPAIPILIMTAFSSVETAVEALKAGALDYLIKPLDFDRLQETLEKALAHTRETGAELPSASAAQFGMIGSSPAMQHLLNEIAMVAPSDATVLIHGDSGTGKELVARALHACSARSDKPLVTLNCAALNESLLESELFGHEKGAFTGADKRREGRFVEADGGTLFLDEIGDISPLMQVRLLRAIQEREVQRVGSNQTISVDVRLIAATHRDLAEEVSAGRFRQDLYYRLNVVAIEMPSLRQRREDIPLLADHFLRRFAERNRKAVKGFTPQAMDLLIHYDWPGNIRELENAIERAVVLLTGEYISERELPLAIAATPIKTECSGEI…	458	eselfghekgaftga		gaftga	__	y	YP_219042.1	transcriptional regulatory protein ZraR	2e-74	3e-68	2e-68	1e-68	2e-66	4e-59	7e-60	1e-71	1e-122	1e-70	2e-73	9e-57	1e-64	1e-58	5e-72	7e-66	2e-65	7e-64	8e-63	2e-65	3e-69	2e-57	1e-60	1e-66	5e-71	4e-52	7e-55	4e-61	4e-60	2e-43	4e-44	1e-41	5e-38	5e-16	4e-18		0
92112381	Chromohalobacter_salexigens_DSM_3043	NC_007963.faa	92112381	MTDVARIMIVDDDRAIRWVLERALAQPDLEVESFERADSALERILRQPPDVLLTDIRMPGLDGLDLMARIREKYPDLPVIVMTAHSDLDSAVASYQGGAFEYLPKPFDVDEALALVRRGVAHARERRTPAAVPEGLSAEIIGEAPAMQEVFRAIGRLSQSHITVMINGESGTGKERVAQALHQHSPRHAAPFIALNMAAIPKDLMESELFGHEKGAFTGATSQRRGRFEQADGGTLFLDEIGDMPAETQTRLLRVLADGEFYRVGGHTPVKVDVRIIAATHQHLERLVEDGRFREDLFHRLNVIRVHLPRLAERREDIPRLAQHFLAEAAKELATEPKVLTQEAEQHLTRLPWPGNVRQLENTCRWLTVMASGREVLIEDLPPELRDVEGTESAGGDWR…	458	eselfghekgaftga		gaftga	__	y	YP_572309.1	nitrogen metabolism transcriptional regulator, NtrC, Fis family	5e-66	5e-63	6e-60	2e-58	5e-54	6e-50	3e-99	2e-64	2e-58	8e-61	7e-62	5e-49	8e-54	2e-48	7e-60	8e-58	1e-58	3e-58	4e-46	1e-58	3e-59	9e-53	7e-55	2e-57	7e-65	2e-44	3e-44	7e-57	3e-55	2e-43	6e-41	1e-43	3e-30	1e-18	3e-17		0
46578535	Desulfovibrio_vulgaris_Hildenborough	NC_002937.faa	46578535	MTPHSILLVEDELSMRLGMQHALSRAGYEVAAADTAEAARHALHRRPFDLVITDLRLPGMSGMELLDSIREMHPGTGVILITAFPEVELAVQAIKAGAFDFLCKPFQSDGLLIAVERFFRFLDLKRENDRLRGEREEGEFIGESPAMLKVFDRIRALADACVPVLVLGPSGSGKELVAGALHRRSKRRDRPFIKINCAALPEQLLESELFGHEKGAFTGAQQARIGKFEAADGGTLFFDEVGEMPLPLQAKLLRVLEDQEVTPVGGNTPRKVNVRTVFATARNLEEAIADGRFREDLYYRINVVPVTLPPLRERGSDVALLTERFLRRFCALHERQATLSEQARLALLAYDYPGNVRELRNAVEHAVLLCTEGEIHVGHLPERIRAATQSMPPACDDDA…	458	eselfghekgaftga		gaftga	__	y	YP_009343.1	sigma-54 dependent transcriptional regulator/response regulator	7e-67	2e-66	5e-59	5e-55	8e-57	2e-55	8e-56	2e-63	6e-56	5e-60	7e-62	2e-54	3e-61	4e-53	6e-61	9e-61	6e-60	4e-58	8e-53	3e-63	1e-62	6e-57	4e-59	7e-60	1e-66	7e-52	3e-47	1e-59	2e-60	2e-41	5e-40	8e-41	2e-34	9e-17	8e-20		0
120603883	Desulfovibrio_vulgaris_DP4	NC_008751.faa	120603883	MTPHSILLVEDELSMRLGMQHALSRAGYEVAAADTAEAARHALHRRPFDLVITDLRLPGMSGMELLDSIREMHPGTGVILITAFPEVELAVQAIKAGAFDFLCKPFQSDGLLIAVERFFRFLDLKRENDRLRGEREEGEFIGESPAMLKVFDRIRALADACVPVLVLGPSGSGKELVAGALHRRSKRRDRPFIKINCAALPEQLLESELFGHEKGAFTGAQQARIGKFEAADGGTLFFDEVGEMPLPLQAKLLRVLEDQEVTPVGGNTPRKVNVRTVFATARNLEEAIADGRFREDLYYRINVVPVTLPPLRERGSDVALLTERFLRRFCALHERQATLSEQARLALLAYDYPGNVRELRNAVEHAVLLCTEGEIHVGHLPERIRAATQSMPPACDDDA…	458	eselfghekgaftga		gaftga	__	y	YP_968283.1	two component, sigma54 specific, Fis family transcriptional regulator	7e-67	2e-66	5e-59	5e-55	9e-57	2e-55	8e-56	2e-63	6e-56	5e-60	7e-62	2e-54	3e-61	4e-53	6e-61	9e-61	6e-60	4e-58	8e-53	3e-63	1e-62	6e-57	4e-59	7e-60	1e-66	7e-52	4e-47	1e-59	2e-60	2e-41	5e-40	8e-41	2e-34	9e-17	9e-20		0
198244110	Salmonella_enterica_serovar_Dublin_CT_02021853	NC_011205.faa	198244110	MIRGKIDILVVDDDVSHCTILQALLRGWGYNVALAYSGHDALAQVREKVFDLVLCDVRMAEMDGIATLKEIKALNPAIPILIMTAFSSVETAVEALKAGALDYLIKPLDFDRLQETLEKALAHTRETGAELPSASAAQFGMIGSSPAMQHLLNEIAMVAPSDATVLIHGDSGTGKELVARALHACSARSDKPLVTLNCAALNESLLESELFGHEKGAFTGADKRREGRFVEADGGTLFLDEIGDITPLMQVRLLRAIQEREVQRVGSNQTISVDVRLIAATHRDLAEEVSAGRFRQDLYYRLNVVAIEMPSLRQRREDIPLLADHFLRRFAERNRKAVKGFTPQAMDLLIHYDWPGNIRELENAIERAVVLLTGEYISERELPLAIAATPIKTEYSGEI…	458	eselfghekgaftga		gaftga	__	y	YP_002218090.1	transcriptional regulator ZraR	4e-74	5e-68	3e-68	1e-68	3e-66	4e-59	9e-60	1e-71	1e-122	2e-70	2e-73	1e-56	1e-64	4e-59	1e-71	2e-66	4e-65	7e-64	2e-62	1e-65	3e-69	2e-57	9e-61	8e-67	6e-71	1e-52	9e-55	3e-61	5e-60	3e-43	3e-44	9e-42	6e-38	6e-16	3e-18		0
16762283	Salmonella_typhi	NC_003198.faa	16762283	MIRGKIDILVVDDDVSHCTILQALLRGWGYNVALAYSGHDALAQVREKVFDLVLCDVRMAEMDGIATLKEIKALNPAIPILIMTAFSSVETAVEALKAGALDYLIKPLDFDRLQETLEKALAHTRETGAELPSASAAQFGMIGSSPAMQHLLNEIAMVAPSDATVLIHGDSGTGKELVARALHACSARSDKPLVTLNCAALNESLLESELFGHEKGAFTGADKRREGRFVEADGGTLFLDEIGDISPLMQVRLLRAIQEREVQRVGSNQTISVDVWLIAATHRDLAEEVSAGRFRQDLYYRLNVVAIEMPSLRQRREDIPLLADHFLRRFAERNRKAVKGFTPQAMDLLIHYDWPGNIRELENAIERAVVLLTGEYISERELPLAIAATPIKAENSAEI…	458	eselfghekgaftga		gaftga	__	y	NP_457900.1	transcriptional regulatory protein ZraR	2e-73	2e-67	2e-67	2e-67	9e-66	4e-58	7e-59	6e-71	1e-121	2e-69	2e-72	7e-56	1e-63	6e-58	4e-71	3e-65	2e-64	4e-63	5e-62	9e-65	2e-68	1e-56	7e-60	7e-66	4e-70	3e-51	6e-54	2e-60	4e-60	2e-42	8e-44	4e-41	1e-37	3e-16	2e-18		0
29143771	Salmonella_enterica_serovar_Typhi_Ty2	NC_004631.faa	29143771	MIRGKIDILVVDDDVSHCTILQALLRGWGYNVALAYSGHDALAQVREKVFDLVLCDVRMAEMDGIATLKEIKALNPAIPILIMTAFSSVETAVEALKAGALDYLIKPLDFDRLQETLEKALAHTRETGAELPSASAAQFGMIGSSPAMQHLLNEIAMVAPSDATVLIHGDSGTGKELVARALHACSARSDKPLVTLNCAALNESLLESELFGHEKGAFTGADKRREGRFVEADGGTLFLDEIGDISPLMQVRLLRAIQEREVQRVGSNQTISVDVWLIAATHRDLAEEVSAGRFRQDLYYRLNVVAIEMPSLRQRREDIPLLADHFLRRFAERNRKAVKGFTPQAMDLLIHYDWPGNIRELENAIERAVVLLTGEYISERELPLAIAATPIKAENSAEI…	458	eselfghekgaftga		gaftga	__	y	NP_807113.1	transcriptional regulatory protein ZraR	2e-73	2e-67	2e-67	2e-67	9e-66	4e-58	7e-59	6e-71	1e-121	2e-69	2e-72	7e-56	1e-63	6e-58	4e-71	3e-65	2e-64	4e-63	5e-62	9e-65	2e-68	1e-56	7e-60	7e-66	4e-70	3e-51	6e-54	2e-60	4e-60	2e-42	8e-44	4e-41	1e-37	3e-16	2e-18		0
205354424	Salmonella_enterica_serovar_Gallinarum_287_91	NC_011274.faa	205354424	MIRGKIDILVVDDDVSHCTILQALLRGWGYNVALAYSGHDALAQVREKVFDLVLCDVRMAEMDGIATLKEIKALNPAIPILIMTAFSSVETAVEALKAGALDYLIKPLDFDRLQETLEKALAHTRETGAELPSASAAQFGMIGSSPAMQHLLNEIAMVAPSDATVLIHGDSGTGKELVARALHACSARSDKPLVTLNCAALNESLLESELFGHEKGAFTGADKRREGRFVEADGGTLFLDEIGDISPLMQVRLLRAIQEREVQRVGSNQTISVDVRLIAATHRDLAEEVSAGRFRQDLYYRLNVVAIEMPSLRQRREDIPLLADHFLRRFAERNRKAVKGFTPQAMDLLIHYDWPGNIRELENAIERAVVLLTGEYISERELPLAIAATPIKTEYSGEI…	458	eselfghekgaftga		gaftga	__	y	YP_002228225.1	transcriptional regulatory protein ZraR	2e-74	3e-68	3e-68	1e-68	2e-66	4e-59	8e-60	1e-71	1e-122	1e-70	2e-73	9e-57	1e-64	1e-58	6e-72	6e-66	2e-65	7e-64	8e-63	2e-65	3e-69	2e-57	1e-60	8e-67	5e-71	4e-52	8e-55	3e-61	3e-60	2e-43	4e-44	9e-42	4e-38	5e-16	3e-18		0
207859352	Salmonella_enterica_serovar_Enteritidis_P125109	NC_011294.faa	207859352	MIRGKIDILVVDDDVSHCTILQALLRGWGYNVALAYSGHDALAQVREKVFDLVLCDVRMAEMDGIATLKEIKALNPAIPILIMTAFSSVETAVEALKAGALDYLIKPLDFDRLQETLEKALAHTRETGAELPSASAAQFGMIGSSPAMQHLLNEIAMVAPSDATVLIHGDSGTGKELVARALHACSARSDKPLVTLNCAALNESLLESELFGHEKGAFTGADKRREGRFVEADGGTLFLDEIGDISPLMQVRLLRAIQEREVQRVGSNQTISVDVRLIAATHRDLAEEVSAGRFRQDLYYRLNVVAIEMPSLRQRREDIPLLADHFLRRFAERNRKAVKGFTPQAMDLLIHYDWPGNIRELENAIERAVVLLTGEYISERELPLAIAATPIKTEYSGEI…	458	eselfghekgaftga		gaftga	__	y	YP_002246003.1	transcriptional regulatory protein ZraR	1e-74	1e-68	1e-68	7e-69	1e-66	2e-59	4e-60	5e-72	1e-122	8e-71	1e-73	5e-57	7e-65	5e-59	3e-72	3e-66	1e-65	3e-64	4e-63	8e-66	1e-69	1e-57	5e-61	4e-67	3e-71	2e-52	4e-55	2e-61	2e-60	1e-43	2e-44	5e-42	2e-38	3e-16	2e-18		0
194736973	Salmonella_enterica_serovar_Schwarzengrund_CVM19633	NC_011094.faa	194736973	MIRGKIDILVVDDDVSHCTILQALLRGWGYNVALAYSGHDALAQVREKVFDLVLCDVRMAEMDGIATLKEIKALNPAIPILIMTAFSSVETAVEALKAGALDYLIKPLDFDRLQETLEKALAHTRETGAELPSASAAQFGMIGSSPAMQHLLNEIAMVAPSDATVLIHGDSGTGKELVARALHACSARSDRPLVTLNCAALNESLLESELFGHEKGAFTGADKRREGRFVEADGGTLFLDEIGDISPLMQVRLLRAIQEREVQRVGSNQTISVDVRLIAATHRDLAEEVSAGRFRQDLYYRLNVVAIEMPSLRQRREDIPLLADHFLRRFAERNRKAVKGFTPQAMDLLIHYDWPGNIRELENAIERAVVLLTGEYISERELPLAIAATPIKTEYSGEI…	458	eselfghekgaftga		gaftga	__	y	YP_002117075.1	transcriptional regulatory protein ZraR	1e-74	4e-68	1e-68	3e-68	2e-66	7e-59	1e-59	1e-71	1e-122	2e-70	4e-73	2e-56	3e-64	1e-58	8e-72	9e-66	2e-65	2e-63	1e-62	2e-65	4e-69	2e-57	1e-60	1e-66	1e-70	4e-52	9e-55	7e-61	2e-60	1e-43	4e-44	9e-42	7e-38	2e-16	4e-18		0
16767428	Salmonella_typhimurium_LT2	NC_003197.faa	16767428	MIRGKIDILVVDDDVSHCTILQALLRGWGYNVALAYSGHDALAQVREKVFDLVLCDVRMAEMDGIATLKEIKALNPAIPILIMTAFSSVETAVEALKAGALDYLIKPLDFDRLQETLEKALAHTRETGAELPSASAAQFGMIGSSPAMQHLLNEIAMVAPSDATVLIHGDSGTGKELVARALHACSARSDRPLVTLNCAALNESLLESELFGHEKGAFTGADKRREGRFVEADGGTLFLDEIGDISPLMQVRLLRAIQEREVQRVGSNQTISVDVRLIAATHRDLAEEVSAGRFRQDLYYRLNVVAIEMPSLRQRREDIPLLADHFLRRFAERNRKVVKGFTPQAMDLLIHYDWPGNIRELENAIERAVVLLTGEYISERELPLAIAATPIKTEYSGEI…	458	eselfghekgaftga		gaftga	__	y	NP_463043.1	transcriptional regulatory protein ZraR	2e-74	7e-68	1e-68	9e-68	5e-66	4e-59	2e-59	2e-71	1e-121	3e-70	3e-73	3e-56	5e-64	1e-58	1e-71	1e-65	2e-65	2e-63	2e-62	4e-65	1e-68	2e-57	4e-60	2e-66	1e-70	6e-52	1e-54	2e-61	4e-60	2e-43	9e-44	7e-42	1e-37	3e-16	5e-18		0
161617313	Salmonella_enterica_serovar_Paratyphi_B_SPB7	NC_010102.faa	161617313	MIRGKIDILVVDDDVSHCTILQALLRGWGYNVALAYSGHDALAQVREKVFDLVLCDVRMAEMDGIATLKEIKALNPAIPILIMTAFSSVETAVEALKAGALDYLIKPLDFDRLQETLEKALAHTRETGAELPSASAAQFGMIGSSPAMQHLLNEIAMVAPSDATVLIHGDSGTGKELVARALHACSARSDRPLVTLNCAALNESLLESELFGHEKGAFTGADKRREGRFVEADGGTLFLDEIGDISPLMQVRLLRAIQEREVQRVGSNQTISVDVRLIAATHRDLAEEVSAGRFRQDLYYRLNVVAIEMPSLRQRREDIPLLADHFLRRFAERNRKVVKGFTPQAMDLLIHYDWPGNIRELENAIERAVVLLTGEYISERELPLAIAATPIKTEYSGEI…	458	eselfghekgaftga		gaftga	__	y	YP_001591278.1	transcriptional regulatory protein ZraR	8e-75	4e-68	8e-69	5e-68	3e-66	2e-59	9e-60	1e-71	1e-121	1e-70	1e-73	1e-56	2e-64	6e-59	6e-72	7e-66	1e-65	1e-63	9e-63	2e-65	5e-69	1e-57	2e-60	1e-66	5e-71	3e-52	7e-55	1e-61	2e-60	9e-44	5e-44	4e-42	6e-38	1e-16	3e-18		0
56416000	Salmonella_enterica_Paratypi_ATCC_9150	NC_006511.faa	56416000	MIRGKIDILVVDDDVSHCTILQALLRGWGYNVALAYSGHDALAQVREKVFDLVLCDVRMAEMDGIATLKEIKALNPAIPILIMTAFSSVETAVEALKAGALDYLIKPLDFDRLQETLEKALAHTRETGAELPSASAAQFGMIGSSPAMQHLLNEIAMVAPSDATVLIHGDSGTGKELVARALHACSARSDKPLVTLNGAALNESLLESELFGHEKGAFTGADKRREGRFVEADGGTLFLDEISDISPLMQVRLLRAIQEREVQRVGSNQTISVDVRLIAATHRDLAEEVSAGRFRQDLYYRLNVVAIEMPSLRQRREDIPLLADHFLRRFAERNRKAVKGFTPQAMDLLIHYDWPGNIRELENAIERAVVLLTGEYISERELPLAIAATPIKTEYSGEI…	458	eselfghekgaftga		gaftga	__	y	YP_153075.1	transcriptional regulatory protein ZraR	4e-72	5e-66	5e-66	2e-66	2e-64	7e-58	7e-59	1e-69	1e-120	2e-68	3e-71	2e-55	2e-62	1e-57	1e-70	9e-65	3e-64	1e-61	2e-61	2e-63	4e-67	3e-55	2e-59	2e-64	8e-69	8e-50	2e-53	5e-59	6e-58	4e-41	7e-43	1e-39	9e-36	7e-15	7e-17		0
197364927	Salmonella_enterica_serovar_Paratyphi_A_AKU_12601	NC_011147.faa	197364927	MIRGKIDILVVDDDVSHCTILQALLRGWGYNVALAYSGHDALAQVREKVFDLVLCDVRMAEMDGIATLKEIKALNPAIPILIMTAFSSVETAVEALKAGALDYLIKPLDFDRLQETLEKALAHTRETGAELPSASAAQFGMIGSSPAMQHLLNEIAMVAPSDATVLIHGDSGTGKELVARALHACSARSDKPLVTLNGAALNESLLESELFGHEKGAFTGADKRREGRFVEADGGTLFLDEISDISPLMQVRLLRAIQEREVQRVGSNQTISVDVRLIAATHRDLAEEVSAGRFRQDLYYRLNVVAIEMPSLRQRREDIPLLADHFLRRFAERNRKAVKGFTPQAMDLLIHYDWPGNIRELENAIERAVVLLTGEYISERELPLAIAATPIKTEYSGEI…	458	eselfghekgaftga		gaftga	__	y	YP_002144564.1	transcriptional regulatory protein ZraR	4e-72	5e-66	5e-66	2e-66	2e-64	7e-58	7e-59	1e-69	1e-120	2e-68	3e-71	2e-55	2e-62	1e-57	1e-70	9e-65	3e-64	1e-61	2e-61	2e-63	4e-67	3e-55	2e-59	2e-64	8e-69	8e-50	2e-53	5e-59	6e-58	4e-41	7e-43	1e-39	9e-36	7e-15	7e-17		0
239908023	Desulfovibrio_magneticus_RS_1	NC_012796.faa	239908023	MPARILVIDDDAAFREMLCEALAAKDFDPVGVGTAEEGVARAKAETFDLVLTDVMLPGMDGIEGLSKLKEAAPDSEVIVMSGYSAREKALDAVRLGAYDFFAKPFSLAEMEVVIRRALERRALLMELRQLKSAVAAGRGPTIVGQSPAMRAVVDMVRRVAPLDSTVLVTGESGCGKEVVADAIQALSKRADAPFVKVNCAAIPENLLESELFGHEKGAFTGAVGLKKGKFELADHGTIMLDEIGDMPLFLQPKLLRAVEQKQIERVGGGKPIDIDIRIIAATNQELQSLVEQKLFRADLYYRLSVAAIPLPPLRDRKEDLPLLVGHFLERIGPRVGINLRGVSREGMQLLFDYDWPGNVRQLANLLERAAIMSSGEVLTAVEISRALDGASRRPAPEAS…	458	eselfghekgaftga		gaftga	__	y	YP_002954764.1	putative NtrC family two-component response regulator	2e-66	7e-62	3e-63	2e-61	2e-52	8e-52	9e-54	1e-57	8e-59	9e-62	3e-53	1e-44	4e-54	2e-45	1e-56	1e-55	8e-57	2e-56	1e-52	1e-58	3e-61	1e-48	1e-51	3e-57	3e-68	5e-45	9e-50	4e-58	5e-58	3e-32	6e-41	1e-40	1e-24	3e-13	6e-13		0
83648897	Hahella_chejuensis_KCTC_2396	NC_007645.faa	83648897	MALILIVEDESIIRSALTRLLQHNGYAVAEADSVDRALEVAEQSKPDLIISDLRLPGRPGTDLIQATDTPVLIMTSYASLRSAVDSMKLGAVDYIAKPFDHDEMLASIKSILDRRPAKPSPPKLEAENASARADIKDLMFGECTEMLKLFDLIGKVSPTDTTVLIQGESGTGKELAARALHMLSRRREGALICVNCAAIPETLIESELFGHEKGAFTGAVGARSGLIEAADGGTLFLDEIGELPLEAQARLLRVLQEGEIRRVGSTQSKRVDVRLIAATHRNLKAMTKVGEFREDLFYRLNVMQLRIPPLRDREDDVIGLAKMLLTKMGERMDKPNLKFDKDALTLIRRYQWPGNVREMENAVERAVILSDSDHIGKDLLAIDLEGELDIPEGMLSMDN…	458	eselfghekgaftga		gaftga	__	y	YP_437332.1	sigma 54-dependent transcriptional activator	1e-70	5e-68	1e-61	2e-60	3e-61	3e-55	4e-56	9e-93	1e-62	6e-65	7e-62	7e-52	3e-58	1e-55	6e-60	3e-62	3e-60	3e-65	2e-55	3e-65	2e-66	9e-54	3e-59	1e-63	3e-69	2e-50	4e-48	1e-61	1e-54	6e-39	5e-43	4e-44	8e-32	2e-20	2e-23		0
219670775	Desulfitobacterium_hafniense_DCB_2	NC_011830.faa	219670775	MNVHQRVLILDDEEDLRSILAQRLGRRGYEIMEAATAQEGMALLQETIFEAVLLDIRLPDGDGLQLLQAMKKRQPDLQVIMLTGHGTLESAIEAMKAGAYDYLTKPCNLSELEITLQKALEQRKLMVENTGLRQVVHRQNAELLIIGDSEKMRSLKAMTRKIAQTDTPVLLQGESGTGKELFARALHVWSPRSGQAYIPLNAGAVHETLMESELFGHEKGAFTGANAVKLGLVEMADQGTLFLDEIGEMPLNLQVKLLRFMETGEFRRVGDNRLRRVNVRIVTATNRNLPEEVKAGRFRKDLYYRLTGMVLHIPPLRERKGDILQLAEHFLRTGLRRHTLQGGNPAQDRSQSQTIHLAPETQEALLAYDFPGNVRELAHLMERGMILAEGPLIRIRDLW…	458	eselfghekgaftga		gaftga	__	y	YP_002461210.1	two component, sigma54 specific, transcriptional regulator, Fis family	2e-59	6e-53	4e-53	6e-47	7e-59	4e-47	3e-53	5e-62	2e-50	1e-53	9e-54	1e-48	3e-58	7e-47	2e-56	1e-53	6e-53	3e-52	4e-46	9e-52	2e-52	1e-49	1e-54	6e-50	3e-56	9e-42	4e-47	1e-52	3e-53	1e-35	1e-34	7e-41	8e-25	3e-20	7e-21		0
161505338	Salmonella_enterica_arizonae_serovar_62_z4_z23__	NC_010067.faa	161505338	MIRGKIDILVVDDDVSHCTILQALLRGWGYNVALAYSGHDALAQVREKVFDLVLCDVRMAEMDGIATLKEIKLLNPAIPILIMTAFSSVETAVEALKAGALDYLIKPLDFDHLQETLEKALAHTRETGAELPSASATQFGMIGSSPAMQHLLNEIAMVAPSDATVLIHGDSGTGKELVARALHACSARSDKPLVTLNCAALNESLLESELFGHEKGAFTGADKRREGRFVEADGGTLFLDEIGDISPLMQVRLLRAIQEREVQRVGSNQTISVDVRLIAATHRDLAEEVSAGRFRQDLYYRLNVVAIEMPSLRQRREDIPLLADHFLRRFAERNRKVVKGFTPQAMDLLIHYDWPGNIRELENAIERAVVLLTGEYISERELPLTIAATPIKTENSAGI…	458	eselfghekgaftga		gaftga	__	y	YP_001572450.1	transcriptional regulatory protein ZraR	3e-74	5e-68	3e-68	4e-68	4e-66	2e-59	1e-59	1e-71	1e-122	2e-70	1e-73	1e-56	1e-64	1e-58	7e-72	1e-65	2e-65	9e-64	1e-62	3e-65	6e-69	2e-57	2e-60	2e-66	5e-71	5e-52	1e-54	1e-61	1e-59	3e-43	8e-44	8e-42	8e-38	7e-16	5e-18		0
114319182	Alkalilimnicola_ehrlichei_MLHE-1	NC_008340.faa	114319182	MKEQASVWVVDDDRSIRWVLQKALERAGFKVTCFDTAERVLRALERNQPDVLLTDIRMPGVSGLDLLAQVGDRWPDMPVIVMTAHSDLDAAVASYEGGAFEYLPKPFDVDEAVELVTRARESTRTAEATEAAEAPAQHPEILGEAPAMQEVFRAIGRLSRSSVTVLINGESGTGKELVARALHRHSPRSEGPFIALNMAAIPRDLMESELFGHEKGAFTGAQATRRGRFEQADGGTLFLDEIGDMPAELQTRLLRVLADGEFYRVGAHTSMRVDVRIIAATHQNLEARVADGYFREDLFHRLNVIRVHVPSLRERREDVPLLARHFLAAAGRELNVEPKTLRPEVERYFMGLDWPGNVRQLENTCRWLTVMASGQEVLLEDLPPELREEAEAGRPGGGN…	458	eselfghekgaftga		gaftga	__	y	YP_740865.1	nitrogen metabolism transcriptional regulator NtrC	4e-67	2e-64	1e-61	4e-60	3e-55	5e-50	1e-98	1e-62	2e-63	9e-65	2e-60	5e-52	2e-53	4e-49	1e-58	2e-58	3e-60	1e-57	2e-48	2e-60	2e-59	7e-53	4e-52	6e-61	4e-62	2e-45	4e-51	3e-59	6e-59	3e-43	4e-40	1e-44	3e-30	7e-19	5e-21		0
110835120	Alcanivorax_borkumensis_SK2	NC_008260.faa	110835120	MSVSIWVVDDDRSIRWVLEKALGQEGYAVTCFEDADEALNTLEQGGQEPEVLISDVRMPGTDGLRMLKILQRKNPDLPVIIMTAHSDLDSAVASYQGGAFEYLPKPFDVDEAVALVRRAIKHREESRGDFPEPIEEAPTEIIGEAPAMQEVFRAIGRLSHSNVTVLINGQSGTGKELVARALHRHSLRREKNFVALNMAAIPKDLIESELFGHEKGAFTGANNQRVGRFEQANGGTLFLDEIGDMPLEAQTRLLRVLQESEFYRVGGTTPIHVDVRIIAATHQDLEKLVKDGDFREDLFHRLNVIRIHIPRMAERREDIPRLANYFLQRAGSELGVEPKILHKDTEKYLAAQAWPGNVRQLENTCRWLTVMASGREVLVDDLPPELKETGPAKGADISG…	458	eselfghekgaftga		gaftga	__	y	YP_693979.1	two-component response regulator NtrC	7e-65	2e-63	3e-63	1e-57	7e-53	3e-48	4e-95	5e-64	2e-59	1e-62	4e-61	6e-53	1e-51	2e-48	1e-58	2e-58	1e-58	3e-58	1e-49	6e-61	4e-61	3e-52	7e-51	8e-59	3e-63	1e-46	2e-46	2e-60	2e-56	7e-41	2e-41	2e-43	4e-33	6e-18	3e-18		0
148264880	Geobacter_uraniumreducens_Rf4	NC_009483.faa	148264880	MKMHRILLVDDEKDVGKIVSRLLAGDNYEIEQVTTGKEAMKRVLEESLPDIILLDINLPDIDGMDMLRDMKDAVRGTPIVMMTAYGSIETAVRSIKMGAMDFVQKPFNHYDFKRFINGVISARNIAGNDHCGIVGSSPQMKKVFRLVDKFALSDITILLQGESGTGKELFARAIHQKSKRRSGPFVPLDCAALSETLIESELFGHEKGAFTGATERKIGKFERAHGGTLFIDEVENLSSSNQAKLLRAVEEKQIERVGGTKAIKVDVRIVAASNIPLTEIINNGVFRKDLFYRFSQMTIAIPSLRDRVKDVDVLIRHFLAAYSEEFGNAANISEEALLLLNAYPWPGNVRELENVVKSAVILADGDILAKHLPEYIRKGSFSLPEDAEDCHFPGIKVEE…	458	eselfghekgaftga		gaftga	__	y	YP_001231586.1	two component, sigma-54 specific, Fis family transcriptional regulator	2e-62	9e-64	5e-54	8e-55	2e-53	1e-50	1e-52	2e-59	4e-58	5e-60	2e-51	2e-51	4e-53	5e-56	1e-62	5e-60	7e-62	4e-63	5e-48	7e-56	1e-55	9e-50	5e-56	5e-57	7e-59	4e-54	2e-53	2e-53	5e-54	2e-39	1e-45	1e-42	6e-32	2e-19	2e-19		0
86157116	Anaeromyxobacter_dehalogenans_2CP-C	NC_007760.faa	86157116	MSPLVLVVDDESPNLESLGKIFEREGWRVALAGSGAAALEVLRRERAAVVVTDLMMPGMSGDELLRAVKTVSPESEVVVMTAYGTVEAAVAAMKQGAYDFITKPVKRHAIVKAVRQALERASLVAENRALKARLAELAPGGAGALLGDAPAFRAVLEILRQAAPTQATVLLLGESGTGKELAARLVHDLSPRAAGPFVPIHCAAIPETLLESELFGHEKGAFTGAVARKDGRFERAHGGTLFLDEIGEMSPAVQVKLLRFLQDGVLERVGGNEPVRVDVRVVAATNKDLAAEVKAGRFREDLFYRLDVVRVRLPPLRERREDVPLLAMAFLRRMAERNGKPISGFTPGAMAALERYAWPGNVRELQHAIERAVVLTRADVVEVGDLPEAIRAAGPAAEA…	458	eselfghekgaftga		gaftga	__	y	YP_463901.1	two component, sigma54 specific, Fis family transcriptional regulator	2e-70	4e-62	7e-59	1e-54	8e-60	6e-56	9e-58	2e-63	5e-69	3e-63	2e-58	2e-51	5e-56	1e-54	7e-66	1e-65	4e-64	1e-68	1e-57	5e-60	6e-62	2e-46	6e-53	8e-57	8e-63	1e-45	8e-51	4e-54	1e-56	2e-32	9e-40	7e-43	2e-27	4e-20	1e-19		0
120601483	Desulfovibrio_vulgaris_DP4	NC_008751.faa	120601483	MPARILIIDDEDDIRFSLRGILEDEGHEVTEAPDGEAGLRTLASDTPDVVFLDIWMPGMDGLTVLEHIHAAAPSLPVIMISGHGTIETAVAAIKKGAHDFIEKPLSLEKVVIAAERALEMRELRRENQALRSSLGAGSKADELIGESAPMRRIREQIARVAPTDAWVLITGENGTGKELAARAVHAGSQRATRPLVAVNCAAIPEELIESELFGHEKGAFTGAESARTGKFEMAHRGTLFLDEIGDMSLKTQAKILRILQEQSFEKVGGARTIRVDVRVVAATNKNLEEQIAQGTFREDLYYRLRVFPLSLPALRERGDDILRLLDAFMLRLCRDHAFEPITFTDEAKDVLLRYRWPGNVRELRNFVERMLILHAGETVDADDLPPECLRDLSPSSDSA…	458	eselfghekgaftga		gaftga	__	y	YP_965883.1	two component, sigma54 specific, Fis family transcriptional regulator	1e-69	5e-74	1e-63	4e-56	2e-66	2e-56	5e-57	2e-68	7e-60	1e-63	1e-57	3e-49	5e-62	2e-57	5e-64	2e-63	5e-66	1e-64	1e-58	4e-69	6e-70	2e-56	5e-58	4e-63	7e-66	1e-51	2e-50	4e-61	1e-62	1e-46	4e-44	2e-44	2e-33	1e-14	1e-15		0
46581338	Desulfovibrio_vulgaris_Hildenborough	NC_002937.faa	46581338	MPARILIIDDEDDIRFSLRGILEDEGHEVTEAPDGEAGLRTLASDTPDVVFLDIWMPGMDGLTVLEHIHAAAPSLPVIMISGHGTIETAVAAIKKGAHDFIEKPLSLEKVVIAAERALEMRELRRENQALRSSLGAGSKADELIGESAPMRRIREQIARVAPTDAWVLITGENGTGKELAARAVHAGSQRATRPLVAVNCAAIPEELIESELFGHEKGAFTGAESARTGKFEMAHRGTLFLDEIGDMSLKTQAKILRILQEQSFEKVGGTRTIRVDVRVVAATNKNLEEQIAQGTFREDLYYRLRVFPLSLPALRERGDDILRLLDAFMLRLCRDHAFAPLTFTDDAQDVLLRYRWPGNVRELRNFVERMLILHAGESVDVEDLPPECLRDLSPSSDSA…	458	eselfghekgaftga		gaftga	__	y	YP_012146.1	sigma-54 dependent transcriptional regulator/response regulator	4e-70	1e-73	2e-63	3e-56	3e-66	2e-56	4e-56	1e-68	2e-60	7e-63	1e-58	2e-49	1e-61	1e-57	2e-64	1e-63	1e-65	1e-64	8e-59	3e-69	6e-70	2e-56	7e-58	9e-63	4e-67	5e-52	7e-51	4e-62	1e-62	1e-45	8e-45	4e-45	3e-32	4e-15	2e-16		0
78222273	Geobacter_metallireducens_GS-15	NC_007517.faa	78222273	MSQIKVLIIDDEADVCTFFRRLLTRKGYDVVTASKEPEAMRAIEEHRFTVAMVDLKLPDTDGLTLLQAIKARQPACEVIIMTGYSTIKTAVAAMQLGAYEYLEKPFDDIDEIEALIEKAASHGFNLQQGSAAAEEWAEVARAVGFQVGASLGMRRLVSVAHKIAGKNVTVLIQGSTGTGKEVLARFIHSASGRADQAFIPVNCGALPENLLESELFGHEKGAFTGAAQPRRGIFELANRGTLFLDEIGDASPQIQVKLLRVLETGEFMRVGGEKPIKTDVRVIAATNVDLEQAIREKTFREDLYYRLNVVRLEIPPLRSRSEDIPQLAEHFVRQLNAALRISPPALRLLQGYGWPGNIRQLANVIRRAVVMCSGDTILPEHLESTLLNSAALAGDTFSP…	458	eselfghekgaftga		gaftga	__	y	YP_384020.1	two component, sigma54 specific, Fis family transcriptional regulator	2e-67	3e-60	3e-61	2e-57	9e-57	1e-49	2e-58	9e-60	1e-58	6e-65	4e-61	6e-50	5e-53	4e-52	4e-59	6e-59	4e-62	2e-57	8e-55	1e-59	1e-62	6e-50	2e-53	9e-61	4e-69	6e-52	2e-46	1e-56	1e-56	3e-41	5e-40	5e-50	2e-33	1e-17	2e-17		0
116052873	Pseudomonas_aeruginosa_UCBPP-PA14	NC_008463.faa	116052873	MAHILIVEDETIIRSALRRLLERNQYQVSEAGSVQEAQERYTIPSFDMVVSDLRLPGAPGTELIKLAEGIPVLIMTSYASLRSAVDSMKMGAVDYIAKPFDHDEMLQAVARILKDRQENRSAAPVSANGGKAGGERGASPAAADGEIGIIGSCAPMQELYSKIRKVAPTDSTVLIQGESGTGKELVARALHNLSKRAKAPLISVNCAAIPETLIESELFGHEKGAFTGASAGRAGLVEAADGGTLFLDEIGELPLEAQARLLRVLQEGEIRRVGSVQSQKVDVRLIAATHRDLKTLAKTGQFREDLYYRLHVISLKLPALRERGNDVMEIARAFLARQCTRMGRAPLSFAHDAEQAIRHYPWPGNVRELENAIERAVILSESQEIHADLLGIDIELDDL…	458	eselfghekgaftga		gaftga	__	y	YP_793190.1	two-component response regulator CbrB	4e-70	2e-67	6e-67	4e-62	6e-65	2e-56	1e-60	1e-122	8e-66	2e-63	2e-63	3e-51	1e-60	4e-55	1e-64	3e-62	2e-59	3e-64	8e-60	1e-62	5e-64	2e-54	1e-61	1e-62	1e-68	3e-49	3e-53	4e-63	8e-56	4e-42	1e-44	6e-48	6e-35	3e-23	2e-24		0
218893821	Pseudomonas_aeruginosa_LESB58	NC_011770.faa	218893821	MAHILIVEDETIIRSALRRLLERNQYQVSEAGSVQEAQERYTIPSFDMVVSDLRLPGAPGTELIKLAEGIPVLIMTSYASLRSAVDSMKMGAVDYIAKPFDHDEMLQAVARILKDRQENRSAAPVSANGGKAGGERGASPAAADGEIGIIGSCAPMQELYSKIRKVAPTDSTVLIQGESGTGKELVARALHNLSKRAKAPLISVNCAAIPETLIESELFGHEKGAFTGASAGRAGLVEAADGGTLFLDEIGELPLEAQARLLRVLQEGEIRRVGSVQSQKVDVRLIAATHRDLKTLAKTGQFREDLYYRLHVISLKLPALRERGNDVMEIARAFLARQCTRMGRAPLSFAHDAEQAIRHYPWPGNVRELENAIERAVILSESQEIHADLLGIDIELDDL…	458	eselfghekgaftga		gaftga	__	y	YP_002442690.1	two-component response regulator CbrB	4e-70	2e-67	6e-67	4e-62	6e-65	2e-56	1e-60	1e-122	8e-66	2e-63	2e-63	3e-51	1e-60	4e-55	1e-64	3e-62	2e-59	3e-64	8e-60	1e-62	5e-64	2e-54	1e-61	1e-62	1e-68	3e-49	3e-53	4e-63	8e-56	4e-42	1e-44	6e-48	6e-35	3e-23	2e-24		0
15599920	Pseudomonas_aeruginosa	NC_002516.faa	15599920	MAHILIVEDETIIRSALRRLLERNQYQVSEAGSVQEAQERYTIPSFDMVVSDLRLPGAPGTELIKLAEGIPVLIMTSYASLRSAVDSMKMGAVDYIAKPFDHDEMLQAVARILKDRQENRSAAPVSANGGKAGGERGASPAVADGEIGIIGSCAPMQELYSKIRKVAPTDSTVLIQGESGTGKELVARALHNLSKRAKAPLISVNCAAIPETLIESELFGHEKGAFTGASAGRAGLVEAADGGTLFLDEIGELPLEAQARLLRVLQEGEIRRVGSVQSQKVDVRLIAATHRDLKTLAKTGQFREDLYYRLHVISLKLPALRERGNDVMEIARAFLARQCTRMGRAPLSFAHDAEQAIRHYPWPGNVRELENAIERAVILSESQEIHADLLGIDIELDDL…	458	eselfghekgaftga		gaftga	__	y	NP_253414.1	two-component response regulator CbrB	4e-70	2e-67	6e-67	3e-62	6e-65	2e-56	1e-60	1e-122	7e-66	2e-63	2e-63	3e-51	1e-60	5e-55	9e-65	3e-62	2e-59	3e-64	8e-60	9e-63	4e-64	2e-54	1e-61	1e-62	1e-68	3e-49	3e-53	4e-63	8e-56	4e-42	1e-44	6e-48	6e-35	3e-23	2e-24		0
198284599	Acidithiobacillus_ferrooxidans_ATCC_53993	NC_011206.faa	198284599	MTQVWIIDDDPSIRWVLEKALTQADILVRSFADADSALRALGREQPGAVVTDLRMPGLDGLAFLREVQSRWPKLPVIVMTAHSDLDNAVAAFQSGAFEYLPKPFDMDEAVTLVQRALGSRAGPGAAGVEESDPAEMIGEAPAMQEVFRAIGRLSRSQINVLITGESGSGKELVASALHRHSPRARGPFIAINTAAIPAELLESELFGHEKGAFTGAVQTRQGRFEQASGGTLFLDEIGDMPAALQTRLLRVLSDGTFYRVGGHAPQRADVRVLAATHQNLEAKVRDGSFREDLYHRLNVIHIHLPPIRERREDIPRLARHFLRRSAEQLDVERRILSPEAESAFMNWHWPGNVRQLENVCRWITVMAPTREVQVTDLPPEMAASPMSAMMPDPNTQDWR…	458	eselfghekgaftga		gaftga	__	y	YP_002220920.1	nitrogen metabolism transcriptional regulator, NtrC, Fis Family	5e-66	7e-68	2e-57	1e-56	5e-58	3e-51	6e-94	8e-64	9e-59	5e-67	5e-60	9e-52	2e-61	6e-51	1e-60	2e-61	1e-60	2e-58	2e-47	2e-64	3e-64	5e-53	1e-54	3e-58	4e-66	1e-45	7e-49	7e-57	5e-57	4e-42	7e-39	9e-45	2e-30	7e-22	4e-20		0
218667003	Acidithiobacillus_ferrooxidans_ATCC_23270	NC_011761.faa	218667003	MTQVWIIDDDPSIRWVLEKALTQADILVRSFADADSALRALGREQPGAVVTDLRMPGLDGLAFLREVQSRWPKLPVIVMTAHSDLDNAVAAFQSGAFEYLPKPFDMDEAVTLVQRALGSRAGPGAAGVEESDPAEMIGEAPAMQEVFRAIGRLSRSQINVLITGESGSGKELVASALHRHSPRARGPFIAINTAAIPAELLESELFGHEKGAFTGAVQTRQGRFEQASGGTLFLDEIGDMPAALQTRLLRVLSDGTFYRVGGHAPQRADVRVLAATHQNLEAKVRDGSFREDLYHRLNVIHIHLPPIRERREDIPRLARHFLRRSAEQLDVERRILSPEAESAFMNWHWPGNVRQLENVCRWITVMAPTREVQVTDLPPEMAASPMSAMMPDPNTQDWR…	458	eselfghekgaftga		gaftga	__	y	YP_002427269.1	nitrogen regulation protein NR(I)	5e-66	7e-68	2e-57	1e-56	5e-58	3e-51	6e-94	8e-64	9e-59	5e-67	5e-60	9e-52	2e-61	6e-51	1e-60	2e-61	1e-60	2e-58	2e-47	2e-64	3e-64	5e-53	1e-54	3e-58	4e-66	1e-45	7e-49	7e-57	5e-57	4e-42	7e-39	9e-45	2e-30	7e-22	4e-20		0
152986806	Pseudomonas_aeruginosa_PA7	NC_009656.faa	152986806	MAHILIVEDETIIRSALRRLLERNQYQVSEAGSVQEAQERYTIPSFDMVVSDLRLPGAPGTELIKLAEGIPVLIMTSYASLRSAVDSMKMGAVDYIAKPFDHDEMLQAVARILKDRQENRSAAPAAAGAGKAGGERGASPAADGEIGIIGSCAPMQELYSKIRKVAPTDSTVLIQGESGTGKELVARALHNLSKRAKAPLISVNCAAIPETLIESELFGHEKGAFTGASAGRAGLVEAADGGTLFLDEIGELPLEAQARLLRVLQEGEIRRVGSVQSQKVDVRLIAATHRDLKTLAKTGQFREDLYYRLHVISLKLPALRERGNDVMEIARAFLARQCTRMGRAPLSFAHDAEQAIRHYPWPGNVRELENAIERAVILSESQEIHADLLGIDIELDDLE…	458	eselfghekgaftga		gaftga	__	y	YP_001350767.1	two-component response regulator CbrB	3e-70	1e-67	6e-67	4e-62	5e-65	2e-56	1e-60	1e-122	7e-66	2e-63	2e-63	3e-51	2e-60	4e-55	1e-64	2e-62	2e-59	2e-64	9e-60	1e-62	5e-64	2e-54	1e-61	1e-62	1e-68	3e-49	3e-53	4e-63	9e-56	4e-42	1e-44	6e-48	5e-35	3e-23	2e-24		0
116625833	Solibacter_usitatus_Ellin6076	NC_008536.faa	116625833	MRRVLVVDDEASQRSAVARMIDRWGFSTDTAADGAEAFRKAQEFNFDAIVTDLMMPGMDGIELLHRLRQEYPVGPSTIVVTAYGNIETAISTVHEYGAFWFIEKPIRPRAFRILLERAIAQRQLVQRSERLERQLCSHGFLGKLVGNSAPMQEVFFVALQAAPTNVTVLVTGESGTGKELVARAIHDQSPRCAGPFIAVNCAAIPETLIESELFGHEKGAFTGAFERRAGCFELAQDGTLLLDEIGDMPLALQAKLLRVLEDHRIRRVGASNEVQVDVRVIASTNKDLQRLSSDGGFRADLYFRLSVLQIALPPLRDHMEDLPDLCAALLEQINSRHQTRVTGIDPAALGALASHEWPGNVRELRNVLERAAVLAREGEIAISHLPSGLGWAAPERVMR…	458	eselfghekgaftga		gaftga	__	y	YP_827989.1	two component, sigma54 specific, Fis family transcriptional regulator	3e-66	2e-65	7e-63	1e-57	6e-58	2e-48	1e-56	2e-63	2e-56	9e-67	9e-61	6e-52	3e-50	6e-50	3e-57	1e-54	5e-58	6e-63	3e-54	5e-64	4e-63	6e-52	1e-56	8e-63	8e-69	2e-53	5e-54	9e-59	1e-52	2e-40	4e-46	2e-43	1e-28	7e-15	3e-15		0
56961827	Bacillus_clausii_KSM-K16	NC_006582.faa	56961827	MTSILIIDDEVEVGNFLSHLFTSKGYKVRVVNSKKEFDAIDFDHHQFQGAMIDLKLPDANGLALLKHVKRRQPHCKVIIMTGYSTIKTAVEAMKLGASDYIEKPFDDIDLLEKQVDDLLVANGTSNEQRILDLATNVGLIVGHNEAMRQVIQTAYKVAGKHVNVLIGGETGTGKEVFARFIHQASQRCYESFIGVNCGALSESLLESELFGHEKGAFTGATQKRKGLFEIASKGTLFLDEIAEASTSIQVKLLRVLETREFMRVGGEQPLHTNARLLAATNEDLQEAVQQKKFREDLFYRLNVVHLEIPPLRDRKEDIPLLIEHFLKRYPSMEVSFSDGALEMLQSYEWPGNIRELSNYITRIVTFADSGHVNITADHLPFAKQRSVTLKKRTANDHTE…	458	eselfghekgaftga		gaftga	__	y	YP_173549.1	transcriptional regulator	1e-58	1e-54	2e-53	4e-50	1e-52	7e-47	4e-47	3e-50	9e-56	7e-63	8e-56	1e-49	4e-51	6e-48	5e-58	2e-58	1e-59	3e-54	1e-49	6e-52	8e-53	2e-48	7e-49	6e-56	2e-56	2e-49	5e-47	3e-53	3e-53	5e-32	5e-38	1e-39	4e-35	2e-15	1e-12		0
153007226	Anaeromyxobacter_Fw109-5	NC_009675.faa	153007226	MSQAHLPKNESGRASVPAGASVRLSPPMARILIADDHDAVREGMAIALSRLGHDVLAVRGGAEAIAAYRKKPADVVVTDLRMVPVDGIEVVRRLRELDPDATVLVVSAHGTIAVAVEAMREGAIDFIEKPFSPDVLRARVEKSIEIARERKGARTARARAEALEEDLGRDRAHGLVGSSEPMRRVLDQVRKVASTGATVLVLGESGTGKELVARAIHDASPRREQPFVSISCAAIPEGLLESELFGHEKGAFTGAIRRKLGRFELANGGTLFLDEVGEIPHAVQVKLLRVLQERQFERVGGEETVEVDVRVVSATNRNLAQMVESGRFREDLYYRLNVVPILLPPLRDRPGDVEELARFFVARLAPRMSRAVTGLAPEALELLRRHRWPGNVRELENVI…	458	eselfghekgaftga		gaftga	__	y	YP_001381551.1	two component, sigma54 specific, Fis family transcriptional regulator	3e-80	4e-77	3e-73	4e-70	5e-62	7e-56	3e-60	6e-71	1e-67	8e-69	2e-63	2e-52	2e-61	2e-59	1e-61	7e-64	2e-66	8e-66	9e-60	4e-70	2e-70	4e-53	5e-62	9e-73	5e-77	6e-59	1e-52	1e-68	1e-57	5e-41	4e-44	2e-48	4e-33	2e-16	3e-18		0
89897646	Desulfitobacterium_hafniense_Y51	NC_007907.faa	89897646	MILDDEEDLRSILAQRLGRRGYEILEAATAQEGMALLQETIFEAVLLDIRLPDGDGLQLLQAMKKRQPDLQVIMLTGHGTLESAIEAMKAGAYDYLTKPCNLSELEITLQKALEQRKLLVENTGLRQVVHRQNAQLPIIGDSEKMRSLKEMTRKIAQTDTPVLLQGESGTGKELFARALHVWSPRSSQAYIPLNAGAVHETLMESELFGHEKGAFTGANAVKLGLVEMADQGTLFLDEIGEMPLNLQVKLLRFMETGEFRRVGDNRLRRVNARIVTATNRNLPEEVEAGRFRKDLYYRLTGMVLHIPPLRERKGDILQLAEHFLRTGQRGHTLQGGNPAQERSPGQIIQLAPEAQEALLAYDFPGNVRELAHLMERGMILAEGPLIRIRDLWPEHGEGR…	458	eselfghekgaftga		gaftga	__	y	YP_521133.1	hypothetical protein DSY4900	1e-60	6e-54	2e-52	2e-47	2e-57	8e-48	6e-52	5e-61	9e-51	2e-53	8e-55	5e-49	5e-58	4e-47	5e-56	6e-53	1e-52	1e-53	3e-46	6e-53	3e-53	3e-49	4e-55	4e-48	4e-57	2e-43	4e-46	2e-52	3e-54	6e-36	1e-34	3e-41	2e-24	3e-20	2e-19		0
83311466	Magnetospirillum_magneticum_AMB-1	NC_007626.faa	83311466	MSTMTTTTTATILVADDDRGIRTVLSQALGRAGYEVRTTGNASTLWRWVSEGEGDLVITDVVMPDESGLDLLPRMKKIRPELRIIVMSAQNTLLTAVKATQRGAFEYLPKPFDLKELVNVVGRALSTPRAAPTEAAGGEDEEKLPLIGRSPAMQEIYRTLARLMSTDLSVMITGESGTGKELVARALHDYGKRRNGPFVAINMAAIPRELIESELFGHEKGAFTGATQRAAGRFEQAEGGTLFLDEIGDMPPEAQTRLLRVLQEGEYTTVGGRTPIRANVRIVAATHRDLTQLIRQGLFREDLFYRLNVVPIRLPPLRERSEDIPELIRHFLAQAGAEGLPSKTIDGQAMDRLRKHRWPGNVRELENLVRRLAALYSQEVIGIEVIEQELVGGTPHADA…	458	eselfghekgaftga		gaftga	__	y	YP_421730.1	response regulator containing CheY-like receiver	2e-69	2e-64	4e-60	2e-56	9e-56	1e-52	5e-71	4e-66	4e-60	3e-62	9e-63	5e-53	3e-58	1e-50	2e-61	3e-60	2e-62	8e-63	4e-51	8e-68	2e-68	1e-52	1e-55	3e-59	1e-66	5e-45	2e-44	8e-63	4e-60	8e-44	1e-42	8e-47	1e-29	2e-19	6e-20		0
167622282	Shewanella_halifaxensis_HAW_EB4	NC_010334.faa	167622282	MTEQVWILDDDSSIRWVLEKALQSAKFSCASFAAAESLWQALEMTQPQVIVSDIRMPGTDGLTLLERLQNHYPHIPVIIMTAHSDLDSAVSAYQAGAFEYLPKPFDIDEAISLVDRALTHAKEQSSSITVEEPLVATPEIIGEAPAMQEVFRAIGRLSRSSISVLINGQSGTGKELVASALHKHSPRKGKPFIAINMAAIPKDLIESELFGHEKGAFTGAGSVRQGRFEQANGGTLFLDEIGDMPLDVQTRLLRVLADGQFYRVGGHSPVQVDVRIIAATHQDLEQLVYQGGFREDLFHRLNVIRVHLPPLSQRREDIPQLARHFLMIAAKEIAVEPKVLTKEAATKLSQLPWPGNVRQLENTCRWLTVMASGQEILPLDLPPELLQEPKLNNAQTSDS…	458	eselfghekgaftga		gaftga	__	y	YP_001672576.1	nitrogen metabolism transcriptional regulator, NtrC, Fis family	2e-65	3e-64	7e-60	5e-57	2e-54	1e-51	1e-104	2e-64	3e-58	4e-64	1e-61	3e-48	4e-53	2e-47	3e-57	3e-59	1e-57	5e-59	3e-46	7e-59	3e-60	8e-58	4e-52	4e-58	9e-65	2e-45	1e-45	3e-60	4e-56	4e-43	2e-42	3e-42	2e-32	5e-16	7e-17		0
109897353	Pseudoalteromonas_atlantica_T6c	NC_008228.faa	109897353	MSTEPVWIVDDDSSIRWVLQKALQAASIPCFSFENPEDLLLQLQTDQPPEVIVSDIRMPQMDGMALLEEVHKRYPNIPVIIMTAHSDLDSAVNAYQSGAFEYLPKPFDIDEAVGLVRRALTHVREQAKSNQRPILATATEIIGEAPAMQEVFRAVGRLSRSSISVLINGQSGTGKELVAQALHRHSPRAKQTFIALNMAAIPADLIESELFGHEKGAFTGAQNARQGRFEQADGGTLFLDEIGDMPLDVQTRLLRVLADGQFYRVGGHNPVSVDVRIIAATHQNLEQRVADGKFREDLFHRLNVIRIHIPRLTERREDVPLLAAHFLQKAGAELGVEVKSLSKETKKILMQLPWPGNVRQLENVCRWLTVMASGQEVLPHDLPPEIHELPLSKDSQEAS…	458	eselfghekgaftga		gaftga	__	y	YP_660608.1	nitrogen metabolism transcriptional regulator, NtrC, Fis family	1e-65	1e-66	1e-62	1e-59	2e-56	3e-50	1e-102	2e-61	4e-61	9e-65	2e-63	5e-51	4e-55	3e-52	2e-61	3e-62	6e-60	3e-60	2e-50	1e-58	1e-59	5e-56	2e-50	7e-61	8e-64	9e-49	1e-50	9e-60	3e-57	3e-44	2e-41	2e-42	2e-33	2e-17	3e-17		0
126172519	Shewanella_baltica_OS155	NC_009052.faa	126172519	MRISEQVWILDDDSSIRWVLEKALQGAKLSTASFAAAESLWQALEISQPHVIVSDIRMPGTDGLSLLERLQVHYPHIPVIIMTAHSDLDSAVSAYQAGAFEYLPKPFDIDEAISLVERALTHATEQSPAPAQEAQVKTPEIIGEAPAMQEVFRAIGRLSRSSISVLINGQSGTGKELVAGALHKHSPRKDKPFIALNMAAIPKDLIESELFGHEKGAFTGAANVRQGRFEQANGGTLFLDEIGDMPLDVQTRLLRVLADGQFYRVGGHNAVQVDVRIIAATHQDLELLVQKGGFREDLFHRLNVIRVHLPPLSQRREDIPQLATHFLASAAKEIGVETKIMTKETAVKLSQLPWPGNVRQLENTCRWLTVMASGQEILPQDLPPELLKDPVSVTHTAKG…	458	eselfghekgaftga		gaftga	__	y	YP_001048668.1	nitrogen metabolism transcriptional regulator, NtrC, Fis family	2e-66	1e-65	1e-60	2e-57	3e-54	5e-50	1e-102	9e-64	1e-58	1e-63	8e-61	2e-48	2e-52	1e-47	1e-57	7e-61	3e-57	4e-59	3e-48	1e-59	1e-61	1e-54	9e-53	4e-57	3e-63	7e-46	2e-45	8e-59	2e-55	2e-43	4e-42	4e-43	8e-32	2e-17	1e-17		0
160873392	Shewanella_baltica_OS195	NC_009997.faa	160873392	MRISEQVWILDDDSSIRWVLEKALQGAKLSTASFAAAESLWQALEISQPHVIVSDIRMPGTDGLSLLERLQVHYPHIPVIIMTAHSDLDSAVSAYQAGAFEYLPKPFDIDEAISLVERALTHATEQSPAPAQEAQVKTPEIIGEAPAMQEVFRAIGRLSRSSISVLINGQSGTGKELVAGALHKHSPRKDKPFIALNMAAIPKDLIESELFGHEKGAFTGAANVRQGRFEQANGGTLFLDEIGDMPLDVQTRLLRVLADGQFYRVGGHNAVQVDVRIIAATHQDLELLVQKGGFREDLFHRLNVIRVHLPPLSQRREDIPQLATHFLASAAKEIGVETKIMTKETAVKLSQLPWPGNVRQLENTCRWLTVMASGQEILPQDLPPELLKDPVSVTHTAKG…	458	eselfghekgaftga		gaftga	__	y	YP_001552708.1	nitrogen metabolism transcriptional regulator, NtrC, Fis family	2e-66	1e-65	1e-60	2e-57	3e-54	5e-50	1e-102	9e-64	1e-58	1e-63	8e-61	2e-48	2e-52	1e-47	1e-57	7e-61	3e-57	4e-59	3e-48	1e-59	1e-61	1e-54	9e-53	4e-57	3e-63	7e-46	2e-45	8e-59	2e-55	2e-43	4e-42	4e-43	8e-32	2e-17	1e-17		0
217971470	Shewanella_baltica_OS223	NC_011663.faa	217971470	MRISEQVWILDDDSSIRWVLEKALQGAKLSTASFAAAESLWQALEISQPHVIVSDIRMPGTDGLSLLERLQVHYPHIPVIIMTAHSDLDSAVSAYQAGAFEYLPKPFDIDEAISLVERALTHATEQSPAPAQEAQVKTPEIIGEAPAMQEVFRAIGRLSRSSISVLINGQSGTGKELVAGALHKHSPRKDKPFIALNMAAIPKDLIESELFGHEKGAFTGAANVRQGRFEQANGGTLFLDEIGDMPLDVQTRLLRVLADGQFYRVGGHNAVQVDVRIIAATHQDLELLVQKGGFREDLFHRLNVIRVHLPPLSQRREDIPQLATHFLASAAKEIGVETKIMTKETAVKLSQLPWPGNVRQLENTCRWLTVMASGQEILPQDLPPELLKDPVSVTHTAKG…	458	eselfghekgaftga		gaftga	__	y	YP_002356221.1	nitrogen metabolism transcriptional regulator, NtrC, Fis Family	2e-66	1e-65	1e-60	2e-57	3e-54	5e-50	1e-102	9e-64	1e-58	1e-63	8e-61	2e-48	2e-52	1e-47	1e-57	7e-61	3e-57	4e-59	3e-48	1e-59	1e-61	1e-54	9e-53	4e-57	3e-63	7e-46	2e-45	8e-59	2e-55	2e-43	4e-42	4e-43	8e-32	2e-17	1e-17		0
152998811	Shewanella_baltica_OS185	NC_009665.faa	152998811	MRISEQVWILDDDSSIRWVLEKALQGAKLSTASFAAAESLWQALEISQPHVIVSDIRMPGTDGLSLLERLQVHYPHIPVIIMTAHSDLDSAVSAYQAGAFEYLPKPFDIDEAISLVERALTHATEQSPAPAQEAQVKTPEIIGEAPAMQEVFRAIGRLSRSSISVLINGQSGTGKELVAGALHKHSPRKDKPFIALNMAAIPKDLIESELFGHEKGAFTGAANVRQGRFEQANGGTLFLDEIGDMPLDVQTRLLRVLADGQFYRVGGHNAVQVDVRIIAATHQDLELLVQKGGFREDLFHRLNVIRVHLPPLSQRREDIPQLATHFLASAAKEIGVETKIMTKETAVKLSQLPWPGNVRQLENTCRWLTVMASGQEILPQDLPPELLKDPVSVTHTAKG…	458	eselfghekgaftga		gaftga	__	y	YP_001364492.1	nitrogen metabolism transcriptional regulator, NtrC, Fis family	2e-66	1e-65	1e-60	2e-57	3e-54	5e-50	1e-102	9e-64	1e-58	1e-63	9e-61	2e-48	2e-52	1e-47	1e-57	8e-61	3e-57	4e-59	3e-48	1e-59	1e-61	1e-54	8e-53	4e-57	3e-63	7e-46	2e-45	8e-59	2e-55	2e-43	4e-42	4e-43	7e-32	2e-17	1e-17		0
146308604	Pseudomonas_mendocina_ymp	NC_009439.faa	146308604	MPHILIVEDETIIRSALRRLLERNQYQVSEAGSVQEAQERYSIPTFDLIVSDLRLPGAPGTELIKLAEGTPVLIMTSYASLRSAVDSMKMGAVDYIAKPFDHDEMLQAVARILRDRQEAKSAPAPAAAGNARSGSAEKTADNANGEIGIIGSCAAMQELYSKIRKVAPTDSNVLVQGESGTGKELVARALHNLSKRAKAPLISVNCAAIPETLIESELFGHEKGAFTGASAGRAGLVEAADGGTLFLDEIGELPLEAQARLLRVLQEGEIRRVGSVQSQKVDVRLIAATHRDLKTLAKTGQFREDLYYRLHVIALKLPALRERGSDVSEIAQAFLVRQCTRMGREPLRFAQDAEQAIRHYPWPGNVRELENAIERAVILCEGAEISADLLGIDIELDDL…	458	eselfghekgaftga		gaftga	__	y	YP_001189069.1	two-component response regulator CbrB	6e-70	1e-66	1e-66	8e-61	2e-64	1e-56	5e-62	1e-128	5e-66	1e-64	3e-62	2e-52	2e-61	1e-54	5e-65	3e-62	8e-59	5e-64	2e-59	1e-63	5e-65	2e-54	2e-62	7e-62	7e-70	6e-49	3e-53	2e-63	4e-55	1e-42	2e-43	2e-46	1e-34	4e-23	3e-23		0
71280128	Colwellia_psychrerythraea_34H	NC_003910.faa	71280128	MITEQVWIVDDDSSIRWVLEKAFANANISCAAFESAENLLIALEHGQPEIIISDIRMPNIDGMELLKRLNKQHSHIPVIIMTAHSDLDSAVNAYQGGAFEYLPKPFDIDEAINLSKRALTHAREQNEKNKNQKDIPLAVGLIGEAPAMQEVFRAIGRLSRSSISVLINGESGTGKELVAQALHSHSPRVNEPFIPLNMAAIPKDLIESELFGHEKGAFTGANAIRQGRFEQAHGGTLFLDEIGDMPLDIQTRLLRVLSDGQVYRVGGHLPVQVDVRIIAATHQHLEERVKKGEFREDLFHRLNVIRIHLPSLRERKEDIPQLSQHFLTQAANELSVEVKTLSKKASNFLNNCHWPGNVRQLENICRFLTVMASGQEILIEDLPNELVEKSTSLKNDSNA…	458	eselfghekgaftga		gaftga	__	y	YP_267155.1	nitrogen regulation protein NR(I)	5e-65	3e-67	2e-60	3e-55	2e-56	5e-52	2e-98	7e-63	1e-60	1e-63	9e-63	5e-49	3e-54	1e-52	5e-60	4e-60	1e-60	6e-63	4e-48	1e-58	1e-60	4e-58	3e-54	8e-59	1e-66	2e-46	6e-50	7e-59	1e-57	2e-42	8e-43	2e-43	2e-30	3e-17	7e-17		0
94987521	Lawsonia_intracellularis_PHE_MN1-00	NC_008011.faa	94987521	MMKPIILIVDDDDVHRSMLSALLKGWGYETDEASDGDIAITKAKEHAYDTILSDLKMARVDGIKMLECILNYNPSIPIIIMTAWSSVETAVQALRMGAYDYLTKPLDFDALKKTLQKALTHLQVHPIVRDNESFHKVNTKIEQSNLGILGRSPCMLELIQMVSTVAPSEATILIVGESGTGKELVARAIRQASHRSDAPFVTVNCAALSPALLESELFGHEKGAFTGADRRREGRFKQADGGTLFLDEIGELPLLLQAKLLRAIQQGEIQRVGSDTPITVNVRVIAATNRDLPEEVIAGRFREDLYYRLNVIGIEVPPLRNRIEDIPLLATFFLEKFALSNRKVIKGFTPQSMDVLLRYNWPGNVRELENAIERAVILTTGDYISERELPMVMTSPSQP…	458	eselfghekgaftga		gaftga	__	y	YP_595454.1	response regulator	4e-69	3e-63	3e-62	9e-62	1e-63	2e-58	1e-56	4e-62	6e-88	2e-65	2e-64	4e-51	3e-58	2e-57	5e-64	3e-63	2e-61	2e-62	8e-57	4e-58	2e-61	3e-52	1e-51	6e-61	6e-65	2e-52	1e-49	4e-58	3e-53	5e-38	7e-37	1e-36	4e-37	3e-23	2e-20		0
89893292	Desulfitobacterium_hafniense_Y51	NC_007907.faa	89893292	MKLLIVEDEVDFATLLKQRLTRKKINIDLAHTIEQALDWLGKVSYDVILLDQRLPDGEGLSLLTHVKEADPFVEVVVLTGHGSLETAIQSIKQGAYDYLTKPCNTTKLEFTLTQAYEKKRLAEQAAGLSEALRRQTGSEPIIGQSSEIKGLMQMVEKVKDSEATILVLGESGSGKELIARSLHFWSARKDKPFQALNCAALPNQLVESELFGHEKGAFTGAAGVKMGLIEIADGGTLFLDEIAEMDLDIQAKLLRLLEYGEYFRVGATRSRKVKLRVVAATNKRLEQEVAAGRFREDLYHRLNVVQIEVPPLRNRKADIPLLADYLLAQKCPQNNPKVLSPEALEVLLSYDFPGNVRELANILERGCLLSYGPTIEAEHLFQPQMGKRTPVSKKGLEEE…	458	eselfghekgaftga		gaftga	__	y	YP_516779.1	hypothetical protein DSY0546	1e-66	1e-61	4e-57	2e-57	3e-57	2e-51	2e-56	1e-59	2e-58	4e-58	2e-55	9e-54	3e-54	2e-53	2e-61	3e-60	7e-60	6e-58	1e-53	2e-60	9e-63	3e-48	2e-52	1e-56	4e-61	8e-47	2e-48	2e-58	7e-58	2e-38	4e-40	1e-39	2e-31	8e-20	1e-18		0
189425992	Geobacter_lovleyi_SZ	NC_010814.faa	189425992	MSKTARILLVEDDATFRSLLAAILDDEGYELVEREDGKAALKTLQRQSFDLVLSDLRLPGLNGLELFRRAQAEGIAPPFVLLTAFGTVEEAVAAMKEGVADFLTKPLKDPATLRVLVRRTLAVSMQERSLQVLQERDTAGLPPDEVLFAGQAMQQVRTLIADVAPTQATVLISGESGTGKELAARMIHRASPRRDAPFVALNCAAIPETLLESELFGHEKGAFTGATQARQGKFELASGGTLFLDEIGELPLALQSKFLRVLQERVFERVGGNRELRADVRIIAATNRDLEEEVRVRRFREDLYYRLHVFPIHLPALRDRRDGLPVLVRYLLRRAAIQTGREVQDIEQQALAAVAEYGWPGNIRELQNVIERAVILCKGQVTLLDLPGGVRQVTASGVI…	458	eselfghekgaftga		gaftga	__	y	YP_001953169.1	two component, sigma54 specific, transcriptional regulator, Fis family	1e-68	2e-69	1e-68	8e-69	2e-64	2e-50	2e-62	6e-69	6e-65	3e-69	9e-62	2e-53	8e-58	4e-55	1e-66	2e-63	1e-62	3e-68	3e-60	2e-67	6e-72	5e-54	2e-63	1e-65	3e-70	3e-52	1e-48	9e-59	9e-61	6e-39	1e-44	1e-48	8e-34	5e-21	4e-19		0
120597053	Shewanella_W3-18-1	NC_008750.faa	120597053	MRISEQVWILDDDSSIRWVLEKALQGAKLSTASFAAAESLWQALEISQPRVIVSDIRMPGTDGLSLLERLQIHYPHIPVIIMTAHSDLDSAVSAYQAGAFEYLPKPFDIDEAISLVERALTHATEQSPAPVQETQVKTPEIIGEAPAMQEVFRAIGRLSRSSISVLINGQSGTGKELVAGALHKHSPRKDKPFIALNMAAIPKDLIESELFGHEKGAFTGAANVRQGRFEQANGGTLFLDEIGDMPLDVQTRLLRVLADGQFYRVGGHNAVQVDVRIIAATHQDLELLVQKGGFREDLFHRLNVIRVHLPPLSQRREDIPQLATHFLASAAKEIGVEPKILTKETAAKLSQLPWPGNVRQLENTCRWLTVMASGQEILPQDLPPELLKDPVSITHATKV…	458	eselfghekgaftga		gaftga	__	y	YP_961627.1	nitrogen metabolism transcriptional regulator, NtrC, Fis family	5e-67	1e-65	2e-60	2e-57	2e-54	3e-50	1e-102	6e-64	1e-58	3e-64	2e-60	2e-48	4e-52	1e-47	3e-57	2e-60	2e-57	6e-59	3e-48	3e-59	2e-61	2e-54	1e-52	4e-57	8e-63	7e-46	3e-45	7e-59	1e-55	2e-43	3e-42	1e-42	6e-32	2e-17	1e-17		0
146291478	Shewanella_putrefaciens_CN-32	NC_009438.faa	146291478	MRISEQVWILDDDSSIRWVLEKALQGAKLSTASFAAAESLWQALEISQPRVIVSDIRMPGTDGLSLLERLQIHYPHIPVIIMTAHSDLDSAVSAYQAGAFEYLPKPFDIDEAISLVERALTHATEQSPAPVQETQVKTPEIIGEAPAMQEVFRAIGRLSRSSISVLINGQSGTGKELVAGALHKHSPRKDKPFIALNMAAIPKDLIESELFGHEKGAFTGAANVRQGRFEQANGGTLFLDEIGDMPLDVQTRLLRVLADGQFYRVGGHNAVQVDVRIIAATHQDLELLVQKGGFREDLFHRLNVIRVHLPPLSQRREDIPQLATHFLASAAKEIGVEPKILTKETAAKLSQLPWPGNVRQLENTCRWLTVMASGQEILPQDLPPELLKDPVSITHATKV…	458	eselfghekgaftga		gaftga	__	y	YP_001181902.1	nitrogen metabolism transcriptional regulator, NtrC, Fis family	5e-67	1e-65	2e-60	2e-57	2e-54	3e-50	1e-102	6e-64	1e-58	3e-64	2e-60	2e-48	4e-52	1e-47	3e-57	2e-60	2e-57	6e-59	3e-48	3e-59	2e-61	2e-54	1e-52	4e-57	8e-63	7e-46	3e-45	7e-59	1e-55	2e-43	3e-42	1e-42	6e-32	2e-17	1e-17		0
220915840	Anaeromyxobacter_dehalogenans_2CP_1	NC_011891.faa	220915840	MSPLVLVVDDESPNLESLGKIFEREGWRVALAASGLAALELLRRERAAVVVTDLMMPGMSGDELLRAVKAVSPESEVVVMTAYGTVEVAVAAMKQGAYDFITKPVKRHAIVKTVRQALERASLVAENRALKARLAELAPGGAGALLGDAPAFRATLEILRQAAPTQATVLLLGESGTGKELAARLVHDLSPRAAGPFVPIHCAAIPETLLESELFGHEKGAFTGAVARKDGRFERAQGGTLFLDEIGEMSPAVQVKLLRFLQDGVLERVGGNEPVRVDVRVVAATNKDLAAEVKAGRFREDLFYRLDVVRVRLPPLRERREDVPLLAMAFLRRMAERNGKPLAGFTSGAMAALERYAWPGNVRELQHAIERAVVLTRADVVEVGDLPEAIRAAGPAVPE…	458	eselfghekgaftga		gaftga	__	y	YP_002491144.1	two component, sigma54 specific, transcriptional regulator, Fis family	2e-70	7e-62	2e-58	1e-54	2e-60	6e-56	2e-56	2e-63	7e-68	1e-61	2e-58	2e-50	9e-56	1e-53	1e-65	1e-65	5e-63	6e-68	4e-57	4e-60	4e-62	3e-45	5e-52	3e-56	1e-62	2e-45	2e-49	6e-53	1e-56	2e-32	4e-40	1e-41	9e-27	3e-20	1e-19		0
24375950	Shewanella_oneidensis	NC_004347.faa	24375950	MRISEQVWILDDDSSIRWVLEKALQGAKLSTASFAAAESLWQALEISQPRVIVSDIRMPGTDGLTLLERLQIHYPHIPVIIMTAHSDLDSAVSAYQAGAFEYLPKPFDIDEAISLVERALTHATEQSPTPVAQETQVKTPEIIGEAPAMQEVFRAIGRLSRSSISVLINGQSGTGKELVAGALHKHSPRKDKPFIALNMAAIPKDLIESELFGHEKGAFTGAANVRQGRFEQANGGTLFLDEIGDMPLDVQTRLLRVLADGQFYRVGGHSAVQVDVRIIAATHQDLEQLVLKGGFREDLFHRLNVIRIHLPPLSQRREDIPQLASHFLASAAKEIGVEAKILTKETAAKLSQLPWPGNVRQLENTCRWLTVMASGQEILPQDLPPELLKEPTSINPMAK…	458	eselfghekgaftga		gaftga	__	y	NP_719993.1	nitrogen regulation protein NR(I)	3e-66	4e-67	1e-61	4e-58	2e-56	4e-50	1e-104	8e-64	4e-59	6e-64	1e-61	1e-50	1e-53	6e-48	1e-57	6e-61	3e-58	1e-59	1e-48	9e-60	1e-61	2e-54	2e-52	7e-58	7e-64	7e-47	2e-46	9e-61	8e-57	7e-44	5e-43	1e-42	2e-33	7e-19	3e-19		0
113968602	Shewanella_MR-4	NC_008321.faa	113968602	MRMSEQVWILDDDSSIRWVLEKALQGAKLSTASFAAAESLWQALEISQPRVIVSDIRMPGTDGLTLLERLQIHYPHIPVIIMTAHSDLDSAVSAYQAGAFEYLPKPFDIDEAISLVERALTHATEQSPSPAPQETQVKTPEIIGEAPAMQEVFRAIGRLSRSSISVLINGQSGTGKELVAGALHKHSPRKDKPFIALNMAAIPKDLIESELFGHEKGAFTGAANVRQGRFEQANGGTLFLDEIGDMPLDVQTRLLRVLADGQFYRVGGHSAVQVDVRIIAATHQDLEQLVLKGGFREDLFHRLNVIRVHLPPLSQRREDIPQLATHFLASAAKEIGVEAKILTKETAAKLSQLPWPGNVRQLENTCRWLTVMASGQEILPQDLPPELLKEPASINPMAK…	458	eselfghekgaftga		gaftga	__	y	YP_732395.1	nitrogen metabolism transcriptional regulator, NtrC, Fis family	1e-65	2e-66	5e-61	8e-58	8e-56	8e-50	1e-103	2e-63	2e-58	2e-63	4e-61	1e-49	4e-53	1e-47	2e-57	1e-60	6e-58	3e-59	9e-48	3e-59	3e-61	5e-54	6e-52	2e-57	3e-63	1e-46	7e-46	3e-60	3e-56	1e-43	2e-42	2e-42	7e-33	2e-18	3e-19		0
114049251	Shewanella_MR-7	NC_008322.faa	114049251	MRMSEQVWILDDDSSIRWVLEKALQGAKLSTASFAAAESLWQALEISQPRVIVSDIRMPGTDGLTLLERLQIHYPHIPVIIMTAHSDLDSAVSAYQAGAFEYLPKPFDIDEAISLVERALTHATEQSPTPAVQETQVKTPEIIGEAPAMQEVFRAIGRLSRSSISVLINGQSGTGKELVAGALHKHSPRKDKPFIALNMAAIPKDLIESELFGHEKGAFTGAANVRQGRFEQANGGTLFLDEIGDMPLDVQTRLLRVLADGQFYRVGGHSAVQVDVRIIAATHQDLEQLVLKGGFREDLFHRLNVIRVHLPPLSQRREDIPQLATHFLASAAKEIGVEAKILTKETAAKLSQLPWPGNVRQLENTCRWLTVMASGQEILPQDLPPELLKEPASINPMAK…	458	eselfghekgaftga		gaftga	__	y	YP_739801.1	nitrogen metabolism transcriptional regulator, NtrC, Fis family	1e-65	1e-66	4e-61	6e-58	7e-56	7e-50	1e-104	2e-63	2e-58	1e-63	3e-61	9e-50	4e-53	1e-47	2e-57	1e-60	6e-58	2e-59	9e-48	3e-59	3e-61	4e-54	5e-52	2e-57	2e-63	1e-46	7e-46	3e-60	3e-56	1e-43	1e-42	3e-42	6e-33	2e-18	3e-19		0
117918715	Shewanella_ANA-3	NC_008577.faa	117918715	MSEQVWILDDDSSIRWVLEKALQGAKLSTASFAAAESLWQALEISQPRVIVSDIRMPGTDGLTLLERLQIHYPHIPVIIMTAHSDLDSAVSAYQAGAFEYLPKPFDIDEAISLVERALTHATEQSPAPAAQETQVKTPEIIGEAPAMQEVFRAIGRLSRSSISVLINGQSGTGKELVAGALHKHSPRKDKPFIALNMAAIPKDLIESELFGHEKGAFTGAANVRQGRFEQANGGTLFLDEIGDMPLDVQTRLLRVLADGQFYRVGGHSAVQVDVRIIAATHQDLEQLVLKGGFREDLFHRLNVIRVHLPPLSQRREDIPQLATHFLASAAKEIGVEAKILTKETAAKLSQLPWPGNVRQLENTCRWLTVMASGQEILPQDLPQELLKEPASINPMAKGS…	458	eselfghekgaftga		gaftga	__	y	YP_867907.1	nitrogen metabolism transcriptional regulator, NtrC, Fis family	5e-66	6e-67	2e-61	4e-58	4e-56	4e-50	1e-104	1e-63	8e-59	8e-64	1e-61	5e-50	2e-53	5e-48	1e-57	4e-61	3e-58	1e-59	4e-48	1e-59	1e-61	2e-54	2e-52	1e-57	1e-63	6e-47	3e-46	1e-60	1e-56	6e-44	8e-43	1e-42	4e-33	8e-19	1e-19		0
253700850	Geobacter_M21	NC_012918.faa	253700850	MTDSPTRILIIDDERDVCTFFSRLLSRKGYQVVTAASEPEALAALEAAQFSVALVDLKLPDTDGITLLEIIKSRQPACEVIIMTGYSTVKTAVAAMQLGAYEYLEKPFDDIDQIEQLVGRAAGSGASLLRGDNSHDEWAEVAQGVGFRVGSSPSMKRMVSLAYKVAGKDISVLIQGKTGTGKEVLARFIHAASCRAGQPFIPVNCGALPENLLESELFGHEKGAFTGANQTRRGIFELANNGTLLLDEIGDATPQIQVKLLRVLETGEFMRVGGERPIKTDVRVIAATNVDLEQAIAEKSFREDLFYRLNVVRLEIPSLSSRSEDIPLLAEHFVHQLNRDLKLAAGTVRMLQGYAWPGNIRELANVMRRAVVICNGDTILPEHLGGTFLAGPTAPERGS…	458	eselfghekgaftga		gaftga	__	y	YP_003022039.1	two component, sigma54 specific, transcriptional regulator, Fis family	2e-64	2e-57	5e-60	6e-59	4e-59	5e-51	4e-59	8e-59	6e-59	2e-63	1e-62	9e-50	2e-52	3e-54	2e-61	2e-60	5e-61	6e-59	2e-51	6e-58	5e-60	5e-51	2e-53	1e-60	3e-66	2e-51	9e-48	1e-57	3e-59	2e-39	9e-41	3e-48	4e-33	8e-19	2e-19		0
42523012	Bdellovibrio_bacteriovorus	NC_005363.faa	42523012	MTNKLHTLIVDDEAELRRSVISILKSTMPEIEFTIEEAATGKEALDKVKQQQWDLVLMDVKMPEMNGLEALTAIKEHDPRTFVVLMTAHSNLHDAVVAIKEGAYDYVEKPVQPQQLAEIVRKSLEARDLISSLAMSNPVFDDDIESEIVGGSSKMKEVFNLIYRLCKVDTTVLVRGENGTGKELVARAIHFNSPRKSGAFVAINCGAIPENLMESELFGHEKGAFTGAVERKIGKFQLANNGTLFLDEIGELRPDMQVKLLRVLQERKFTPVGSNREVKTTTRIIAATNRNLEKMMEEGEFREDLFYRLNVMPIFLPPLRERADDIEALAGNFIKKFSKQHGRQITAITPEALDMLKSYRWPGNIRELENIIERSFIVENSHQITVDSLPDSIKLTPKD…	458	eselfghekgaftga		gaftga	__	y	NP_968392.1	acetoacetate metabolism regulatory protein atoC	8e-76	4e-76	5e-68	2e-62	2e-60	1e-50	7e-58	3e-62	6e-63	2e-67	1e-65	9e-55	4e-58	7e-56	2e-62	4e-62	1e-61	1e-64	6e-61	2e-66	5e-66	5e-53	4e-59	3e-66	5e-74	4e-60	3e-50	2e-64	2e-59	1e-40	3e-41	4e-44	3e-37	2e-14	2e-16		0
218885926	Desulfovibrio_vulgaris__Miyazaki_F_	NC_011769.faa	218885926	MTRTSGTRLLVVDDDTTHRGMLQTLLADWGYRTECAGDGETAVTLCRETPFDLILMDLRMGVMSGIGALREIRAYNPAIPILIMTAYSNVESAVDAIRSGAYDYLTKPLDFEELRLTLERALDHAALRDENAALKTTLASSFDPAGIIGQSQSMHRLMDMMASIAPSEATVLVTGESGTGKELIARAIHANSQRRHGPYVTVNCAALTETLLESELFGHEKGAFTGAEKRREGRFQSADKGTIFLDEIGETSLPMQAKLLRAIQEREIQRVGSDQTLRVDVRIIAATNRDLRAEVEAGRFRQDLYYRLNVVTLHVPPLRERVEDIPLLAGHFLRRFTEKNGKRVKGFTPQAMDRLLKHDWPGNVRELENAAERAVVLLVGEYISERELPHAIAGGDGDA…	458	eselfghekgaftga		gaftga	__	y	YP_002435247.1	two component, sigma54 specific, transcriptional regulator, Fis family	1e-76	6e-70	3e-68	2e-65	2e-67	2e-59	1e-57	4e-68	4e-93	4e-74	8e-69	8e-59	2e-63	2e-58	3e-70	2e-68	9e-68	4e-68	3e-62	1e-68	1e-69	8e-56	3e-61	7e-66	3e-73	5e-57	2e-54	5e-66	6e-61	3e-42	8e-46	2e-39	1e-38	6e-15	9e-16		0
197121139	Anaeromyxobacter_K	NC_011145.faa	197121139	MSPLVLVVDDESPNLESLGKIFEREGWRVALAASGLAALELLRRERAAVVVTDLMMPGMSGDELLRAVKAVSPESEVVVMTAYGTVEAAVAAMKQGAYDFITKPVKRHAIVKTVRQALERASLVAENRALKARLAELAPGGAGALLGDAPAFRATLEILRQAAPTQATVLLLGESGTGKELAARLVHDLSPRAAGPFVPIHCAAIPETLLESELFGHEKGAFTGAVARKDGRFERAHGGTLFLDEIGEMSPAVQVKLLRFLQDGVLERVGGNEPVRVDVRVVAATNKDLAAEVKAGRFREDLFYRLDVVRVRLPPLRERREDVPLLAMAFLRRMAERNGKPIAGFTPGAMAALERYAWPGNVRELQHAIERAVVLTRADVVEVGDLPEAIRAAGPAIPE…	458	eselfghekgaftga		gaftga	__	y	YP_002133090.1	two component, sigma54 specific, transcriptional regulator, Fis family	7e-70	1e-61	3e-58	2e-54	5e-60	2e-55	3e-57	3e-63	7e-69	5e-63	4e-58	2e-51	2e-55	2e-54	1e-65	2e-65	1e-63	1e-68	4e-57	2e-59	1e-61	6e-46	9e-53	1e-57	1e-62	9e-46	2e-50	7e-54	2e-56	3e-32	5e-40	1e-42	4e-27	3e-20	2e-19		0
70732583	Pseudomonas_fluorescens_Pf-5	NC_004129.faa	70732583	MPHILIVEDETIIRSALRRLLERNQYQVSEAGSVQEAQERFSIPTFDLIVSDLRLPGAPGTELIKLGQGTPVLIMTSYASLRSAVDSMKMGAVDYIAKPFDHDEMLQAVARILRDRQSAENAPPDRPAAKAGATAERAGAGNNNGEIGIIGSCAPMQDLYSKIRKVAPTDSNVLIQGESGTGKELVARALHNLSKRAKAPMISVNCAAIPETLIESELFGHEKGAFTGASAGRAGLVEAADGGTLFLDEIGELPLEAQARLLRVLQEGEIRRVGSVQSQKVDVRLIAATHRDLKSLSKIGQFREDLYYRLHVIALKLPALRERGADVNEIANAFLARQSARVGRTDLKFAADAEQAIRHYSWPGNVRELENAVERAVILCESPEISADLLGIDIELSDL…	458	eselfghekgaftga		gaftga	__	y	YP_262346.1	sigma-54 dependent DNA-binding response regulator	1e-68	8e-66	5e-66	6e-60	5e-65	1e-53	3e-60	1e-122	7e-65	4e-65	3e-63	2e-52	3e-61	4e-53	2e-64	5e-62	2e-59	4e-64	9e-59	2e-63	2e-66	5e-54	1e-61	7e-60	4e-70	4e-48	2e-52	4e-63	1e-55	9e-40	3e-44	6e-47	5e-35	4e-24	2e-24		0
170719923	Pseudomonas_putida_W619	NC_010501.faa	170719923	MPHILIVEDETIIRSALRRLLERNQYQVSEAGSVQEAQERFSIATFDLIVSDLRLPGAPGTELIKLGQGTPVLIMTSYASLRSAVDSMKMGAVDYIAKPFDHDEMLQAVARILRDRQSAPAPAPAAEPRSNGKAAPADKGAPASANGEIGIIGSCPPMQDMYSKIRKVAPTDSNVLIQGESGTGKELVARALHNLSRRAKAPMISVNCAAIPETLIESELFGHEKGAFTGASAGRAGLVEAADGGTLFLDEIGELPLEAQARLLRVLQEGEIRRVGSVQSQKVDVRLIAATHRDLKNLAKAGQFREDLYYRLHVIALKLPALRERGSDVNEIASAFLARQSARIGRDDLHFSSEAEQAIRHYSWPGNVRELENAVERAVILSESAEISAELLGIDIELS…	458	eselfghekgaftga		gaftga	__	y	YP_001747611.1	two component, sigma54 specific, Fis family transcriptional regulator	8e-70	2e-67	9e-67	9e-61	2e-66	3e-54	1e-62	1e-120	2e-66	3e-67	5e-63	3e-54	8e-62	4e-54	5e-67	9e-64	1e-59	1e-65	6e-60	2e-63	5e-65	1e-55	5e-60	4e-62	2e-68	2e-49	3e-56	7e-62	9e-57	7e-41	1e-44	5e-48	1e-37	8e-24	1e-23		0
91794805	Shewanella_denitrificans_OS217	NC_007954.faa	91794805	MSEQVWILDDDSSIRWVLEKALHSAKLSTASFAAAESLWQALDVAQPQVIISDIRMPGTDGLTLLDRLQLHYPHIPVIIMTAHSDLDSAVSAYKAGAFEYLPKPFDIDEAIALAERALAHRKEQASAPIVESQVKTPEIIGEAPAMQEVFRAIGRLSRSSISVLINGQSGTGKELVAGALHKHSPRKDKPFIALNMAAIPKDLIESELFGHEKGAFTGASSVRQGRFEQANGGTLFLDEIGDMPQEVQTRLLRVLADGQFYRVGGHNVVKVDVRIIAATHQNLEQAVEQGQFREDLFHRLNVIRIHLPPLSQRREDIAQLTKHFLTSAAKEMGVEAKVLAKETAIKLAQLPWPGNVRQLENTCRWLTVMASGQEVLPQDLPPELIKPTANVSQVHETAD…	458	eselfghekgaftga		gaftga	__	y	YP_564456.1	nitrogen regulation protein NR(I)	5e-66	5e-66	4e-60	1e-57	8e-55	4e-48	1e-102	7e-65	2e-58	2e-62	8e-61	4e-49	3e-53	1e-49	2e-58	5e-62	6e-57	2e-60	3e-49	4e-61	2e-61	7e-56	1e-52	4e-57	1e-62	8e-48	1e-44	2e-59	9e-58	4e-43	8e-44	2e-42	2e-31	1e-18	1e-18		0
229592621	Pseudomonas_fluorescens_SBW25	NC_012660.faa	229592621	MPHILIVEDETIIRSALRRLLERNQYQVSEAGSVQEAQERFSIPTFDLIVSDLRLPGAPGTELIKLGQGTPVLIMTSYASLRSAVDSMKMGAVDYIAKPFDHDEMLQAVARILRDRQSASSAPVEQRPAGKAADKPGVDNSNGEIGIIGSCPPMQDLYSKIRKVAPTDSNVLIQGESGTGKELVARALHNLSKRAKAPMISVNCAAIPESLIESELFGHEKGAFTGASAGRAGLVEAADGGTLFLDEIGELPLEAQARLLRVLQEGEIRRVGSVQSQKVDVRLIAATHRDLKSLAKIGQFREDLYYRLHVIALKLPALRERGADVNEIASAFLLRQSARINRTDLKFAPDAEQAIRHYSWPGNVRELENAVERAVILSESPEISAELLGIDIELSDLEE…	458	eselfghekgaftga		gaftga	__	y	YP_002874740.1	putative response regulator in two-component regulatory system with ZraS, regulates zraP expression (EBP family)	6e-70	3e-65	2e-65	4e-61	5e-65	7e-54	8e-62	1e-120	2e-67	1e-66	6e-64	7e-54	3e-60	7e-54	4e-65	8e-63	2e-59	9e-64	2e-57	2e-62	2e-65	2e-55	7e-60	2e-62	3e-69	2e-47	1e-54	6e-63	6e-56	3e-40	2e-43	1e-47	2e-35	8e-23	2e-25		0
77461029	Pseudomonas_fluorescens_Pf0_1	NC_007492.faa	77461029	MPHILIVEDETIIRSALRRLLERNQYQVSEAGSVQEAQERFSIPTFDLIVSDLRLPGAPGTELIKLGQGTPVLIMTSYASLRSAVDSMKMGAVDYIAKPFDHDEMLQAVARILRDRQSAPAAGEAAPAKSANGSGKSAIDNSNGEIGIIGSCPPMQDLYGKIRKVAPTDSNVLIQGESGTGKELVARALHNLSKRAKAPMISVNCAAIPESLIESELFGHEKGAFTGASAGRAGLVEAADGGTLFLDEIGELPLEAQARLLRVLQEGEIRRVGSVQSQKVDVRLIAATHRDLKSLAKIGQFREDLYYRLHVIALKLPALRERGADVNEIANAFLARQSARINRTDLKFAADAEQAIRHYSWPGNVRELENAVERAVILSESPEISADLLGIDIELGDLE…	458	eselfghekgaftga		gaftga	__	y	YP_350536.1	two-component response regulator CbrB	3e-69	5e-66	1e-65	2e-61	1e-65	9e-54	6e-61	1e-121	6e-66	3e-66	4e-64	1e-52	5e-61	9e-54	4e-65	1e-62	1e-60	6e-64	9e-58	1e-63	1e-66	2e-55	9e-60	4e-61	3e-69	3e-47	4e-54	3e-62	2e-56	4e-40	5e-44	3e-48	4e-35	2e-23	6e-25		0
148549763	Pseudomonas_putida_F1	NC_009512.faa	148549763	MPHILIVEDETIIRSALRRLLERNQYQVSEAGSVQEAQERFSIATFDLIVSDLRLPGAPGTELIKLGQGTPVLIMTSYASLRSAVDSMKMGAVDYIAKPFDHDEMLQAVARILRDRQNAPAAAPPAEPRASNGKATASDKGSAATANGEIGIIGSCQPMQDMYSKIRKVAPTDSNVLIQGESGTGKELVARALHNLSRRAKAPMISVNCAAIPETLIESELFGHEKGAFTGASAGRAGLVEAADGGTLFLDEIGELPLEAQARLLRVLQEGEIRRVGSVQSQKVDVRLIAATHRDLKNLAKAGQFREDLYYRLHVIALKLPALRERGSDVNEIASVFLARQSARIGRDDLHFSAEAEQAIRHYSWPGNVRELENAVERAVILSESAEISAELLGIDIEL…	458	eselfghekgaftga		gaftga	__	y	YP_001269865.1	two component, sigma54 specific, Fis family transcriptional regulator	5e-69	2e-67	3e-67	6e-61	5e-66	2e-54	1e-61	1e-120	3e-65	3e-66	2e-62	2e-53	7e-61	9e-54	1e-65	1e-62	2e-59	6e-66	6e-60	3e-63	5e-65	2e-54	1e-60	9e-63	1e-68	4e-49	8e-55	1e-62	1e-55	3e-41	2e-44	2e-47	4e-37	2e-24	3e-24		0
26991380	Pseudomonas_putida_KT2440	NC_002947.faa	26991380	MPHILIVEDETIIRSALRRLLERNQYQVSEAGSVQEAQERFSIATFDLIVSDLRLPGAPGTELIKLGQGTPVLIMTSYASLRSAVDSMKMGAVDYIAKPFDHDEMLQAVARILRDRQNAPAAAPPAEPRASNGKATASDKGSAATANGEIGIIGSCQPMQDMYSKIRKVAPTDSNVLIQGESGTGKELVARALHNLSRRAKAPMISVNCAAIPETLIESELFGHEKGAFTGASAGRAGLVEAADGGTLFLDEIGELPLEAQARLLRVLQEGEIRRVGSVQSQKVDVRLIAATHRDLKNLAKAGQFREDLYYRLHVIALKLPALRERGSDVNEIANVFLARQSARIGRDDLHFSAEAEQAIRHYSWPGNVRELENAVERAVILSESAEISAELLGIDIEL…	458	eselfghekgaftga		gaftga	__	y	NP_746805.1	putative two component, sigma54 specific, transcriptional regulator, Fis family	5e-69	1e-67	3e-67	7e-61	5e-66	2e-54	1e-61	1e-120	4e-65	7e-67	4e-63	6e-53	5e-61	1e-53	1e-65	1e-62	5e-60	6e-66	2e-59	8e-64	1e-65	2e-54	1e-60	1e-62	1e-68	6e-49	2e-54	6e-63	1e-55	2e-41	1e-44	2e-47	3e-37	2e-24	5e-24		0
104783676	Pseudomonas_entomophila_L48	NC_008027.faa	104783676	MPHILIVEDETIIRSALRRLLERNQYQVSEAGSVQEAQERFSIATFDLIVSDLRLPGAPGTELIKLGQGTPVLIMTSYASLRSAVDSMKMGAVDYIAKPFDHDEMLQAVARILRDRQNAPAAMPAAEPRAGNGKAAGDKAGSAPANGEIGIIGSCPPMQDMYVKIRKVAPTDSNVLIQGESGTGKELVARALHNLSRRAKAPMISVNCAAIPETLIESELFGHEKGAFTGASAGRAGLVEAADGGTLFLDEIGELPLEAQARLLRVLQEGEIRRVGSVQSQKVDVRLIAATHRDLKNLAKAGQFREDLYYRLHVIALKLPALRERGSDVNEIANAFLARQSARIGRDDLHFSHEAEQAIRHYSWPGNVRELENAVERAVILSESAEISADLLGIDIELG…	458	eselfghekgaftga		gaftga	__	y	YP_610174.1	response regulator CbrB	2e-69	6e-67	3e-66	7e-60	1e-65	4e-54	3e-62	1e-120	2e-65	3e-67	5e-63	4e-53	1e-61	9e-54	2e-66	2e-63	5e-60	2e-65	2e-58	7e-63	1e-64	2e-55	1e-59	1e-61	2e-68	4e-49	3e-55	1e-61	4e-56	5e-41	6e-45	2e-47	2e-37	2e-23	2e-23		0
167035686	Pseudomonas_putida_GB_1	NC_010322.faa	167035686	MPHILIVEDETIIRSALRRLLERNQYQVSEAGSVQEAQERFSIATFDLIVSDLRLPGAPGTELIKLGQGTPVLIMTSYASLRSAVDSMKMGAVDYIAKPFDHDEMLQAVARILRDRQNAPAAAPAAEPRASNGKAAPADKSSAAAANGEIGIIGSCPPMQDMYSKIRKVAPTDSNVLIQGESGTGKELVARALHNLSRRAKAPMISVNCAAIPETLIESELFGHEKGAFTGASAGRAGLVEAADGGTLFLDEIGELPLEAQARLLRVLQEGEIRRVGSVQSQKVDVRLIAATHRDLKNLAKAGQFREDLYYRLHVIALKLPALRERGSDVNEIASAFLARQSARIGRDDLHFSAEAEQAIRHYSWPGNVRELENAVERAVILSESAEISADLLGIDIEL…	458	eselfghekgaftga		gaftga	__	y	YP_001670917.1	two component, sigma54 specific, Fis family transcriptional regulator	4e-70	1e-67	1e-67	8e-61	4e-67	2e-54	6e-63	1e-121	1e-66	2e-67	3e-63	1e-54	7e-62	4e-54	4e-67	5e-64	8e-60	7e-66	1e-59	3e-63	5e-65	5e-56	4e-60	2e-62	1e-68	2e-49	3e-56	3e-62	9e-57	5e-41	1e-44	2e-48	7e-38	9e-25	3e-24		0
197118192	Geobacter_bemidjiensis_Bem	NC_011146.faa	197118192	MKKLLIVDDNDDIRQQLKWGLNQEFQVLLAADGREALQQFKSEKPDVVVLDLGLPPYADSSVEGFRCLDEMLGLNPAAKVIMLTGNNERENALKAMRMGAFDFYAKPPVLSELKVIITRAFHLANIDEQNLRQVSSQSEDGEQWGMVGSCPEMQAVFHTIRKVAGSNAPILITGESGTGKELVAGAIHEASSRNKGPLVAINCGAIPENLLESELFGHEKGAFTGAHAAVRGKLQFAHKGTLFLDEIGELPVNLQVKLLRFLQEGTIQRVGGREEIAIDARTTCATNVDIAKAIEEGRFREDLYYRIGVINIKLPPLRERGDDILLIAENFLRLYCKENKKKTVRFSTAAVAFLKRHNWPGNVRELKNRVQRAVIMCDGASIGPLDLGCDVEPAAMPVP…	458	eselfghekgaftga		gaftga	__	y	YP_002138619.1	two component, sigma54 specific, transcriptional regulator, Fis family	9e-64	8e-64	2e-56	1e-53	7e-59	4e-54	4e-56	1e-70	2e-59	4e-63	3e-60	2e-51	4e-59	1e-50	2e-57	6e-56	3e-55	6e-62	3e-54	3e-63	1e-62	1e-55	5e-58	3e-60	7e-64	6e-47	7e-50	9e-58	6e-55	4e-37	3e-43	7e-46	1e-31	2e-17	2e-16		0
197123143	Anaeromyxobacter_K	NC_011145.faa	197123143	MDTDCTVLVIEDDDEARAPLCEFLGAAGYRVRAARGGNEALAELGSAPAGAVLLDLVMPEPDGFEVLRRVRERDPALPVIVLSALSQTEDVVRAMKLGATDYLPKPFDPAELELVLRRALDGRARARSETAPDPGTLPLLSGAMDRVRELVERIADTDVPVLLVGESGVGKDVIARRIHAESRRAARPFVKINCAALPGELLESELFGHEKGAFTGAHAEKPGKFELAHQGTIFLDEIGEMDPRLQAKLLQVLQDEEFYRVGGKRPVRVDARVVVATNRNLELAIRQGSFREDLFYRLNVVTVRVPPLRERKEEIGPLVRHFVRKYRERYQGGLEEVPPEVMERFHAYDWPGNVRELENLVRRLVVLRDPAMVLGELGAPRAAPGPAPVNVAANHVRPG…	458	eselfghekgaftga		gaftga	__	y	YP_002135094.1	two component, sigma54 specific, transcriptional regulator, Fis family	7e-59	1e-58	4e-57	6e-54	7e-51	2e-44	1e-51	1e-51	8e-53	1e-60	3e-53	6e-45	9e-50	5e-54	7e-60	3e-59	1e-60	3e-56	4e-52	3e-59	7e-59	2e-45	6e-49	9e-55	6e-62	2e-47	1e-49	4e-55	1e-89	4e-41	5e-38	5e-47	1e-32	2e-11	2e-15		0
220917934	Anaeromyxobacter_dehalogenans_2CP_1	NC_011891.faa	220917934	MDNDCTVLVIEDDDEARAPLCEFLGAAGYRVRAARGGNEALADLGSAPAGAVLLDLVMPEPDGFEVLRRVRERDPALPVIVLSALSQTEDVVRAMKLGATDYLPKPFDPAELELVLRRALDGRARTRSETAPDPGTLPLLSGAMDRVRELVERIADTDVPVLLVGESGVGKDVIARRIHAESRRAARPFVKINCAALPGELLESELFGHEKGAFTGAHAEKPGKFELAHQGTIFLDEIGEMDPRLQAKLLQVLQDEEFYRVGGKRPVRVDARVVVATNRNLELAIRQGSFREDLFYRLNVVTVRVPPLRERKEEIGPLVRHFVRKYRERYQGGLEEVPPEVMERFHAYDWPGNVRELENLVRRLVVLRDPAMVLGELGAPRAAAGPAPVNVAANHVRPG…	458	eselfghekgaftga		gaftga	__	y	YP_002493238.1	two component, sigma54 specific, transcriptional regulator, Fis family	6e-59	2e-58	5e-57	6e-54	7e-51	2e-44	1e-51	1e-51	8e-53	2e-60	3e-53	6e-45	9e-50	5e-54	7e-60	3e-59	1e-60	3e-56	4e-52	4e-59	7e-59	2e-45	6e-49	8e-55	6e-62	2e-47	1e-49	4e-55	2e-89	5e-41	6e-38	5e-47	1e-32	2e-11	2e-15		0
253701055	Geobacter_M21	NC_012918.faa	253701055	MKKLLIVDDNDDIRQQLKWGLNQEFQVLLAADGREALQQFKSEKPDVVVLDLGLPPYADSSVEGFRCLDEMLGLNPAAKVIMLTGNNERENALKAMRMGAFDFYAKPPVLSELKVIITRAFHLANIDEQNLRQVSAQSEAGEQWGMVGSCPEMQAVFHTIRKVAGSNAPILITGESGTGKELVAGAIHEASTRNKGPLVAINCGAIPENLLESELFGHEKGAFTGAHAAVRGKLQYAHKGTLFLDEIGELPVNLQVKLLRFLQEGTIQRVGGREEIAIDARTTCATNVDIAKAIEEGRFREDLYYRIGVINIKLPPLRDRGDDILLIAENFLRLYCKENKKKSVRFSAAAVAFLKRHNWPGNVRELKNRVQRAVIMCDGASIGPLDLGCDVEPVAMPVP…	458	eselfghekgaftga		gaftga	__	y	YP_003022244.1	two component, sigma54 specific, transcriptional regulator, Fis family	1e-63	5e-63	5e-56	1e-52	7e-59	2e-53	4e-56	3e-70	7e-59	1e-63	4e-59	3e-51	5e-59	4e-50	1e-56	4e-55	8e-55	1e-61	1e-53	6e-63	3e-62	5e-55	6e-59	2e-60	4e-63	2e-46	3e-49	2e-57	1e-53	3e-37	7e-43	2e-46	4e-31	5e-18	2e-16		0
66044086	Pseudomonas_syringae_pv_B728a	NC_007005.faa	66044086	MSTRRPPRTETVERTESMPHILIVEDETIIRSALRRLLERNQYEVSEAGSVQEAQERFSIPSFDLIVSDLRLPGAPGTELIKLGEGKPVLIMTSYASLRSAVDSMKMGAVDYIAKPFDHDEMLQAVSRILRDRQTVKHLQDERGATARTSSAEKGPAQNHNGEIGIIGSCPPMLDLYSKIRKVAPTDSNVLIQGESGTGKELVARALHNLSRRAKAPMISVNCAAIPESLIESELFGHEKGAFTGASAGRAGLVEAADGGTLFLDEIGELPLEAQARLLRVLQEGEIRRVGSVQSQKVDVRLIAATHRDLKTLAKNGEFREDLFYRLHVIALKLPALRERGNDILEIAHAFLVRQSGKVGRDDLKFAHDAEQAIRHYSWPGNVRELENAVERSVILCEN…	458	eselfghekgaftga		gaftga	__	y	YP_233927.1	response regulator receiver:sigma-54 factor, interaction region	3e-68	1e-66	2e-65	9e-59	1e-64	1e-55	8e-61	1e-119	9e-63	1e-66	3e-63	3e-52	1e-62	1e-52	1e-63	9e-62	9e-58	5e-64	2e-56	4e-61	2e-62	1e-55	2e-62	9e-59	9e-69	3e-48	3e-53	2e-62	2e-55	2e-41	2e-45	1e-47	5e-35	2e-21	1e-23		0
15613100	Bacillus_halodurans	NC_002570.faa	15613100	MTSILIIDDEVEVGNFLSHLFMSKGYNVTVVNSGKEFNEIDFSHQPFHAAMIDLKLPDANGLVLLKHLKRRQPHCKVIIMTGYSTIKTAVEAMKLGASDYIEKPFDDIDLLEAQVDDLLISNVTSNEQRILDLAINVGLIVGQNETMRQLIQTAYKVAGKNVNVLIEGETGTGKEVLARFIHQASQRSYESFIGVNCGALSESLLESELFGHEKGAFTGATQMRKGLFEIASKGTLFLDEIAEASTSIQVKLLRVLETREFMRLGGERIFRTNTRLLAATNEDLQEAVQQKKFREDLFYRLNVVHLQIPPLRERKEDIPLLMEHFLKRYPGIEITFSDDAVKTMQSYEWPGNIRELSNCITRIVTLADSGHVKITADHLPFTGQRSVTSKKLTASSRSE…	458	eselfghekgaftga		gaftga	__	y	NP_241403.1	transcriptional regulator	2e-61	4e-54	2e-56	3e-52	8e-54	5e-46	5e-48	3e-52	2e-55	7e-61	4e-58	6e-52	8e-51	2e-48	2e-58	4e-58	2e-59	3e-53	4e-49	1e-51	3e-53	1e-47	1e-49	1e-51	4e-56	1e-47	9e-46	2e-53	2e-53	3e-32	4e-39	1e-37	3e-36	3e-18	9e-13		0
146283613	Pseudomonas_stutzeri_A1501	NC_009434.faa	146283613	MSHILIVEDETIIRSALRRLLERNQYEVSEAGSVQEAQERYSIPGFDLIVSDLRLPGAPGTELIKLAEGTPVLIMTSYASLRSAVDSMKMGAVDYIAKPFDHDEMLQTVARILQDHQQSAAALAQPSRGNGSAPSDAAQGDIGIIGHCAPMQDLFSKIRKVAPTDSNVLIQGESGTGKELVARALHNLSRRAKAPMISVNCAAIPETLIESELFGHEKGAFTGASAGRAGLVEAADGGTLFLDEIGELPLEAQARLLRVLQEGEIRRVGSVQSQKVDVRLIAATHRDLKTLAKTGQFREDLYYRLHVIALKLPPLRERGNDVLEIAKAFLARQGERMSSDEMRFSRDAEQAIRHYSWPGNVRELENAIERAAILSESPEIDAELLGIDIELDELDDEFE…	458	eselfghekgaftga		gaftga	__	y	YP_001173766.1	two-component response regulator	2e-71	4e-68	5e-66	4e-60	1e-65	2e-54	5e-62	1e-120	2e-64	4e-65	3e-63	1e-53	7e-63	3e-53	8e-63	1e-62	3e-60	3e-63	9e-58	7e-64	1e-65	6e-57	1e-59	6e-61	7e-69	2e-48	2e-55	2e-62	4e-56	3e-40	1e-42	8e-49	5e-36	1e-23	8e-25		0
83593013	Rhodospirillum_rubrum_ATCC_11170	NC_007643.faa	83593013	MSTILVADDDRGIRTVLSQALTRAGHEVRSTGTASTLWSWVTDGQGDLVITDVIMPDENGLDLIPRIKKIRPDLRIVVMSAQNTLLTAVKATERGAFEYLPKPFDLTEVVNVVRRALSLPRGNPTEGDHASEEDERLPLIGRSPAMQEIYRTLARLMNTDLTVMINGESGTGKELVARALHDYGKRRNGSFVAVNMGAIPRELIESELFGHEKGAFTGAHARSAGRFEQADGGTLFLDEIGDMPLEAQTRLLRVLQESEYTTVGGRQTLRANVRIIAATHRDLRQLIHQGLFREDLFYRLNVVPLRLPPLRERVEDIPELTRHFLHAVAEHDGLPPKVLEAPAMERLKKHRWSGNVRELENLVRRLAALYSQEVIGVEVIEAELSSSAPPILDEGDESA…	458	eselfghekgaftga		gaftga	__	y	YP_426765.1	nitrogen metabolism transcriptional regulator, NtrC, Fis family	3e-66	3e-63	9e-63	6e-58	1e-55	6e-50	2e-69	3e-66	2e-58	1e-61	1e-61	2e-53	4e-57	1e-45	2e-56	4e-56	8e-55	1e-60	3e-51	1e-67	3e-68	3e-53	6e-54	4e-58	2e-62	4e-46	1e-42	2e-60	9e-59	7e-41	2e-40	3e-41	3e-32	8e-16	7e-15		0
28868184	Pseudomonas_syringae_tomato_DC3000	NC_004578.faa	28868184	MPHILIVEDETIIRSALRRLLERNQYEVSEAGSVQEAQERFSIPSFDLIVSDLRLPGAPGTELIKLGEGKPVLIMTSYASLRSAVDSMKMGAVDYIAKPFDHVEMLQAVSRILRDRQTVKSLQDERSVLAAKASSADTPAVQNHNGEIGIIGSCPPMLDLYSKIRKVAPTDSNVLVQGESGTGKELVARALHNLSRRAKAPMISVNCAAIPESLIESELFGHEKGAFTGASAGRAGLVEAADGGTLFLDEIGELPLEAQARLLRVLQEGEIRRVGSVQSQKVDVRLIAATHRDLKTLAKNGEFREDLFYRLHVIALKLPALRERGSDILEIARAFLVRQSAKVGRDDLKFAPDAEQAIRHYSWPGNVRELENAVERSVILCENPEITADLLGIDIELDG…	458	eselfghekgaftga		gaftga	__	y	NP_790803.1	sigma-54 dependent transcriptional regulator/response regulator	3e-68	7e-67	2e-65	3e-59	1e-64	1e-55	5e-63	1e-120	5e-64	1e-67	2e-63	1e-53	3e-62	9e-53	1e-63	6e-62	2e-57	3e-64	2e-56	5e-61	2e-62	6e-56	4e-62	2e-60	2e-68	3e-48	4e-53	6e-63	2e-55	3e-40	2e-45	6e-49	2e-35	1e-21	3e-24		0
253996651	Methylotenera_mobilis_JLW8	NC_012968.faa	253996651	MQLAHLNTNEKLILGKQQSNILIVEDEALFARAVVRRLQKSGYECAHVESLQGARDIVRQFTPDVVLLDMRLPDGNGLDLLSEFVAKGAVVIVMTAHGEISDAVNAMKQGAMDYLKKPIDLEELLLSIQKAENAAKQSKSLDYSRQRNAHASEGVELLGDSPAMQNVKMQITRIAQLVSNDSVPPTVLIGGETGTGKDVAARLLHLSCANNEKPFVQVDCASLPAELMESELFGHEKGAFTGAVGARPGLIEAAEDGTLFLDEIGELPLALQAKLLNVLERRVVRRIGSTKERAVPARFVAATNRNLHEMSQSGRFRQDLYYRLNMMSISMPPLRDRGQDVMLLAQHFAAQTARRYGLNSPHFTREAISAVQSYRWPGNVRELKHQVTRAMLLCHNGEL…	458	eselfghekgaftga		gaftga	__	y	YP_003048715.1	two component, sigma54 specific, transcriptional regulator, Fis family	2e-56	7e-63	3e-57	3e-54	3e-57	1e-47	2e-47	6e-64	1e-52	6e-55	1e-54	1e-49	1e-54	1e-47	2e-53	2e-53	6e-50	2e-55	8e-45	2e-56	1e-56	6e-48	1e-52	3e-54	1e-60	5e-48	4e-52	9e-56	2e-54	2e-37	2e-43	3e-41	1e-32	3e-20	5e-16		0
71737675	Pseudomonas_syringae_phaseolicola_1448A	NC_005773.faa	71737675	MPHILIVEDETIIRSALRRLLERNQYEVSEAGSVQEAQERFSIPSFDLIVSDLRLPGAPGTELIKLGEGKPVLIMTSYASLRSAVDSMKMGAVDYIAKPFDHDEMLQAVSRILRDRQTVKGLQDERNALAKANGAEKGPAQNNNGEIGIIGSCPPMLDLYSKIRKVAPTDSNVLVQGESGTGKELVARALHNLSRRAKAPMISVNCAAIPESLIESELFGHEKGAFTGASAGRAGLVEAADGGTLFLDEIGELPLEAQARLLRVLQEGEIRRVGSVQSQKVDVRLIAATHRDLKTLAKNGEFREDLFYRLHVIALKLPALRERGSDILEIARAFLVRQSAKVGRDDLKFSPDAEQAIRHYSWPGNVRELENAVERSVILCENPEITADLLGIDIELDGL…	458	eselfghekgaftga		gaftga	__	y	YP_273138.1	sigma-54 dependent DNA-binding response regulator	2e-68	2e-67	9e-66	2e-59	3e-65	4e-56	2e-63	1e-120	2e-64	4e-68	7e-64	3e-54	8e-63	3e-53	3e-64	2e-62	6e-58	8e-65	3e-57	2e-61	8e-63	3e-56	2e-62	5e-61	1e-68	9e-49	9e-54	8e-63	2e-55	3e-40	8e-46	2e-49	5e-36	3e-22	1e-24		0
86159073	Anaeromyxobacter_dehalogenans_2CP-C	NC_007760.faa	86159073	MDNDCTVLVIEDDDEARAPLCEFLGAAGYRVRAARGGGEALAELGAAPAGAVLLDLVMPEPDGFEVLRRVRERDPALPVIVLSALSQTEDVVRAMKLGATDYLPKPFDPAELELVLRRALDGRGRARADAARNGAVPEAPDPGAIPLLSGAMDRVRELVERIADTDVPVLLIGESGVGKDVIARRIHAESRRAARPFVKINCAALPGELLESELFGHEKGAFTGAHAEKPGKFELAHEGTIFLDEIGEMDPRLQAKLLQVLQDEEFYRVGGKRPVRVDARVVVATNRNLELAIRQGSFREDLFYRLNVVTVRVPPLRERKEEIGPLVRHFVRKYRERYQGGLEEVPPEVMERFHAYDWPGNVRELENLVRRLVVLRDPAMVLGELGAPRAAAGPPPANV…	458	eselfghekgaftga		gaftga	__	y	YP_465858.1	two component, sigma54 specific, Fis family transcriptional regulator	6e-59	2e-58	6e-57	8e-54	1e-50	2e-44	1e-51	2e-51	8e-53	8e-61	4e-53	1e-44	1e-49	5e-54	8e-60	3e-59	2e-60	6e-56	9e-52	3e-59	7e-59	2e-45	1e-48	1e-54	1e-61	3e-47	2e-49	7e-55	6e-89	6e-41	8e-38	2e-46	1e-32	3e-11	2e-15		0
220926309	Methylobacterium_nodulans_ORS_2060	NC_011894.faa	220926309	MPNGHIIVADDDAAIRTVLNQALSRAGYEVRSTGNAATLWRWVAQGDGDLVITDVVMPDENAFDLLPRIKRVRPDLPIIVMSAQNTFMTAIRASERGAYEYLPKPFDLKELTAIVGRALSRPRGNAAPGAGPENEDIPLVGRSPAMQEIYRSLARLMPTDLTVMITGESGTGKELVARALHDYGRRRAGPFVPVNMAAIPRDLIESELFGHEKGAFTGATARSAGRFEQAEGGTLFLDEIGDMPMEAQTRLLRVLQQGEYTTVGGRVPIKTNVRIIAATNKDLRVSIQQGIFREDLFFRLNVVPLRLPALRERTEDVPDLVRHFFTLVEREGLSRKQLDADAMERLKRYRWPGNVRELENLVRRLAALYPQETITGPVIEAELDTLPLAAPAPGGPPRK…	458	eselfghekgaftga		gaftga	__	y	YP_002501611.1	nitrogen metabolism transcriptional regulator, NtrC, Fis Family	4e-63	3e-62	2e-60	1e-55	7e-58	4e-53	9e-70	4e-67	4e-58	2e-61	2e-59	1e-49	2e-53	1e-48	2e-58	8e-58	4e-56	9e-62	5e-52	2e-66	3e-67	5e-51	2e-54	7e-56	2e-63	2e-45	3e-44	9e-61	6e-60	2e-42	2e-40	7e-46	8e-29	2e-20	6e-19		0
170743990	Methylobacterium_4_46	NC_010511.faa	170743990	MPNGHIIVADDDAAIRTVLNQALSRAGYEVRSTGNAATLWRWVAQGDGDLVITDVVMPDENAFDLLPRIKRVRPDLPIIVMSAQNTFMTAIRASERGAYEYLPKPFDLKELTAIVGRALSRPRGNALPGAAPENEDIPLVGRSPAMQEIYRSLARLMPTDLTVMITGESGTGKELVARALHDYGRRRAGPFVPVNMAAIPRDLIESELFGHEKGAFTGATARSAGRFEQAEGGTLFLDEIGDMPMEAQTRLLRVLQQGEYTTVGGRVPIKTNVRIIAATNKDLRVSIQQGIFREDLFFRLNVVPLRLPALRERTEDVPDLVRHFFTLVEREGLSRKQLDADAMERLKRYRWPGNVRELENLVRRLAALYPQETITGPVIEAELDTLPLAAPAPAGGGAR…	458	eselfghekgaftga		gaftga	__	y	YP_001772645.1	nitrogen metabolism transcriptional regulator, NtrC, Fis family	4e-63	3e-62	2e-60	1e-55	6e-58	3e-53	7e-70	3e-67	4e-58	2e-61	2e-59	1e-49	1e-53	1e-48	2e-58	6e-58	4e-56	8e-62	4e-52	2e-66	3e-67	5e-51	2e-54	8e-56	2e-63	2e-45	3e-44	7e-61	5e-60	2e-42	1e-40	5e-46	7e-29	3e-20	5e-19		0
226946293	Azotobacter_vinelandii_DJ	NC_012560.faa	226946293	MPHILIVEDETIIRSALRRLLERNHYQVSEAGSVQEARERHSLPGFDLIISDLRLPGAPGTELIRLAEGTPVLIMTSYASLRSAVDSMKMGAMDYIAKPFDHDEMLQTVARILSERRQAPAALAEPAAAQAPAPASGEIGIIGSCPAMRDLFGKIRKVAPTDSTVLIQGESGTGKELVARALHDLSKRAKAPLISVNCAAIPETLIESELFGHEKGAFTGAVAGRTGLVEAADGGTLFLDEIGELPLEAQARLLRVLQEGEIRRVGSVQSQKVDVRLIAATHRDLKGLSKTGQFREDLFYRLNVISLKLPALRERDGDVLEIAQAFLRRQSERMERGELCFSPEAERTICQYAWPGNVRELENAIERAVILCESQTIPADLLGVDVELEDLEDDDFAEL…	458	eselfghekgaftga		gaftga	__	y	YP_002801366.1	sigma54-dependent response regulator, CbrB	1e-70	4e-63	1e-65	4e-64	2e-63	7e-54	3e-63	1e-110	2e-67	2e-67	1e-65	1e-54	2e-61	2e-53	3e-63	1e-62	5e-59	1e-62	1e-56	2e-64	1e-66	4e-54	6e-63	4e-62	6e-70	2e-48	1e-54	3e-62	3e-57	9e-42	2e-43	2e-45	7e-35	8e-24	9e-23		0
217968804	Thauera_MZ1T	NC_011662.faa	217968804	MSRSKVILVIDDDRGFRGLLTAQLADMGYDTTGAASWAEASACLKEIEPDLILLDMKLPDTTPELAVPELAAEYPVIVLTGYGSIRSAVSVIHAGALDYLTKPISLAELELTIARVLDNAEMRRSNALYKRQLAARQGSGLIGNSAAILALESLIDAVAPTNATVLIHGESGSGKEVVASAIHQRSERKNRELVTVDATTLSETLFESELFGHEKGAFTGADRQKKGLIEAAEGGTLFLDEIGEVSLANQARLLRLFESGTFRRVGGTKTLRADVRFIVATHRNLGLMVREGRFRSDLFFRLSSFVLTSPPLRDRREDIALLAEHFLSQFCRGQKKLFARDAITTLTAYDWPGNVRELRNVIERAVILARNAVVIRRDHVSMPELEGASVLSFSFEHPP…	458	eselfghekgaftga		gaftga	__	y	YP_002354038.1	two component, sigma54 specific, transcriptional regulator, Fis family	2e-59	3e-62	9e-55	3e-55	1e-55	1e-52	1e-50	4e-64	3e-60	3e-59	5e-51	6e-44	3e-55	4e-45	2e-54	2e-53	4e-53	1e-52	3e-48	7e-57	2e-55	3e-48	4e-51	3e-54	3e-57	5e-46	2e-41	1e-53	3e-50	1e-33	2e-36	3e-39	2e-28	9e-18	3e-16		0
17987149	Brucella_melitensis	NC_003317.faa	17987149	MRQPSCAHDFPYSHASLERPRRTGNQVKHYWQRWRQCMIAGRPTGTVLVADDDAAIRTVLNQALSRAGYDVRVTSNAASLWRWVAAGDGDLVISDVMMPDENAFDLLPRIKKIRPDLPVVVMSAQNTFMTAIRASEAGAYEYLPKPFDLTELINIVGRALSEPRQKPAVALPDEQGENMPLVGRSPAMQEIYRLLARMMQTDLTVMVTGESGTGKELVARALHEYGRRRKGPFVAINMAAIPRDLIESELFGHEKGAFTGAQNRSSGRFEQANGGTLFLDEIGDMPMEAQTRLLRVLQQGEYMTVGGRTPIKTDVRIVAATNRDLRQIIAQGLFREDLYYRLNVVPLRLPPLRERSEDVPDLVRHFFKRAAEEGVPEKRITNAGLEMMRRYPWPGNVRE…	458	eselfghekgaftga		gaftga	__	y	NP_539783.1	nitrogen assimilation regulatory protein	1e-64	6e-70	2e-62	9e-57	7e-58	9e-52	2e-72	2e-69	6e-59	5e-64	2e-59	7e-54	6e-56	7e-50	8e-61	1e-60	2e-59	5e-64	7e-53	3e-68	1e-68	2e-52	9e-56	1e-60	1e-65	9e-47	2e-47	3e-64	2e-60	1e-45	4e-43	1e-45	6e-35	2e-20	1e-17		0
197120534	Anaeromyxobacter_K	NC_011145.faa	197120534	MASAKKPSLMVIDDLDSARQMMKRTLARSYDVYDFASVADAVPAVERADFDCIVTDLRMPGIDGIEGLRRFQAKVPEIPVILVTAFATVETAVEAMKAGAFDYLKKPFEPEELELVVARAVEHARVKKENARLRSALAGQFSVHGIVGKSQAMKDLVSMLERIAPSDVPILIEGESGTGKDLLARAAHALSSRAQGPYVALNMSAIPENLAESELFGHEKGAFTGADQPRAGFFAEAEGGTLFLDELGLLPPALQPKLLRVLQDGEFIPVGSRKPRKANVRVVAATNEDLQRRVKEGKFREDLWFRLRVVPLRLPPLRERREDIPLLVEHLVQKHALRLSRPPLQPDAEAMRALLDHPWPGNIRELEHAIERGLLLARGDAITLADLPPELTPPAEAAG…	458	eselfghekgaftga		gaftga	__	y	YP_002132485.1	two component, sigma54 specific, transcriptional regulator, Fis family	7e-65	7e-57	4e-62	1e-57	1e-58	3e-54	2e-59	2e-67	4e-61	9e-62	5e-57	4e-56	2e-56	9e-55	8e-63	5e-63	9e-61	1e-62	7e-54	1e-58	1e-58	2e-45	7e-56	3e-54	9e-66	4e-46	2e-49	2e-59	2e-54	2e-41	6e-44	1e-42	1e-36	8e-22	5e-20		0
153009402	Ochrobactrum_anthropi_ATCC_49188	NC_009667.faa	153009402	MIAGRPTGTILVADDDAAIRTVLNQALSRAGYDVRVTSNAASLWRWVAAGDGDLVITDVNMPDENAFDLLPRIKKMRPDLPVVVMSAQNTFMTAIRASEAGAYEYLPKPFDLTELINIVGRALSEPKHKPIAALSDEQADNMPLVGRSPAMQEIYRVLARMMQTDLTVMVTGESGTGKELVASALHEYGRRRKGPFVAINMAAIPRDLIESELFGHEKGAFTGAQNRSSGRFEQANGGTLFLDEIGDMPMEAQTRLLRVLQQGEYMTVGGRTPIKTDVRIVAATNKDLRQLIAQGLFREDLYYRLNVVPLRLPPLRERSEDVADLVRHFFKRAAEEGLPEKRISTAGLEMMRRYPWPGNVRELENLVRRLAALYPQEEISPEIIETELKSELAKPDIVP…	458	eselfghekgaftga		gaftga	__	y	YP_001370617.1	nitrogen metabolism transcriptional regulator, NtrC, Fis family	1e-63	1e-70	9e-61	1e-55	3e-58	7e-53	9e-72	4e-69	1e-56	1e-63	6e-59	2e-53	8e-56	2e-49	4e-59	2e-59	1e-57	7e-63	7e-53	9e-69	1e-67	2e-52	4e-55	1e-58	7e-64	4e-47	8e-48	1e-63	1e-59	2e-44	1e-43	1e-44	1e-33	3e-21	4e-18		0
120553604	Marinobacter_aquaeolei_VT8	NC_008740.faa	120553604	MPRILIVEDEDIIRSAVRKLLQHAGYEVADAVSVEEAEGLDPDSFDLVITDLRLPGAAGTEMINRAPNTPVLIMTSYASLRSAVDSMKMGAVDYIAKPFDHDEMLAAVENILARKSSASDETTGSGDATSPSGPDSDPSEIMFGQCEPMQKVFTLIRKVAPTETTVLIQGESGTGKELAARALHLLSPRASKPLISVNCAAIPESLIESELFGHEKGAFTGAVSARTGLIEAADGGSLFLDEIGELPAEAQARLLRVLQESEIRKVGSTQSRTVDVRMIAATHRNLKAMTRTGEFREDLYYRLNVMQIRIPPLRERRADILGLARRFLKRQASKLGRPELSLSPEAMQALERYRWPGNVRELENAIERASILTDGDVITPAVLDLDSDSADEYIPETLV…	458	eselfghekgaftga		gaftga	__	y	YP_957955.1	two component, sigma54 specific, Fis family transcriptional regulator	3e-74	2e-71	2e-66	3e-63	3e-61	9e-53	5e-65	2e-94	2e-67	1e-65	3e-65	8e-55	2e-62	8e-61	8e-68	8e-67	6e-65	4e-67	2e-56	3e-64	1e-65	7e-57	9e-64	2e-61	7e-70	2e-54	1e-51	4e-65	7e-58	2e-43	2e-45	9e-45	4e-34	1e-26	8e-23		0
225852618	Brucella_melitensis_ATCC_23457	NC_012441.faa	225852618	MIAGRPTGTVLVADDDAAIRTVLNQALSRAGYDVRVTSNAASLWRWVAAGDGDLVISDVMMPDENAFDLLPRIKKIRPDLPVVVMSAQNTFMTAIRASEAGAYEYLPKPFDLTELINIVGRALSEPRQKPAVALPDEQGENMPLVGRSPAMQEIYRLLARMMQTDLTVMVTGESGTGKELVARALHEYGRRRKGPFVAINMAAIPRDLIESELFGHEKGAFTGAQNRSSGRFEQANGGTLFLDEIGDMPMEAQTRLLRVLQQGEYMTVGGRTPIKTDVRIVAATNRDLRQIIAQGLFREDLYYRLNVVPLRLPPLRERSEDVPDLVRHFFKRAAEEGLPEKRITNAGLEMMRRYPWPGNVRELENLVRRLAALYPQEEIAPEIIETELKAELAKPDVVA…	458	eselfghekgaftga		gaftga	__	y	YP_002732851.1	nitrogen regulation protein NR(I)	7e-65	5e-70	2e-62	6e-57	3e-58	3e-52	2e-72	9e-70	4e-59	4e-64	2e-59	4e-54	5e-56	4e-50	6e-61	1e-60	1e-59	4e-64	4e-53	2e-68	8e-69	2e-52	8e-56	1e-60	1e-65	6e-47	1e-47	3e-64	4e-60	2e-45	4e-43	1e-45	9e-35	2e-20	1e-17		0
77456567	Pseudomonas_fluorescens_Pf0_1	NC_007492.faa	77456567	MSRSETVWIVDDDRSIRWVLEKALQQEGMTTQSFDSADGVMSRLARQQPDVIISDIRMPGASGLDLLARIREQHPRLPVIIMTAHSDLDSAVASYQGGAFEYLPKPFDVDEAVSLVKRANQHAQEQQGLEVAPALTRTPEIIGEAPAMQEVFRAIGRLSHSNITVLINGESGTGKELVAHALHRHSPRAASPFIALNMAAIPKDLMESELFGHEKGAFTGAANLRRGRFEQADGGTLFLDEIGDMPADTQTRLLRVLADGEFYRVGGHVPVKVDVRIIAATHQNLETLVHAGKFREDLFHRLNVIRIHIPRLSDRREDIPTLAKHFLSRAAQELAVEPKLLKSETEEYLKNLPWPGNVRQLENTCRWITVMASGREVHISDLPPELLSLPQDSAPVTNW…	458	eselfghekgaftga		gaftga	__	y	YP_346072.1	nitrogen metabolism transcriptional regulator, NtrC, Fis family	9e-67	2e-66	1e-58	7e-57	3e-55	5e-50	1e-102	8e-66	2e-60	3e-62	1e-59	6e-48	4e-54	5e-49	5e-61	1e-59	3e-57	2e-56	1e-44	7e-57	3e-59	5e-53	7e-53	2e-57	2e-62	5e-44	6e-45	2e-56	1e-54	3e-43	3e-39	1e-43	9e-30	2e-18	4e-18		0
23501995	Brucella_suis_1330	NC_004310.faa	23501995	MIAGRPTGTVLVADDDAAIRTVLNQALSRAGYDVRVTSNAASLWRWVAAGDGDLVISDVMMPDENAFDLLPRIKKIRPDLPVVVMSAQNTFMTAIRASEAGAYEYLPKPFDLTELINIVGRALSEPRQKPAVALPDEQGENMPLVGRSPAMQEIYRLLARMMQTDLTVMVTGESGTGKELVARALHEYGRRRKGPFVAINMAAIPRDLIESELFGHEKGAFTGAQNRSSGRFEQANGGTLFLDEIGDMPMEAQTRLLRVLQQGEYMTVGGRTPIKTDVRIVAATNRDLRQIIAQGLFREDLYYRLNVVPLRLPPLRERSEDVPDLVRHFFKRAAEEGLPEKRITNAGLEMMRRYPWPGNVRELENLVRRLAALYPQEEIAPEIIETELKAELAKPDVVA…	458	eselfghekgaftga		gaftga	__	y	NP_698122.1	nitrogen regulation protein NtrC	7e-65	6e-70	1e-62	5e-57	3e-58	3e-52	2e-72	9e-70	4e-59	3e-64	1e-59	5e-54	5e-56	3e-50	5e-61	8e-61	1e-59	4e-64	4e-53	2e-68	9e-69	2e-52	8e-56	9e-61	1e-65	7e-47	1e-47	3e-64	3e-60	2e-45	3e-43	1e-45	9e-35	2e-20	1e-17		0
62290031	Brucella_abortus_bv__1_9_941	NC_006932.faa	62290031	MIAGRPTGTVLVADDDAAIRTVLNQALSRAGYDVRVTSNAASLWRWVAAGDGDLVISDVMMPDENAFDLLPRIKKIRPDLPVVVMSAQNTFMTAIRASEAGAYEYLPKPFDLTELINIVGRALSEPRQKPAVALPDEQGENMPLVGRSPAMQEIYRLLARMMQTDLTVMVTGESGTGKELVARALHEYGRRRKGPFVAINMAAIPRDLIESELFGHEKGAFTGAQNRSSGRFEQANGGTLFLDEIGDMPMEAQTRLLRVLQQGEYMTVGGRTPIKTDVRIVAATNRDLRQIIAQGLFREDLYYRLNVVPLRLPPLRERSEDVPDLVRHFFKRAAEEGLPEKRITNAGLEMMRRYPWPGNVRELENLVRRLAALYPQEEIAPEIIETELKAELAKPDVVA…	458	eselfghekgaftga		gaftga	__	y	YP_221824.1	NtrC, nitrogen regulation protein NtrC	7e-65	6e-70	1e-62	5e-57	3e-58	3e-52	2e-72	9e-70	4e-59	3e-64	1e-59	5e-54	5e-56	3e-50	5e-61	8e-61	1e-59	4e-64	4e-53	2e-68	9e-69	2e-52	8e-56	9e-61	1e-65	7e-47	1e-47	3e-64	3e-60	2e-45	3e-43	1e-45	9e-35	2e-20	1e-17		0
82699958	Brucella_melitensis_biovar_Abortus	NC_007618.faa	82699958	MIAGRPTGTVLVADDDAAIRTVLNQALSRAGYDVRVTSNAASLWRWVAAGDGDLVISDVMMPDENAFDLLPRIKKIRPDLPVVVMSAQNTFMTAIRASEAGAYEYLPKPFDLTELINIVGRALSEPRQKPAVALPDEQGENMPLVGRSPAMQEIYRLLARMMQTDLTVMVTGESGTGKELVARALHEYGRRRKGPFVAINMAAIPRDLIESELFGHEKGAFTGAQNRSSGRFEQANGGTLFLDEIGDMPMEAQTRLLRVLQQGEYMTVGGRTPIKTDVRIVAATNRDLRQIIAQGLFREDLYYRLNVVPLRLPPLRERSEDVPDLVRHFFKRAAEEGLPEKRITNAGLEMMRRYPWPGNVRELENLVRRLAALYPQEEIAPEIIETELKAELAKPDVVA…	458	eselfghekgaftga		gaftga	__	y	YP_414532.1	response regulator receiver	7e-65	6e-70	2e-62	5e-57	3e-58	3e-52	2e-72	9e-70	4e-59	3e-64	1e-59	5e-54	6e-56	3e-50	6e-61	8e-61	1e-59	4e-64	4e-53	2e-68	9e-69	2e-52	8e-56	9e-61	1e-65	7e-47	1e-47	3e-64	3e-60	2e-45	3e-43	1e-45	9e-35	2e-20	1e-17		0
148560702	Brucella_ovis	NC_009505.faa	148560702	MIAGRPTGTVLVADDDAAIRTVLNQALSRAGYDVRVTSNAASLWRWVAAGDGDLVISDVMMPDENAFDLLPRIKKIRPDLPVVVMSAQNTFMTAIRASEAGAYEYLPKPFDLTELINIVGRALSEPRQKPAVALPDEQGENMPLVGRSPAMQEIYRLLARMMQTDLTVMVTGESGTGKELVARALHEYGRRRKGPFVAINMAAIPRDLIESELFGHEKGAFTGAQNRSSGRFEQANGGTLFLDEIGDMPMEAQTRLLRVLQQGEYMTVGGRTPIKTDVRIVAATNRDLRQIIAQGLFREDLYYRLNVVPLRLPPLRERSEDVPDLVRHFFKRAAEEGLPEKRITNAGLEMMRRYPWPGNVRELENLVRRLAALYPQEEIAPEIIETELKAELAKPDVVA…	458	eselfghekgaftga		gaftga	__	y	YP_001259038.1	nitrogen regulation protein NR(I)	7e-65	6e-70	2e-62	5e-57	3e-58	3e-52	2e-72	9e-70	4e-59	3e-64	1e-59	5e-54	5e-56	3e-50	6e-61	8e-61	1e-59	4e-64	4e-53	2e-68	9e-69	2e-52	8e-56	9e-61	1e-65	7e-47	1e-47	3e-64	3e-60	2e-45	3e-43	1e-45	9e-35	2e-20	1e-17		0
161619069	Brucella_canis_ATCC_23365	NC_010103.faa	161619069	MIAGRPTGTVLVADDDAAIRTVLNQALSRAGYDVRVTSNAASLWRWVAAGDGDLVISDVMMPDENAFDLLPRIKKIRPDLPVVVMSAQNTFMTAIRASEAGAYEYLPKPFDLTELINIVGRALSEPRQKPAVALPDEQGENMPLVGRSPAMQEIYRLLARMMQTDLTVMVTGESGTGKELVARALHEYGRRRKGPFVAINMAAIPRDLIESELFGHEKGAFTGAQNRSSGRFEQANGGTLFLDEIGDMPMEAQTRLLRVLQQGEYMTVGGRTPIKTDVRIVAATNRDLRQIIAQGLFREDLYYRLNVVPLRLPPLRERSEDVPDLVRHFFKRAAEEGLPEKRITNAGLEMMRRYPWPGNVRELENLVRRLAALYPQEEIAPEIIETELKAELAKPDVVA…	458	eselfghekgaftga		gaftga	__	y	YP_001592956.1	nitrogen regulation protein NR(I)	7e-65	6e-70	1e-62	5e-57	3e-58	3e-52	2e-72	9e-70	4e-59	3e-64	1e-59	5e-54	5e-56	3e-50	6e-61	8e-61	1e-59	4e-64	4e-53	2e-68	9e-69	2e-52	8e-56	9e-61	1e-65	7e-47	1e-47	3e-64	3e-60	2e-45	3e-43	1e-45	9e-35	2e-20	1e-17		0
189024271	Brucella_abortus_S19	NC_010742.faa	189024271	MIAGRPTGTVLVADDDAAIRTVLNQALSRAGYDVRVTSNAASLWRWVAAGDGDLVISDVMMPDENAFDLLPRIKKIRPDLPVVVMSAQNTFMTAIRASEAGAYEYLPKPFDLTELINIVGRALSEPRQKPAVALPDEQGENMPLVGRSPAMQEIYRLLARMMQTDLTVMVTGESGTGKELVARALHEYGRRRKGPFVAINMAAIPRDLIESELFGHEKGAFTGAQNRSSGRFEQANGGTLFLDEIGDMPMEAQTRLLRVLQQGEYMTVGGRTPIKTDVRIVAATNRDLRQIIAQGLFREDLYYRLNVVPLRLPPLRERSEDVPDLVRHFFKRAAEEGLPEKRITNAGLEMMRRYPWPGNVRELENLVRRLAALYPQEEIAPEIIETELKAELAKPDVVA…	458	eselfghekgaftga		gaftga	__	y	YP_001935039.1	nitrogen regulation protein NtrC	7e-65	6e-70	2e-62	5e-57	3e-58	3e-52	2e-72	9e-70	4e-59	3e-64	1e-59	5e-54	5e-56	3e-50	6e-61	8e-61	1e-59	4e-64	4e-53	2e-68	9e-69	2e-52	8e-56	9e-61	1e-65	7e-47	1e-47	3e-64	3e-60	2e-45	3e-43	1e-45	9e-35	2e-20	1e-17		0
256369544	Brucella_microti_CCM_4915	NC_013119.faa	256369544	MIAGRPTGTVLVADDDAAIRTVLNQALSRAGYDVRVTSNAASLWRWVAAGDGDLVISDVMMPDENAFDLLPRIKKIRPDLPVVVMSAQNTFMTAIRASEAGAYEYLPKPFDLTELINIVGRALSEPRQKPAVALPDEQGENMPLVGRSPAMQEIYRLLARMMQTDLTVMVTGESGTGKELVARALHEYGRRRKGPFVAINMAAIPRDLIESELFGHEKGAFTGAQNRSSGRFEQANGGTLFLDEIGDMPMEAQTRLLRVLQQGEYMTVGGRTPIKTDVRIVAATNRDLRQIIAQGLFREDLYYRLNVVPLRLPPLRERSEDVPDLVRHFFKRAAEEGLPEKRITNAGLEMMRRYPWPGNVRELENLVRRLAALYPQEEIAPEIIETELKAELAKPDVVA…	458	eselfghekgaftga		gaftga	__	y	YP_003107054.1	nitrogen regulation protein NtrC	7e-65	6e-70	2e-62	5e-57	3e-58	3e-52	2e-72	9e-70	4e-59	3e-64	1e-59	5e-54	5e-56	3e-50	6e-61	8e-61	1e-59	4e-64	4e-53	2e-68	9e-69	2e-52	8e-56	9e-61	1e-65	7e-47	1e-47	3e-64	3e-60	2e-45	3e-43	1e-45	9e-35	2e-20	1e-17		0
117926946	Magnetococcus_MC-1	NC_008576.faa	117926946	MQQEAEQTILVADDDQAVRFVLEQALSRAGYKVHAFGNTQPLVNHFNQYGGDLIITDVVMPGGSGLDMVQSLKATYPDLPIIVMTAQSTLRNAVQAFERGAFEYLAKPFDINRLVDLTRRALQKQEERVRNQPQTKTKQQAAAEDMDRQLEERFGGIIGSSRAMQALFHTIGRLSNSEMTVLIHGESGTGKELVARAVHAYSPRRRGPFTAINMAAIPRDLIESELFGHEKGAFTGAVSRRPGHFQKAEGGTLFLDEIGDMPMEAQTRLLRVLQEGTFTLVGSTDILRSDVRIIAATHQDLPTAISEGRFREDLFYRLNVIPLHVPTLRSRKEDIPVLSQYFLAKTSKELKVATKRLTQSAMEKLVAYDWPGNVRELENLIRRLTVLIPEDEIRPEKIE…	458	eselfghekgaftga		gaftga	__	y	YP_867563.1	nitrogen metabolism transcriptional regulator, NtrC, Fis family	3e-64	1e-66	2e-62	5e-61	1e-57	1e-53	2e-71	3e-67	5e-68	2e-61	9e-65	2e-51	3e-57	1e-53	2e-63	5e-63	3e-63	3e-63	2e-55	1e-67	1e-67	4e-51	3e-58	5e-58	7e-68	2e-48	5e-52	7e-61	3e-59	4e-42	2e-44	7e-42	9e-33	2e-19	4e-18		0
114561508	Shewanella_frigidimarina_NCIMB_400	NC_008345.faa	114561508	MNISEQVWILDDDSSIRWVLEKALKGASLSTASFAAAESLWQALEASQPQVIVSDIRMPGTDGLTLLDRLQLHYPHIPVIIMTAHSDLDSAVSAYQAGAFEYLPKPFDIDEAINLVERALTHATEQAPQPVIDTTIKTPEIIGEAPAMQEVFRAIGRLSRSSISVLINGQSGTGKELVAGALHKHSPRKDKPFIALNMAAIPKDLIESELFGHEKGAFTGAANVRQGRFEQANGGTLFLDEIGDMPIDVQTRLLRVLADGQFYRVGGHQAVQVDVRIIAATHQNLEVQVQKGTFREDLFHRLNVIRVHLPPLSQRREDIAQLANHFLNTAAKEIGVEPKILTKETAVKLANLPWPGNVRQLENTCRWLTVMASGQEILPQDLPPELLKDPIATQQKQVG…	458	eselfghekgaftga		gaftga	__	y	YP_749021.1	nitrogen metabolism transcriptional regulator, NtrC, Fis family	4e-67	9e-67	4e-59	6e-56	4e-55	5e-52	1e-102	4e-63	5e-59	6e-66	2e-60	4e-48	3e-53	8e-49	2e-56	7e-61	4e-56	4e-59	2e-47	2e-61	2e-62	4e-57	3e-53	5e-58	9e-62	1e-46	2e-45	2e-59	2e-57	2e-44	2e-42	3e-42	9e-31	5e-18	2e-18		0
116621160	Solibacter_usitatus_Ellin6076	NC_008536.faa	116621160	MPAHILVVDDDAQQRSDMAEMVRSLGYHVTTAADGREALDRLASAPANAILTDLVMPRMDGMALLKELVSRGDRTPTVVLTGFGSIDQAISVVHDLKAFWFLEKPVLPGAMATLLERAIQQNQLLKETERLHSQLSFAGILGDLVGDSPCMKEIFSLIRQVAPTTASVLISGESGTGKELVARAIHTLSSRSGGPFVAVNCAALPESLMESELFGHEKGAFTGAVERRAGCFEQAQNGTLLLDEIGDMPIGTQAKLLRVIEESKVRRLGGSTDIPIAVRVLAATNRSPEQAVQNKLLREDLYYRLNVFNISLPPLRDRKQDIPSIATAMIRDLNRKHSCRVTHLSPEVLAWFADRSWPGNVRELRNMVERAVIMASEGEVQLRHLPGAVQAPPQAAVAA…	458	eselfghekgaftga		gaftga	__	y	YP_823316.1	two component, sigma54 specific, Fis family transcriptional regulator	2e-65	2e-66	5e-62	4e-59	2e-55	2e-49	4e-59	5e-63	4e-58	2e-65	5e-63	1e-55	2e-53	9e-50	3e-56	2e-55	4e-56	2e-60	8e-55	2e-60	2e-61	3e-52	2e-55	1e-67	6e-69	7e-54	1e-63	1e-58	4e-58	3e-39	2e-43	3e-41	5e-31	2e-17	3e-19		0
209963476	Rhodospirillum_centenum_SW	NC_011420.faa	209963476	MGATILVADDDRAIRTVLTQALARLGHEVRSAGNAATLWRWVSEGQGDLVITDVVMPDENGLDLIPRIKRTRPDLRIIVMSAQNTLLTAVKAAERGAFDYLPKPFDLKELVAMVQKALSSPRPPVEPVPLPPVEAEEETLPLIGRSPAMQEIYRVLARLMGTDLTVMVTGESGTGKELVARALHDYGKRREGPFVAINMAAIPRELIESELFGHEKGAFTGATMRSTGRFEQAQGGTLFLDEIGDMPLEAQTRLLRVLQEGEYTTVGGRTPIKTDVRIVAATHRDLRTLIRQGLFREDLFYRLNVVPIRIPPLRERTEDIQALVRHFFHLATHQGLPLKSMDNAAMERMKRHRWPGNVRELENMVRRLAALYAQEVIGLDVIEQELAEAAPASQPAEEP…	458	eselfghekgaftga		gaftga	__	y	YP_002296391.1	Nitrogen assimilation regulatory protein NtrC	3e-66	2e-65	1e-61	4e-56	3e-56	1e-52	2e-70	3e-66	6e-58	2e-62	8e-60	2e-53	8e-56	9e-49	5e-59	8e-58	3e-59	3e-64	4e-54	3e-69	1e-68	4e-53	9e-58	1e-58	5e-63	1e-46	8e-47	3e-65	3e-58	1e-43	3e-43	2e-45	4e-30	4e-18	4e-17		0
220915245	Anaeromyxobacter_dehalogenans_2CP_1	NC_011891.faa	220915245	MASAKKPNLMVIDDLDSARQMMKRTLARSYDVYDFPSVAEAVPAVERADFDCIVTDLRMPGIDGIEGLRRFQAKVPEIPVILVTAFATVETAVEAMKAGAFDYLKKPFEPEELELVVARAVEHARVKKENARLRSALAGQFSVHGIVGKSQSMKDLVSMLERIAPSDVPILIEGESGTGKDLLARAAHALSSRAQGPYVALNMSAIPENLAESELFGHEKGAFTGADQPRAGFFAAAEGGTLFLDEIGLLPPALQPKLLRVLQDGEFIPVGSRKARKANVRVVAATNEDLLRRVKEGKFREDLWFRLRVVPLRLPPLRERREDIPLLVEHLVQKHALRLSRPPLQPDAEAMRALLDHPWPGNIRELEHAIERGLLLARGEAIALADLPPELTPSGDAAG…	458	eselfghekgaftga		gaftga	__	y	YP_002490549.1	two component, sigma54 specific, transcriptional regulator, Fis family	1e-64	3e-56	7e-62	5e-58	1e-58	6e-53	1e-57	1e-67	2e-60	1e-60	2e-57	4e-56	1e-55	5e-55	1e-62	3e-62	7e-60	2e-61	4e-54	3e-58	3e-58	1e-44	1e-55	5e-54	9e-65	1e-45	1e-49	5e-59	5e-54	1e-39	5e-44	9e-43	1e-36	9e-21	2e-20		0
219670672	Desulfitobacterium_hafniense_DCB_2	NC_011830.faa	219670672	MKHSQKILILDDEEALRAIIAQRLKRKGYEVLEAGTAGEGLAFLNDTLVDAVLLDIKLPDGDGLLLLPKIKQMQTDLQVIMLTGNGTIESAIEAMKLGAYDYLTKPCNLSELEITLQKALEKRRLLLENTGLRQVVSRHASELKIVAESEAMTSLLNMTRKVAQTDTSVLIQGESGVGKELIAQAIHFWSSRVNRPCIPVNAGAIPETLIESELFGHEKGAFTGAGTQKIGLVEMADNGTLFLDEIGEMPLAIQVKLLRFLESGEFRRVGDTRLRQVDVRIVAATNRDLGQEIAQGRFREDLFYRLNGLTLLVPPLRERRGDILPLVHHFLKTQRKELPHERYSLAPETQEQLLNYDFPGNTRELFHLIERGQILSADGIITPGDIWPEKSAPTLKSSS…	458	eselfghekgaftga		gaftga	__	y	YP_002461107.1	two component, sigma54 specific, transcriptional regulator, Fis family	1e-59	2e-57	3e-60	5e-54	1e-61	4e-48	5e-56	5e-66	3e-52	7e-60	3e-56	9e-57	2e-61	5e-49	8e-60	1e-54	1e-58	4e-55	6e-46	3e-56	1e-56	3e-50	8e-54	2e-51	2e-60	2e-41	6e-50	1e-59	1e-56	5e-38	6e-42	8e-41	8e-26	6e-19	4e-17		0
86156535	Anaeromyxobacter_dehalogenans_2CP-C	NC_007760.faa	86156535	MASAKKPSLMVIDDLDSARQMMKRTLARSYDVYDFPSVAEAVPAVERADFDCIVTDLRMPGIDGIEGLRRFQAKVPEIPVILVTAFATVETAVEAMKAGAFDYLKKPFEPEELELVVARAVEHARVKKENARLRSALAGQFSVHGIVGKSQSMKDLVSMLERIAPSDVPILIEGESGTGKDLLARAAHALSSRAQGPYVALNMSAIPENLAESELFGHEKGAFTGADQPRAGFFAEAEGGTLFLDEIGLLPPALQPKLLRVLQDGEFIPVGSRKARKANVRVVAATNEDLQRRVKEGKFREDLWFRLRVVPLRLPPLRERREDIPLLVEHLVQKHALRLSRPPLQPDADAMRALLDHAWPGNIRELEHAIERGLLLARGEAITLADLPPELTPPADAAG…	458	eselfghekgaftga		gaftga	__	y	YP_463320.1	two component, sigma54 specific, Fis family transcriptional regulator	1e-65	4e-57	1e-61	3e-57	3e-59	3e-53	9e-59	6e-67	8e-61	1e-61	5e-58	2e-56	4e-56	4e-55	8e-63	6e-63	2e-60	2e-62	1e-53	2e-58	5e-59	1e-44	1e-56	4e-54	6e-66	1e-46	3e-49	1e-58	5e-54	9e-40	2e-44	7e-42	7e-37	2e-22	6e-22		0
182678495	Beijerinckia_indica_ATCC_9039	NC_010581.faa	182678495	MAGGNILVADDDTAIRTVLSQALSRAGYEVRATGTAATLWRWVQSGDGDLVITDVVMPDENAFELLPKMKKLRPDLPIIVMSAQNTFMTAIKASERGAYDYLPKPFDLRELVSIVGRAMSGPKNRVHEEKPEDLEGMPLVGRSPAMQEIYRALARLMQTDLTVMITGESGTGKELVARALHDYGKRKKGPFVAVNMAAIPRDLIESELFGHEKGAFTGANQRSPGRFEQAEGGTLFLDEIGDMPMEAQTRLLRVLQQSEYTTVGGRTPIKTNVRIIAATNKDLRVSIQQGQFREDLFFRLNVVPLRLPPLRERTEDIGDLAQHFFTIAASEGLPMKHIDPEALERMKRYRWPGNIRELENLTRRLAALYPQETITVQLVDAELAADTTTFASPNPPLPT…	458	eselfghekgaftga		gaftga	__	y	YP_001832641.1	nitrogen metabolism transcriptional regulator, NtrC, Fis family	4e-65	2e-65	2e-62	3e-56	5e-55	3e-55	2e-73	8e-65	4e-58	1e-64	1e-59	5e-52	2e-57	2e-52	9e-58	8e-58	2e-56	2e-62	3e-52	4e-64	1e-63	4e-54	1e-54	8e-56	6e-67	4e-47	2e-48	2e-61	3e-59	6e-45	2e-40	2e-45	3e-29	3e-19	1e-16		0
189425879	Geobacter_lovleyi_SZ	NC_010814.faa	189425879	MIRVLVVDDDSLTCKILTRMLGPEYQVHSFSNGADALDHFSRHGAEIVLTDLKMPRMGGQELLEQLIKLDPQVIVFVITGHSSLESAVAAVKQGAYDFIAKPFDPDDVLLRINRALKERRLEDEVALYRSEQERQRSRHIPLTSNPQMQQLLDLARRAARTDSTVLIQGETGVGKELVARAIHFWSPRREQPFVAVNCGALSEGVLESELFGHEKGAFTGAHAKRIGYFELASRGTLFLDEIGTTNNAFQVRLLRVLQERVVQRVGGGISIPVDSRIIAATNRDLEEEARQGRFRADLYYRLGVVTLRVPPLRERPEDIRLLAEHFLAGHGAINPRITGIAPAGMRLLEQYDYPGNVRELENIIERAMILETGTVLTPESLLIGCQNEATGTDEVESLR…	458	eselfghekgaftga		gaftga	__	y	YP_001953056.1	two component, sigma54 specific, transcriptional regulator, Fis family	5e-67	1e-63	1e-59	1e-58	1e-59	7e-48	5e-49	4e-59	5e-64	3e-63	6e-60	2e-53	8e-54	2e-50	3e-58	1e-57	5e-59	5e-61	4e-51	4e-57	2e-56	5e-55	3e-54	6e-56	1e-64	3e-49	4e-54	6e-55	2e-55	8e-35	1e-39	4e-43	1e-28	1e-11	5e-10		0
157963741	Shewanella_pealeana_ATCC_700345	NC_009901.faa	157963741	MTEQVWILDDDSSIRWVLEKALQSAKFSSASFAAAESLWQALETAQPQVIVSDIRMPGTDGLTLLERLQNHYPHIPVIIMTAHSDLDSAVSAYQAGAFEYLPKPFDIDEAISLVDRALTHAKEQSSTITTEEPIVATPEIIGEAPAMQEVFRAIGRLSRSSISVLINGQSGTGKELVASALHKHSPRKGKPFIAINMAAIPKDLIESELFGHEKGAFTGAGSVRQGRFEQANGGTLFLDEIGDMPLDVQTRLLRVLADGQFYRVGGHSPVQVDVRIIAATHQNLEQRVHQGGFREDLFHRLNVIRVHLPPLSQRREDIPQLARHFLVIAAKEIGVEPKVLTKETANKLSQLPWPGNVRQLENTCRWLTVMASGQEILPLDLPPELLQEPKLSHAQSSDC…	458	eselfghekgaftga		gaftga	__	y	YP_001503775.1	nitrogen metabolism transcriptional regulator, NtrC, Fis family	3e-65	5e-65	4e-60	1e-55	7e-55	8e-51	1e-106	1e-63	1e-57	5e-63	2e-60	4e-47	3e-52	6e-47	7e-57	1e-59	1e-57	5e-58	3e-46	4e-58	1e-59	5e-58	5e-52	5e-59	4e-65	8e-46	7e-45	6e-61	1e-55	2e-43	2e-42	3e-41	9e-31	6e-16	4e-17		0
163852238	Methylobacterium_extorquens_PA1	NC_010172.faa	163852238	MPNGHIIVADDDAAIRTVLNQALSRAGYEVRTTSNCSTLWRWVAQGEGDLVITDVMMPDENVFDLLPRIKRVRPELPIIVMSAQNTFMTAIRASERGAYEYLPKPFDLKELIAIVGRALSRPRGTPAPGAGPENEDIPLVGRSPAMQEIYRALARLMPTDLTVMITGESGTGKELVARALHDYGRRRTGPFVPVNMAAIPRDLIESELFGHEKGAFTGALSRSAGRFEQAEGGTLFLDEIGDMPMEAQTRLLRVLQQGEYTTVGGRVPIKTNVRIIAATNKDLRVSIQQGIFREDLFFRLNVVPLRLPALRERSEDVPDLIRHFFVLVEREGLTRKTLDADAMERLKRYRWPGNVRELENLVRRLAALYPQETITGPVIEAELDTLPLAQPAANGNGAA…	458	eselfghekgaftga		gaftga	__	y	YP_001640281.1	nitrogen regulation protein NR(I)	3e-63	7e-62	2e-59	4e-56	4e-58	1e-53	1e-69	1e-66	2e-57	5e-61	3e-59	5e-50	4e-53	4e-48	4e-57	1e-57	1e-56	2e-60	3e-51	4e-66	6e-67	1e-50	6e-55	5e-56	3e-63	8e-45	1e-43	3e-60	2e-58	5e-42	2e-41	5e-45	4e-29	2e-20	2e-19		0
218530997	Methylobacterium_chloromethanicum_CM4	NC_011757.faa	218530997	MPNGHIIVADDDAAIRTVLNQALSRAGYEVRTTSNCSTLWRWVAQGEGDLVITDVMMPDENVFDLLPRIKRVRPELPIIVMSAQNTFMTAIRASERGAYEYLPKPFDLKELIAIVGRALSRPRGTPAPGAGPENEDIPLVGRSPAMQEIYRALARLMPTDLTVMITGESGTGKELVARALHDYGRRRTGPFVPVNMAAIPRDLIESELFGHEKGAFTGALSRSAGRFEQAEGGTLFLDEIGDMPMEAQTRLLRVLQQGEYTTVGGRVPIKTNVRIIAATNKDLRVSIQQGIFREDLFFRLNVVPLRLPALRERSEDVPDLIRHFFVLVEREGLTRKTLDADAMERLKRYRWPGNVRELENLVRRLAALYPQETITGPVIEAELDTLPLAQPAANGNGAA…	458	eselfghekgaftga		gaftga	__	y	YP_002421813.1	nitrogen metabolism transcriptional regulator, NtrC, Fis Family	3e-63	7e-62	2e-59	4e-56	3e-58	1e-53	1e-69	1e-66	2e-57	5e-61	3e-59	5e-50	4e-53	4e-48	3e-57	1e-57	1e-56	2e-60	3e-51	4e-66	6e-67	1e-50	5e-55	5e-56	3e-63	8e-45	1e-43	3e-60	2e-58	5e-42	2e-41	5e-45	4e-29	1e-20	2e-19		0
240139570	Methylobacterium_extorquens_AM1	NC_012808.faa	240139570	MPNGHIIVADDDAAIRTVLNQALSRAGYEVRTTSNCSTLWRWVAQGEGDLVITDVMMPDENVFDLLPRIKRVRPELPIIVMSAQNTFMTAIRASERGAYEYLPKPFDLKELIAIVGRALSRPRGTPAPGAGPENEDIPLVGRSPAMQEIYRALARLMPTDLTVMITGESGTGKELVARALHDYGRRRTGPFVPVNMAAIPRDLIESELFGHEKGAFTGALSRSAGRFEQAEGGTLFLDEIGDMPMEAQTRLLRVLQQGEYTTVGGRVPIKTNVRIIAATNKDLRVSIQQGIFREDLFFRLNVVPLRLPALRERSEDVPDLIRHFFVLVEREGLTRKTLDADAMERLKRYRWPGNVRELENLVRRLAALYPQETITGPVIEAELDTLPLAQPAANGNGAA…	458	eselfghekgaftga		gaftga	__	y	YP_002964046.1	two-component sigma-54 specific nitrogen transcriptional regulator, Fis subfamily; N-terminal response receiver	3e-63	7e-62	2e-59	4e-56	3e-58	1e-53	1e-69	1e-66	2e-57	5e-61	3e-59	5e-50	4e-53	4e-48	3e-57	1e-57	1e-56	2e-60	3e-51	4e-66	6e-67	1e-50	5e-55	5e-56	3e-63	8e-45	1e-43	3e-60	2e-58	5e-42	2e-41	5e-45	4e-29	1e-20	2e-19		0
254561984	Methylobacterium_extorquens_DM4	NC_012988.faa	254561984	MPNGHIIVADDDAAIRTVLNQALSRAGYEVRTTSNCSTLWRWVAQGEGDLVITDVMMPDENVFDLLPRIKRVRPELPIIVMSAQNTFMTAIRASERGAYEYLPKPFDLKELIAIVGRALSRPRGTPAPGAGPENEDIPLVGRSPAMQEIYRALARLMPTDLTVMITGESGTGKELVARALHDYGRRRTGPFVPVNMAAIPRDLIESELFGHEKGAFTGALSRSAGRFEQAEGGTLFLDEIGDMPMEAQTRLLRVLQQGEYTTVGGRVPIKTNVRIIAATNKDLRVSIQQGIFREDLFFRLNVVPLRLPALRERSEDVPDLIRHFFVLVEREGLTRKTLDADAMERLKRYRWPGNVRELENLVRRLAALYPQETITGPVIEAELDTLPLAQPAANGNGAA…	458	eselfghekgaftga		gaftga	__	y	YP_003069079.1	two-component sigma-54 specific nitrogen transcriptional regulator, Fis subfamily; N-terminal response receiver	2e-63	4e-62	9e-60	2e-56	2e-58	5e-54	6e-70	7e-67	1e-57	3e-61	1e-59	3e-50	2e-53	2e-48	2e-57	6e-58	6e-57	8e-61	1e-51	2e-66	3e-67	7e-51	3e-55	2e-56	1e-63	4e-45	7e-44	2e-60	1e-58	3e-42	1e-41	3e-45	2e-29	8e-21	1e-19		0
217976716	Methylocella_silvestris_BL2	NC_011666.faa	217976716	MATGNILIADDDTAIRTVLSQALSRAGYDVRATGTAATLWRWVQSGDGDLVITDVVMPDENAFELLPKMKKLRPELPIIVMSAQNTFMTAIKASERGAYDYLPKPFDLRELVSIVGRAMSEPKNRVKVERNEELEGMPLVGRSPAMQEIYRSLARLMQTDLTVMISGESGTGKELVARALHDYGKRKKGPFVAINMAAIPRDLIESELFGHEKGAFTGANQRSAGRFEQAEGGTLFLDEIGDMPMEAQTRLLRVLQQSEYTTVGGRMPIKTNVRIIAATNKDLAVLIQQGLFREDLFFRLNVVPLRLPPLRERVEDIGDLAQHFFAQAASEGLPLKHIEPEALDRMKRYRWPGNIRELENLTRRLAALYPQEAVTGQLIDIELASNGPSLAQGHAASPA…	458	eselfghekgaftga		gaftga	__	y	YP_002360863.1	nitrogen metabolism transcriptional regulator, NtrC, Fis Family	2e-63	6e-66	2e-60	4e-56	2e-54	4e-55	8e-72	8e-65	8e-59	1e-64	3e-59	1e-51	3e-58	6e-51	4e-57	7e-58	3e-56	1e-61	3e-51	6e-65	3e-64	2e-53	5e-55	9e-58	5e-65	3e-46	6e-47	8e-61	4e-57	4e-44	2e-40	3e-44	3e-28	1e-18	1e-16		0
220934203	Thioalkalivibrio_HL_EbGR7	NC_011901.faa	220934203	MKRIHIVEDEEVIRRALHRLLEREGYQVSASATLGEARTACQDGVDLVISDLRLPDGEGTAMVEACPDTPVLIMTSYASVRSAVEAMKQGAADYIAKPFDHDEMLLCVDRILKQRRLEQENARLREDLEAVYPVKGMVGHSPAMRAVCATVEKVAPTDTTVLIRGESGTGKELVARALHDKSPRAQAPIIAVNCATIPEGLVESELFGHEKGAFTGAARAHRGLVEAADGGTLFLDEIGELTTAAQSRLLRVLQDGEIRRVGATDSRRVDVRLVAATHRDLEQMVRDGRFRDDLYYRLKVMEITLPPLRDRREDIPILARFLLDKACQRLRRSPPGLTDEALASLTRHDWPGNVRELENAIERAVILAVGQDITPQHLALTGQDPSSAGAELSLDAYFR…	458	eselfghekgaftga		gaftga	__	y	YP_002513102.1	response regulator receiver protein	5e-75	1e-65	6e-67	1e-64	2e-63	1e-56	9e-66	1e-81	9e-69	8e-67	4e-61	9e-53	2e-63	1e-57	3e-67	4e-68	3e-69	1e-67	4e-59	7e-65	2e-64	4e-52	5e-56	2e-63	5e-70	1e-55	1e-53	3e-62	3e-57	2e-40	5e-46	6e-46	3e-34	5e-22	1e-21		0
148653602	Psychrobacter_PRwf-1	NC_009524.faa	148653602	METQTMTTKHSLWLIDDDPALRLILEDSFSDAGLQVQAFSNAKGAWARLNSVLNGSEPEDILPDVILTDIRMPMMDGLSFSQWMHTNFPSLPVIIMTAHSDLKSAVDSYDTGAFEYLPKPFDLDHAICVVKKAITTNPAAALVDNAIVAEDSEVPSAASDKKEAMQRPNTTPSSEIKKQPATKKGSPVATKASAASESTPIIGQSPAMQTVFRAIGRLASSPITVLITGESGTGKELVAGALHQNSPRQKKPFIALNMAAIPHELIESELFGHEKGAFTGATTLRHGRFEQANGGTLFLDEIGDMPFSTQTRLLRVLANGEFFRVGGQKPITVDVRIIAATHQNLEQLVKEGKFREDLFYRLNVIRLPLPPLRARPDDIPDLVEFFMSKAATEMKTDKK…	458	eselfghekgaftga		gaftga	__	y	YP_001280695.1	nitrogen metabolism transcriptional regulator, NtrC, Fis family	8e-70	5e-71	7e-61	1e-60	5e-59	3e-50	2e-88	1e-65	4e-62	2e-67	4e-59	3e-51	2e-54	7e-52	3e-60	4e-61	8e-61	7e-61	4e-51	4e-63	9e-64	3e-57	1e-54	1e-61	8e-66	1e-49	6e-47	7e-63	3e-60	5e-43	2e-44	3e-43	1e-32	2e-16	2e-17		0
127514489	Shewanella_loihica_PV-4	NC_009092.faa	127514489	MTEKVWVLDDDSSIRWVVERALKGAKISCASFAAAESLWQALEQTQPQVIISDIRMPGTDGLTLLDRLQLHYPHIPVIIMTAHSDLDSAVSAYQAGAFEYLPKPFDIDEAIGLVERALSHAKEQSPKVISQPEVKAPEIIGEAPAMQEVFRAIGRLSRSSISVLINGQSGTGKELVAGALHKHSPRKDKPFIALNMAAIPKELIESELFGHEKGAFTGAANVRQGRFEQADGGTLFLDEIGDMPLDVQTRLLRVLADGQFYRIGGHSPVQVDVRIIAATHQNLESLVAKGDFREDLFHRLNVIRVHLPPLSQRREDIPQLARHFLATAAKEISVEPKILTKATADTLASLPWPGNVRQLENTCRWLMVMASGQEILPQDLPPELLTPSNSHDSSPQAGS…	458	eselfghekgaftga		gaftga	__	y	YP_001095686.1	nitrogen metabolism transcriptional regulator, NtrC, Fis family	2e-67	1e-67	1e-60	3e-57	3e-54	2e-52	1e-102	2e-63	2e-59	1e-63	2e-61	4e-49	3e-53	2e-46	6e-56	3e-59	7e-56	2e-56	1e-47	1e-59	3e-62	6e-56	9e-53	2e-57	4e-65	2e-45	3e-46	1e-61	2e-56	7e-44	1e-41	3e-43	3e-30	2e-17	2e-18		0
212633151	Shewanella_piezotolerans_WP3	NC_011566.faa	212633151	MTEQVWVLDDDSSIRWVLEKSLKSANLSSASFAAAESLWDALEMAQPKVIVSDIRMPGTDGLTLLERLQNHYPHIPVIIMTAHSDLDSAVSAYQAGAFEYLPKPFDIDEAISLVERAITHANEQNSSNTALEPVIATPEIIGEAPAMQEVFRAIGRLSRSSISVLINGQSGTGKELVASALHKHSPRKDGSFIAINMAAIPKDLIESELFGHEKGAFTGAGSVRQGRFEQANGGTLFLDEIGDMPLDVQTRLLRVLADGQFYRVGGHSPVQVDVRIIAATHQNLELLVQQGEFREDLFHRLNVIRVHLPPLSQRREDIAQLARHFLAIAAKEIDVDPKTLTKETANKLATLPWPGNVRQLENTCRWLTVMASGQEILPQDLPPELLQETSISIDESSNN…	458	eselfghekgaftga		gaftga	__	y	YP_002309676.1	Helix-turn-helix, Fis-type:Nitrogen regulation protein NR(I)	3e-63	8e-65	6e-59	2e-54	8e-52	4e-51	1e-102	1e-62	3e-55	2e-65	5e-59	7e-49	6e-53	1e-46	2e-53	3e-57	2e-55	8e-57	5e-47	1e-59	2e-59	2e-56	1e-52	3e-59	1e-62	3e-45	8e-45	1e-58	8e-55	2e-42	3e-42	8e-43	2e-32	1e-13	8e-17		0
188582183	Methylobacterium_populi_BJ001	NC_010725.faa	188582183	MPNGHIIVADDDAAIRTVLNQALSRAGYEVRTTSNCSTLWRWVAQGEGDLVITDVVMPDENVFDLLPRIKRVRPELPIIVMSAQNTFMTAIRASERGAYEYLPKPFDLKELTAIVGRALSRPRGAPAPGAGPENEDIPLVGRSPAMQEIYRALARLMPTDLTVMITGESGTGKELVARALHDYGRRRTGPFVPVNMAAIPRDLIESELFGHEKGAFTGALSRSAGRFEQAEGGTLFLDEIGDMPMEAQTRLLRVLQQGEYTTVGGRVPIKTNVRIIAATNKDLRVSIQQGIFREDLFFRLNVVPLRLPALRERAEDVPDLVRHFFVLVEREGLTRKTLDADAMERLKRYRWPGNVRELENLVRRLAALYPQETITGPVIEAELDTLPLAQPATAGNGAA…	458	eselfghekgaftga		gaftga	__	y	YP_001925628.1	nitrogen metabolism transcriptional regulator, NtrC, Fis Family	4e-63	4e-62	1e-59	3e-56	3e-58	9e-54	1e-69	1e-66	2e-57	3e-61	3e-59	9e-50	7e-53	3e-48	3e-57	6e-58	2e-56	8e-61	5e-51	3e-66	4e-67	8e-51	1e-54	2e-56	2e-63	7e-45	1e-43	3e-60	2e-58	4e-42	2e-41	7e-45	5e-29	2e-20	6e-19		0
170748586	Methylobacterium_radiotolerans_JCM_2831	NC_010505.faa	170748586	MPNGHIIVADDDAAIRTVLNQALSRAGYEVRSTGNCATLWRWVAQGEGDLVITDVVMPDENVFDLLPRIKRVRPELPIIVMSAQNTFMTAIRASERGAYEYLPKPFDLKELIAIVGRALSRPRGAAPAGAPPENEDIPLVGRSPAMQEIYRALARLMPTDLTVMITGESGTGKELVARALHDYGRRRTGPFVPVNMAAIPRDLIESELFGHEKGAFTGALQRSAGRFEQAEGGTLFLDEIGDMPMEAQTRLLRVLQQGEYTTVGGRVPIRTNVRIIAATNKDLRVSIQQGIFREDLFFRLNVVPLRLPALRERSEDVPDLVRHFFVLVEREGLTRKTLDGDAMERLKRYRWPGNVRELENLVRRLAALYPQETITGPVIEAELDTLPLATPAAPAANGA…	458	eselfghekgaftga		gaftga	__	y	YP_001754846.1	nitrogen metabolism transcriptional regulator, NtrC, Fis family	8e-64	1e-61	8e-59	2e-55	1e-57	6e-54	8e-69	7e-66	1e-57	2e-60	1e-58	1e-49	4e-54	7e-49	9e-58	3e-57	1e-57	1e-60	1e-50	2e-65	3e-66	9e-50	5e-55	2e-55	1e-64	1e-44	1e-43	8e-60	7e-58	7e-42	1e-41	2e-44	5e-30	4e-20	8e-20		0
87199945	Novosphingobium_aromaticivorans_DSM_12444	NC_007794.faa	87199945	MSKRVLLVEDDASIALVITAALEAEGFTVDRCDSIAGRDRLLSAQTYDLLLTDVMLTDGDGIETLGPVREAHPTLPIIILSAQNTLDTAVRASDTGAFEYFPKPFDLEELVRTVTQAIGNAGGVGAELPQDVPQGLPLVGRSSAMQAVYRMITRVLRNDLTVLILGESGTGKELVAEAIHQLGNRRSGPFVAVNTAAIPAELIESELFGHEKGAFTGAVARSIGKFEQASGGTLFLDEIGDMPMQAQTRLLRALQSGRIRRVGGREEIILDCRIVAATNRDLLPMIAAGTFREDLYYRLAVVPIELPPLRERADDIPALSQHFLAKAALEGLPRRQLTQAGADLLSRQPWRGNVRELRNFVYRLALLARDEVIDASTIEPLLAQEATGAARSSESDERR…	458	eselfghekgaftga		gaftga	__	y	YP_497202.1	two component, sigma54 specific, Fis family transcriptional regulator	7e-62	2e-66	5e-62	3e-56	3e-57	1e-50	7e-60	8e-62	2e-54	4e-55	2e-55	4e-50	7e-50	2e-46	4e-54	6e-53	5e-55	7e-60	3e-50	2e-64	5e-66	3e-50	5e-52	2e-57	1e-61	2e-44	9e-49	1e-55	3e-55	3e-39	2e-39	2e-41	3e-32	5e-17	6e-18		0
108757188	Myxococcus_xanthus_DK_1622	NC_008095.faa	108757188	MSRILVIEDEPIIRTELRRLLVRAGHDVSEAGSVHEASSDYPLDSFDLVLSDLRLPGAPGTDIIVMCPGVPVLIMTSYATVKSAVDAMKLGAVDYIAKPFDHDELLMQVERVLREGLLTRQNAALKREVEQAHPVSGMVGNSAAMREVFERVRKVAPSPATVLVLGESGTGKELVARALHAQSPRADGPLVAVNCAAIPEGLLESELFGHEKGAFTGAQAAHPGLVEAAHGGTLFLDEIGELPAPAQARLLRMLQDGEVRRVGATRPRKVDVRIVAATHRDLPRRVQEGSFRQDLYFRLRVVEIRLPPLRERTEDVPALARHLLEKASRKLGRPTASLSPEALEALTSHPWPGNVRELENALERAVILADGPVVTTGLLALELPDTADSFGASTESADT…	458	eselfghekgaftga		gaftga	__	y	YP_633990.1	sigma-54 dependent DNA-binding response regulator	9e-76	2e-68	3e-67	5e-65	3e-60	1e-58	6e-69	2e-83	4e-66	4e-69	9e-67	3e-54	2e-59	1e-60	3e-66	2e-67	2e-65	1e-71	2e-60	4e-65	8e-66	2e-55	5e-62	9e-65	2e-72	5e-58	6e-55	7e-66	2e-59	8e-48	4e-44	7e-45	9e-34	5e-23	6e-21		0
170728970	Shewanella_woodyi_ATCC_51908	NC_010506.faa	170728970	MNEQVWVLDDDSSIRWVVERALKGAEISSTSFAAAESLWDALDHGQPKVIISDIRMPGTDGLTLLERIQVHYPHIPVIIMTAHSDLDSAVNAYQAGAFEYLPKPFDIDEAIALVERALTHSNEQIVKQNDELTVKAPEIIGEAPAMQEVFRAIGRLSRSSISVLINGQSGTGKELVAGALHKHSPRKEKPFIAINMAAIPKDLIESELFGHEKGAFTGAAAVRQGRFEQANGGTLFLDEIGDMPLDVQTRLLRVLADGQFYRVGGHSPVQVDVRIIAATHQDLELLVQKGEFREDLYHRLNVIRVHLPALSQRREDIPQLARHFLSSAAKEIAVEPKSLTKETAEKLSQLPWPGNVRQLENTCRWLMVMASGQEILPQDLPPELLQEPSQTNSLSTGEP…	458	eselfghekgaftga		gaftga	__	y	YP_001762996.1	nitrogen metabolism transcriptional regulator, NtrC, Fis family	9e-66	8e-66	2e-61	7e-57	1e-51	7e-51	1e-101	5e-65	2e-60	2e-63	2e-63	5e-48	2e-51	1e-48	5e-59	2e-59	7e-57	3e-59	1e-47	4e-59	2e-60	2e-54	3e-53	2e-59	3e-64	3e-45	3e-45	2e-59	6e-57	3e-45	5e-42	3e-45	4e-32	5e-14	3e-17		0
94968805	Candidatus_Koribacter_versatilis_Ellin345	NC_008009.faa	94968805	MTDDYRIRFLIVDDQQSIRKLCIAIGNTLGFICSEAESAEAALAALETQSPDIILADLRMGELSGIDFLASVKKLLPRTEVAIMTGYGSIETAVQSMKLGAYDYITKPFRVEELKIILQRMAEKVRLVAENHFLRERVNTEMELHGIVGSSAKIQDVLRMVGRLKDTRTPVLICGESGTGKELVARAMHFRGGFAKRPFVAVDCGSLVPTLIESELFGHEKGAFTGAIKPKEGLFQAANGGTIFLDEIGELPLDLQAKLLRVLQDKQVRPVGSNQSVKVDVRVIAATNRDLEAGYKTGTFRKDLYFRLNVVTVYLPSLRERKSDIPSLIQHFIDRPSAGREGVEVTSQAMKSLMQYDWPGNVRELENCIERAVALGNGEVIDVDDLPPSLQAMAPKKNA…	458	eselfghekgaftga		gaftga	__	y	YP_590853.1	two component, sigma54 specific, Fis family transcriptional regulator	5e-66	4e-67	4e-58	9e-59	7e-52	8e-50	1e-56	1e-68	4e-63	3e-65	2e-63	8e-50	9e-51	5e-52	3e-62	5e-62	1e-57	3e-59	2e-50	2e-64	2e-65	8e-54	6e-63	8e-58	2e-66	9e-49	6e-52	7e-55	7e-58	3e-44	1e-43	3e-40	2e-38	2e-18	1e-17		0
220933230	Thioalkalivibrio_HL_EbGR7	NC_011901.faa	220933230	MSEAANIFFVDDDPRAGELFLRFCEGTPHQVHVFRDPQQALTAFIEQGADLIITDLAMPGLSGMDLLSRIRDVDSDVPVIIITGYSSVDNAIEALRLGATDFIKKPYDTDELLLLIERTLEGERLKRENRLLKRQLKDERLRYGMVGHGDAMESVYRLIDKVADIRCNVIIEGESGTGKELVARAIHTQGPDADKPFVVIDCGAINDTLLESELFGHEKGAFTGAAHTKAGLLETATGGTVFLDEICNISDAMQVKLLRVVQEQQVMRVGSVRPIPIDVRFIAATNRNLEAMIEAGEFRHDLYHRLNVVQIHMPPLRARREDIPPLVQAFVEEFAKRYHRQVEGFDPHALERLQTYDWPGNVRELRNLVERTIALADGPVLHLDRQWPSTGAASTAAAQ…	458	eselfghekgaftga		gaftga	__	y	YP_002512129.1	response regulator receiver protein	7e-61	1e-62	2e-59	9e-59	9e-52	9e-48	1e-54	5e-62	2e-65	2e-58	2e-59	5e-48	1e-55	8e-51	2e-59	2e-59	5e-58	4e-57	8e-52	1e-58	4e-61	5e-53	2e-56	1e-62	2e-68	2e-50	4e-47	2e-57	2e-54	4e-40	4e-43	2e-40	7e-31	4e-14	1e-16		0
196156397	Alteromonas_macleodii__Deep_ecotype_	NC_011138.faa	196156397	MWIVDDDSSIRWVLQKALQAADISCLSFENPEDLLLQLQSGQAPEVIISDIRMPQMDGMALLNEVHASHPMLPVIIMTAHSDLDSAVNAYQKGAFEYLPKPFDIDEAVTLTQRALAHSREQSTVSKAQVEDVVTEIIGEAPAMQEVFRAIGRLSRSSISVLINGQSGTGKELVAHALHRHSPRASKPFIALNMAAIPADLVESELFGHEKGAFTGAQAARQGRFEQADGGTLFLDEIGDMPLDVQTRLLRVLADGQFYRVGGHQSVSVDVRIIAATHQNLEQRVAEGKFREDLFHRLNVIRVHLPSLNERREDIPLLTRHFLRRAAKELDVEAKSISKDAERVMSQLPWPGNVRQLENVCRWLTVMASGQEVLPSDLPPEIHSDSSIEKPSAESGDWPD…	458	eselfghekgaftga		gaftga	__	y	YP_002125886.1	two-component system, response regulator	7e-66	9e-67	1e-62	2e-59	9e-56	5e-51	1e-104	3e-66	3e-62	4e-66	4e-65	7e-50	3e-56	1e-51	5e-62	9e-63	1e-60	3e-61	2e-50	3e-61	9e-63	5e-57	4e-54	1e-60	4e-65	1e-48	3e-49	2e-61	8e-59	3e-44	1e-41	1e-41	6e-35	3e-18	9e-19		0
157373423	Shewanella_sediminis_HAW-EB3	NC_009831.faa	157373423	MSITEQVWVLDDDSSIRWVVERALKGASITSASFAAAESLWEALELAQPKVIISDIRMPGTDGLSLLERIQVHYPHIPVIIMTAHSDLDSAVSAYQAGAFEYLPKPFDIDEAIALVERALTHSTEQASNTPEEIQVKAPEIIGEAPAMQEVFRAIGRLSRSSISVLINGQSGTGKELVAGALHKHSPRKEKPFIAINMAAIPKDLIESELFGHEKGAFTGAAGVRQGRFEQANGGTLFLDEIGDMPLDVQTRLLRVLADGQFYRVGGHSPVQVDVRIIAATHQDLELLVQKGDFREDLFHRLNVIRVHLPPLSQRREDIPQLARHFLSSAAKEIAVEPKVLTSETAKKLSELPWPGNVRQLENTCRWLMVMASGQEILPQDLPPELLKEPNSSNIDRSG…	458	eselfghekgaftga		gaftga	__	y	YP_001472023.1	nitrogen metabolism transcriptional regulator NtrC	3e-66	4e-67	8e-61	2e-57	9e-54	3e-51	1e-102	1e-64	8e-59	1e-64	2e-62	6e-49	5e-52	2e-47	7e-57	6e-60	6e-57	3e-58	7e-48	5e-60	4e-61	3e-56	5e-52	3e-58	1e-64	2e-46	2e-45	2e-59	1e-56	8e-44	2e-41	6e-44	8e-31	1e-15	2e-16		0
108758595	Myxococcus_xanthus_DK_1622	NC_008095.faa	108758595	METLLIVDDDVSLLETLKMHFEEIEQDGQPRYQVATATSAAAGLRAAQEAMPSVVILDMMLPDRTGLEIIEEMKGLCGDARIILVTAYHDMETTIRAMKAGAFDYIHKPFPDPAALDLVVERALEYRQLSRRADEVHRENAAARLGDIVGTSPLMQQLVKEIGKVTGSHATVLITGESGTGKELIARVIHNYSYDEPRPFIGINCSAIVDTLLESELFGHEKGAFTGATAGKPGKFELAEDGTVFLDEIGDMSLMLQAKLLRVLQEREFERVGGVKRIKLRARVIAATHRALVEEVEAGRFREDLYQRLKVITLQIPPLRERREDIPPLVKHLLERINEKVHKRVTRVPGEVMERLTRLPWRGNVRELENVLTRAVVLAPGDVLRGDDLPALESPLPSP…	458	eselfghekgaftga		gaftga	__	y	YP_633278.1	sigma-54 dependent DNA-binding response regulator MrpB	1e-64	1e-60	5e-63	2e-58	1e-57	1e-44	3e-57	8e-63	2e-64	1e-63	4e-60	6e-45	1e-49	2e-48	9e-60	6e-55	9e-56	7e-52	1e-51	9e-59	1e-60	4e-50	1e-50	2e-61	4e-70	1e-50	1e-51	5e-55	3e-62	7e-38	1e-40	7e-44	4e-32	1e-11	2e-13		0
110633970	Mesorhizobium_BNC1	NC_008254.faa	110633970	MSAQGNILVADDDAAIRTVLNQALSRVGHQVRVTSNAATLWRWVAAGEGDLVITDVVMPDENAFDMLPRIRKARPDLPVIVMSAQNTFMTAIRASEAGAYEYLPKPFDLTELLGIVGRALAEPRSKAVETRTNDTPEAMPLIGRSPAMQDIYRMLARMMQTDLTVMITGESGTGKELVARALHEFGRRRNGPFVAINMAAIPRDLIESELFGHEKGAFTGAQQRSSGRFEQAEGGTLFLDEIGDMPMEAQTRLLRVLQQGEYTTVGGRTPIKTDVRIVAATNKDLRALINQGLFREDLFYRLNVVPLRLPPLRERSEDIPDLVRHFFAQAEREGLQPKRIATGGVDAMMKYPWPGNVRELENLVRRLAALYPQDEISEEIILGELHGGMPAANSPLNDG…	458	eselfghekgaftga		gaftga	__	y	YP_674178.1	nitrogen metabolism transcriptional regulator, NtrC, Fis family	2e-66	3e-67	6e-63	6e-58	9e-59	2e-55	5e-72	1e-70	1e-59	3e-63	1e-58	2e-53	1e-57	9e-50	3e-61	2e-59	2e-60	2e-61	3e-54	2e-67	9e-69	4e-54	4e-57	1e-58	3e-68	3e-45	8e-47	2e-62	1e-59	9e-46	1e-42	4e-47	1e-32	6e-21	3e-18		0
56419264	Geobacillus_kaustophilus_HTA426	NC_006510.faa	56419264	MGNILVIDDEREVGTFFQHLLEGRGNKVKLGFSGEDFFQLIQQYKFDLAFIDVKLPDANGLNLLKQLKRSCPSCKAVVMTGYSTVKTAVEAIKHGANDYIEKPFDDIEQLERLIDELLSDGPLSSQDDMYKLAETLGFIVGTNKEMNDLLKLAYKIAKKNVNVLIEGETGTGKEVLAHFIHNASMRYDQPFIGVNCGAVSETLLESELFGHEKGAFTGAVKEKKGIFEIANRGTLFLDEIGEASLATQVKLLRVLETGEYIRVGGETIRKTNTRIIAASHVNLAKAVEEKTFREDLLYRLDVVKLTIPPLRERLEDLPILIDYFLKKLNTPLSFSEDCISRMKQYHWPGNVRELYNVVKRAITLAEGETEVITVDYLPEKLKVPLHLGQVSNNKRSTKD…	458	eselfghekgaftga		gaftga	__	y	YP_146582.1	transcriptional regulator	1e-61	4e-58	4e-54	4e-53	1e-53	2e-50	4e-52	2e-59	5e-51	1e-56	3e-59	2e-51	1e-52	3e-48	3e-56	2e-55	3e-56	1e-56	2e-47	1e-57	1e-59	3e-51	2e-52	8e-54	5e-64	1e-51	7e-46	2e-54	1e-53	3e-36	1e-38	1e-42	3e-30	4e-18	1e-19		0
148265438	Geobacter_uraniumreducens_Rf4	NC_009483.faa	148265438	MSANILVVEDDAGFSELLATILKDDGHMVTIATDGGEGLRRIRQERFDLVLSDLKMPVKSGLELFRETRQDAAPPLFIFITAFGKVEEAVAAIKEGAFDFLTKPLKDPRSLRDSVKRALESVERERLFISLKDMERSGLPPDELIFSGSAMDAVRKMIYDVAPSTATVLIHGESGTGKELVARMIHLLSKRKGAAFIPLNCAAIPENLLESELFGHEKGAFTGAMQARRGKFELAEGGTIFLDEIGEMPALLQAKLLRVLQERVFERVGGSMQIRTNVRVIAATNRDLNREVAEKRFRDDLFYRLNVFPITVPPLRARLDALAGLARYFCARFAVKTGKKLKGINPEALRLMKAYHWPGNIRELQNVIERGVILAREELTAPELPAMIAGKETEGGPKV…	458	eselfghekgaftga		gaftga	__	y	YP_001232144.1	two component, sigma-54 specific, Fis family transcriptional regulator	3e-68	7e-71	7e-70	1e-68	1e-63	2e-52	2e-55	7e-62	2e-63	3e-67	3e-57	4e-50	1e-56	7e-59	2e-63	7e-60	3e-62	2e-62	8e-62	2e-64	1e-64	3e-50	2e-55	1e-62	2e-68	1e-56	2e-46	1e-61	8e-57	6e-39	1e-43	6e-46	3e-36	8e-21	1e-17		0
189220109	Methylacidiphilum_infernorum_V4	NC_010794.faa	189220109	MNRENDFPKLLIIEDEKRTRMGLVMALGEEFDTYEASDLSSAMAILENEPIDIVLADIRLGKESGFEILRKVKSLPFPPACLFMTAYGSVENAVEAIKMGAYDYIPKPLDLEKLEITLKRIYQSRKVEVENLQLKRQLNWKYGLEKIIGNSAAMKAVFEKIKQVASSKATVLLEGESGTGKELVAHAIHQLSPRKNFPFVVVHCAALSPQLLESELFGHEKGAFTGAIERRIGRFEEAARGTLFLDEIGEIDLPTQVKLLRALGEKTIQRVGSNKVVAVDVRVIAATNKNLEKMVEEGKFREDLFFRLNVVRIVMPPLRERKEDIPLLAQAFLAEFAAENGKKIDRLSPEAMKILLEYDWPGNVRELKMAIEHGVVLCQGEEIRPRDLPERIRIPRPLL…	458	eselfghekgaftga		gaftga	__	y	YP_001940749.1	DNA-binding response regulator, NtrC family (contains REC, AAA-type ATPase, and DNA-binding Fis domains)	6e-69	6e-71	7e-69	2e-63	2e-59	1e-49	2e-62	6e-65	1e-71	1e-67	1e-61	5e-53	4e-61	3e-54	3e-63	3e-64	6e-64	5e-64	3e-60	1e-66	4e-68	2e-55	2e-58	8e-67	3e-68	6e-54	2e-54	2e-59	7e-54	8e-40	3e-47	8e-37	9e-37	2e-19	3e-19		0
13470632	Mesorhizobium_loti	NC_002678.faa	13470632	MTARGNILVADDDAAIRTVLNQALSRVGHEVRVTSNASTLWRWVAAGEGDLVITDVVMPDENAFDMLPRIKKARPELPVIVMSAQNTFMTAIRASETGAYEYLPKPFDLTELLNIVNRALSEPRRPKIDARPDEQPETMPLVGRSAAMQDIYRMLARMMQTDLTVMISGESGTGKELVARALHEYGRRRGGPFVAINMAAIPRDLIESELFGHEKGAFTGAQNRSTGRFEQAEGGTLFLDEIGDMPMEAQTRLLRVLQQGEYTTVGGRTPIKTDVRIVAATNKDLRTLINQGLFREDLFYRLNVVPLRLPALRERSEDVPDLVRHFFKLGEMEGLQTKRISSGGIELMKRYPWPGNVRELENLVRRLAALYSQDEISAEIIEAELKTGERPVVPGGGNL…	458	eselfghekgaftga		gaftga	__	y	NP_102201.1	nitrogen assimilation regulatory protein ntrC	2e-62	9e-65	2e-61	3e-57	7e-57	2e-51	5e-70	1e-68	3e-57	1e-61	1e-56	5e-52	1e-50	3e-50	2e-60	1e-57	9e-59	2e-62	1e-52	2e-65	1e-66	1e-51	7e-57	8e-58	8e-66	2e-44	5e-47	2e-61	8e-58	3e-45	2e-42	2e-45	5e-32	4e-20	6e-18		0
119776559	Shewanella_amazonensis_SB2B	NC_008700.faa	119776559	MSISEQVWILDDDSSIRWVLEKALKSARITSASFAAAESLWQALELSQPLVIVSDIRMPGTDGLTLLERIGLHYPHIPVIIMTAHSDLDSAVAAYQSGAFEYLPKPFDIDEAIALVERALTHASEQAPQANTSEPVKAPEIIGEAPAMQEVFRAIGRLSRSSISVLINGQSGTGKELVAGALHKHSPRKDKPFIALNMAAIPKDLIESELFGHEKGAFTGAAGVRQGRFEQANGGTLFLDEIGDMPLDVQTRLLRVLADGQFYRVGGHSPVQVDVRIIAATHQDLERLVQQGQFREDLFHRLNVIRVHLPPLRERREDIPQLTRHFLAAAAREIGVEAKILAKETAAKLQQLPWPGNVRQLENTCRWLTVMASGQEILPQDLPPELFKDPVVHHAGAVV…	458	eselfghekgaftga		gaftga	__	y	YP_929299.1	response regulator receiver protein	3e-66	2e-68	3e-62	8e-58	1e-55	9e-52	1e-106	5e-66	2e-57	1e-63	1e-60	7e-49	4e-53	3e-47	3e-58	7e-61	1e-58	7e-61	5e-50	5e-60	1e-61	1e-57	5e-53	5e-58	4e-65	9e-47	2e-46	8e-63	9e-58	2e-44	2e-43	5e-44	3e-32	3e-16	7e-18		0
154253569	Parvibaculum_lavamentivorans_DS-1	NC_009719.faa	154253569	MPSGTILLADDDAAIRTVLNQALGRVGYEVRSTGNAATLWRWVSQGEGDLIITDVVMPDENAFDLIPRIKRARPDLPIVVMSAQNTLKTAIMAAERGAYEYLPKPFDLNELIRVVDRAMTAPREPAIGRQQPEEGEKIPLIGRSPAMQDIYRVLARLMQTDLTVMISGESGTGKELVARALHDYGRRRNGPFVAVNMAAIPRELIESELFGHEKGAFTGASQRATGRFEQAEGGTLFLDEIGDMPMEAQTRLLRVLQQGEYTTVGGRTPIKTDVRIVAATNRDLRQLINQGLFREDLFFRLNVVPIRLPPLRERTEDISDLIRHFLGQAEDEGLPPKNIDSEGMELLKRYRWPGNVRELENLVRRLAALYTEETIGASILETELAEPDFGKPSEQPSMD…	458	eselfghekgaftga		gaftga	__	y	YP_001414393.1	nitrogen metabolism transcriptional regulator, NtrC, Fis family	4e-66	9e-66	3e-62	5e-56	2e-57	9e-54	3e-71	8e-68	4e-59	2e-65	2e-58	7e-54	1e-56	1e-49	7e-59	6e-59	2e-59	9e-63	4e-54	1e-66	2e-66	2e-52	4e-56	2e-58	3e-67	1e-46	1e-46	4e-64	4e-60	2e-44	1e-42	2e-46	3e-31	2e-18	9e-18		0
15605734	Aquifex_aeolicus	NC_000918.faa	15605734	MKRVLVVDDEESITSSLSAILEEEGYHPDTAKTLREAEKKIKELFFPVIVLDVWMPDGDGVNFIDFIKENSPDSVVIVITGHGSVDTAVKAIKKGAYEFLEKPFSVERFLLTIKHAFEEYSKKAPPQEEIEFVGEHPKILEIKRLIPKIAKSKAPVLITGESGTGKEIVARLIHRYSGRKGAFVDLNCASIPQELAESELFGHEKGAFTGALTRKKGKLELADQGTLFLDEVGELDQRVQAKLLRVLETGSFTRLGGNQKIEVDIRVISATNKNLEEEIKKGNFREDLYYRLSVFQIYLPPLRERGKDVILLAEYFLKKFAKEYKKNCFELSEETKEYLMKQEWKGNVRELKNLIERAVILCEGEVIKPEDLGLKEKSWRDLSYLLKIKELKEAKKEFE…	458	eselfghekgaftga		gaftga	__	y	NP_213111.1	NtrC family transcriptional regulator	3e-65	4e-69	2e-62	5e-56	3e-62	1e-56	3e-58	2e-61	1e-56	9e-66	1e-55	8e-54	1e-57	3e-53	2e-63	9e-63	3e-62	7e-57	4e-56	3e-62	4e-62	2e-54	2e-51	2e-64	1e-62	9e-50	2e-48	4e-60	5e-62	1e-40	1e-44	1e-47	3e-37	5e-19	6e-19		0
256419316	Chitinophaga_pinensis_DSM_2588	NC_013132.faa	256419316	MTKKVLIVEDEFIVASNLKQVLERSGYEVIGIAASAQEAEEHLQRDKPDIVLLDIRLQGERSGIDIARKLKSEHIAFVYLSANSNQKILEEAKMTYPDGFLVKPYRKKDLLIMLDIAWYRHAHSLETKNNQEIHVQKQITEIITENSDNQQKLLKIAEIMQTCVPFDLITSGLRPLNTGQYNDKGYLRVGFDEYQFIGEKELLTITNLKRPALSVILANSHLDINTNIYNNDPVNEKPNVPSLQKTLIDTFNIQSYLVFPVVLSNGQSFHYFFYSRQKNIYTNIHISLLDNLRTGLATLAEKMIYGENLAISKNTPVHYERKLQGNTLNYPEFRSIIGNHHLLLGALDLAAQVAFYNTSVLILGESGTGKEKLAQAIHLLSPRKNAPFITVNCAAIPVA…	458	eselfghekgaftga		gaftga	__	y	YP_003119969.1	sigma54 specific transcriptional regulator, Fis family	4e-72	6e-68	2e-61	6e-65	1e-57	5e-52	6e-54	5e-60	1e-64	9e-61	1e-59	6e-47	4e-57	9e-60	4e-67	7e-63	1e-63	2e-63	6e-55	5e-59	6e-60	2e-46	5e-51	3e-57	1e-65	4e-55	9e-51	2e-55	1e-60	4e-42	8e-42	6e-42	3e-31	2e-17	6e-19		0
103486440	Sphingopyxis_alaskensis_RB2256	NC_008048.faa	103486440	MNETAAARRKLLVVEDDPGLQTQLKWAYEDYQVFVAGDHDTAIELLRAEEPDVVTLDLGLPPDPDGTREGFRTLKTIVEAKPDTKVIVVSGHGERASALNAIASGAWDFYQKPIDIDALGLIVARAFHVRELEVENARLASQGARDNRVLGGMITGAPEMLKVARTIERVANLDVSVMLLGASGTGKELLARGLHEASARRDGAFVAINCAAIPENLLESELFGHEKGAFTGAVKTTEGKIELAHGGTLFLDEVGDIPLSLQVKLLRFLQERTIERIGGRKAIAVDTRIVCATHRDLDAMLAAQSFRDDLYYRLAEMVVKIPSLAERPGDAVLLARHFLHQYAPEMNPGVRGFAPDALQAIDEARWPGNVRELENRIKRAVIMADGKLVTRGDLDMAGA…	458	eselfghekgaftga		gaftga	__	y	YP_616001.1	two component, sigma54 specific, Fis family transcriptional regulator	2e-58	1e-62	3e-60	1e-60	1e-52	5e-54	1e-51	4e-60	8e-59	3e-59	1e-65	3e-48	6e-55	4e-51	1e-53	8e-53	9e-54	8e-56	1e-48	2e-61	8e-63	2e-46	3e-53	3e-63	9e-63	4e-44	3e-48	1e-56	9e-57	2e-35	3e-41	3e-51	4e-30	3e-16	9e-19		0
222085891	Agrobacterium_radiobacter_K84	NC_011985.faa	222085891	MTATILVADDDAAIRTVLNQALSRAGYDVRITSNAATLWRWVSAGEGDLVVTDVVMPDENAFDLLPRIKKARPELPVLVMSAQNTFMTAIKASEKGAYDYLPKPFDLTELIAIIGRALSEPKRKPAKLDDDMQDGMPLVGRSAAMQEIYRVLARLMQTDLTLMITGESGTGKELVARALHDYGKRRNGPFVAINMAAIPRDLIESELFGHEKGAFTGAQTRSTGRFEQAEGGTLFLDEIGDMPMDAQTRLLRVLQQGEYTTVGGRTPIRTDVRIVAATNKDLKQAINQGLFREDLYYRLNVVPLRLPPLRDRAEDIPDLVRHFITQAEKEGLGSKRFDQEALELMKAYPWPGNVRELENLIRRLMALYPQDVITREIIDSELRADVPDSPIEKGPVRTG…	458	eselfghekgaftga		gaftga	__	y	YP_002544422.1	nitrogen regulation protein	1e-63	1e-68	6e-63	3e-56	4e-57	9e-54	8e-72	2e-70	3e-59	3e-63	7e-60	2e-53	1e-55	1e-51	4e-60	4e-59	1e-60	9e-65	5e-54	5e-70	5e-71	2e-51	3e-54	5e-59	1e-69	1e-49	8e-47	1e-62	1e-58	2e-49	1e-41	7e-45	3e-33	2e-19	7e-17		0
15965212	Sinorhizobium_meliloti	NC_003047.faa	15965212	MTGATILVADDDAAIRTVLNQALSRAGYDVRITSNAATLWRWIAAGDGDLVVTDVVMPDENAFDLLPRIKKARPDLPVLVMSAQNTFMTAIKASEKGAYDYLPKPFDLTELIGIIGRALAEPKRRPSKLEDDSQDGMPLVGRSAAMQEIYRVLARLMQTDLTLMITGESGTGKELVARALHDYGKRRNGPFVAINMAAIPRDLIESELFGHEKGAFTGAQTRSTGRFEQAEGGTLFLDEIGDMPMDAQTRLLRVLQQGEYTTVGGRTPIRSDVRIVAATNKDLKQSINQGLFREDLYYRLNVVPLRLPPLRDRAEDIPDLVRHFVQQAEKEGLDVKRFDQEALELMKAHPWPGNVRELENLVRRLTALYPQDVITREIIENELRSEIPDSPIEKAAARS…	458	eselfghekgaftga		gaftga	__	y	NP_385565.1	nitrogen assimilation regulatory protein	6e-64	3e-68	6e-63	3e-56	3e-56	3e-53	6e-73	2e-69	2e-59	4e-64	9e-60	4e-55	3e-55	1e-49	3e-59	7e-58	5e-60	3e-65	6e-54	1e-68	9e-70	1e-50	1e-52	3e-59	8e-68	2e-49	9e-47	4e-63	2e-58	4e-49	1e-42	1e-44	1e-33	3e-18	1e-16		0
227821861	Rhizobium_NGR234	NC_012587.faa	227821861	MTGATILVADDDAAIRTVLNQALSRAGYDVRITSNAATLWRWIAAGDGDLVVTDVVMPDENAFDLLPRIKKARPDLPVLVMSAQNTFMTAIKASEKGAYDYLPKPFDLTELIGIIGRALAEPKRRPSKLDDDSQDGMPLVGRSAAMQEIYRVLARLMQTDLTLMITGESGTGKELVARALHDYGKRRNGPFVAINMAAIPRDLIESELFGHEKGAFTGAQTRSTGRFEQAEGGTLFLDEIGDMPMDAQTRLLRVLQQGEYTTVGGRTPIRSDVRIVAATNKDLKQSINQGLFREDLYYRLNVVPLRLPPLRDRAEDIPDLVRHFVQQAEKEGLDVKRFDQEALELMKAHPWPGNVRELENLVRRLTALYPQDVITREIIENELRSEVPDSPIDKAAARP…	458	eselfghekgaftga		gaftga	__	y	YP_002825831.1	response regulator for gln	6e-64	4e-68	7e-63	4e-56	3e-56	3e-53	7e-73	2e-69	2e-59	5e-64	9e-60	4e-55	3e-55	1e-49	3e-59	6e-58	6e-60	3e-65	7e-54	1e-68	1e-69	9e-51	8e-53	3e-59	9e-68	2e-49	9e-47	5e-63	2e-58	4e-49	1e-42	1e-44	1e-33	3e-18	2e-16		0
150396309	Sinorhizobium_medicae_WSM419	NC_009636.faa	150396309	MTGATILVADDDAAIRTVLNQALSRAGYDVRITSNAATLWRWIAAGDGDLVVTDVVMPDENAFDLLPRIKKARPDLPVLVMSAQNTFMTAIKASEKGAYDYLPKPFDLTELIGIIGRALAEPKRRPSKLDDDSQDGMPLVGRSAAMQEIYRVLARLMQTDLTLMITGESGTGKELVARALHDYGKRRNGPFVAINMAAIPRDLIESELFGHEKGAFTGAQTRSTGRFEQAEGGTLFLDEIGDMPMDAQTRLLRVLQQGEYTTVGGRTPIRSDVRIVAATNKDLKQSINQGLFREDLYYRLNVVPLRLPPLRDRAEDIPDLVRHFVQQAEKEGLDVKRFDQEALELMKAHPWPGNVRELENLIRRLTALYPQDVITREIIENELRSEIPDSPIEKTAARS…	458	eselfghekgaftga		gaftga	__	y	YP_001326776.1	nitrogen metabolism transcriptional regulator, NtrC, Fis family	6e-64	3e-68	4e-63	2e-56	2e-56	4e-53	6e-73	1e-69	3e-59	4e-64	5e-60	6e-55	4e-55	8e-50	2e-59	5e-58	5e-60	4e-65	4e-54	2e-68	1e-69	8e-51	7e-53	5e-59	1e-67	2e-49	6e-47	4e-63	2e-58	4e-49	1e-42	1e-44	2e-33	2e-18	2e-16		0
15888771	Agrobacterium_tumefaciens_C58_Cereon	NC_003062.faa	15888771	MTATILVADDDAAIRTVLNQALSRAGYDVRITSNAATLWRWVSAGEGDLVVTDVVMPDENAFDLLPRIKKARPDLPVLVMSAQNTFMTAIKASEKGAYDYLPKPFDLTELIAIIGRALSEPKRKPAKLDDDMQDGMPLVGRSAAMQEIYRVLARLMQTDLTLMITGESGTGKELVARALHDYGKRRNGPFVAINMAAIPRDLIESELFGHEKGAFTGAQNRSTGRFEQAEGGTLFLDEIGDMPMDAQTRLLRVLQQGEYTTVGGRTPIRTDVRIVAATNKDLKQSINQGLFREDLYYRLNVVPLRLPPLRDRAEDIPDLVRHFIQTGEKEGLEGKRFETEALEVMKAYAWPGNVRELENLIRRLMALYPQEVITREIIEQELQSDVPDSPLDKMAVRTG…	458	eselfghekgaftga		gaftga	__	y	NP_354452.1	two component response regulator	4e-63	3e-69	1e-62	2e-57	3e-56	5e-53	2e-73	2e-68	1e-58	2e-62	7e-60	2e-53	2e-55	4e-50	9e-61	3e-59	2e-59	3e-65	9e-54	5e-67	2e-68	3e-52	9e-54	1e-58	4e-67	1e-48	6e-47	3e-63	2e-59	4e-48	2e-41	3e-44	3e-34	1e-20	7e-17		0
209549218	Rhizobium_leguminosarum_bv__trifolii_WSM2304	NC_011369.faa	209549218	MTATILVADDDAAIRTVLNQALSRAGYDVRITSNAATLWRWISAGEGDLVVTDVVMPDENAFDLLPRIKKARPDLPVLVMSAQNTFMTAIKASEKGAYDYLPKPFDLTELIGIIGRALAEPKRKPAKLEEDMQDGMPLVGRSAAMQEIYRVLARLMQTDLTLMITGESGTGKELVARALHDYGKRRNGPFVAINMAAIPRDLIESELFGHEKGAFTGAQTRSTGRFEQAEGGTLFLDEIGDMPMDAQTRLLRVLQQGEYTTVGGRTPIRTDVRIVAATNKDLKQAINQGLFREDLYYRLNVVPLRLPPLRDRAEDIPDLVRHFIQQAEKEGLGSKRFDQEALDLMKAYAWPGNVRELENLIRRLMALYPQDIITREIIDAELRSDVPDSPIDKGPMRSG…	458	eselfghekgaftga		gaftga	__	y	YP_002281135.1	nitrogen metabolism transcriptional regulator, NtrC, Fis Family	1e-63	7e-69	9e-63	1e-56	6e-58	3e-53	6e-73	4e-69	2e-60	3e-64	3e-60	2e-53	1e-55	2e-51	1e-60	5e-59	2e-60	1e-65	2e-53	1e-69	6e-71	1e-51	7e-54	8e-60	2e-69	4e-50	3e-47	2e-62	7e-59	8e-48	5e-42	2e-44	9e-34	9e-20	7e-18		0
190891642	Rhizobium_etli_CIAT_652	NC_010994.faa	190891642	MTATILVADDDAAIRTVLNQALSRAGYDVRITSNAATLWRWISAGEGDLVVTDVVMPDENAFDLLPRIKKARPDLPVLVMSAQNTFMTAIKASEKGAYDYLPKPFDLTELIGIIGRALAEPKRKPAKLEEDMQDGMPLVGRSAAMQEIYRVLARLMQTDLTLMITGESGTGKELVARALHDYGKRRNGPFVAINMAAIPRDLIESELFGHEKGAFTGAQTRSTGRFEQAEGGTLFLDEIGDMPMDAQTRLLRVLQQGEYTTVGGRTPIRTDVRIVAATNKDLKQAINQGLFREDLYYRLNVVPLRLPPLRDRAEDIPDLVRHFIQQAEKEGLGSKRFDQEALELMKAYAWPGNVRELENLIRRLMALYPQDVITREIIDAELRSDVPDSPIDKGPIRNG…	458	eselfghekgaftga		gaftga	__	y	YP_001978184.1	two-component response regulator nitrogen regulation protein	1e-63	1e-68	6e-63	9e-57	1e-57	1e-53	6e-73	3e-69	8e-60	4e-64	3e-60	2e-53	2e-55	2e-51	5e-61	3e-59	3e-60	1e-65	8e-54	1e-69	5e-71	1e-51	3e-54	2e-59	3e-69	3e-50	2e-47	6e-63	7e-59	6e-48	3e-42	2e-44	8e-34	7e-20	3e-17		0
86357569	Rhizobium_etli_CFN_42	NC_007761.faa	86357569	MTATILVADDDAAIRTVLNQALSRAGYDVRITSNAATLWRWISAGEGDLVVTDVVMPDENAFDLLPRIKKARPDLPVLVMSAQNTFMTAIKASEKGAYDYLPKPFDLTELIGIIGRALAEPKRKPAKLEEDMQDGMPLVGRSAAMQEIYRVLARLMQTDLTLMITGESGTGKELVARALHDYGKRRNGPFVAINMAAIPRDLIESELFGHEKGAFTGAQTRSTGRFEQAEGGTLFLDEIGDMPMDAQTRLLRVLQQGEYTTVGGRTPIRTDVRIVAATNKDLKQAINQGLFREDLYYRLNVVPLRLPPLRDRAEDIPDLVRHFIQQAEKEGLGSKRFDQEALELMKAYAWPGNVRELENLIRRLMALYPQDVITREIIDAELRSDVPDSPIDKGPIRNG…	458	eselfghekgaftga		gaftga	__	y	YP_469461.1	nitrogen regulation (two-component response regulator) protein	1e-63	1e-68	7e-63	8e-57	1e-57	1e-53	6e-73	3e-69	1e-59	3e-64	3e-60	1e-53	2e-55	2e-51	6e-61	2e-59	3e-60	1e-65	9e-54	1e-69	4e-71	2e-51	3e-54	2e-59	3e-69	3e-50	2e-47	6e-63	6e-59	6e-48	3e-42	2e-44	6e-34	7e-20	3e-17		0
241204540	Rhizobium_leguminosarum_bv__trifolii_WSM1325	NC_012850.faa	241204540	MTATILVADDDAAIRTVLNQALSRAGYDVRITSNAATLWRWISAGEGDLVVTDVVMPDENAFDLLPRIKKARPDLPVLVMSAQNTFMTAIKASEKGAYDYLPKPFDLTELIGIIGRALSEPKRKPAKLEDDMQDGMPLVGRSAAMQEIYRVLARLMQTDLTLMITGESGTGKELVARALHDYGKRRNGPFVAINMAAIPRDLIESELFGHEKGAFTGAQTRSTGRFEQAEGGTLFLDEIGDMPMDAQTRLLRVLQQGEYTTVGGRTPIRTDVRIVAATNKDLKQAINQGLFREDLYYRLNVVPLRLPPLRDRAEDIPDLVRHFIQQAEKEGLGSKRFDQEALELMKAYAWPGNVRELENLIRRLMALYPQDVITREIIDAELRSDVPDSPIDKGPMRSG…	458	eselfghekgaftga		gaftga	__	y	YP_002975636.1	nitrogen metabolism transcriptional regulator, NtrC, Fis Family	1e-63	1e-68	6e-63	8e-57	1e-57	1e-53	6e-73	2e-69	9e-60	3e-64	3e-60	1e-53	1e-55	2e-51	5e-61	2e-59	3e-60	1e-65	1e-53	1e-69	5e-71	1e-51	3e-54	2e-59	2e-69	3e-50	2e-47	7e-63	7e-59	6e-48	3e-42	2e-44	7e-34	7e-20	3e-17		0
116252013	Rhizobium_leguminosarum_bv_viciae_3841	NC_008380.faa	116252013	MTATILVADDDAAIRTVLNQALSRAGYDVRITSNAATLWRWISAGEGDLVVTDVVMPDENAFDLLPRIKKARPDLPVLVMSAQNTFMTAIKASEKGAYDYLPKPFDLTELIGIIGRALAEPKRKPAKLEDDMQDGMPLVGRSAAMQEIYRVLARLMQTDLTLMITGESGTGKELVARALHDYGKRRNGPFVAINMAAIPRDLIESELFGHEKGAFTGAQTRSTGRFEQAEGGTLFLDEIGDMPMDAQTRLLRVLQQGEYTTVGGRTPIRTDVRIVAATNKDLKQAINQGLFREDLYYRLNVVPLRLPPLRDRAEDIPDLVRHFIQQAEKEGLGSKRFDQEALELMKAYAWPGNVRELENLIRRLMALYPQDVITREIIDAELRSDVPDSPIDKGPMRSG…	458	eselfghekgaftga		gaftga	__	y	YP_767851.1	two component response regulator nitrogen regulation protein NR(I)	1e-63	1e-68	6e-63	8e-57	1e-57	1e-53	5e-73	2e-69	8e-60	3e-64	3e-60	1e-53	1e-55	2e-51	5e-61	2e-59	3e-60	1e-65	1e-53	1e-69	4e-71	1e-51	3e-54	2e-59	2e-69	2e-50	2e-47	6e-63	7e-59	5e-48	3e-42	2e-44	7e-34	7e-20	3e-17		0
222148573	Agrobacterium_vitis_S4	NC_011989.faa	222148573	MTATILVADDDAAIRTVLNQALSRAGYDVRITSNAATLWRWISAGEGDLVVTDVVMPDENAFDLLPRIKKARPDLPVLVMSAQNTFMTAIRASEKGAYDYLPKPFDLTELIAIIGRALAEPKKKPARLGDDMQDGMPLVGRSAAMQEIYRVLARLMQTDLTLMITGESGTGKELVAKALHDYGKRRNGPFVAINMAAIPRDLIESELFGHEKGAFTGAQNRSTGRFEQAEGGTLFLDEIGDMPMDAQTRLLRVLQQGEYTTVGGRTPIRTDVRIVAATNKDLKQSINQGLFREDLYYRLNVVPLRLPPLRDRAEDIADLVRHFIQQGEKEGLDAKRFEQEALEVMKSYAWPGNVRELENLVRRLMALYPQDVITREIIEQELRSDITDSPLTKGGSGGG…	458	eselfghekgaftga		gaftga	__	y	YP_002549530.1	nitrogen regulation protein NR(I)	1e-62	2e-69	1e-61	1e-56	2e-57	2e-54	2e-72	6e-69	7e-58	1e-62	1e-58	4e-54	2e-56	3e-50	3e-59	2e-58	3e-58	2e-65	3e-53	6e-68	9e-68	1e-52	5e-54	3e-58	1e-67	9e-50	3e-48	3e-63	1e-58	2e-48	1e-42	9e-44	3e-33	7e-21	4e-17		0
71066093	Psychrobacter_arcticum_273-4	NC_007204.faa	71066093	MTQYNDTQPVTSNEQTPIVTVNNTPDNEPATLWLIDDDAALRLVLADTFEDAGLTVISFTQAQAAWTRLNDILQASETAALLPDVILTDIRMPMMDGLSFSDWVHQHFPKLPIVIMTAHSDLTSAISSYQTGAFEYLPKPFDLDDAVATIYKAINYQPNLVVSNHSIESNTNISTDIVSVATVKPNVKERPISKPNAAKSARKTPKSAESNAQEKPKPQTNNNPSGIIGQSQAMQTVFRAIGRLAHSPITVLITGESGTGKELVASALHQHSPRKNKTFIALNMAAIPHDLIESELFGHEKGAFTGATTTRQGRFEQADGGTLFLDEIGDMPFSTQTRLLRVLANGEFFRVGGQQPVKVDVRIIAATHQNLEELVKQGKFREDLFYRLNVIRMPLPPLR…	458	eselfghekgaftga		gaftga	__	y	YP_264820.1	response regulator receiver protein	3e-67	2e-67	2e-63	2e-62	3e-55	1e-49	3e-90	5e-65	2e-61	6e-65	2e-60	2e-51	7e-55	1e-51	3e-61	4e-61	6e-60	4e-62	4e-50	2e-61	7e-63	2e-56	8e-57	4e-60	3e-67	5e-49	5e-45	2e-64	4e-59	4e-44	5e-44	4e-43	2e-31	4e-15	8e-16		0
93006541	Psychrobacter_cryohalolentis_K5	NC_007969.faa	93006541	MTQYNDTQSLTSNERTPMVTVNNSPDNEPATLWLIDDDAALRMVLADTFEDAGLTVISFTQAQAAWTRLNDILESSESIALLPDVILTDIRMPMMDGLSFSDWVHKHFPKLPIVIMTAHSDLTSAISSYQTGAFEYLPKPFDLDDAVATIYKAINYQPNLVISNHSIESNTNVSTDTKEQPVNKPNAAKSARKTPKAAESKTHEKPKPQTNNNPSGIIGQSQAMQTVFRAIGRLAHSPITVLITGESGTGKELVASALHQHSPRHNKTFIALNMAAIPHDLIESELFGHEKGAFTGATTSRQGRFEQADGGTLFLDEIGDMPFSTQTRLLRVLANGEFFRVGGQQPVKVDVRIIAATHQNLEELVKQGKFREDLFYRLNVIRLPLPPLRTRREDVPALT…	458	eselfghekgaftga		gaftga	__	y	YP_580978.1	nitrogen metabolism transcriptional regulator, NtrC, Fis family	5e-68	2e-66	1e-60	7e-61	2e-56	7e-50	1e-89	7e-65	9e-63	7e-65	3e-59	8e-51	6e-54	1e-50	5e-62	8e-60	4e-60	9e-61	7e-52	3e-61	9e-63	4e-55	9e-55	3e-60	1e-65	5e-49	4e-45	4e-63	2e-57	5e-42	7e-45	7e-42	5e-33	7e-15	4e-16		0
218778518	Desulfatibacillum_alkenivorans_AK_01	NC_011768.faa	218778518	MEKDSILLVEHEYQDRLAWSDFLENRGYDIQAVGDGALAMERLKSNEYNLIIANDQAPGLSGADIVRKMDGKIPVILVSSNASVDQAVEAMKSGARDFLLKPVSAQILGAVVGRALGVSKSNGTPKAAGKSPVKIITQDDRMKRCLEVVDSVADSKAAVLISGESGTGKELFARQIHYSSSRKDKNFVAVNVAALPETLLESELFGHEKGAFTGAINRKIGKFELASGGTLLLDEITEMDIGLQAKLLRVLQESEVDRVGGTSPVNVDVRVVATTNRDVEQAIADGKFRSDLYYRLAVIPLKLPPLRERSSDVILLAEHFIRKYNARDGKNVKGLTKNAQNTLLNLDWPGNVRELENTIERAVLLCKGDQIDHNDLFMEPPPPKALPRQDSIPSVSTTL…	458	eselfghekgaftga		gaftga	__	y	YP_002429836.1	two component, sigma54 specific, transcriptional regulator, Fis family	1e-67	6e-70	6e-68	3e-64	2e-63	8e-58	6e-57	3e-63	2e-63	1e-64	3e-63	2e-52	5e-56	3e-57	9e-63	3e-66	4e-69	3e-67	5e-58	9e-62	3e-61	2e-56	1e-55	2e-62	3e-72	5e-56	1e-58	8e-60	4e-62	5e-39	3e-43	2e-42	5e-31	1e-14	1e-13		0
78223199	Geobacter_metallireducens_GS-15	NC_007517.faa	78223199	MEKLLIVDDNEDIRRQLRWGIGKEYSLHLAADGTEALELFRKHRPQVVTLDLGLPPHEDSSEEGFRCLGEMLRIAPDAKVIVITGNEGKENAVKAVQMGAYDFYQKPIDLNELKVIIKRAFHLQTLEDENRRLQSALGGSGPDVKGIIGQCAEMQQVFSTIRKVATSDISVLIHGESGTGKELVARAIHAQSLRKDGPFIPINCGAIPENLLESELFGHEKGAFTGAMARVQGKVEYAHKGTLFLDEIGELPLNLQVKLLRFLQEKAIQRVGGREDISIDSRIIAATNVDIVRAMEEGRFREDLYYRIGVVTVTLPPLRNRGDDVMLLANFFLKRCVNEFKKKIKGFSETSREYIENYGWPGNVRELENKVQRAVLMASGAVIEPDDLGFTERPSARKA…	458	eselfghekgaftga		gaftga	__	y	YP_384946.1	two component, sigma54 specific, Fis family transcriptional regulator	1e-61	6e-65	1e-59	2e-58	5e-62	3e-56	6e-57	5e-70	1e-64	1e-65	1e-63	3e-56	6e-62	9e-54	5e-59	5e-57	2e-61	2e-62	4e-55	9e-64	8e-65	1e-56	8e-60	4e-60	1e-64	3e-52	1e-56	7e-60	3e-56	7e-37	5e-42	5e-50	1e-31	5e-16	1e-17		0
85374082	Erythrobacter_litoralis_HTCC2594	NC_007722.faa	85374082	MSDPILVVEDDESIATVIVSALEGEGYAVDQCASIARRDDLLAARNYAAMLTDVILEDGDGIASLDRVRAAHSAMPIIILSAQNTLDTAVRASENDAFEYFPKPFDLEELIRAVRQAAGAGKQERPLEIDDASALPLVGRSKAMQGVFRMITRVLRNDLTVLVLGESGTGKELVAEAIHQLGARKTGPFVAVNAAAIPRELIESELFGHEKGAFTGAVNQAIGKFEQANGGTLFLDEIGDMPIEAQTRLLRALQSGRIRRVGGRQDVAVNVRIVAATNRDLAPMIASGQFREDLYYRLNVVPIELPPLRARRDDIGALTRHFLALAADEGLPLRTIDEAAIAVLERQPWRGNVRELRNLVYRLALLARNDVIDAELAEEVLDHEGGPSTMEGPSSVDRA…	458	eselfghekgaftga		gaftga	__	y	YP_458144.1	NtrC, nitrogen regulation protein NtrC	1e-65	8e-66	1e-61	3e-58	7e-54	6e-50	5e-63	1e-61	2e-54	1e-57	3e-57	2e-47	1e-49	1e-49	3e-54	2e-53	2e-55	2e-59	6e-52	8e-65	5e-65	9e-50	8e-54	7e-58	1e-60	2e-45	1e-48	1e-59	4e-54	2e-40	3e-43	1e-40	4e-32	1e-17	2e-19		0
85373892	Erythrobacter_litoralis_HTCC2594	NC_007722.faa	85373892	MAQNRPKLLVIEDDPGLQAQLKWAYEDFEVVIAGNREQALAAVRSDEPAVVTLDLGLPPDPDGTSEGFAVLDAIMAIKPDTKVIVASGHGARESALQAIARGAYDFYQKPVDIDDLGLIVRRAFNLHAIEAENRRLADQVGEDRTVLGSLITGAPEMAKVARTVERVAKTDVSVMLLGASGTGKELLARGVHDSSDRRDAAFVAINCAAIPENLLESELFGHEKGAFTGAVKTTEGKIEQAHGGTLFLDEVGDIPLPLQVKLLRFLQERTIERIGGRKQIAVDTRIVCATHQDLESMTAEGTFREDLFYRLAEIVIKIPSLAERPGDAALLAKAFVTRFAKEMNPQVKGFAPDALAAIDGWGWPGNVRELENRVKRAVIMADSRLIGAEDLDLAPDGEE…	458	eselfghekgaftga		gaftga	__	y	YP_457954.1	helix-turn-helix, Fis-type protein	5e-60	2e-65	4e-61	1e-62	3e-51	1e-53	9e-56	2e-62	2e-59	6e-63	5e-65	3e-49	2e-59	1e-52	2e-55	2e-56	1e-56	2e-58	2e-53	1e-64	2e-67	2e-49	1e-53	2e-66	4e-65	7e-50	1e-49	1e-57	3e-56	5e-36	8e-40	8e-50	7e-32	1e-16	5e-20		0
78355897	Desulfovibrio_desulfuricans_G20	NC_007519.faa	78355897	MPKLLIVDDNEDVRRQLRWGLSREPYDLLLAADGQEALKLFREHRPGAVTLDLGLPPDPEGTDEGFRCLDAMLRHDPNAQIVVVTGHHDKENALRAIRAGAFDFCRKPVDLAELKVIINRAFYLSELKAADQPLQEDLPPEPEVPHFNGLVGDCEAMRRVYATIEKVAGADAPVLVTGESGTGKELVARAVHRLSSRRSGAMVAVNCGAIPETLIESELFGHEKGAFTGATSRVQGKVEYADGGTLFLDEIGELPASMQVKFLRFLQEMVMQRVGGRKDIPVNCRIIAATNVDIEQAMREGAFREDLYFRIGVVTINLPPLRERGADVLLLARHFLSSIGVQQKTKVQGFSAAAEKAMLHYPWPGNVRELENKVRRAVILTSGQRIGPEDLGIEPEPVQ…	458	eselfghekgaftga		gaftga	__	y	YP_387346.1	two component Fis family transcriptional regulator	6e-64	5e-62	1e-60	4e-60	7e-59	4e-55	3e-57	1e-71	2e-60	8e-60	9e-62	2e-55	7e-60	3e-49	1e-56	2e-58	1e-58	1e-57	7e-54	3e-61	9e-61	1e-54	6e-56	7e-60	3e-63	3e-52	8e-50	1e-54	7e-58	2e-37	2e-42	7e-46	3e-34	8e-20	7e-16		0
34499675	Chromobacterium_violaceum	NC_005085.faa	34499675	MNAPARIVLVDDDPDLLCLVRLRLEAAGHEVEALASAEAALAALAARRADLLLTDWRLPGMDGLQLFETARRRYPTLPVILFTAHGTVPDAVEAVSRGVFCYLEKPFDGQLLLDKVAQGLALSAGDGAAGDDWRAGIVSRGPAMEELLSEARMVAATDASVLLQGESGSGKEVLARAIHQASRRAGRPFVAVNCGAIPENLLESELFGHEKGAFTGAAARHDGLIRQADGGTLFLDEIGDMPLPLQVKLLRVLQDREVRPVGASRPLPVDIRLLSATHRDLPARIADGQFREDLYYRLNVVSLTLPPLAERREDIPLLAQHFLQQVAARYGKSVSGFAPDALAFLAAARWPGNIRQLANVVEQCCVLATGPLLTLAQVEKAVAGESRAIPTLAEARRDF…	458	eselfghekgaftga		gaftga	__	y	NP_903890.1	two-component transcriptional regulator	2e-63	8e-60	3e-66	2e-66	8e-58	6e-53	2e-63	3e-69	8e-72	1e-69	9e-86	4e-61	3e-62	5e-50	6e-60	2e-55	7e-60	2e-59	2e-54	2e-63	9e-65	3e-53	1e-56	3e-67	2e-71	2e-53	4e-57	2e-69	8e-60	2e-43	3e-46	2e-44	1e-39	4e-19	4e-19		0
87200063	Novosphingobium_aromaticivorans_DSM_12444	NC_007794.faa	87200063	MSEAKPGQRPALLIVEDDPGLQAQLKWAYEDFDVFIAGDRVSALTLLRSVEPAVVTLDLGLPPDPDGTTEGFAVLDEIMALRPDTKVIVASGHGARESALKAIEKGAYDFYQKPVDIDALGLIVRRALHLSRIESENRHLATRASTDNRVLGRMITAAPEMIKVARTIERVANTSVSVMLLGASGTGKELLARGLHDASGRARGSFVAINCAAIPENLLESELFGHEKGAFTGAVKTTEGKIEQASGGTLFLDEVGDIPLQLQVKLLRFLQERTIERIGGRKSIEVDTRIVCATHQNLEAMIADGRFREDLYYRLAEIVVRIPSLAERPGDATLLAKTFLMRFAKEMNPQVKGFAPDALAAIDSWNWPGNVRELENRVKRAVIMADGRLVTATDLDLPG…	458	eselfghekgaftga		gaftga	__	y	YP_497320.1	two component, sigma54 specific, Fis family transcriptional regulator	2e-61	3e-68	2e-61	3e-60	5e-52	3e-54	2e-58	2e-64	3e-61	8e-64	3e-63	1e-49	1e-61	8e-53	1e-57	9e-58	4e-58	3e-58	7e-52	2e-63	9e-63	4e-49	8e-53	1e-67	6e-64	2e-49	6e-50	1e-58	6e-55	7e-36	8e-40	7e-50	8e-31	5e-16	1e-20		0
92115177	Chromohalobacter_salexigens_DSM_3043	NC_007963.faa	92115177	MSIHMTTRPMSRILIVENEDATRHALKTLLERHAYRVEEAASLDAAQALAPQTFDLVICDLRLAGEDGTQMLALSAPTPVLVMTDHASLRKAVVALKEGAVDCITKPLDDDEVVTTVARVSGSPGPARDASPPGVPSGMIGECAAMQCVYERIRKTAPADVTVLVQGESGTGKELVARALHRQSRRAKAPLICVNCAAIPETLIESELFGHEKGAFTGANSARTGLVEAADGGTLFLDEIGELPLDAQARLLRVLQEGEIRRIGSVETRYVDVRLIAATHRDLQSLSRSGEFRLDLYYRLNVMQIDLPPLRERDDDILAIAKILLERACARHARPGLRLSRAARRDILGYAWPGNVRELENALERGVILAEGHLIHPDDLGLPSERASRATPPSAEPPH…	458	eselfghekgaftga		gaftga	__	y	YP_575105.1	two-component response regulator CbrB	5e-70	8e-63	3e-61	1e-56	2e-61	1e-53	4e-62	1e-94	2e-61	8e-64	3e-60	2e-54	1e-59	2e-57	5e-65	2e-63	2e-61	5e-66	5e-59	2e-62	1e-64	1e-53	8e-59	5e-60	2e-63	2e-50	5e-50	6e-56	7e-50	7e-38	1e-42	1e-43	3e-35	2e-23	1e-21		0
78356063	Desulfovibrio_desulfuricans_G20	NC_007519.faa	78356063	MARVLIIDDDDLFCEMVAAALELSGHEVRSAGTAADGQALCRSAGFDVIFLDIRLPDGNGLELIPAFSACPSEPEIIIITAAGDPHGAEMAIGSGAWDYLSKPSPLDELQLTLTRALRYRKRKAAFIRPAADRQGIVGSSPRMQACIDLMAEFAPSDTPVLVTGETGTGKELFARALHRNSRRTAGPFVAVDCASIPKNLIESELFGHEKGAFTGAVAERDGVFAQAHGGTLFLDEVGELPLSQQKAFLRVLQERTFRRVGGKKELYSDFRLVAATNKDLPALAERGEFRADLLFRLQAVLLHLPPLRDRGRDIYELALYHVEKLCLRYKLGHKELTREAAAFLEDYPWPGNVRELVHVVEQAVVAARSDELVQPEHLPRNVRAVAMRHRMQRNGTGGA…	458	eselfghekgaftga		gaftga	__	y	YP_387512.1	two component Fis family transcriptional regulator	2e-56	8e-60	1e-54	5e-50	4e-55	3e-53	6e-51	1e-63	9e-52	9e-60	4e-56	1e-45	6e-50	6e-45	4e-49	1e-49	1e-55	1e-56	5e-45	4e-55	7e-55	1e-45	2e-54	8e-55	4e-59	1e-42	1e-53	8e-48	2e-50	2e-37	4e-38	2e-45	1e-33	8e-19	7e-19		0
77165464	Nitrosococcus_oceani_ATCC_19707	NC_007484.faa	77165464	MSSKKNLLIVEDDLGLQGQLRWAFCGYEIAVAKDRQEAVALVRRHEPPVVTLDLGLPPNPGGVSEGMASLQEILALAPYTKIIVITGNDSQEHAVQAVGAGAYDFYSKPIDPDILKLTIDRAYRLYELEMENRRLRRAGHSSLEGVIAVSPGMKKICRTIEKIAPADVTAFILGESGTGKEVIARALHQLSYRREQTFVAINCAAIPENLLESELFGHEKGAFTGAVRQTRGKIEYAHEGTLFLDEIGDLPRGLQAKLLRFLQERVIERVGGREEIPVDVRVICATNQDLKELIAQNQFREDLYYRIAEVTVTLPPLRERPGDAVVIGRALLEHFSRTQGKAVRGFTDDAIRAIETHTWPGNVRELENCIKRAVIMVEGNRIASEDLDLPASASPEQQS…	458	eselfghekgaftga		gaftga	__	y	YP_343989.1	sigma-54 specific Fis family two component transcriptional regulator	6e-67	6e-62	2e-64	1e-62	2e-56	7e-52	1e-50	6e-65	9e-57	7e-61	7e-59	2e-54	2e-58	6e-52	3e-56	3e-59	9e-57	2e-61	1e-55	1e-59	4e-60	1e-50	3e-56	2e-58	7e-63	3e-53	5e-50	2e-62	7e-56	3e-38	2e-43	2e-53	4e-33	1e-21	1e-17		0
148261940	Acidiphilium_cryptum_JF-5	NC_009484.faa	148261940	MSEPTVPEPSLLIVEDDPGLRRQYRWAFPGRTVLVAGDRDQAIDQARRARPEVAIIDLGLPPDPDGISEGLAILDALFRELPAIKVIVATGNGRRENALLAIGRGAHDFFEKPVDIEILRIIVDRAFRLAALERENRRLSNMVGPSPLPRVIAGSETMLKTCRTIEKLAPATAPVLLLGESGTGKEILARALHDLGPRADGPFIAINCGAIPEPLLESELFGHEKGAFTGAIKQTPGRIELAQGGTLFLDEIGDLPLALQVKLLRFLQEGVIERVGGRRPIPIDARIVSATHQDLDGLVAAGRFRLDLLFRLNIVSVRIPPLRERGGDAVLLARFFLRRFAQDQNRQGLAFSEAAIAALMRHGWPGNVRELENRVRRAVIMAEGQQIEAADLDLADGAL…	458	eselfghekgaftga		gaftga	__	y	YP_001236067.1	two component, sigma54 specific, Fis family transcriptional regulator	2e-67	1e-62	3e-57	2e-60	4e-59	7e-57	1e-58	1e-67	2e-57	1e-60	5e-60	5e-47	8e-58	1e-56	9e-60	7e-62	8e-57	7e-64	4e-53	8e-65	1e-66	1e-52	3e-63	7e-62	1e-62	3e-45	1e-48	7e-56	2e-54	2e-41	2e-44	1e-44	1e-29	1e-19	7e-19		0
94967506	Candidatus_Koribacter_versatilis_Ellin345	NC_008009.faa	94967506	MPKPSLHIVVVDDDPGTCVYIESVFAELGHTCKSFVRPEAAEEYILTHPVDLAIVDVYLGSTTGVEVLRRCRVHRPKLYAVIITGQISLEMAARSIAEGAVDYIQKPIDIDALLNIAERALEHKERSGETPAEQEESESKIVGSSPSMLEVYKLIARVAPSNANVLITGASGTGKELVARAIHEHSRRAEMPFTPVNCGSFAETLLESELFGHEKGAFTGADSVRKGLIESTQGGTLFLDEITETSLGFQVKLLRVLQEQQLRRIGSNKIIPIDVRILAATNRDVPSLIREGKFREDLYYRLAVVQIKIPMLAERQSDIPSLVTHFLRQFNERNQARVSIEQSAVELLQKRSWPGNVRELENTIYRLAIFASTGRITGADVEREQESQKNGPKAEPVSA…	458	eselfghekgaftga		gaftga	__	y	YP_589554.1	two component, sigma54 specific, Fis family transcriptional regulator	9e-68	1e-64	1e-54	6e-53	5e-58	8e-48	1e-54	6e-66	5e-64	3e-65	2e-64	3e-49	2e-49	2e-51	3e-56	9e-53	3e-54	3e-53	2e-49	2e-61	1e-62	1e-51	7e-55	1e-58	4e-60	3e-46	1e-49	1e-55	8e-52	1e-33	1e-40	3e-41	8e-34	2e-17	6e-17		0
256419166	Chitinophaga_pinensis_DSM_2588	NC_013132.faa	256419166	MEEKIMIVEDELIVAGDIRLTLERAGYKVSGVARSVHRALEIIDVERPDLVLLDIYLKGDQTGIDLAVELNKHNIPFVYLSANCNRQVLEAAKVTQPYGFIVKPFREKDLLVTLDIARYRYEHHRVLKVKPGIVSQSDDLRLPALPVQQAPVPEVKKEVVPPIPNFEGIIGSSIPMQRVFELIRQVAPLDTSVLVLGETGTGKEGVANCIHHLSPRKAKPFVKVNCAALPTHLIESELFGHEKGAFTGALEKRIGKFERADGGTIFLDEIGDMPADLQVKLLRVLQEKEIERIGGNGPIKVNVRIIAATNRNLEKEIAEGRFRLDLYYRLHVFPIMLSALRERRDDIPLLIAHFIRLYASATGKGVSDIAPAALRQLMDYAWPGNVRELQNLIERSVLL…	458	eselfghekgaftga		gaftga	__	y	YP_003119819.1	two component, sigma54 specific, transcriptional regulator, Fis family	9e-74	3e-73	5e-72	1e-71	2e-60	3e-56	3e-61	1e-62	8e-66	2e-65	2e-67	1e-56	5e-58	3e-58	2e-68	7e-66	1e-68	3e-71	2e-57	2e-68	1e-69	5e-52	5e-58	6e-64	7e-71	2e-54	4e-50	2e-63	1e-64	1e-45	3e-45	5e-43	4e-34	1e-20	7e-17		0
224370791	Desulfobacterium_autotrophicum_HRM2	NC_012108.faa	224370791	MAAQRALIIGENPRERMAFATNLEDLGFEITVAPDGAEAAFYTARDDFDMIVADFSTPHFSPIDFLEKIKLKAPDTELLFVSDTARVADAVDAMKQGAMDFLIKPVDPELIALCARRALSRKKESDPMGKGPERGGEPVAIVTQDPSMERLLNLAARVADSTASVLIQGESGTGKELFARFIHEQSNRRKMPFVAVNCAALPETLLESELFGHEKGAFTGALSKKPGKFELANRGTLLLDEITEMPFHLQAKLLRVLQEKVVDRVGGTEPVSVDVRVVSTTNRDIREAIADKAFREDLYYRLNTIPLVIPPLRDRLGDLALLCDCFILKYSILDARGVKSMTKTAVEMLRQQPFVGNVRELENIIHRAVLLCDTDRIDVSDLLMDGVPQPADSAEKDSG…	458	eselfghekgaftga		gaftga	__	y	YP_002604955.1	putative nitrogen assimilation regulatory protein NtrC	3e-61	4e-63	1e-60	3e-57	1e-57	4e-46	8e-47	2e-60	5e-54	2e-65	9e-58	6e-50	2e-48	1e-48	1e-55	5e-54	3e-59	7e-58	3e-52	8e-60	9e-60	2e-50	1e-52	1e-61	2e-67	3e-54	2e-54	2e-57	9e-59	1e-41	1e-39	5e-43	1e-31	5e-15	3e-14		0
220905641	Desulfovibrio_desulfuricans_ATCC_27774	NC_011883.faa	220905641	MLTRRLLFLTPAQAVTSVFPALRDAGYELGIAENLKGASVFIRKSGPGIIFARPSLPGFRVEDLLAVGAEDPAFPPVIVITDRGTADEAERLMSLGAQDYWLEPLDVERIMAVARSLGNGAGQRKAAAPATSTLGGRKAHYGEGAGPRIVGKHPAMGRVLHLARQVAGSRATVLITGESGTGKEMFARYLHAMSKRGDGAFVAVNCAALPEHLLESELFGHEKGAFTGAIARKPGKFELADGGTLLLDEISEMDLSLQAKLLRVLQEGEVDRVGGTEPLKVNVRVLATTNRNLEDWVKQGKFRQDLYFRLNVIPLRLPSLRERGDDVLELAGFFMDMYIREYQLASTVLSQSAIDWLREYDFPGNVRELQNLMERAVLLANGRPVEPRHFLLEDDDWPL…	458	eselfghekgaftga		gaftga	__	y	YP_002480953.1	two component, sigma54 specific, transcriptional regulator, Fis family	2e-67	7e-66	4e-58	6e-57	2e-65	7e-54	8e-55	2e-64	4e-59	1e-61	6e-57	3e-48	2e-58	3e-54	2e-59	1e-60	3e-61	1e-64	1e-53	4e-60	7e-60	3e-52	5e-54	2e-65	1e-68	9e-51	9e-55	1e-57	2e-61	1e-42	3e-44	4e-42	9e-29	1e-16	4e-15		0
163843385	Brucella_suis_ATCC_23445	NC_010169.faa	163843385	MPHLISDVMMPDENAFDLLPRIKKIRPDLPVVVMSAQNTFMTAIRASEAGAYEYLPKPFDLTELINIVGRALSEHRQKPAVALPDEQGENMPLVGRSPAMQEIYRLLARMMQTDLTVMVTGESGTGKELVARALHEYGRRRKGPFVAINMAAIPRDLIESELFGHEKGAFTGAQNRSSGRFEQANGGTLFLDEIGDMPMEAQTRLLRVLQQGEYMTVGGRTPIKTDVRIVAATNRDLRQIIAQGLFREDLYYRLNVVPLRLPPLRERSEDVPDLVRHFFKHAAEEGLPEKRITNAGLEMMRRYPWPGNVRELENLVRRLAALYPQEEIAPEIIETELKAELAKPDVVAAAGGEMENISISQAVEQNMQRYFASFGSDLPPPGLYQRVLAEVEYPLILAC…	458	eselfghekgaftga		gaftga	__	y	YP_001627789.1	nitrogen regulation protein NR(I)	3e-65	1e-69	8e-63	4e-57	2e-58	2e-52	2e-72	1e-69	1e-58	3e-64	8e-60	3e-54	6e-56	4e-50	1e-60	4e-61	5e-60	1e-64	1e-52	7e-68	4e-68	2e-52	3e-55	6e-61	8e-66	3e-47	7e-48	3e-65	4e-60	1e-45	1e-43	9e-46	3e-36	1e-20	1e-17		0
209964120	Rhodospirillum_centenum_SW	NC_011420.faa	209964120	MRLLIVGTLEGYITAAGKIALQRGAKVAHTESIDGALTALRSGQGADLVMIDVKLDVGLLIDGLKAERFAVPVVACGVGTDAQAAVKAIRAGAKEYIPLPPDAQLIGAVLEAIAEESHAIVSRDPAMAAVLRLAEQIAPSEASVLITGESGTGKELMARHIHRKSRRANGPFISVNCAAIPENLLESELFGHEKGAFTGAVARRIGKFEEANGGTLLLDEISEMDLRLQAKLLRAIQERVIDRVGGSQPVKVDIRILATSNRDMLAEAKAGRFREDLYFRLNVVNLTLPPLRERPADVALLAQHFARKYAEANGLPDRTIGREAMAMLQAHHWRGNVRELENTLHRAVLLSSTAEIGPEAILLTGADPVAATPKPAEPAAPLASRAAAAASAYGGSSGG…	458	eselfghekgaftga		gaftga	__	y	YP_002297035.1	transcriptional regulatory protein FlbD (LafK)	3e-67	7e-69	1e-61	9e-58	2e-61	2e-53	1e-55	5e-65	2e-63	4e-72	2e-59	2e-49	2e-55	2e-50	2e-59	4e-60	3e-58	2e-62	8e-51	2e-58	1e-58	1e-50	4e-56	1e-61	9e-64	2e-48	8e-57	1e-60	8e-58	1e-39	2e-44	3e-41	3e-34	1e-13	3e-16		0
83309598	Magnetospirillum_magneticum_AMB-1	NC_007626.faa	83309598	MRLLIIGTLDGQIGAASQIAMARGAKVRQAEDVPAGLEVLRAQGADLVMIDVKRDIKGLIDSLEAERIIVPVVACGIASDASAAVRAIKAGAKEYIPLPPDAELIAAVIAAVTQENHNIIFKDPRMGQTLKLAEQVANSDASIMITGESGTGKELIARFIHNKSKRSDKRFVAVNCAAIPENLLESELFGHEKGAFTGAVARRIGKFEEAQGGTLLLDEISEMDVRLQSKLLRAIQEKEIDRVGGNQPVKVDVRILATSNRTMEDEVRKGTFREDLYYRLNVVTLALPALRERPLDIAVLAEHFVKRYTEANGLPTRQLSAEARQLLSRHHWRGNVRELENTMHRAVLLASGAEIGPEAMILSGNPVGTNPDPMVAQAANAAASVIGARGGMVGKTVAE…	458	eselfghekgaftga		gaftga	__	y	YP_419862.1	response regulator	3e-66	3e-66	2e-63	4e-56	3e-61	7e-51	3e-56	2e-61	1e-62	2e-64	5e-61	4e-53	2e-59	2e-52	2e-60	4e-59	6e-60	6e-62	2e-54	2e-59	2e-60	4e-53	2e-57	3e-62	7e-65	2e-51	2e-53	3e-58	8e-60	6e-43	4e-43	1e-39	4e-34	8e-12	2e-14		0
154252627	Parvibaculum_lavamentivorans_DS-1	NC_009719.faa	154252627	MRLLIVGTLNGQLSTATKMAMSKGAKVTHTETVNQAIDALRAGRGADLMMVDVAADIADLIARLQVEHICIPVVACGVETDARAAVNAIRAGAKEYIPLPPDAELIAAVLAAVADESHALIFQDPKMASVVKLADQVATSEASILITGESGTGKEVMARYVHSHSLRRDKPFISVNCAAIPENLLESELFGHEKGAFTGAVARRIGKFEEADGGTLLLDEISEMDIRLQAKLLRAIQEREIDRVGGKTPVKVNIRIIATSNRNLQAEARAGRFREDLFYRLNVVNLQLPPLRERSADVLALADHFAVRYAKTNGLSPKPISVEARRFLTRHQWAGNVRELENTMHRAVLLTTGSEIDVEAIRLPDGTRLEDAALDGVAYKAASAAEAASRAFVGKTVAE…	458	eselfghekgaftga		gaftga	__	y	YP_001413451.1	two component, sigma54 specific, Fis family transcriptional regulator	1e-67	3e-68	3e-61	7e-62	1e-61	2e-54	3e-59	3e-63	3e-63	1e-66	2e-58	1e-52	3e-60	1e-52	3e-59	4e-61	1e-60	3e-60	2e-51	2e-58	1e-60	9e-54	1e-57	1e-59	9e-67	6e-49	5e-54	2e-60	2e-61	2e-42	2e-44	1e-40	8e-33	3e-16	1e-15		0
126462475	Rhodobacter_sphaeroides_ATCC_17029	NC_009049.faa	126462475	MTSHFSPEGARSRPLPPPAGLINRVIPGESVSICRVKQLIAAVAVSDAPVLVRGSTGTGKELAAEALHRASGRGGALIAVNCAAIPADLLESELFGHEKGAFTGADRQRIGRIEMAHGGTLFLDEIGDMPLALQAKLLRVLESRRISRVGGTSEIEVDFRLVTATHRNLDAQVAAGGFRCDLYYRINVFPLELPDLRERASDIPLILARMLEDQLARDPALDLPHFDTGALRALAGHSWPGNVRELRNVLARAIVLFPGRIVTARHVRENLLQLAMPDPEGPAGQQPAAAPEAQGLPEPSQFHDMLEGRADLDLRGYLRDIEVALIEAALAKRDGCVSRAADALRLRRTTLIEKMKKFGIMRCSAA	458	eselfghekgaftga		gaftga	__	y	YP_001043589.1	sigma-54 dependent trancsriptional regulator	6e-57	3e-60	2e-63	4e-55	5e-54	6e-51	3e-52	5e-57	6e-55	2e-55	4e-56	8e-51	2e-49	2e-44	9e-52	5e-50	3e-52	6e-59	3e-49	8e-63	1e-64	9e-52	5e-55	6e-65	5e-57	1e-49	3e-42	9e-56	3e-50	1e-35	1e-46	1e-47	2e-34	6e-16	5e-14		0
77463643	Rhodobacter_sphaeroides_2_4_1	NC_007493.faa	77463643	MPLSLGRDPCFYPFGQAIDAVAAWAQVDDLEDQLTIFEAWPRRMTSHFSPEGARSRPLPPPAGLINRVIPGESVSICRVKQLIAAVAVSDAPVLVRGSTGTGKELAAEALHRASGRGGALIAVNCAAIPADLLESELFGHEKGAFTGADRQRIGRIEMAHGGTLFLDEIGDMPLALQAKLLRVLESRRISRVGGTSEIEVDFRLVTATHRNLDAQVAAGGFRCDLYYRINVFPLELPDLRERASDIPLILARMLEDQLARDPALDLPHFDTSALRALAGHSWPGNVRELRNVLARAIVLFPGRIVTARHVRENLLQLAMPDPEGPAGQQPAAAPEAQGLPEPSQFHDMLEGRADLDLRGYLRDIEVALIEAALAKRDGCVSRAADALRLRRTTLIEKMK…	458	eselfghekgaftga		gaftga	__	y	YP_353147.1	sigma-54 dependent trancsriptional regulator	4e-57	3e-60	2e-63	5e-55	2e-53	7e-51	2e-52	4e-57	4e-55	2e-55	4e-56	1e-50	2e-49	2e-44	6e-52	5e-50	3e-52	4e-59	4e-49	8e-63	1e-64	1e-51	5e-55	5e-65	5e-57	1e-49	2e-42	1e-55	2e-50	1e-35	8e-46	2e-47	2e-34	5e-16	4e-14		0
221639486	Rhodobacter_sphaeroides_KD131	NC_011963.faa	221639486	MTSHFSPEGARSRPLPPPAGLINRVIPGESVSICRVKQLIAAVAVSDAPVLVRGSTGTGKELAAEALHRASGRGGALIAVNCAAIPADLLESELFGHEKGAFTGADRQRIGRIEMAHGGTLFLDEIGDMPLALQAKLLRVLESRRISRVGGTSEIEVDFRLVTATHRNLDAQVAAGGFRCDLYYRINVFPLELPDLRERASDIPLILARMLEDQLARDPALDLPHFDASALRALAGHSWPGNVRELRNVLARAIVLFPGRIVTARHVRENLLQLAMPDPEGPAGEQPAAAPEAQGLPEPSQFYDMLEGRADLDLRGYLRDIEVALIEAALAKRDGCVSRAADALRLRRTTLIEKMKKFGIMRCSAA	458	eselfghekgaftga		gaftga	__	y	YP_002525748.1	Sigma54 specific transcriptional regulator, Fis family	3e-57	8e-60	4e-64	8e-55	7e-54	4e-51	2e-52	3e-57	4e-55	1e-55	1e-55	5e-51	2e-49	2e-44	7e-52	4e-50	3e-52	4e-59	3e-49	6e-63	7e-65	6e-52	4e-55	3e-65	3e-57	8e-50	2e-42	7e-56	7e-50	8e-36	9e-46	1e-47	5e-34	1e-16	5e-14		0
256421247	Chitinophaga_pinensis_DSM_2588	NC_013132.faa	256421247	MTMKENILIVEDEFIVGNDLRLMLIRAGYAVCGIAASVDEAKAMIERNKPSWVLLDIFLLDGSLGTDLAGYLRQKNIGFIYISANTNQSILEIARATRPYGFLVKPFREKDLLIMLDIARYKHQNNLQMALQREQLMQKQLQQIIEAPFELADKIARIPDVLQTFVPFDYLHIAITGKRPHTLEDLSFQRTGFDEYEHLDNTALCKSLGLERNTILTGRIAQLENETGGYLSDAEFRQWIADKIWESKLSDHLRLNARLAIAVTLPAGNLAVISFYSRNADTYTEELFTLLGRMENGIRQLLEQIQQKNDALSARIVARKRVEKPLIDNEVLFEGIVGRSPVFLSVLHSINMVSAAPSSVLILGESGTGKELIARCIHRQSPRKNKPLITVNCAALPAE…	458	eselfghekgaftga		gaftga	__	y	YP_003121900.1	sigma54 specific transcriptional regulator, Fis family	4e-74	1e-74	5e-81	8e-75	3e-67	4e-55	4e-65	1e-67	2e-73	5e-72	2e-67	2e-56	2e-63	2e-61	9e-73	3e-71	9e-69	3e-72	2e-61	4e-69	6e-70	9e-57	7e-57	2e-64	1e-77	3e-62	5e-58	7e-65	4e-66	5e-43	2e-45	2e-44	2e-35	2e-20	5e-20		0
83594434	Rhodospirillum_rubrum_ATCC_11170	NC_007643.faa	83594434	MTEPLPRLLIVEDDLGVQSQLKWSFSDEWLIDVAADRAKALEIAARTPPTIVILDLGLPPEPNGAGEGLATLEGLISLNPLTKVIVSSGNEDHRHALSAIRLGAYDFYPKPVDIEHLRLITARAAHLRRLEEENRQLARAGHAGPLANVIGESAAIQAVCQMVRRVASTTVNVLLLGESGTGKEVFAHSLHQLSGRAGQPFVAINCAAIPENLLESELFGHEKGAFTGALRQTTGKIQQANGGTLFLDEIGDMPPPLQAKLLRFLQSRVIERVGGRQSLEVDVRIVSATNRDLGALIEKGEFREDLYYRLDEVKIALPPLRDRIEDAPLLAQYFLDSFAASMGRKVTGFSSDAQVALSAHPWPGNVRELENRVKRAVVLAEGRLVTAKDMDLVGGAMPT…	458	eselfghekgaftga		gaftga	__	y	YP_428186.1	two component, sigma54 specific, Fis family transcriptional regulator	9e-71	5e-65	3e-64	9e-62	1e-56	6e-55	2e-59	6e-70	1e-61	2e-65	6e-64	3e-57	3e-61	7e-57	2e-63	9e-65	1e-64	2e-67	2e-54	1e-66	7e-69	1e-49	5e-61	3e-69	8e-69	3e-53	3e-53	1e-64	4e-56	6e-42	2e-48	2e-46	1e-31	6e-22	3e-23		0
218886605	Desulfovibrio_vulgaris__Miyazaki_F_	NC_011769.faa	218886605	MKYLLAVTPHEDALHVLRTSFSGDVSVIPCRTRAEALAQATGRALDMVMIDLGQLLEGREPSRRVLHEAVWEVKRRVPSAEIIVLAEADAVRHAVDAVQAGAGGYLPYPLLEEEVRLVAQKLHESALVRSELDYLRDRHWAGDGVDLAHTNSPRMREVFDKVRLVAGTRSTVLLTGETGTGKSLIARLIHNHSNRRTRRFISVHCGAIPDTLIESELFGHEKGAFTGAVRKKPGKFEIAEGGTIFLDEIGTVSQSAQIKLLGVLQDRAYQRVGGEAVLRADVRVIAATNEDLAALCAQGRFRRDLYYRLNVFPVDVPPLRERKEDLLLLAELFVRRYNAQMVKDIRSIHPEVIDAFMGYDWPGNVRELENLIERACILESGTVLTPDSFPAEFFGPGGG…	458	eselfghekgaftga		gaftga	__	y	YP_002435926.1	two component, sigma54 specific, transcriptional regulator, Fis family	6e-66	4e-68	4e-65	1e-58	7e-56	6e-50	2e-53	3e-59	3e-62	2e-61	2e-57	5e-52	2e-56	5e-52	3e-60	2e-60	2e-64	1e-58	4e-57	9e-61	6e-61	8e-51	5e-50	1e-58	1e-68	1e-53	8e-59	5e-54	8e-63	6e-38	1e-42	9e-44	5e-32	1e-18	2e-18		0
152998009	Marinomonas_MWYL1	NC_009654.faa	152998009	MHSIMIICPDNSPLKESEKWLSRYGFQVNTSNTFEQANRYYELSEFHLLLIDQEAISHLGESNTKLPSLPHRIVLDAKASLSTGVSSMAQGALYYLPLPTDSETLLKHVVNALEQNKQPAQPSKQTTQVLFANTAEEAKKESIALGSAGSGIIGQCPPMQELFSDIHKIAGTHVTVLIRGESGTGKELVAKALHNLSQRHNHPIISVNCAAIPENLIESELFGHEKGAFTGANSSHDGLIFAADKGTLFLDEIGELPLEAQARLLRVLQEGEIRKVGATQSTKVNIRLITATHRNLIEMVKQGLFREDLYYRLYVMELLLPPLRERGDDISMLAQILLEKACQKHNKPTYKYNQAFDKAIRAHNWPGNVRELENAIERAVILSPPERVEAANLKLASQQ…	458	eselfghekgaftga		gaftga	__	y	YP_001342844.1	two component, sigma54 specific, Fis family transcriptional regulator	2e-67	1e-61	1e-60	8e-59	1e-60	9e-54	1e-57	1e-88	7e-61	4e-64	2e-62	2e-49	3e-56	2e-51	4e-63	2e-59	2e-57	2e-65	1e-55	8e-60	2e-60	3e-53	3e-54	2e-57	5e-66	4e-51	2e-50	2e-60	2e-53	4e-41	3e-41	3e-44	3e-33	6e-21	3e-17		0
218532344	Methylobacterium_chloromethanicum_CM4	NC_011757.faa	218532344	MRLLIVGRLSSELVTASKIAMNRGASVTHADGIDQGLATLRAKGGDLVMVDVGLDIRRLVQALSDERIRTPVVACGIASDARAAVAAIQAGAKEYIPLPPDPELIAAVLEAVAADARSFIWRDPSMERVVRLAEQVARSEASVLITGESGTGKEVLARHVHAKSNRAGRPFVSVNCAAIPEALLESELFGHEKGAFTGAVARRIGRFEEANGGTLLLDEISEMDVRLQSKLLRALQERVIDRVGGAAPVKVDIRVLATSNRNLADEVKKGTFREDLYYRLNVVHLRLPALRERLADILELTAHFARKYAELNGLPLRPLAREAQALVARNPWPGNVRELENTIHRAVLLAQGAEIGPEAILSPEGESLAAPTAASGPVERAASAAEAATRGLVGRTVAD…	458	eselfghekgaftga		gaftga	__	y	YP_002423160.1	two component, sigma54 specific, transcriptional regulator, Fis family	2e-67	1e-67	3e-58	2e-57	7e-58	2e-49	2e-57	1e-61	4e-61	7e-66	3e-59	1e-50	2e-54	5e-53	2e-59	3e-60	4e-58	1e-60	5e-52	1e-58	2e-59	2e-53	2e-55	3e-63	1e-64	6e-48	1e-56	1e-56	5e-62	7e-47	1e-45	5e-41	4e-35	4e-13	4e-15		0
240140906	Methylobacterium_extorquens_AM1	NC_012808.faa	240140906	MRLLIVGRLSSELVTASKIAMNRGASVTHADGIDQGLATLRAKGGDLVMVDVGLDIRRLVQALSDERIRTPVVACGIASDARAAVAAIQAGAKEYIPLPPDPELIAAVLEAVAADARSFIWRDPSMERVVRLAEQVARSEASVLITGESGTGKEVLARHVHAKSNRAGRPFVSVNCAAIPEALLESELFGHEKGAFTGAVARRIGRFEEANGGTLLLDEISEMDVRLQSKLLRALQERVIDRVGGAAPVKVDIRVLATSNRNLADEVKKGTFREDLYYRLNVVHLRLPALRERLADILELTAHFARKYAELNGLPLRPLAREAQALVARNPWPGNVRELENTIHRAVLLAQGAEIGPEAILSPEGESLAAPTAASGPVERAASAAEAATRGLVGRTVAD…	458	eselfghekgaftga		gaftga	__	y	YP_002965386.1	two-component flagellar sigma-54 dependent transcriptional regulator, Fis family	2e-67	1e-67	3e-58	2e-57	7e-58	2e-49	1e-57	1e-61	4e-61	7e-66	3e-59	1e-50	2e-54	5e-53	2e-59	3e-60	4e-58	1e-60	5e-52	1e-58	2e-59	2e-53	2e-55	3e-63	1e-64	6e-48	1e-56	1e-56	5e-62	7e-47	1e-45	5e-41	3e-35	4e-13	4e-15		0
254563416	Methylobacterium_extorquens_DM4	NC_012988.faa	254563416	MRLLIVGRLSSELVTASKIAMNRGASVTHADGIDQGLATLRAKGGDLVMVDVGLDIRRLVQALSDERIRTPVVACGIASDARAAVAAIQAGAKEYIPLPPDPELIAAVLEAVAADARSFIWRDPSMERVVRLAEQVARSEASVLITGESGTGKEVLARHVHAKSNRAGRPFVSVNCAAIPEALLESELFGHEKGAFTGAVARRIGRFEEANGGTLLLDEISEMDVRLQSKLLRALQERVIDRVGGAAPVKVDIRVLATSNRNLADEVKKGTFREDLYYRLNVVHLRLPALRERLADILELTAHFARKYAELNGLPLRPLAREAQALVARNPWPGNVRELENTIHRAVLLAQGAEIGPEAILSPEGESLAAPTAASGPVERAASAAEAATRGLVGRTVAD…	458	eselfghekgaftga		gaftga	__	y	YP_003070511.1	two-component flagellar sigma-54 dependent transcriptional regulator, Fis family	2e-67	1e-67	3e-58	2e-57	7e-58	2e-49	2e-57	1e-61	4e-61	7e-66	3e-59	1e-50	2e-54	5e-53	2e-59	3e-60	4e-58	1e-60	5e-52	1e-58	2e-59	2e-53	2e-55	3e-63	1e-64	6e-48	1e-56	1e-56	5e-62	7e-47	1e-45	5e-41	4e-35	4e-13	4e-15		0
78358080	Desulfovibrio_desulfuricans_G20	NC_007519.faa	78358080	MQHYLVATDNQPAAKAITRSFSSQAELTVVHSPQELHAALGRRIPDVLFADVSWLDRSPERTLDTIRTALRALWAIAPNLEVIVLAGQENIREAVKSVRAGADNYLTYPVSAEEAAYVLESLRESRMMQTELEYLRSSADGKTRIPLEQVHSTVMQTVFDKVRRVAATDTTILLQGETGTGKGVLAKLIHARSNRSKGPFMGVHCGAIPETLVESELFGHEKGAFTGASKRKPGRFEVAAKGTIFLDEIGTISLPTQVRLLQVLQDKVFQRVGGVNDIPMEARIVAASNVDLEELVKKGQFRADLLFRLNVFPIRVPALRERREDIPLLAETFLQRLRQRQMKKIQGIHPEVLTAFQNYAWPGNIRELENLMERAYILETSHMLSPDNFPQDLFAGGAP…	458	eselfghekgaftga		gaftga	__	y	YP_389529.1	two component Fis family transcriptional regulator	5e-64	6e-64	2e-61	8e-58	2e-55	7e-52	2e-54	2e-61	1e-60	8e-59	6e-56	6e-54	3e-58	2e-52	1e-64	5e-61	8e-61	1e-62	7e-57	6e-59	2e-60	9e-50	5e-48	3e-61	8e-67	4e-50	5e-52	5e-52	2e-62	3e-36	5e-45	1e-41	2e-27	2e-13	5e-14		0
163853486	Methylobacterium_extorquens_PA1	NC_010172.faa	163853486	MRLLIVGRLSSELVTASKMAMNRGASVTHADGIDQGLATLRAKGGDLVMVDVGLDIRRLVQALSDERIRTPVVACGIASDARAAVAAIQAGAKEYIPLPPDPELIAAVLEAVAADARSFIWRDPSMERVVRLAEQVARSEASVLITGESGTGKEVLARHVHAKSNRAGRPFVSVNCAAIPEALLESELFGHEKGAFTGAVARRIGRFEEANGGTLLLDEISEMDVRLQSKLLRALQERVIDRVGGAAPVKVDIRVLATSNRNLADEVKKGTFREDLYYRLNVVHLRLPALRERLADILELTAHFARKYAELNGLPLRPLAREAQALVARNPWPGNVRELENTIHRAVLLAQGAEIGPEAILSPEGESLAAPTAASGPVERAASAAEAATRGLVGRTVAD…	458	eselfghekgaftga		gaftga	__	y	YP_001641529.1	sigma-54 factor interaction domain-containing protein	3e-67	1e-67	3e-58	2e-57	7e-58	2e-49	2e-57	1e-61	4e-61	7e-66	3e-59	1e-50	2e-54	4e-53	2e-59	3e-60	4e-58	1e-60	5e-52	1e-58	2e-59	2e-53	2e-55	3e-63	1e-64	6e-48	1e-56	2e-56	5e-62	7e-47	1e-45	4e-41	3e-35	4e-13	5e-15		0
188583757	Methylobacterium_populi_BJ001	NC_010725.faa	188583757	MRLLIVGRLSGELVTASKIALNRGASVTHADGIDQGLAALRAKGGDLVMVDVGLDIRRLVQALSDERIRTPVVACGIASDARAAVAAIQAGAKEYIPLPPDPEMIAAVLEAVAADTRSFVWRDPSMERVVRLAEQIARSEASVLITGESGTGKEVLARHVHAKSNRAGRPFVSVNCAAIPEALLESELFGHEKGAFTGAIARRIGRFEEANGGTLLLDEISEMDVRLQSKLLRALQERVIDRVGGAAPVKVDIRVLATSNRNLAEEVKKGTFREDLFYRLNVVHLRLPPLRERLADILELAAHFSRKYAELNGLPLRPLAREAQALVARNPWRGNVRELENTIHRAVLLAQGPEIGPEAILSPEGEALAAPPASGPVERAASAAEAATRGLVGRTVADV…	458	eselfghekgaftga		gaftga	__	y	YP_001927202.1	two component, sigma54 specific, transcriptional regulator, Fis family	2e-66	1e-67	7e-58	3e-57	9e-59	3e-49	5e-58	6e-61	2e-59	2e-66	6e-57	2e-49	1e-54	9e-52	4e-57	4e-60	4e-57	3e-59	2e-50	5e-58	7e-59	5e-54	1e-53	3e-60	3e-64	4e-47	4e-55	1e-56	6e-60	9e-46	2e-44	5e-39	7e-35	3e-14	3e-14		0
167034929	Pseudomonas_putida_GB_1	NC_010322.faa	167034929	MWRETKILLIDDDSARRRDLAVVLNFLGEENLACASHDWQQAVEPLSSSREVLCVLIGTVNAPGNLLGLLKTVAAWDEFLPVLLLGEISSAELPEDLRRRVLSNLEMPPSYSQLLDSLHRAQVYREMYDQARERGRQREPNLFRSLVGTSRAIQHVRQMMQQVADTDASVLILGESGTGKEVVARNLHYHSKRREAPFVPVNCGAIPAELLESELFGHEKGAFTGAITSRAGRFELANGGTLFLDEIGDMPLPMQVKLLRVLQERTFERVGSNKTQSIDVRIIAATHKNLESMIEDGTFREDLYYRLNVFPIEMAPLRERVEDIPLLMNELISRMEHEKRGSIRFNSASIMSLCRHGWPGNVRELANLVERMAIMHPYGVIGVSELPKKFRYVDDEDEQ…	458	eselfghekgaftga		gaftga	__	y	YP_001670160.1	sigma-54 dependent trancsriptional regulator	2e-68	3e-70	8e-67	2e-64	5e-54	8e-51	4e-59	6e-65	3e-62	9e-66	6e-65	9e-57	6e-61	1e-56	1e-66	3e-64	2e-64	6e-65	1e-59	1e-129	1e-129	3e-55	2e-61	7e-68	2e-71	2e-50	2e-50	2e-60	2e-59	5e-40	3e-45	6e-44	1e-36	6e-18	6e-19		0
26991062	Pseudomonas_putida_KT2440	NC_002947.faa	26991062	MWRETKILLIDDDSARRRDLAVVLNFLGEENLACASHDWQQAVEPLSSSREVLCVLIGTVNAPGNLLGLLKTVATWDEFLPVLLLGEISSAELPEDLRRRVLSNLEMPPSYSQLLDSLHRAQVYREMYDQARERGRQREPNLFRSLVGTSRAIQHVRQMMQQVADTDASVLILGESGTGKEVVARNLHYHSKRREAPFVPVNCGAIPAELLESELFGHEKGAFTGAITSRAGRFELANGGTLFLDEIGDMPLPMQVKLLRVLQERTFERVGSNKTQSIDVRIIAATHKNLETMIEDGTFREDLYYRLNVFPIEMAPLRERVEDIPLLMNELISRMEHEKRGSIRFNSASIMSLCRHGWPGNVRELANLVERMAIMHPYGVIGVSELPKKFRYVDDEDEQ…	458	eselfghekgaftga		gaftga	__	y	NP_746487.1	sigma54 specific transcriptional regulator, Fis family	4e-68	4e-70	8e-67	2e-64	5e-54	1e-50	5e-59	2e-65	4e-62	1e-65	6e-65	1e-56	6e-61	1e-56	2e-66	4e-64	2e-64	6e-65	1e-59	1e-129	1e-129	4e-55	3e-61	8e-68	3e-71	2e-50	2e-50	2e-60	3e-59	6e-40	4e-45	8e-44	1e-36	1e-17	1e-18		0
[truncated: 4,472 more rows]
[truncated: 6 more columns]

## Sheet: data EBP annotation
Final list of putative Sigma-54 related EBPs in order of putative function annotation
[truncated: 4,987 more rows]
[truncated: 48 more columns]

[truncated: 1 more sheets: summary sheet EBP annotation]
