# Supplementary material for: Comparative analyses imply that the enigmatic sigma factor 54 is a central controller of the bacterial exterior
Source: BMC Genomics. 2011 Aug 1;12:385. doi: 10.1186/1471-2164-12-385 (PMC3162934; doi:10.1186/1471-2164-12-385)
Supplement: Additional file 3 — List of experimentally validated EBPs and a multiple sequence alignment of the 'GAFTGA' region. The file contains: sheet 1, which provides the list of EBPs that was used to search EBP homologs with BLASTP; sheet 2, which gives the list of EBPs that was used to annotate EBP homologs with reference to relevant experimental data in second column; sheet 3, which shows a snapshot of the multiple sequence alignment of the EBPs from sheet two in the GAFTGA region; sheet 4, which gives the list of EBPs with a defective GAFTGA sequence; and sheet 5, providing a summary of the related numbers. [file 1471-2164-12-385-S3.XLS]

## Sheet: EBPs used to search homologs 
List of EBPs that was used to search EBP homologs with BLASTP
EC_NifA; gi:226722016
Avi_VnfA; gi:226717367
EC_FhlA; gi:1789087
Ec_HyfR; gi:87082117
Ec_NorR; gi:87082152
Ec_PspF; gi:87081872
Ec_NtrC; gi:1790299
Pa_LipR; gi:169125727
Ec_ZraR; gi:1790437
Ec_AtoC; gi:1788550
Ec_QseF; gi:1788905
Rleg_DctD; gi:115257816
Pp_AlgB; gi:24981480
Pstut_TouR; gi:28475333
Pseu_DmpR; gi:483552
Pput_XylR; gi:455334
Aci_MopR; gi:1177236
Ctes_AphR; gi:3845554
Paze_HbpR; gi:2098614
Paer_FleQ; gi:1100229
Pflu_AdnA; gi:77381762
Ec_PrpR; gi:1786524
KK_PilR; gi:209864117
Csti_xxx; gi:75486044
Cper_xxx; gi:18146024
Bs_BkdR; gi:2634844
Bs_RocR; gi:2636582
Ec_YgeV; gi:1789233
Myxa_ActB; gi:13752434
Mtri_MmoR; gi:28070884
Psyr_HrpR; gi:148562553
Aci_AreR; gi:4929530
Ec_RtcR; gi:1789828
Gthe_CelR; gi:134266376
Bs_ LevR; gi:225185252

## Sheet: EBPs used to annotate
List of EBPs that was used to annotate EBP homologs with reference to relevant experimental data in second column
gi|148562553|_HrpR_PseSyr	Hutcheson, S. W., Bretz, J., Sussan, T., Jin, S., Pak, K. (2001). Enhancer-Binding Proteins HrpR and HrpS Interact To Regulate hrp-Encoded Type III Protein Secretion in Pseudomonas syringae Strains. J. Bacteriol. 183: 5589-5598
	Peñaloza-Vázquez, A., Preston, G. M., Collmer, A., Bender, C. L. (2000). Regulatory interactions between the Hrp type III protein secretion system and coronatine biosynthesis in Pseudomonas syringae pv. tomato DC3000. Microbiology 146: 2447-2456
gi|170681447|_LafK_VibPar	Kim YK, McCarter LL.; Cross-regulation in Vibrio parahaemolyticus: compensatory activation of polar flagellar genes by the lateral flagellar regulator LafK. J Bacteriol. 2004 Jun;186(12):4014-8.
gi|34329411|_Nla18_MyxXan	Diodati, M. E., Ossa, F., Caberoy, N. B., Jose, I. R., Hiraiwa, W., Igo, M. M., Singer, M., Garza, A. G. (2006). Nla18, a Key Regulatory Protein Required for Normal Growth and Development of Myxococcus xanthus.. J. Bacteriol. 188: 1733-1743
gi|87081872|_PspF_EscCol	Studholme, D. J., Dixon, R. (2003). Domain Architectures of {sigma}54-Dependent Transcriptional Activators. J. Bacteriol. 185: 1757-1774
	Bordes, P., Wigneshweraraj, S. R., Schumacher, J., Zhang, X., Chaney, M., Buck, M. (2003). The ATP hydrolyzing transcription activator phage shock protein F of Escherichia coli: Identifying a surface that binds sigma 54. Proc. Natl. Acad. Sci. USA 100: 2278-2283
	Schumacher, J., Joly, N., Rappas, M., Bradley, D., Wigneshweraraj, S. R., Zhang, X., Buck, M. (2007). Sensor I Threonine of the AAA+ ATPase Transcriptional Activator PspF Is Involved in Coupling Nucleotide Triphosphate Hydrolysis to the Restructuring of {sigma}54-RNA Polymerase. J. Biol. Chem. 282: 9825-9833
	Lew, C. M., Gralla, J. D. (2002). New Roles for Conserved Regions within a sigma 54-dependent Enhancer-binding Protein. J. Biol. Chem. 277: 41517-41524
gi|1518779|_PhhR_PseAer	Song J, Jensen RA.; PhhR, a divergently transcribed activator of the phenylalanine hydroxylase gene cluster of Pseudomonas aeruginosa. Mol Microbiol. 1996 Nov;22(3):497-507
gi|18146024|_HPrEBP_CloPer	Reizer J, Reizer A, Saier MH Jr, Jacobson GR.; A proposed link between nitrogen and carbon metabolism involving protein phosphorylation in bacteria. Protein Sci. 1992 Jun;1(6):722-6.
gi|75486044|_XXX_Clos	Studholme, D. J., Dixon, R. (2003). Domain Architectures of {sigma}54-Dependent Transcriptional Activators. J. Bacteriol. 185: 1757-1771
gi|157272076|_GabR_BacThu	Zhu L, Peng Q, Song F, Jiang Y, Sun C, Zhang J, Huang D.; Structure and regulation of the gab gene cluster, involved in the gamma-aminobutyric acid shunt, are controlled by a sigma54 factor in Bacillus thuringiensis. J Bacteriol. 2010 Jan;192(1):346-55.
gi|77381762|_AdnA_PseFlu	Robleto EA, López-Hernández I, Silby MW, Levy SB.; Genetic analysis of the AdnA regulon in Pseudomonas fluorescens: nonessential role of flagella in adhesion to sand and biofilm formation. J Bacteriol. 2003 Jan;185(2):453-60.
gi|1100229|_FleQ_PseAer	Dasgupta, N., Ramphal, R. (2001). Interaction of the Antiactivator FleN with the Transcriptional Activator FleQ Regulates Flagellar Number in Pseudomonas aeruginosa. J. Bacteriol. 183: 6636-6644
	Jacobi, S., Schade, R., Heuner, K. (2004). Characterization of the Alternative Sigma Factor {sigma}54 and the Transcriptional Regulator FleQ of Legionella pneumophila, Which Are Both Involved in the Regulation Cascade of Flagellar Gene Expression. J. Bacteriol. 186: 2540-2547
	Pena-Sanchez, J., Poggio, S., Flores-Perez, U., Osorio, A., Domenzain, C., Dreyfus, G., Camarena, L. (2009). Identification of the binding site of the {sigma}54 hetero-oligomeric FleQ/FleT activator in the flagellar promoters of Rhodobacter sphaeroides. Microbiology 155: 1669-1679 [Abstract] [Full Text]
	Title: Functional characterization of FlgM in the regulation of flagellar synthesis and motility in Yersinia pseudotuberculosis Author(s): Ding LS, Wang Y, Hu YB, et al. Source: MICROBIOLOGY-SGM Volume: 155 Pages: 1890-1900 Part: Part 6 Published: JUN 2009
	Title: Genetic Determinants of Silicibacter sp TM1040 Motility Author(s): Belas R, Horikawa E, Aizawa SI, et al. Source: JOURNAL OF BACTERIOLOGY Volume: 191 Issue: 14 Pages: 4502-4512 Published: JUL 15 2009
	Stewart, B. J., McCarter, L. L. (2003). Lateral Flagellar Gene System of Vibrio parahaemolyticus. J. Bacteriol. 185: 4508-4518
	Title: Deciphering Bacterial Flagellar Gene Regulatory Networks in the Genomic Era Author(s): Smith TG, Hoover TR Source: ADVANCES IN APPLIED MIRCOBIOLOGY, VOL 67 Book Series: ADVANCES IN APPLIED MICROBIOLOGY Volume: 67 Pages: 257-295 Published: 2009
	Title: Flagellar Biogenesis of Xanthomonas campestris Requires the Alternative Sigma Factors RpoN2 and FliA and Is Temporally Regulated by FlhA, FlhB, and FlgM Author(s): Yang TC, Leu YW, Chang-Chien HC, et al. Source: JOURNAL OF BACTERIOLOGY Volume: 191 Issue: 7 Pages: 2266-2275 Published: APR 1 2009
gi|197334915|_FlrA_VibFis	Millikan DS, Ruby EG.; FlrA, a sigma54-dependent transcriptional activator in Vibrio fischeri, is required for motility and symbiotic light-organ colonization. J Bacteriol. 2003 Jun;185(12):3547-57.
gi|1786524|_PrpR_EscCol	Palacios, S., Escalante-Semerena, J. C. (2004). 2-Methylcitrate-dependent activation of the propionate catabolic operon (prpBCDE) of Salmonella enterica by the PrpR protein. Microbiology 150: 3877-3887
	Palacios, S., Escalante-Semerena, J. C. (2000). prpR, ntrA, and ihf Functions Are Required for Expression of the prpBCDE Operon, Encoding Enzymes That Catabolize Propionate in Salmonella enterica Serovar Typhimurium LT2. J. Bacteriol. 182: 905-910
gi|134266376|_CelR_GeoThe	Lai X, Ingram LO.; Cloning and sequencing of a cellobiose phosphotransferase system operon from Bacillus stearothermophilus XL-65-6 and functional expression in Escherichia coli. J Bacteriol. 1993 Oct;175(20):6441-50.
gi|225185252|_LevR_BacSub	Martin-Verstraete I, Stülke J, Klier A, Rapoport G.; Two different mechanisms mediate catabolite repression of the Bacillus subtilis levanase operon. J Bacteriol. 1995 Dec;177(23):6919-27.
gi|1789828|_RtcR_EscCol	Genschik P, Drabikowski K, Filipowicz W.; Characterization of the Escherichia coli RNA 3'-terminal phosphate cyclase and its sigma54-regulated operon. J Biol Chem. 1998 Sep 25;273(39):25516-26.
gi|13752434|_ActB_MyxXan	Gronewold TM, Kaiser D.; Mutations of the act promoter in Myxococcus xanthus. J Bacteriol. 2007 Mar;189(5):1836-44.
gi|24981480|_AlgB_PsePut	Goldberg JB, Dahnke T.; Pseudomonas aeruginosa AlgB, which modulates the expression of alginate, is a member of the NtrC subclass of prokaryotic regulators. Mol Microbiol. 1992 Jan;6(1):59-66.
gi|134093746|_AoxR_HerArs	Kashyap DR, Botero LM, Franck WL, Hassett DJ, McDermott TR.; Complex regulation of arsenite oxidation in Agrobacterium tumefaciens. J Bacteriol. 2006 Feb;188(3):1081-8.
gi|1788550|_AtoC_EscCol	Kyriakidis DA, Tiligada E.; Signal transduction and adaptive regulation through bacterial two-component systems: the Escherichia coli AtoSC paradigm. Amino Acids. 2009 Sep;37(3):443-58. Epub 2009 Feb 8. Review.
gi|108758269|_FrgC_MyxXan	Cho K, Treuner-Lange A, O'Connor KA, Zusman DR.; Developmental aggregation of Myxococcus xanthus requires frgA, an frz-related gene. J Bacteriol. 2000 Dec;182(23):6614-21.
gi|1790299|_NtrC_EscCol	Studholme, D. J., Dixon, R. (2003). Domain Architectures of {sigma}54-Dependent Transcriptional Activators. J. Bacteriol. 185: 1757-1775
gi|12518747|_NRI_EscCol	Yang, X. F., Ji, Y., Schneider, B. L., Reitzer, L. (2004). Phosphorylation-independent Dimer-Dimer Interactions by the Enhancer-binding Activator NtrC of Escherichia coli: A THIRD FUNCTION FOR THE C-TERMINAL DOMAIN. J. Biol. Chem. 279: 36708-36714
	Harrod, A. C., Yang, X., Junker, M., Reitzer, L. (2004). Evidence for a Second Interaction between the Regulatory Amino-terminal and Central Output Domains of the Response Regulator NtrC (Nitrogen Regulator I) in Escherichia coli. J. Biol. Chem. 279: 2350-2359
	Lee, J., Owens, J. T., Hwang, I., Meares, C., Kustu, S. (2000). Phosphorylation-Induced Signal Propagation in the Response Regulator NtrC. J. Bacteriol. 182: 5188-5195
	Yan, D., Cho, H. S., Hastings, C. A., Igo, M. M., Lee, S.-Y., Pelton, J. G., Stewart, V., Wemmer, D. E., Kustu, S. (1999). Beryllofluoride mimics phosphorylation of NtrC and other bacterial response regulators. Proc. Natl. Acad. Sci. USA 96: 14789-14794
	Yan, D., Kustu, S. (1999). "Switch I" mutant forms of the bacterial enhancer-binding protein NtrC that perturb the response to DNA. Proc. Natl. Acad. Sci. USA 96: 13142-13146
	Li, J., Passaglia, L., Rombel, I., Yan, D., Kustu, S. (1999). Mutations Affecting Motifs of Unknown Function in the Central Domain of Nitrogen Regulatory Protein C. J. Bacteriol. 181: 5443-5454
	Rombel, I., Peters-Wendisch, P., Mesecar, A., Thorgeirsson, T., Shin, Y.-K., Kustu, S. (1999). MgATP Binding and Hydrolysis Determinants of NtrC, a Bacterial Enhancer-Binding Protein. J. Bacteriol. 181: 4628-4638
gi|16611832|_HydG_YerPes	merrick 1992; burris and evans (ed) /Reitzer and Schneider 2001 MMBR
gi|1790437|_ZraR_EscCol	Sallai L, Tucker PA.; Crystal structure of the central and C-terminal domain of the sigma(54)-activator ZraR. J Struct Biol. 2005 Aug;151(2):160-70.
gi|33520759|_Rrp2_BorBur	Xu H, Caimano MJ, Lin T, He M, Radolf JD, Norris SJ, Gheradini F, Wolfe AJ, Yang XF.; Role of acetyl-phosphate in activation of the Rrp2-RpoN-RpoS pathway in Borrelia burgdorferi. PLoS Pathog. 2010 Sep 16;6(9). pii: e1001104.
gi|1788905|_QseF_EscCol	Reading NC, Rasko DA, Torres AG, Sperandio V.; The two-component system QseEF and the membrane protein QseG link adrenergic and stress sensing to bacterial pathogenesis. Proc Natl Acad Sci U S A. 2009 Apr 7;106(14):5889-94. Epub 2009 Mar 16.
gi|242378154|_YfhA_EscCol	Reichenbach B, Göpel Y, Görke B.; Dual control by perfectly overlapping sigma 54- and sigma 70- promoters adjusts small RNA GlmY expression to different environmental signals. Mol Microbiol. 2009 Dec;74(5):1054-70. Epub 2009 Oct 27.
gi|60681031|_RteB_BacFra	Song B, Wang GR, Shoemaker NB, Salyers AA.; An unexpected effect of tetracycline concentration: growth phase-associated excision of the Bacteroides mobilizable transposon NBU1. J Bacteriol. 2009 Feb;191(3):1078-82. Epub 2008 Oct 24.
gi|115257816|_DctD_RhiLeg	Robinson JB, Bauer WD.; Relationships between C4 dicarboxylic acid transport and chemotaxis in Rhizobium meliloti. J Bacteriol. 1993 Apr;175(8):2284-91.
gi|9947016|_FleR_PseAer	Ritchings BW, Almira EC, Lory S, Ramphal R.; Cloning and phenotypic characterization of fleS and fleR, new response regulators of Pseudomonas aeruginosa which regulate motility and adhesion to mucin. Infect Immun. 1995 Dec;63(12):4868-76.
gi|147673544|_FlrC_VibCho	Hussa, E. A., O'Shea, T. M., Darnell, C. L., Ruby, E. G., Visick, K. L. (2007). Two-Component Response Regulators of Vibrio fischeri: Identification, Mutagenesis, and Characterization. J. Bacteriol. 189: 5825-5838
gi|218562640|_FlgR_CamJej	Jagannathan A, Constantinidou C, Penn CW.; Roles of rpoN, fliA, and flgR in expression of flagella in Campylobacter jejuni. J Bacteriol. 2001 May;183(9):2937-42.
	Brahmachary P, Dashti MG, Olson JW, Hoover TR.; Helicobacter pylori FlgR is an enhancer-independent activator of sigma54-RNA polymerase holoenzyme. J Bacteriol. 2004 Jul;186(14):4535-42.
gi|158422233|_HoxA_AzoCau	Schwartz E, Gerischer U, Friedrich B.; Transcriptional regulation of Alcaligenes eutrophus hydrogenase genes. J Bacteriol. 1998 Jun;180(12):3197-204.
gi|169125727|_LipR_PseAlc	Krzeslak, J., Gerritse, G., van Merkerk, R., Cool, R. H., Quax, W. J. (2008). Lipase Expression in Pseudomonas alcaligenes Is Under the Control of a Two-Component Regulatory System. Appl. Environ. Microbiol. 74: 1402-1411
gi|209695341|_LuxO_AliSal	Lilley BN, Bassler BL.; Regulation of quorum sensing in Vibrio harveyi by LuxO and sigma-54. Mol Microbiol. 2000 May;36(4):940-54.
gi|59714209|_SypG_VibFis	Hussa, E. A., O'Shea, T. M., Darnell, C. L., Ruby, E. G., Visick, K. L. (2007). Two-Component Response Regulators of Vibrio fischeri: Identification, Mutagenesis, and Characterization. J. Bacteriol. 189: 5825-5838
gi|209864117|_PilR_KinKin	Title: Expression of Kingella kingae Type IV Pili Is Regulated by sigma(54), PilS, and PilR
	Title: PilR, a Transcriptional Regulator for Pilin and Other Genes Required for Fe(III) Reduction in Geobacter sulfurreducens Author(s): Juarez K, Kim BC, Nevin K, et al. Source: JOURNAL OF MOLECULAR MICROBIOLOGY AND BIOTECHNOLOGY Volume: 16 Issue: 3-4 Pages: 146-158 Published: 2009
gi|119899782|_SasR_AzoBH7
gi|141888|_AcoR_RalEut	Krüger N, Steinbüchel A.; Identification of acoR, a regulatory gene for the expression of genes essential for acetoin catabolism in Alcaligenes eutrophus H16. J Bacteriol. 1992 Jul;174(13):4391-400.
	Ali NO, Bignon J, Rapoport G, Debarbouille M.; Regulation of the acetoin catabolic pathway is controlled by sigma L in Bacillus subtilis. J Bacteriol. 2001 Apr;183(8):2497-504.
gi|4929530|_AreR_AciADP	Jones, R. M., Williams, P. A. (2003). Mutational Analysis of the Critical Bases Involved in Activation of the AreR-Regulated {sigma}54-Dependent Promoter in Acinetobacter sp. Strain ADP1. Appl. Environ. Microbiol. 69: 5627-5635
	Jones, R. M., Williams, P. A. (2001). areCBA Is an Operon in Acinetobacter sp. Strain ADP1 and Is Controlled by AreR, a {sigma}54-Dependent Regulator. J. Bacteriol. 183: 405-409
	Jones, R. M., Collier, L. S., Neidle, E. L., Williams, P. A. (1999). areABC Genes Determine the Catabolism of Aryl Esters in Acinetobacter sp. Strain ADP1. J. Bacteriol. 181: 4568-4575
	Tropel, D., van der Meer, J. R. (2004). Bacterial Transcriptional Regulators for Degradation Pathways of Aromatic Compounds. Microbiol. Mol. Biol. Rev. 68: 474-500
gi|2634844|_BkdR_BacSub	Debarbouille, M., Gardan, R., Arnaud, M., Rapoport, G. (1999). Role of BkdR, a Transcriptional Activator of the SigL-Dependent Isoleucine and Valine Degradation Pathway in Bacillus subtilis. J. Bacteriol. 181: 2059-2066
gi|1789087|_FhlA_EscCol	Skibinski DA, Golby P, Chang YS, Sargent F, Hoffman R, Harper R, Guest JR, Attwood MM, Berks BC, Andrews SC.; Regulation of the hydrogenase-4 operon of Escherichia coli by the sigma(54)-dependent transcriptional activators FhlA and HyfR. J Bacteriol. 2002 Dec;184(23):6642-53.
gi|87082117|_HyfR_EscCol	Skibinski DA, Golby P, Chang YS, Sargent F, Hoffman R, Harper R, Guest JR, Attwood MM, Berks BC, Andrews SC.; Regulation of the hydrogenase-4 operon of Escherichia coli by the sigma(54)-dependent transcriptional activators FhlA and HyfR. J Bacteriol. 2002 Dec;184(23):6642-53.
gi|28070884|_MmoR_MetTri	Stafford, G. P., Scanlan, J., McDonald, I. R., Murrell, J. C. (2003). rpoN, mmoR and mmoG, genes involved in regulating the expression of soluble methane monooxygenase in Methylosinus trichosporium OB3b. Microbiology 149: 1771-1784
gi|226722016|_NifA_AzoVin	Zou, X., Zhu, Y., Pohlmann, E. L., Li, J., Zhang, Y., Roberts, G. P. (2008). Identification and functional characterization of NifA variants that are independent of GlnB activation in the photosynthetic bacterium Rhodospirillum rubrum. Microbiology 154: 2689-2699
gi|27377148|_NifA_BraJap	Martinez, M., Colombo, M.-V., Palacios, J.-M., Imperial, J., Ruiz-Argueso, T. (2008). Novel Arrangement of Enhancer Sequences for NifA-Dependent Activation of the Hydrogenase Gene Promoter in Rhizobium leguminosarum bv. viciae. J. Bacteriol. 190: 3185-3191
	Xie, Z., Dou, Y., Ping, S., Chen, M., Wang, G., Elmerich, C., Lin, M. (2006). Interaction between NifL and NifA in the nitrogen-fixing Pseudomonas stutzeri A1501. Microbiology 152: 3535-3542
	Mitra, R., Das, H. K., Dixit, A. (2005). Identification of a Positive Transcription Regulatory Element within the Coding Region of the nifLA Operon in Azotobacter vinelandii. Appl. Environ. Microbiol. 71: 3716-3724
	Martinez-Argudo, I., Little, R., Dixon, R. (2004). A crucial arginine residue is required for a conformational switch in NifL to regulate nitrogen fixation in Azotobacter vinelandii. Proc. Natl. Acad. Sci. USA 101: 16316-16321
	Martinez-Argudo, I., Little, R., Shearer, N., Johnson, P., Dixon, R. (2004). The NifL-NifA System: a Multidomain Transcriptional Regulatory Complex That Integrates Environmental Signals. J. Bacteriol. 186: 601-610
	Little, R., Dixon, R. (2003). The Amino-terminal GAF Domain of Azotobacter vinelandii NifA Binds 2-Oxoglutarate to Resist Inhibition by NifL under Nitrogen-limiting Conditions. J. Biol. Chem. 278: 28711-28718
	Reyes-Ramirez, F., Little, R., Dixon, R. (2002). Mutant Forms of the Azotobacter vinelandii Transcriptional Activator NifA Resistant to Inhibition by the NifL Regulatory Protein. J. Bacteriol. 184: 6777-6785
	Ray, P., Smith, K. J., Parslow, R. A., Dixon, R., Hyde, E. I. (2002). Secondary structure and DNA binding by the C-terminal domain of the transcriptional activator NifA from Klebsiella pneumoniae. Nucleic Acids Res 30: 3972-3980
	Studholme, D. J., Wigneshwereraraj, S. R., Gallegos, M.-T., Buck, M. (2000). Functionality of Purified sigma N (sigma 54) and a NifA-Like Protein from the Hyperthermophile Aquifex aeolicus. J. Bacteriol. 182: 1616-1623
	Souza, E. M., Pedrosa, F. O., Drummond, M., Rigo, L. U., Yates, M. G. (1999). Control of Herbaspirillum seropedicae NifA Activity by Ammonium Ions and Oxygen. J. Bacteriol. 181: 681-684
gi|226717367|_VnfA_AzoVin	Jacob J, Drummond M.; Construction of chimeric proteins from the sigma N-associated transcriptional activators VnfA and AnfA of Azotobacter vinelandii shows that the determinants of promoter specificity lie outside the 'recognition' helix of the HTH motif in the C-terminal domain. Mol Microbiol. 1993 Nov;10(4):813-21.
gi|71841664|_NorR_PseStu	Yan Y, Yang J, Chen L, Yang F, Dong J, Xue Y, Xu X, Zhu Y, Yao Z, Lin M, Wang Y, Jin Q.; Structural and functional analysis of denitrification genes in Pseudomonas stutzeri A1501. Sci China C Life Sci. 2005 Dec;48(6):585-92.
gi|87082152|_NorR_EscCol	Tucker NP, D'autréaux B, Spiro S, Dixon R.; Mechanism of transcriptional regulation by the Escherichia coli nitric oxide sensor NorR. Biochem Soc Trans. 2006 Feb;34(Pt 1):191-4. Review.
gi|115514064|_YgaA_EscCol	Busch, A., Pohlmann, A., Friedrich, B., Cramm, R. (2004). A DNA Region Recognized by the Nitric Oxide-Responsive Transcriptional Activator NorR Is Conserved in {beta}- and {gamma}-Proteobacteria. J. Bacteriol. 186: 7980-7987
gi|2636582|_RocR_BacSub	Studholme, D. J., Dixon, R. (2003). Domain Architectures of {sigma}54-Dependent Transcriptional Activators. J. Bacteriol. 185: 1757-1767
	Ali, N. O., Jeusset, J., Larquet, E., Le Cam, E., Belitsky, B., Sonenshein, A. L., Msadek, T., Debarbouille, M. (2003). Specificity of the interaction of RocR with the rocG-rocA intergenic region in Bacillus subtilis. Microbiology 149: 739-750
gi|1789233|_YgeV_EscCol	Studholme, D. J., Dixon, R. (2003). Domain Architectures of {sigma}54-Dependent Transcriptional Activators. J. Bacteriol. 185: 1757-1777
gi|3845554|_AphR_ComTes	Tropel, D., van der Meer, J. R. (2004). Bacterial Transcriptional Regulators for Degradation Pathways of Aromatic Compounds. Microbiol. Mol. Biol. Rev. 68: 474-504
gi|483552|_DmpR_PseSp	Tropel, D., van der Meer, J. R. (2004). Bacterial Transcriptional Regulators for Degradation Pathways of Aromatic Compounds. Microbiol. Mol. Biol. Rev. 68: 474-505
	O'Neill, E., Sze, C. C., Shingler, V. (1999). Novel Effector Control through Modulation of a Preexisting Binding Site of the Aromatic-responsive sigma 54-Dependent Regulator DmpR. J. Biol. Chem. 274: 32425-32432
gi|28475333|_TouR_PseStu	Solera, D., Arenghi, F. L. G., Woelk, T., Galli, E., Barbieri, P. (2004). TouR-Mediated Effector-Independent Growth Phase-Dependent Activation of the {sigma}54 Ptou Promoter of Pseudomonas stutzeri OX1. J. Bacteriol. 186: 7353-7363
	Arenghi, F. L. G., Pinti, M., Galli, E., Barbieri, P. (1999). Identification of the Pseudomonas stutzeri OX1 Toluene-o-Xylene Monooxygenase Regulatory Gene (touR) and of Its Cognate Promoter. Appl. Environ. Microbiol. 65: 4057-4063
	Tropel, D., van der Meer, J. R. (2004). Bacterial Transcriptional Regulators for Degradation Pathways of Aromatic Compounds. Microbiol. Mol. Biol. Rev. 68: 474-507
gi|455334|_XylR_PsePut	Tropel, D., van der Meer, J. R. (2004). Bacterial Transcriptional Regulators for Degradation Pathways of Aromatic Compounds. Microbiol. Mol. Biol. Rev. 68: 474-508
	Valls, M., de Lorenzo, V. (2003). Transient XylR binding to the UAS of the Pseudomonas putida {sigma}54 promoter Pu revealed with high intensity UV footprinting in vivo. Nucleic Acids Res 31: 6926-6934
	Jurado, P., Fernandez, L. A., de Lorenzo, V. (2003). Sigma 54 Levels and Physiological Control of the Pseudomonas putida Pu Promoter. J. Bacteriol. 185: 3379-3383
	Fraile, S., Roncal, F., Fernandez, L. A., de Lorenzo, V. (2001). Monitoring Intracellular Levels of XylR in Pseudomonas putida with a Single-Chain Antibody Specific for Aromatic-Responsive Enhancer-Binding Proteins. J. Bacteriol. 183: 5571-5579
	Garmendia, J., de Lorenzo, V. (2000). Visualization of DNA-protein intermediates during activation of the Pu promoter of the TOL plasmid of Pseudomonas putida. Microbiology 146: 2555-2563
	Cases, I., Perez-Martin, J., de Lorenzo, V. (1999). The IIANtr (PtsN) Protein of Pseudomonas putida Mediates the C Source Inhibition of the sigma 54-dependent Pu Promoter of the TOL Plasmid. J. Biol. Chem. 274: 15562-15568
gi|2098614|_HbpR_PseAze	Tropel, D., van der Meer, J. R. (2004). Bacterial Transcriptional Regulators for Degradation Pathways of Aromatic Compounds. Microbiol. Mol. Biol. Rev. 68: 474-506
	Tropel, D., Roelof van der Meer, J. (2002). Identification and Physical Characterization of the HbpR Binding Sites of the hbpC and hbpD Promoters. J. Bacteriol. 184: 2914-2924
	Jaspers, M. C. M., Sturme, M., van der Meer, J. R. (2001). Unusual location of two nearby pairs of upstream activating sequences for HbpR, the main regulatory protein for the 2-hydroxybiphenyl degradation pathway of 'Pseudomonas azelaica' HBP1. Microbiology 147: 2183-2194
	Jaspers, M. C. M., Schmid, A., Sturme, M. H. J., Goslings, D. A. M., Kohler, H.-P. E., Roelof van der Meer, J. (2001). Transcriptional Organization and Dynamic Expression of the hbpCAD Genes, Which Encode the First Three Enzymes for 2-Hydroxybiphenyl Degradation in Pseudomonas azelaica HBP1. J. Bacteriol. 183: 270-279
	Jaspers, M. C. M., Suske, W. A., Schmid, A., Goslings, D. A. M., Kohler, H.-P. E., van der Meer, J. R. (2000). HbpR, a New Member of the XylR/DmpR Subclass within the NtrC Family of Bacterial Transcriptional Activators, Regulates Expression of 2-Hydroxybiphenyl Metabolism in Pseudomonas azelaica HBP1. J. Bacteriol. 182: 405-417
gi|1177236|_MopR_AciCal	Tropel, D., van der Meer, J. R. (2004). Bacterial Transcriptional Regulators for Degradation Pathways of Aromatic Compounds. Microbiol. Mol. Biol. Rev. 68: 474-501
not sigma 54 dependent
gi|87081858|_DhaR_EscCol	Bächler C, Schneider P, Bähler P, Lustig A, Erni B.; Escherichia coli dihydroxyacetone kinase controls gene expression by binding to transcription factor DhaR. EMBO J. 2005 Jan 26;24(2):283-93. Epub 2004 Dec 16.
gi|14530159|_HupR_RhoSph	Davies KM, Skamnaki V, Johnson LN, Vénien-Bryan C.; Structural and functional studies of the response regulator HupR. J Mol Biol. 2006 Jun 2;359(2):276-88. Epub 2006 Mar 15.
gi|12655820|_VpsR_VibCho
gi|1787583|_TyrR_EscCol	Pittard AJ, Davidson BE.; TyrR protein of Escherichia coli and its role as repressor and activator. Mol Microbiol. 1991 Jul;5(7):1585-92. Review.
gi|16761321|_PgtA_SalEnt	Jiang SQ, Yu GQ, Li ZG, Hong JS.; Genetic evidence for modulation of the activator by two regulatory proteins involved in the exogenous induction of phosphoglycerate transport in Salmonella typhimurium. J Bacteriol. 1988 Sep;170(9):4304-8.
gi|16079237|_YplP_BacSub

## Sheet: inactivated EBPs by small chang
true EBP:	changed position in GAFTGA sequence		important change	GI	position of GAFTGA containing stretch in complete protein		species name	NC_code
		blue= not inactivating change
		red = inactivating change
np=not probable
>np		GAFG_N	T4->G and del	117618278	/268-306	DNVAESELFGYAPGAFG-NNTEGKRGVLELASGGTLMLDE	Aeromonas_hydrophila_ATCC_7966	NC_008570.faa
>np		GAFG_N	T4->G and del	145299369	/268-306	DNVAESELFGYAPGAFG-NNTEGKRGVLELASGGTLMLDE	Aeromonas_salmonicida_A449	NC_009348.faa
>np		GAFPGA	T4->P	159184165	/207-245	QTLIESELFGHEAGAFPGALR-SRYGKFEHARGGTILLDE	Agrobacterium_tumefaciens_C58_Cereon	NC_003062.faa
>np		GSFPGA	T4->P	222149715	/131-169	ANMVESILFGHEKGSFPGATE-RHIGKFAEADGGTLFLDE	Agrobacterium_vitis_S4	NC_011989.faa
>np		GAYP_N	T4->P and del	209809627	/267-305	DDVAETELFGYAPGAFP-NMPEGKKGIIEQADGGTVFFDE	Aliivibrio_salmonicida_LFI1238	NC_011313.faa
>np		GAFN_Q	T4->N plus deletion P5	196157630	/268-305	DSVAETELFGYAAGAFN-QPN-AKVGLLEQAKGGTLLLDE	Alteromonas_macleodii__Deep_ecotype_	NC_011138.faa
>np		GAFADS	T4->A	220915978	/203-241	EALLESDLFGHEPGAFADSEE-RHVGKLELADGGTLYLHE	Anaeromyxobacter_dehalogenans_2CP_1	NC_011891.faa
>np		GAFADS	T4->A	86157239	/203-241	EALLESDLFGHEPGAFADSEE-RHLGKLELADGGTLYLHE	Anaeromyxobacter_dehalogenans_2CP-C	NC_007760.faa
>np		GAFGDS	T4->G	153003722	/203-241	EALLEAELFGHEAGAFGDSEQ-RRPGRLEEADGGTLYLDE	Anaeromyxobacter_Fw109-5	NC_009675.faa
>np		GAFADS	T4->A	197121274	/203-241	EALLESDLFGHEPGAFADSEE-RHVGKLELADGGTLYLHE	Anaeromyxobacter_K	NC_011145.faa
>np		GAYAG_S	T4->A	226945234	/90-128	PTWAEAELFGHAAGAYAG-SACSRAGWFGSANGGTLYLDE	Azotobacter_vinelandii_DJ	NC_012560.faa
>np		GAATG_T		42523371	/277-314	ESLFEAELFGVVKGAATG-TVA-RQGQIELAHRGTLFLDE	Bdellovibrio_bacteriovorus	NC_005363.faa
>np		GAMPGV	T4->P	42524429	/206-244	EDLQDSEIFGIEKGAMPGVER-TKKGKLDLAFGGTLYIAE	Bdellovibrio_bacteriovorus	NC_005363.faa
>np		GSYGGA	T4->G	238026623	/216-254	NIVIESMLFGRERGSYGGAER-REPGLFEQASGGTLLLKD	Burkholderia_glumae_BGR1	NC_012724.faa
>np		GAFGGA	T4->G	186475612	/210-248	GRPLDSLLFGHERGAFGGAEQ-REPGLFEQASGGTLFIDE	Burkholderia_phymatum_STM815	NC_010622.faa
>np		GAFNGA	T4->N	187924869	/210-248	QRSLDSLLFGHERGAFNGAEQ-REPGLFEQASGGTLFIEE	Burkholderia_phytofirmans_PsJN	NC_010681.faa
>np		RAFPGA	T4->P	91781251	/84-122	EMLIDAELFGHENRAFPGAFG-TQTGRFEEANGGTLYLDE	Burkholderia_xenovorans_LB400	NC_007953.faa
>np		GSFAGA	T4->A	94968422	/201-239	EDLIESELFGHRKGSFAGATT-DKEGKFFKSDGGTLFLDE	Candidatus_Koribacter_versatilis_Ellin345	NC_008009.faa
>np		NO		150019839	/440-479	KDFITTDINIHLKQFYAKLKNDTNRREVLLKIVNKDIVEF	Clostridium_beijerinckii_NCIMB_8052	NC_009617.faa
>np		GTWTGG	F3->W	160898398	/426-465	EALLESELFGYLPGTWTGGASKGREGLIAAAHEGTLFLDE	Delftia_acidovorans_SPH-1	NC_010002.faa
>np		GALTGA	F3->L	160897217	/102-140	EALINAELFGHESGALTGAFG-NLPGRFEDAHGGTLLLDE	Delftia_acidovorans_SPH-1	NC_010002.faa
>np		GAFPGA	T4->P	218778777	/202-240	KKFMESELFGHEKGAFPGAKQ-RKRGRFELANQGTLFFDE	Desulfatibacillum_alkenivorans_AK_01	NC_011768.faa
>np		GSFIGA	T4->I	89893602	/1-40	MKIVESELFGYEEGSFIGALKGEKIGKIEAASGESLFLDE	Desulfitobacterium_hafniense_Y51	NC_007907.faa
>np		GAFPGA	T4->P	224368229	/202-240	EETIDSELFGHERGAFPGATA-KNKGKFELASGGTLFLDE	Desulfobacterium_autotrophicum_HRM2	NC_012108.faa
>np		DAFIG_	T4->I and del	51244561	/267-305	ETLLESELFGHEKDAFIG-ATEDKIGRFAQAEGGTLFLDE	Desulfotalea_psychrophila_LSv54	NC_006138.faa
>np		GVATG__V	F3->A	239908397	/176-213	ETLFESEFFGIEKGVATG--VEKRRGIIEGACGGTLFLDE	Desulfovibrio_magneticus_RS_1	NC_012796.faa
>np		GAFP_G	T4->P and del	218886858	/289-327	EFLAESELFGHRKGAFP-GAEENKPGRFRLAQGGTLYLTE	Desulfovibrio_vulgaris__Miyazaki_F_	NC_011769.faa
>np		GVATG__V	F3->A	218887499	/165-202	EALFESEMFGIEKGVATG--VGARKGLVEEADGGTLFLDE	Desulfovibrio_vulgaris__Miyazaki_F_	NC_011769.faa
>np		GAFP_G	T4->P and del	120601460	/238-276	DFLVESELFGHRKGAFP-GAEEDKPGRFRMAQGGTLCLSE	Desulfovibrio_vulgaris_DP4	NC_008751.faa
>np		GVATG__V	F3->A	120586866	/237-274	EALFESEMFGIERGVATG--VSARKGLVEEADGGTLFLDE	Desulfovibrio_vulgaris_DP4	NC_008741.faa
>np		GAFP_G	T4->P and del	46581363	/216-254	DFLVESELFGHRKGAFP-GAEEDKPGRFRMAQGGTLCLSE	Desulfovibrio_vulgaris_Hildenborough	NC_002937.faa
>np		GVATG__V	F3->A	46562157	/229-266	EALFESEMFGIERGVATG--VSARKGLVEEADGGTLFLDE	Desulfovibrio_vulgaris_Hildenborough	NC_005863.faa
>np		GAYP_N	T4->P and del	242239167	/267-305	DDVMESELYGYAPGAYP-NALEGKKGFFEQANGGSVLLDE	Dickeya_dadantii_Ech703	NC_012880.faa
>np		GAYP_N	T4->P and del	251789371	/282-320	DDVMESELYGHAPGAYP-NALEGKKGFFEQANGGSVLLDE	Dickeya_zeae_Ech1591	NC_012912.faa
>np		GAYPGA	T4->P	159043745	/209-247	ADLIESELFGHEAGAYPGAMR-ARFGKFEAARGGTVFLDE	Dinoroseobacter_shibae_DFL_12	NC_009952.faa
>np		GAYP_N	T4->P and del	238919735	/269-307	DEVAESELFGHAPGAYP-NALEGKKGFFEQATGGTVLLDE	Edwardsiella_ictaluri_93_146	NC_012779.faa
>np		GAYA_N	T4->A and del	156933828	/274-312	EDVVESELFGHAPGAYA-NAHEGKKGFFEQANGGSVLLDE	Enterobacter_sakazakii_ATCC_BAA-894	NC_009778.faa
>np		GAYL_N	T4->L and del	50120916	/267-305	DDVMESELFGHASGAYL-NAQEGKKGFFEQANGGSVLLDE	Erwinia_carotovora_atroseptica_SCRI1043	NC_004547.faa
>np		GAYP_N	T4->P and del	188533787	/269-307	DDVAESELFGHAAGAYP-NALQGKKGFFEQASGGSVLLDE	Erwinia_tasmaniensis	NC_010694.faa
>np		NAFPGA	T4->P	85373292	/212-250	ANSIESALFGHEQNAFPGAFD-RQVGALQFCDGGTLIIDE	Erythrobacter_litoralis_HTCC2594	NC_007722.faa
>np		GAFLGA	T4->L	19704656	/212-250	GELIERELFGYERGAFLGANA-SKKGLLEEIDGGTIYIED	Fusobacterium_nucleatum	NC_003454.faa
>np		GAFPGA	T4->P	226227420	/214-250	__LLETELFGVEKGAFPGADQ-RKLGLFELAAGGTLYLDN	Gemmatimonas_aurantiaca_T_27	NC_012489.faa
>np		GALPGA	T4->P	189424216	/203-241	TQLIEAELFGVEKGALPGADR-ARAGLLEKATGGTLFLEE	Geobacter_lovleyi_SZ	NC_010814.faa
>np		GVATG__V	F3->A	189423806	/168-205	ETIFESEMFGIEKGVATG--VEARIGKIQQAQGGTLFLDE	Geobacter_lovleyi_SZ	NC_010814.faa
>np		G-FAGA	T4->A and del	39995917	/202-239	EELIESELFGHEKG-FAGAAT-QKKGKLDLANGGTMFLDE	Geobacter_sulfurreducens	NC_002939.faa
>np		GVATG__V	F3->A	94987593	/170-207	DTLFESEMFGIEKGVATG--VNYRKGLIEEADKGTLFLDE	Lawsonia_intracellularis_PHE_MN1-00	NC_008011.faa
>np		GVFPGH	T4->P	117926291	/199-237	ESLLEAELFGHEKGVFPGHVG-RKLGLLEGARQGSLLLDQ	Magnetococcus_MC-1	NC_008576.faa
>np		GVFPGA	T4->P	124267767	/448-487	EAQLEAELLGYAEGVFPGARRKGAVGKLVQASGGTLFLDE	Methylibium_petroleiphilum_PM1	NC_008825.faa
>np		GAFAGA	T4->A	170749824	/199-237	ADALESELFGHVRGAFAGAAS-DRAGAFHEAEGGTLFLDE	Methylobacterium_radiotolerans_JCM_2831	NC_010505.faa
>np		GAFPGA	T4->P	87199859	/212-250	ASQLESALFGHEKGAFPGAFE-RNIGMFQHADGGTLVIDE	Novosphingobium_aromaticivorans_DSM_12444	NC_007794.faa
>np		GAFPGA	T4->P	119387110	/206-244	EALIESELFGHEPGAFPGALR-PRYGKFEHARGGTVLLDE	Paracoccus_denitrificans_PD1222	NC_008687.faa
>np		GAFPGA	T4->P	119386715	/228-266	HDMLEDELFGHIKGAFPGADR-NREGLFTSARGGTLFLDE	Paracoccus_denitrificans_PD1222	NC_008687.faa
>np		GAYL_N	T4->L and del	253688702	/267-305	DDVMESELFGHAPGAYL-NAQEGKKGFFEQANGGSVLLDE	Pectobacterium_carotovorum_PC1	NC_012917.faa
>np		GALGGA	T4->G	118579149	/202-240	EELIQNELFGHEKGALGGAPS-QKKGKIDLADGGTLFLDE	Pelobacter_propionicus_DSM_2379	NC_008609.faa
>np		GAYP_N	T4->P and del	253989436	/268-306	DDVVESELFGYAAGAYP-NAIEGKKGFFEQANGGTVLLDE	Photorhabdus_asymbiotica	NC_012962.faa
>np		GAYP_N	T4->P and del	37526471	/268-306	DDVVESELFGYAAGAYP-NAIEGKKGFFEQANGGTVLLDE	Photorhabdus_luminescens	NC_005126.faa
>np		GAFPGA	T4->P	145589434	/202-240	KDLLESELFGHERGAFPGAQA-LRRGRFEQADGGTLFLGE	Polynucleobacter_necessarius_asymbioticus_QLW_P1DMWA_1	NC_009379.faa
>np		GAYP_N	T4->P and del	197285228	/267-305	DDVVESELFGYAAGAYP-NAIEGKKGFFEQANRGTVLLDE	Proteus_mirabilis	NC_010554.faa
>np		GAFG_Q	T4->G plus deletion P5	109899305	/268-305	DNVAETELFGYAAGAFG-QST-GKEGLLELAQGGSLFLDE	Pseudoalteromonas_atlantica_T6c	NC_008228.faa
>np		GAHNG_P	F3->H and T4->N	218889786	/88-126	RNHAEAELFGYAPGAHNG-PVGSRAGWFGSANGGTLYLDE	Pseudomonas_aeruginosa_LESB58	NC_011770.faa
>np		GAHNG_P	F3->H and T4->N	152985264	/88-126	SNHAEAELFGYAPGAHNG-PVGSRAGWFGSANGGTLYLDE	Pseudomonas_aeruginosa_PA7	NC_009656.faa
>np		GAHNG_P	F3->H and T4->N	116051972	/88-126	RNHAEAELFGYAPGAHNG-PVGSRAGWFGSANGGTLYLDE	Pseudomonas_aeruginosa_UCBPP-PA14	NC_008463.faa
>np		GAHVG_A	F3->H and T4->V	146309356	/89-127	PQWGEAELFGHVGGAHVG-AASSRAGWFGSANGGTLYLDE	Pseudomonas_mendocina_ymp	NC_009439.faa
>np		GAFPGA	T4->P	86359025	/207-245	ANLIESELFGHEAGAFPGAVR-PRYGKFEHGRGGTILLDE	Rhizobium_etli_CFN_42	NC_007761.faa
>np		GAFPGA	T4->P	190893244	/207-245	ANLIESELFGHEPGAFPGAVR-SRYGKFEHGRGGTILLDE	Rhizobium_etli_CIAT_652	NC_010994.faa
>np		GAFPGA	T4->P	241206149	/207-245	ANLIESELFGHEVGAFPGAVR-PRYGKFEHGRGGTILLDE	Rhizobium_leguminosarum_bv__trifolii_WSM1325	NC_012850.faa
>np		GAFPGA	T4->P	209550745	/207-245	ANLIESELFGHEVGAFPGAVR-PRYGKFEHGRGGTILLDE	Rhizobium_leguminosarum_bv__trifolii_WSM2304	NC_011369.faa
>np		GAFPGA	T4->P	116253632	/207-245	ANLIESELFGHEVGAFPGAVR-PRYGKFEHGRGGTILLDE	Rhizobium_leguminosarum_bv_viciae_3841	NC_008380.faa
>np		GAFPGA	T4->P	227819628	/207-245	ENLIESELFGHEPGAFPGALR-PRYGKFEHGRGGTILLDE	Rhizobium_NGR234	NC_012586.faa
>np		GYLAGT	F3->L T4->A	77462154	/207-245	EAQFEAELFGHERGYLAGTAA-ARIGKLEHASGGTVFFNE	Rhodobacter_sphaeroides_2_4_1	NC_007493.faa
>np		GYLAGT	F3->L T4->A	146276345	/207-245	EAQFEAELFGHERGYLAGTAA-ARIGKLEHASGGTVFFNE	Rhodobacter_sphaeroides_ATCC_17025	NC_009428.faa
>np		GYLAGT	F3->L T4->A	126461043	/207-245	EAQFEAELFGHERGYLAGTAA-ARIGKLEHASGGTVFFNE	Rhodobacter_sphaeroides_ATCC_17029	NC_009049.faa
>np		GYLAGT	F3->L T4->A	221641112	/207-245	EAQFEAELFGHERGYLAGTAA-ARIGKLEHASGGTVFFNE	Rhodobacter_sphaeroides_KD131	NC_011963.faa
>np		GSGDGA	F3->G	83593015	/204-243	PDRMEIELLGAEPGSGDGADSYRKIGLFEQADGGTLLLDE	Rhodospirillum_rubrum_ATCC_11170	NC_007643.faa
>np		GAYP_N	T4->P and del	157370857	/268-306	DDVAESELFGHAPGAYP-NALEGKKGFFEQAHGGSVLLDE	Serratia_proteamaculans_568	NC_009832.faa
>np		GAFPGA	T4->P	150376823	/207-245	QNLIESELFGHEPGAFPGALR-PRYGKFEHGRGGTILLDE	Sinorhizobium_medicae_WSM419	NC_009620.faa
>np		GAFPGA	T4->P	16264613	/207-245	ENLIESELFGHEPGAFPGALR-PRYGKFEHGRGGTILLDE	Sinorhizobium_meliloti	NC_003078.faa
>np		GAFTGV		85059755	/184-213	_________AHARGAFTGVVS-QREGLFQTADGGTLFLDE	Sodalis_glossinidius_morsitans	NC_007712.faa
>np		GAYP_N	T4->P and del	85059477	/268-306	DEVAESELFGHAAGAYP-NALESKKGFFEQADGGSVLLDE	Sodalis_glossinidius_morsitans	NC_007712.faa
>np		GVATG_V		116625691	/261-298	ETLLESELFGIEKGVATG-VNS-RVGQFQKADGGTLFLDE	Solibacter_usitatus_Ellin6076	NC_008536.faa
>np		GAFPG_A	T4->P	162452681	/187-225	GALAESFLFGHERGAFPG-ANERRSGAFHEANGGTIFLDE	Sorangium_cellulosum__So_ce_56_	NC_010162.faa
>np		DAFPG_A	T4->P	162452044	/291-329	AQLLESTLFGHEADAFPG-AVHAQEGVFETCAGGTVVLDE	Sorangium_cellulosum__So_ce_56_	NC_010162.faa
>np		GAVPGA	T4->P	162450964	/214-252	EGQIEGELFGYERGAVPGAIS-ARAGLCEAAEGGTLLLDE	Sorangium_cellulosum__So_ce_56_	NC_010162.faa
>np		GAFPGA	T4->P	103486459	/224-262	PGLIGSGLFGHERGAFPGAFD-RQIGRLVQADGGSIIIDH	Sphingopyxis_alaskensis_RB2256	NC_008048.faa
>np		DAFMGT	T4->M	217076421	/316-354	ENMLEVELFGYVEDAFMGTKGE-KVGLIEEADGGTLFLDE	Thermosipho_africanus_TCF52B	NC_011653.faa
>np		GAFG_P	T4->G and del	237808674	/268-306	DDVAEHELFGSAPGAFG-PDWPGKKGLLEQASGGAFLLDE	Tolumonas_auensis_DSM_9187	NC_012691.faa
>np		GAYP_N	T4->P and del	59713934	/267-305	DDVAETELFGYAPGAFP-NMPEGKKGIIEQADGGTVFFDE	Vibrio_fischeri_ES114	NC_006841.faa
>np		GAYP_N	T4->P and del	197337166	/267-305	DDVAETELFGYAPGAFP-NMPEGKKGIIEQADGGTVFFDE	Vibrio_fischeri_MJ11	NC_011186.faa
>np		GAYP_N	T4->P and del	123442375	/268-306	DDVVESELFGYAAGAYP-NAVEGKKGFFEQANGGSVLLDE	Yersinia_enterocolitica_8081	NC_008800.faa
>np		GAYP_N	T4->P and del	162418821	/268-306	DEVVESELFGYAAGAYP-NAIEGKKGFFEQANGGSVLLDE	Yersinia_pestis_Angola	NC_010159.faa
>np		GAYP_N	T4->P and del	108807688	/268-306	DEVVESELFGYAAGAYP-NAIEGKKGFFEQANGGSVLLDE	Yersinia_pestis_Antiqua	NC_008150.faa
>np		GAYP_N	T4->P and del	45441924	/298-336	DEVVESELFGYAAGAYP-NAIEGKKGFFEQANGGSVLLDE	Yersinia_pestis_biovar_Microtus_91001	NC_005810.faa
>np		GAYP_N	T4->P and del	218929436	/268-306	DEVVESELFGYAAGAYP-NAIEGKKGFFEQANGGSVLLDE	Yersinia_pestis_CO92	NC_003143.faa
>np		GAYP_N	T4->P and del	22125880	/298-336	DEVVESELFGYAAGAYP-NAIEGKKGFFEQANGGSVLLDE	Yersinia_pestis_KIM	NC_004088.faa
>np		GAYP_N	T4->P and del	108811966	/268-306	DEVVESELFGYAAGAYP-NAIEGKKGFFEQANGGSVLLDE	Yersinia_pestis_Nepal516	NC_008149.faa
>np		GAYP_N	T4->P and del	145598102	/268-306	DEVVESELFGYAAGAYP-NAIEGKKGFFEQANGGSVLLDE	Yersinia_pestis_Pestoides_F	NC_009381.faa
>np		GAYP_N	T4->P and del	153949439	/268-306	DEVVESELFGYAAGAYP-NAIEGKKGFFEQANGGSVLLDE	Yersinia_pseudotuberculosis_IP_31758	NC_009708.faa
>np		GAYP_N	T4->P and del	51596586	/268-306	DEVVESELFGYAAGAYP-NAIEGKKGFFEQANGGSVLLDE	Yersinia_pseudotuberculosis_IP32953	NC_006155.faa
>np		GAYP_N	T4->P and del	186895645	/268-306	DEVVESELFGYAAGAYP-NAIEGKKGFFEQANGGSVLLDE	Yersinia_pseudotuberculosis_PB1_	NC_010634.faa
>np		GAYP_N	T4->P and del	170024141	/268-306	DEVVESELFGYAAGAYP-NAIEGKKGFFEQANGGSVLLDE	Yersinia_pseudotuberculosis_YPIII	NC_010465.faa

## Sheet: summary sheet
overview
sheet 1	35	sequences of experimentally validated EBPs were used to annotate the retrieved homologs
sheet2	58	sequences of experimentally validated EBPs were retrieved from NCBI to BLAST search homologs
	6	sequences lack the GAFTGA motif although they have been attributed in literature to relate to Sigma-54 activation. For 4 of these, it has been shown later that this attributuion was erroneous
sheet3		gives the related alignment
sheet4	100	potential EBP sequences were found containing small changes in the GAFTGA motif that probably render them inactive with respect to Sigma-54 activation
		main change T4 ->P
