# Supplementary material for: Comparative analyses imply that the enigmatic sigma factor 54 is a central controller of the bacterial exterior
Source: BMC Genomics. 2011 Aug 1;12:385. doi: 10.1186/1471-2164-12-385 (PMC3162934; doi:10.1186/1471-2164-12-385)
Supplement: Additional file 4 — Promoter predictions for model organaisms. The file contains: the promoter predictions for Bacillus subtilis (sheet 1), Escherichia coli (sheet 2), Lactobacillus plantarum (sheet 3) and Pseudomonas putida (sheet 4); and a summary of the predictions (sheet 5). [file 1471-2164-12-385-S4.XLS]

## Sheet: Bacillus subtilis
table sorted on distance promoter to downstream gene and relative orientation
grey background indicates that orientation is correct but that distance is not between -50 and +300 upstream of gene
green entries indicate promoter score >90% of maximum
Control: in yellow all entries in DBTBS (Sierro N. et al. Nucleic Acids Res. 2008, 36 (Database issue):D93-D96; doi:10.1093/nar/gkm910)						_								retrieved all and the score >88%
Putative additional regulon members in turquoise
match seq	score/matrix	score/max score	strand	start pos	stop pos	sequence title	nc file	gene number	gene direction	gene distance	start pos	PID	gene	synonym	code	COG	product	overlapping
TTGGCACGATCCTTGCA	0.683824	0.958763	-	2762875	2762892	gi|255767013|ref|NC_000964.3| Bacillus subtilis subsp. subtilis str. 168, complete genome	NC_000964	A	<<	39	2762395	16079761	levD	BSU27070	-	COG2893G	phosphotransferase system (PTS) fructose-specific enzyme IIA component	NO
TTGGCACAGAACTTGCA	0.676471	0.948454	-	4145566	4145583	gi|255767013|ref|NC_000964.3| Bacillus subtilis subsp. subtilis str. 168, complete genome	NC_000964	A	<<	59	4144301	16081086	rocD	BSU40340	-	COG4992E	ornithine--oxo-acid transaminase	NO
CTGGCACACTTCTTGCA	0.676471	0.948454	+	878946	878963	gi|255767013|ref|NC_000964.3| Bacillus subtilis subsp. subtilis str. 168, complete genome	NC_000964	A	>>	40	879002	16077873	acoA	BSU08060	-	COG1071C	acetoin dehydrogenase E1 component (TPP-dependent alpha subunit)	NO
CTGGCATGGAACTTGCA	0.669118	0.938144	-	2504704	2504721	gi|255767013|ref|NC_000964.3| Bacillus subtilis subsp. subtilis str. 168, complete genome	NC_000964	A	<<	39	2503765	255767528	ptb	BSU24090	-	COG0280C	phosphate butyryl coenzyme A transferase	NO
TTGGCACTGAATTTGCT	0.669118	0.938144	+	937985	938002	gi|255767013|ref|NC_000964.3| Bacillus subtilis subsp. subtilis str. 168, complete genome	NC_000964	B	>>	242	938243	16077933	ygaB	BSU08670	-	-	hypothetical protein	NO
TTGCCACGGATATTGCT	0.647059	0.907216	+	880848	880865	gi|255767013|ref|NC_000964.3| Bacillus subtilis subsp. subtilis str. 168, complete genome	NC_000964	B	>>	185	881049	16077875	acoC	BSU08080	-	COG0508C	branched-chain alpha-keto acid dehydrogenase subunit E2	NO
CTGGTACGGATCTTGCA	0.639706	0.896907	-	3882113	3882130	gi|255767013|ref|NC_000964.3| Bacillus subtilis subsp. subtilis str. 168, complete genome	NC_000964	A	<<	98	3880740	255767794	rocG	BSU37790	-	COG0334E	glutamate dehydrogenase	NO
TTGGCATAAACTTTGCA	0.639706	0.896907	-	3018255	3018272	gi|255767013|ref|NC_000964.3| Bacillus subtilis subsp. subtilis str. 168, complete genome	NC_000964	A	<<	55	3017696	16080001	tpx	BSU29490	-	COG2077O	putative peroxiredoxin	NO	Lu J, Yang F, Li Y, Zhang X, Xia B, Jin C.; Biochem Biophys Res Commun. 2008 Aug 29;373(3):414-8. Epub 2008 Jun 25.; Reversible conformational switch revealed by the redox structures of Bacillus subtilis thiol peroxidase.
CTGGCATGGTTCTCGCT	0.639706	0.896907	+	147107	147124	gi|255767013|ref|NC_000964.3| Bacillus subtilis subsp. subtilis str. 168, complete genome	NC_000964	B	>>	189	147312	255767033	ybzG	BSU01389	-	-	putative ribosomal protein	NO
CCGGCACAGTCGTTGCA	0.639706	0.896907	+	1647774	1647791	gi|255767013|ref|NC_000964.3| Bacillus subtilis subsp. subtilis str. 168, complete genome	NC_000964	B	>>	149	1647939	16078637	rsmB	BSU15740	-	COG0144J	RNA-binding Sun protein; 16S rRNA m5C967 methyltransferase, S-adenosyl-L-methionine-dependent	NO	Tscherne JS, Nurse K, Popienick P, Michel H, Sochacki M, Ofengand J.; Biochemistry. 1999 Feb 9;38(6):1884-92.; Purification, cloning, and characterization of the 16S RNA m5C967 methyltransferase from Escherichia coli.
TTGGCATGGCGATTGCG	0.639706	0.896907	-	3903712	3903729	gi|255767013|ref|NC_000964.3| Bacillus subtilis subsp. subtilis str. 168, complete genome	NC_000964	B	<<	62	3902210	255767804	sacA	BSU38040	-	COG1621G	sucrase-6-phosphate hydrolase	NO	Estrela AI, Pooley HM, de Lencastre H, Karamata D.; J Gen Microbiol. 1991 Apr;137(4):943-50.; Genetic and biochemical characterization of Bacillus subtilis 168 mutants specifically blocked in the synthesis of the teichoic acid poly(3-O-beta-D-glucopyranosyl-N-acetylgalactosamine 1-phosphate): gneA, a new locus, is associated with UDP-N-acetylglucosamine 4-epimerase activity.
ATGGCATGATTCTTGCA	0.632353	0.886598	-	3880563	3880580	gi|255767013|ref|NC_000964.3| Bacillus subtilis subsp. subtilis str. 168, complete genome	NC_000964	A	<<	49	3878966	16080830	rocA	BSU37780	-	COG1012C	1-pyrroline-5-carboxylate dehydrogenase	NO		sacA	Steinmetz M, Le Coq D, Aymerich S.; J Bacteriol. 1989 Mar;171(3):1519-23.; Induction of saccharolytic enzymes by sucrose in Bacillus subtilis: evidence for two partially interchangeable regulatory pathways.
TTGGCACGATGAATGCA	0.632353	0.886598	+	1375068	1375085	gi|255767013|ref|NC_000964.3| Bacillus subtilis subsp. subtilis str. 168, complete genome	NC_000964	B	>>	176	1375260	16078372	ykkA	BSU13070	-	-	hypothetical protein	NO
CCGGCACGATCGTTGCC	0.625	0.876289	+	776597	776614	gi|255767013|ref|NC_000964.3| Bacillus subtilis subsp. subtilis str. 168, complete genome	NC_000964	B	>>	221	776834	255767184	yetA	BSU07090	-	-	putative enzyme	NO
ATGGCACGCAAGTTTCT	0.617647	0.865979	-	2320159	2320176	gi|255767013|ref|NC_000964.3| Bacillus subtilis subsp. subtilis str. 168, complete genome	NC_000964	A	<<	134	2319440	16079265	xpt	BSU22070	-	COG0503F	xanthine phosphoribosyltransferase	NO
TTGGCGTGCTCATTGCT	0.617647	0.865979	+	1035582	1035599	gi|255767013|ref|NC_000964.3| Bacillus subtilis subsp. subtilis str. 168, complete genome	NC_000964	A	>>	-45	1035554	16078024	yhdT	BSU09590	-	COG1253R	hypothetical protein	YES
TTGACACAGCAATTGCA	0.617647	0.865979	-	2144305	2144322	gi|255767013|ref|NC_000964.3| Bacillus subtilis subsp. subtilis str. 168, complete genome	NC_000964	A	<<	-46	2143660	16079031	yodS	BSU19730	-	COG1788I	putative aminoacyloate CoA-transferase	YES
CTGTCACGGGTTTTGCC	0.617647	0.865979	-	2441966	2441983	gi|255767013|ref|NC_000964.3| Bacillus subtilis subsp. subtilis str. 168, complete genome	NC_000964	B	<<	174	2440775	16079398	spoVAD	BSU23410	-	-	stage V sporulation protein AD	NO
GTGGCACGGCATTCGCC	0.610294	0.85567	-	4065526	4065543	gi|255767013|ref|NC_000964.3| Bacillus subtilis subsp. subtilis str. 168, complete genome	NC_000964	A	<<	17	4065074	16081008	yxeF	BSU39570	-	-	hypothetical protein	NO
ATGGCACGGCGGTTTCA	0.610294	0.85567	-	3023630	3023647	gi|255767013|ref|NC_000964.3| Bacillus subtilis subsp. subtilis str. 168, complete genome	NC_000964	A	<<	-29	3022068	16080007	ytcJ	BSU29550	-	COG1574R	putative metal-dependent hydrolase	YES
TTGGAACGGCCGTTGCC	0.610294	0.85567	-	3780216	3780233	gi|255767013|ref|NC_000964.3| Bacillus subtilis subsp. subtilis str. 168, complete genome	NC_000964	B	<<	182	3779293	16080730	ywmB	BSU36770	-	-	hypothetical protein	NO
TTGGCATATACCTTGCG	0.610294	0.85567	-	2668892	2668909	gi|255767013|ref|NC_000964.3| Bacillus subtilis subsp. subtilis str. 168, complete genome	NC_000964	B	<<	126	2668493	16079649	yqcB	BSU25960	-	-	hypothetical protein; skin element	NO
CTGTCACATCACTTGCA	0.610294	0.85567	+	1498330	1498347	gi|255767013|ref|NC_000964.3| Bacillus subtilis subsp. subtilis str. 168, complete genome	NC_000964	B	>>	99	1498445	16078493	mobB	BSU14290	-	COG1763H	molybdopterin-guanine dinucleotide biosynthesis protein B	NO
CTGGCACGCAAGCAGCT	0.610294	0.85567	+	1345533	1345550	gi|255767013|ref|NC_000964.3| Bacillus subtilis subsp. subtilis str. 168, complete genome	NC_000964	B	>>	82	1345631	16078342	xkdX	BSU12770	-	-	conserved hypothetical protein; PBSX phage protein	NO
CTGGCACGAACATTGCA	0.691176	0.969072	-	1993336	1993353	gi|255767013|ref|NC_000964.3| Bacillus subtilis subsp. subtilis str. 168, complete genome	NC_000964	A	<<	-4623	1990272	255767429	ppsA	BSU18340	-	COG1020Q	plipastatin synthetase	YES
ATGTCACGGATATTGCT	0.625	0.876289	-	4026799	4026816	gi|255767013|ref|NC_000964.3| Bacillus subtilis subsp. subtilis str. 168, complete genome	NC_000964	A	<<	-3751	4023544	255767831	wapA	BSU39230	-	COG3209M	cell wall-associated protein precursor	YES
TTGGCATTCACATTGCA	0.617647	0.865979	+	124866	124883	gi|255767013|ref|NC_000964.3| Bacillus subtilis subsp. subtilis str. 168, complete genome	NC_000964	A	>>	-2964	121919	255767022	rpoB	BSU01070	-	COG0085K	DNA-directed RNA polymerase subunit beta	YES
TTGGCACTGCAAATGCT	0.617647	0.865979	+	1139251	1139268	gi|255767013|ref|NC_000964.3| Bacillus subtilis subsp. subtilis str. 168, complete genome	NC_000964	A	>>	-2948	1136320	255767242	addB	BSU10620	-	COG3857L	ATP-dependent deoxyribonuclease (subunit B)	YES
CGGGCACAGGAATTGCG	0.610294	0.85567	-	2774316	2774333	gi|255767013|ref|NC_000964.3| Bacillus subtilis subsp. subtilis str. 168, complete genome	NC_000964	A	<<	-2740	2773890	16079770	cypB	BSU27160	-	COG0369P	cytochrome P450 CYP102A3	YES
CTGGCACCGAAACTGCA	0.617647	0.865979	+	1138918	1138935	gi|255767013|ref|NC_000964.3| Bacillus subtilis subsp. subtilis str. 168, complete genome	NC_000964	A	>>	-2615	1136320	255767242	addB	BSU10620	-	COG3857L	ATP-dependent deoxyribonuclease (subunit B)	YES
CTGGCACGGACATTGCC	0.676471	0.948454	-	3441364	3441381	gi|255767013|ref|NC_000964.3| Bacillus subtilis subsp. subtilis str. 168, complete genome	NC_000964	A	<<	-2167	3441121	255767765	copA	BSU33500	-	COG2217P	copper transporter ATPase	YES
GTGGCACTGTTTCTGCT	0.610294	0.85567	+	3248659	3248676	gi|255767013|ref|NC_000964.3| Bacillus subtilis subsp. subtilis str. 168, complete genome	NC_000964	A	>>	-2078	3246598	161511068	mrpA	BSU31600	-	COG1009CP	Na+/H+ antiporter	YES
CCGGCACGATCGTTGCC	0.625	0.876289	+	776597	776614	gi|255767013|ref|NC_000964.3| Bacillus subtilis subsp. subtilis str. 168, complete genome	NC_000964	A	>>	-1815	774799	16077775	yesZ	BSU07080	-	COG1874G	beta-galacturonidase	YES
TTGGCACGGCATTTACG	0.610294	0.85567	-	1973340	1973357	gi|255767013|ref|NC_000964.3| Bacillus subtilis subsp. subtilis str. 168, complete genome	NC_000964	A	<<	-1518	1964045	255767428	ppsD	BSU18310	-	COG1020Q	plipastatin synthetase	YES
TTGGCATTGACTTTGCA	0.625	0.876289	-	2827665	2827682	gi|255767013|ref|NC_000964.3| Bacillus subtilis subsp. subtilis str. 168, complete genome	NC_000964	A	<<	-1450	2826900	16081162	secDF	BSU27650	-	COG0342U	bifunctional preprotein translocase subunit SecD/SecF	YES
CTGGCAGACGCTTTGCT	0.647059	0.907216	-	665926	665943	gi|255767013|ref|NC_000964.3| Bacillus subtilis subsp. subtilis str. 168, complete genome	NC_000964	A	<<	-1340	664775	16077681	gutR	BSU06140	-	COG5635T	transcriptional regulator of the glucitol operon	YES
TTGGCATGGCGATTGCG	0.639706	0.896907	-	3903712	3903729	gi|255767013|ref|NC_000964.3| Bacillus subtilis subsp. subtilis str. 168, complete genome	NC_000964	A	<<	-1321	3903646	255767805	sacP	BSU38050	-	COG1263G	phosphotransferase system (PTS) sucrose-specific enzyme IIBC component	YES
CTCGCATGCTCCTTGCT	0.617647	0.865979	+	4195685	4195702	gi|255767013|ref|NC_000964.3| Bacillus subtilis subsp. subtilis str. 168, complete genome	NC_000964	A	>>	-1313	4194389	255767876	yyaJ	BSU40840	-	COG2814G	putative transporter	YES
TTGGCATGCAGTTTGCT	0.669118	0.938144	-	2775828	2775845	gi|255767013|ref|NC_000964.3| Bacillus subtilis subsp. subtilis str. 168, complete genome	NC_000964	A	<<	-1228	2773890	16079770	cypB	BSU27160	-	COG0369P	cytochrome P450 CYP102A3	YES
CTGTCACATCACTTGCA	0.610294	0.85567	+	1498330	1498347	gi|255767013|ref|NC_000964.3| Bacillus subtilis subsp. subtilis str. 168, complete genome	NC_000964	A	>>	-1155	1497192	16078492	moeA	BSU14280	-	COG0303H	molybdene to molybdopterin ligation enzyme	YES
TTGGCAATGATATTGCA	0.610294	0.85567	-	3062677	3062694	gi|255767013|ref|NC_000964.3| Bacillus subtilis subsp. subtilis str. 168, complete genome	NC_000964	A	<<	-1132	3061651	255767686	amyX	BSU29930	-	COG1523G	pullulanase	YES
TTGGCACTGAGCTTTCT	0.610294	0.85567	+	112098	112115	gi|255767013|ref|NC_000964.3| Bacillus subtilis subsp. subtilis str. 168, complete genome	NC_000964	A	>>	-1068	111047	16077160	gltX	BSU00920	-	COG0008J	glutamyl-tRNA synthetase	YES
TTGGAATGGTGATTGCT	0.617647	0.865979	-	2318394	2318411	gi|255767013|ref|NC_000964.3| Bacillus subtilis subsp. subtilis str. 168, complete genome	NC_000964	A	<<	-1051	2318127	16079264	pbuX	BSU22060	-	COG2233F	xanthine permease	YES
TTGTCATGATTCTTGCT	0.610294	0.85567	-	3978166	3978183	gi|255767013|ref|NC_000964.3| Bacillus subtilis subsp. subtilis str. 168, complete genome	NC_000964	A	<<	-1033	3977791	16080927	cydA	BSU38760	-	COG1271C	cytochrome bd ubiquinol oxidase (subunit I)	YES
TTGGCACAGGATGTGCT	0.639706	0.896907	+	1597482	1597499	gi|255767013|ref|NC_000964.3| Bacillus subtilis subsp. subtilis str. 168, complete genome	NC_000964	A	>>	-1025	1596474	255767352	ftsA	BSU15280	-	COG0849D	cell-division protein essential fo Z-ring assembly	YES
CTGGCTGGCTATTTGCT	0.610294	0.85567	+	1103974	1103991	gi|255767013|ref|NC_000964.3| Bacillus subtilis subsp. subtilis str. 168, complete genome	NC_000964	A	>>	-887	1103104	16078093	yhfN	BSU10290	-	COG0501O	putative membrane metalloprotease	YES
GTGGCAATGATTTTGCT	0.610294	0.85567	-	4034742	4034759	gi|255767013|ref|NC_000964.3| Bacillus subtilis subsp. subtilis str. 168, complete genome	NC_000964	A	<<	-867	4033778	255767832	bglP	BSU39270	-	COG1263G	phosphotransferase system (PTS) beta-glucoside-specific enzyme IIBCA component	YES
TTGCCACGGATATTGCT	0.647059	0.907216	+	880848	880865	gi|255767013|ref|NC_000964.3| Bacillus subtilis subsp. subtilis str. 168, complete genome	NC_000964	A	>>	-858	880007	16077874	acoB	BSU08070	-	COG0022C	acetoin dehydrogenase E1 component (TPP-dependent beta subunit)	YES
ATGGCACGGAAGTTACA	0.610294	0.85567	+	1333231	1333248	gi|255767013|ref|NC_000964.3| Bacillus subtilis subsp. subtilis str. 168, complete genome	NC_000964	A	>>	-846	1332402	255767290	xkdK	BSU12650	-	-	conserved hypothetical protein in phage element PBSX	YES
TTGGCAGGGCTGCTGCT	0.617647	0.865979	+	3489765	3489782	gi|255767013|ref|NC_000964.3| Bacillus subtilis subsp. subtilis str. 168, complete genome	NC_000964	A	>>	-830	3488952	16080453	cyeB	BSU34000	-	COG5006R	cysteine and O-acetylserine efflux permease	YES
CTGGTACACTTGTTGCT	0.632353	0.886598	+	695461	695478	gi|255767013|ref|NC_000964.3| Bacillus subtilis subsp. subtilis str. 168, complete genome	NC_000964	A	>>	-816	694662	16077704	pbuG	BSU06370	-	COG2252R	hypoxanthine/guanine permease	YES
TTGGCATGGACTTTGGT	0.617647	0.865979	-	2688795	2688812	gi|255767013|ref|NC_000964.3| Bacillus subtilis subsp. subtilis str. 168, complete genome	NC_000964	A	<<	-808	2688306	16079672	yqaT	BSU26190	-	COG1783R	putative phage-related terminase large subunit; skin element	YES
CCGGCACAGTCGTTGCA	0.639706	0.896907	+	1647774	1647791	gi|255767013|ref|NC_000964.3| Bacillus subtilis subsp. subtilis str. 168, complete genome	NC_000964	A	>>	-792	1646999	16078636	fmt	BSU15730	-	COG0223J	methionyl-tRNA formyltransferase	YES
TTGGCAGAGCGATTGCC	0.610294	0.85567	+	3724227	3724244	gi|255767013|ref|NC_000964.3| Bacillus subtilis subsp. subtilis str. 168, complete genome	NC_000964	A	>>	-790	3723454	16080669	ywqM	BSU36160	-	COG0583K	putative transcriptional regulator (LysR family)	YES
ATGGTACGCCGTTTGCT	0.617647	0.865979	+	3689557	3689574	gi|255767013|ref|NC_000964.3| Bacillus subtilis subsp. subtilis str. 168, complete genome	NC_000964	A	>>	-762	3688812	255767773	gerBA	BSU35800	-	-	component of germinant receptor B	YES
TTGGAACAGGTTTTGCA	0.617647	0.865979	-	3166866	3166883	gi|255767013|ref|NC_000964.3| Bacillus subtilis subsp. subtilis str. 168, complete genome	NC_000964	A	<<	-708	3166118	16080147	glgA	BSU30950	-	COG0297G	glycogen synthase	YES
TTGGCAGCGTTTTTGCT	0.625	0.876289	+	1478741	1478758	gi|255767013|ref|NC_000964.3| Bacillus subtilis subsp. subtilis str. 168, complete genome	NC_000964	A	>>	-686	1478072	16078470	ykuF	BSU14060	-	COG1028IQR	short chain dehydrogenase	YES
TTGGCAAGGTGCTTGCG	0.625	0.876289	-	2475000	2475017	gi|255767013|ref|NC_000964.3| Bacillus subtilis subsp. subtilis str. 168, complete genome	NC_000964	A	<<	-673	2474028	255767516	yqjN	BSU23810	-	COG4187E	putative N-deacylase	YES
CTGGCACGGTTGTTGCG	0.676471	0.948454	+	1599938	1599955	gi|255767013|ref|NC_000964.3| Bacillus subtilis subsp. subtilis str. 168, complete genome	NC_000964	A	>>	-672	1599283	16078594	bpr	BSU15300	-	COG4412S	bacillopeptidase F	YES
TTGGGACAGGCGTTGCT	0.632353	0.886598	+	1526035	1526052	gi|255767013|ref|NC_000964.3| Bacillus subtilis subsp. subtilis str. 168, complete genome	NC_000964	A	>>	-666	1525386	16078519	ykrA	BSU14550	-	COG0561R	putative hydrolase	YES
CTGGCTTGAAACTTGCT	0.625	0.876289	+	877072	877089	gi|255767013|ref|NC_000964.3| Bacillus subtilis subsp. subtilis str. 168, complete genome	NC_000964	A	>>	-663	876426	16077870	dusC	BSU08030	-	COG0042J	tRNA-dihydrouridine synthase 2	YES
ATGGAACGGAACTTGCA	0.610294	0.85567	+	2747245	2747262	gi|255767013|ref|NC_000964.3| Bacillus subtilis subsp. subtilis str. 168, complete genome	NC_000964	A	>>	-654	2746608	255767618	yraM	BSU26880	-	COG2828S	hypothetical protein	YES
CTGGCACGAAAATCGCG	0.625	0.876289	+	4195021	4195038	gi|255767013|ref|NC_000964.3| Bacillus subtilis subsp. subtilis str. 168, complete genome	NC_000964	A	>>	-649	4194389	255767876	yyaJ	BSU40840	-	COG2814G	putative transporter	YES
TTGGCACGATGAATGCA	0.632353	0.886598	+	1375068	1375085	gi|255767013|ref|NC_000964.3| Bacillus subtilis subsp. subtilis str. 168, complete genome	NC_000964	A	>>	-648	1374437	16078371	ykjA	BSU13060	-	COG2323S	hypothetical protein	YES
TTGTCACAGACATTGCT	0.632353	0.886598	+	807710	807727	gi|255767013|ref|NC_000964.3| Bacillus subtilis subsp. subtilis str. 168, complete genome	NC_000964	A	>>	-636	807091	16077802	yfmT	BSU07350	-	COG1012C	putative aldehyde dehydrogenase	YES
CTGGCACATTGAATGCT	0.632353	0.886598	+	114061	114078	gi|255767013|ref|NC_000964.3| Bacillus subtilis subsp. subtilis str. 168, complete genome	NC_000964	A	>>	-628	113450	16077162	cysS	BSU00940	-	COG0215J	cysteinyl-tRNA synthetase	YES
CTGGCACAACCCTTGAT	0.632353	0.886598	-	2645988	2646005	gi|255767013|ref|NC_000964.3| Bacillus subtilis subsp. subtilis str. 168, complete genome	NC_000964	A	<<	-604	2645490	16079621	yqeH	BSU25670	-	COG1161R	GTP-binding protein YqeH	YES
CTGGCATGGTTCTCGCT	0.639706	0.896907	+	147107	147124	gi|255767013|ref|NC_000964.3| Bacillus subtilis subsp. subtilis str. 168, complete genome	NC_000964	A	>>	-597	146527	16077206	mapA	BSU01380	-	COG0024J	methionine aminopeptidase	YES
TTGCCACGGCGATTGCC	0.610294	0.85567	+	884329	884346	gi|255767013|ref|NC_000964.3| Bacillus subtilis subsp. subtilis str. 168, complete genome	NC_000964	A	>>	-588	883758	16077877	acoR	BSU08100	-	COG3284QK	transcriptional regulator	YES
CTGGCACTGGATTTTCT	0.617647	0.865979	-	289570	289587	gi|255767013|ref|NC_000964.3| Bacillus subtilis subsp. subtilis str. 168, complete genome	NC_000964	A	<<	-524	288653	16077336	lmrB	BSU02670	-	COG2814G	efflux transporter; drug-export protein	YES
CTGACACAGGGCTTGCT	0.639706	0.896907	+	920966	920983	gi|255767013|ref|NC_000964.3| Bacillus subtilis subsp. subtilis str. 168, complete genome	NC_000964	A	>>	-509	920474	16077912	yfiZ	BSU08450	-	COG0609P	iron(III) siderophore transport permease	YES
CTGGGACAGACCTTGCA	0.625	0.876289	+	555111	555128	gi|255767013|ref|NC_000964.3| Bacillus subtilis subsp. subtilis str. 168, complete genome	NC_000964	A	>>	-459	554669	16077576	yddS	BSU05090	-	-	putative permease	YES
CTGGCATGTTTTTTTCT	0.610294	0.85567	+	2650282	2650299	gi|255767013|ref|NC_000964.3| Bacillus subtilis subsp. subtilis str. 168, complete genome	NC_000964	A	>>	-457	2649842	16079625	yqeD	BSU25720	-	COG0398S	hypothetical protein	YES
GCGGCACGTTGTTTGCA	0.617647	0.865979	+	363376	363393	gi|255767013|ref|NC_000964.3| Bacillus subtilis subsp. subtilis str. 168, complete genome	NC_000964	A	>>	-456	362937	255767099	nasA	BSU03330	-	COG2223P	nitrate transporter	YES
TTGGCATATACCTTGCG	0.610294	0.85567	-	2668892	2668909	gi|255767013|ref|NC_000964.3| Bacillus subtilis subsp. subtilis str. 168, complete genome	NC_000964	A	<<	-450	2668762	255767598	yqcA	BSU25970	-	-	hypothetical protein	YES
TTGGCATCGTTTTTGCA	0.625	0.876289	+	1939352	1939369	gi|255767013|ref|NC_000964.3| Bacillus subtilis subsp. subtilis str. 168, complete genome	NC_000964	A	>>	-444	1938925	16078873	alsT	BSU18120	-	COG1115E	amino acid carrier protein	YES
TTGGAACGGGACTTGCG	0.610294	0.85567	+	75356	75373	gi|255767013|ref|NC_000964.3| Bacillus subtilis subsp. subtilis str. 168, complete genome	NC_000964	A	>>	-444	74929	16077135	tilS	BSU00670	-	COG0037D	tRNAile lysidine synthetase	YES
CTGGCACAGGCACTGCT	0.654412	0.917526	-	3969177	3969194	gi|255767013|ref|NC_000964.3| Bacillus subtilis subsp. subtilis str. 168, complete genome	NC_000964	A	<<	-429	3968717	16080917	yxlF	BSU38660	-	COG1131V	putative ABC transporter component (ATP-binding protein)	YES
CTGGGACTGTATTTGCT	0.617647	0.865979	-	492021	492038	gi|255767013|ref|NC_000964.3| Bacillus subtilis subsp. subtilis str. 168, complete genome	NC_000964	A	<<	-405	491147	16077503	mntH	BSU04360	-	COG1914P	manganese transport protein MntH	YES
ATGGCACGCAAATGGCT	0.625	0.876289	+	3682544	3682561	gi|255767013|ref|NC_000964.3| Bacillus subtilis subsp. subtilis str. 168, complete genome	NC_000964	A	>>	-388	3682173	16080629	tagB	BSU35760	-	COG1887M	teichoic acid primase, CDP-glycerol:N-acetyl-beta-d-mannosaminyl-1, 4-N-acetyl-d-glucosaminyldiphosphoundecaprenyl glycerophosphotransferase	YES
CTGGTACAACAATTGCA	0.617647	0.865979	+	977418	977435	gi|255767013|ref|NC_000964.3| Bacillus subtilis subsp. subtilis str. 168, complete genome	NC_000964	A	>>	-366	977069	16077965	yhbJ	BSU09000	-	COG1566V	putative integral inner membrane protein; putative exporter subunit	YES
CCGGCGCGGCGCTTGCT	0.617647	0.865979	+	3850146	3850163	gi|255767013|ref|NC_000964.3| Bacillus subtilis subsp. subtilis str. 168, complete genome	NC_000964	A	>>	-345	3849818	255767792	pbpG	BSU37510	-	COG0744M	sporulation specific penicillin-binding protein	YES
TCGGCACGACTATTGCT	0.654412	0.917526	-	2047987	2048004	gi|255767013|ref|NC_000964.3| Bacillus subtilis subsp. subtilis str. 168, complete genome	NC_000964	A	<<	-322	2047675	16078939	yoaZ	BSU18790	-	COG0693R	putative factor of the oxidative stress response	YES
CTCGCACCGATCTTGCT	0.617647	0.865979	+	1706890	1706907	gi|255767013|ref|NC_000964.3| Bacillus subtilis subsp. subtilis str. 168, complete genome	NC_000964	A	>>	-308	1706599	16078701	flhB	BSU16380	-	COG1377NU	flagellar biosynthesis protein FlhB	YES
TCGGCATGCTGATTGCA	0.610294	0.85567	+	4088291	4088308	gi|255767013|ref|NC_000964.3| Bacillus subtilis subsp. subtilis str. 168, complete genome	NC_000964	A	>>	-306	4088002	16081032	csbC	BSU39810	-	COG2814G	putative sugar transporter	YES
TTGGCAGCATCTTTGCT	0.617647	0.865979	+	980749	980766	gi|255767013|ref|NC_000964.3| Bacillus subtilis subsp. subtilis str. 168, complete genome	NC_000964	A	>>	-293	980473	16077970	yhcE	BSU09050	-	-	putative integral inner membrane orphan protein	YES
CTGTCACGGGTTTTGCC	0.617647	0.865979	-	2441966	2441983	gi|255767013|ref|NC_000964.3| Bacillus subtilis subsp. subtilis str. 168, complete genome	NC_000964	A	<<	-292	2441804	16079399	spoVAC	BSU23420	-	-	stage V sporulation protein AC	YES
ATGGCAGGGTCTTTGCT	0.639706	0.896907	-	3505679	3505696	gi|255767013|ref|NC_000964.3| Bacillus subtilis subsp. subtilis str. 168, complete genome	NC_000964	A	<<	-276	3505102	16080467	ganQ	BSU34140	-	COG3833G	arabinogalactan oligomer permease	YES
CCGGCACACCGCTTGCA	0.632353	0.886598	+	866590	866607	gi|255767013|ref|NC_000964.3| Bacillus subtilis subsp. subtilis str. 168, complete genome	NC_000964	A	>>	-276	866331	16077860	yfkD	BSU07930	-	-	hypothetical protein	YES
TTGGCACAGGAGCTGCC	0.610294	0.85567	-	2145428	2145445	gi|255767013|ref|NC_000964.3| Bacillus subtilis subsp. subtilis str. 168, complete genome	NC_000964	A	<<	-264	2144356	16079032	yodT	BSU19740	-	COG0161H	hypothetical protein	YES
CCGGCACGGAATTTGTT	0.610294	0.85567	+	3237404	3237421	gi|255767013|ref|NC_000964.3| Bacillus subtilis subsp. subtilis str. 168, complete genome	NC_000964	A	>>	-264	3237157	16080204	yufL	BSU31520	-	COG3290T	sensory histidine kinase DcuS	YES
TTGGCATGATGCTTGTT	0.610294	0.85567	-	2418902	2418919	gi|255767013|ref|NC_000964.3| Bacillus subtilis subsp. subtilis str. 168, complete genome	NC_000964	A	<<	-259	2417984	255767499	resC	BSU23130	-	COG0755O	factor required for cytochrome c synthesis	YES
CTGGCAGGCGACTTGCT	0.661765	0.927835	-	2441535	2441552	gi|255767013|ref|NC_000964.3| Bacillus subtilis subsp. subtilis str. 168, complete genome	NC_000964	A	<<	-258	2440775	16079398	spoVAD	BSU23410	-	-	stage V sporulation protein AD	YES
TTGGCACTGCTCATGCT	0.617647	0.865979	+	56581	56598	gi|255767013|ref|NC_000964.3| Bacillus subtilis subsp. subtilis str. 168, complete genome	NC_000964	A	>>	-246	56352	16077118	glmU	BSU00500	-	COG1207M	UDP-N-acetylglucosamine pyrophosphorylase	YES
CTGGCACGCAAGCAGCT	0.610294	0.85567	+	1345533	1345550	gi|255767013|ref|NC_000964.3| Bacillus subtilis subsp. subtilis str. 168, complete genome	NC_000964	A	>>	-245	1345305	16078341	xkdW	BSU12760	-	-	conserved hypothetical protein; PBSX prophage protein	YES
TTGGCATCCCGGTTGCT	0.632353	0.886598	+	892429	892446	gi|255767013|ref|NC_000964.3| Bacillus subtilis subsp. subtilis str. 168, complete genome	NC_000964	A	>>	-231	892215	16077887	malP	BSU08200	-	COG1263G	phosphotransferase system (PTS) maltose-specific enzyme IICB component	YES
TTGGCACTCATATCGCT	0.617647	0.865979	+	587947	587964	gi|255767013|ref|NC_000964.3| Bacillus subtilis subsp. subtilis str. 168, complete genome	NC_000964	A	>>	-220	587744	16077608	ydfH	BSU05410	-	COG4585T	two-component sensor histidine kinase [YdfI]	YES
CTGGCAAACGGCTTGCC	0.610294	0.85567	-	1171428	1171445	gi|255767013|ref|NC_000964.3| Bacillus subtilis subsp. subtilis str. 168, complete genome	NC_000964	A	<<	-216	1170473	50812214	sat	BSU10920	-	COG2046P	sulfate adenylyltransferase	YES
CTGGCACGGATGTTTCA	0.639706	0.896907	-	3532598	3532615	gi|255767013|ref|NC_000964.3| Bacillus subtilis subsp. subtilis str. 168, complete genome	NC_000964	A	<<	-214	3532325	16080493	padC	BSU34400	-	COG3479Q	phenolic acid decarboxylase	YES
TTGGCGCATCTATTGCT	0.625	0.876289	-	1409372	1409389	gi|255767013|ref|NC_000964.3| Bacillus subtilis subsp. subtilis str. 168, complete genome	NC_000964	A	<<	-208	1407329	50812223	ykoW	BSU13420	-	COG2200T	putative sensor protein	YES
CTGGCAAAGGAATTGCT	0.654412	0.917526	+	866508	866525	gi|255767013|ref|NC_000964.3| Bacillus subtilis subsp. subtilis str. 168, complete genome	NC_000964	A	>>	-194	866331	16077860	yfkD	BSU07930	-	-	hypothetical protein	YES
TTGGAACGGCCGTTGCC	0.610294	0.85567	-	3780216	3780233	gi|255767013|ref|NC_000964.3| Bacillus subtilis subsp. subtilis str. 168, complete genome	NC_000964	A	<<	-178	3780162	16080731	ywzB	BSU36780	-	COG4836S	hypothetical protein	YES
TTGACACGCCACTTGCT	0.639706	0.896907	+	1529605	1529622	gi|255767013|ref|NC_000964.3| Bacillus subtilis subsp. subtilis str. 168, complete genome	NC_000964	A	>>	-177	1529445	16078523	pdhB	BSU14590	-	COG0022C	pyruvate dehydrogenase (E1 beta subunit)	YES
TCGGCATGTCGGTTGCT	0.617647	0.865979	+	251563	251580	gi|255767013|ref|NC_000964.3| Bacillus subtilis subsp. subtilis str. 168, complete genome	NC_000964	A	>>	-153	251427	16077301	ybfP	BSU02320	-	COG2207K	putative transcriptional regulator (AraC/XylS family)	YES
CTGGCCTGCGGTTTGCT	0.632353	0.886598	-	986674	986691	gi|255767013|ref|NC_000964.3| Bacillus subtilis subsp. subtilis str. 168, complete genome	NC_000964	A	<<	-141	985734	16077977	yhcK	BSU09120	-	COG2199T	putative diguanylate cyclase or phosphodiesterase	YES
GTGGCAGGTGCTTTGCT	0.632353	0.886598	+	29883	29900	gi|255767013|ref|NC_000964.3| Bacillus subtilis subsp. subtilis str. 168, complete genome	NC_000964	A	>>	-128	29772	255767016	bofA	BSU00230	-	-	inhibitor of the pro-sigma(K) processing machinery	YES
CTGGCACGGTGTCTGCC	0.632353	0.886598	+	1382564	1382581	gi|255767013|ref|NC_000964.3| Bacillus subtilis subsp. subtilis str. 168, complete genome	NC_000964	A	>>	-124	1382457	255767310	ykzN	BSU13169	-	-	hypothetical protein	YES
TTGGCACTGAATTTGCT	0.669118	0.938144	+	937985	938002	gi|255767013|ref|NC_000964.3| Bacillus subtilis subsp. subtilis str. 168, complete genome	NC_000964	A	>>	-102	937900	16077932	sspE	BSU08660	-	-	small acid-soluble spore protein (gamma-type SASP)	YES
CTGGCACGATCCATGCT	0.654412	0.917526	+	3707217	3707234	gi|255767013|ref|NC_000964.3| Bacillus subtilis subsp. subtilis str. 168, complete genome	NC_000964	A	>>	-90	3707144	16080650	ywsB	BSU35970	-	COG3103T	hypothetical protein	YES
GTGGCACTTGTTTTGCT	0.639706	0.896907	-	2290766	2290783	gi|255767013|ref|NC_000964.3| Bacillus subtilis subsp. subtilis str. 168, complete genome	NC_000964	A	<<	-84	2290285	16079232	ypmS	BSU21730	-	COG4698S	hypothetical protein	YES
GTGGCATTAAAATTGCT	0.617647	0.865979	-	2478850	2478867	gi|255767013|ref|NC_000964.3| Bacillus subtilis subsp. subtilis str. 168, complete genome	NC_000964	A	<<	-81	2478006	16079441	yqjK	BSU23840	-	COG1234R	ribonuclease Z	YES
CTGGCATATGGTTTGCT	0.654412	0.917526	-	3287593	3287610	gi|255767013|ref|NC_000964.3| Bacillus subtilis subsp. subtilis str. 168, complete genome	NC_000964	A	<<	-64	3280519	255767732	dhbF	BSU31960	-	COG1020Q	siderophore 2,3-dihydroxybenzoate-glycine-threonine trimeric ester bacillibactin synthetase	YES
CTGCCACGACCTTTGCG	0.610294	0.85567	-	4108222	4108239	gi|255767013|ref|NC_000964.3| Bacillus subtilis subsp. subtilis str. 168, complete genome	NC_000964	B	<<	294	4107352	255767861	yxaF	BSU39990	-	COG1309K	transcriptional regulator	NO
GTGGCACTGTTTCTGCT	0.610294	0.85567	+	3248659	3248676	gi|255767013|ref|NC_000964.3| Bacillus subtilis subsp. subtilis str. 168, complete genome	NC_000964	B	>>	321	3248996	16080213	mrpB	BSU31610	-	COG2111P	putative monovalent cation/H+ antiporter subunit B	NO
TTGGCACAGGATGTGCT	0.639706	0.896907	+	1597482	1597499	gi|255767013|ref|NC_000964.3| Bacillus subtilis subsp. subtilis str. 168, complete genome	NC_000964	B	>>	334	1597832	255767353	ftsZ	BSU15290	-	COG0206D	cell division protein FtsZ	NO
TTGGAATGGTGATTGCT	0.617647	0.865979	-	2318394	2318411	gi|255767013|ref|NC_000964.3| Bacillus subtilis subsp. subtilis str. 168, complete genome	NC_000964	B	<<	340	2316956	16079263	bcsA	BSU22050	-	COG3424Q	terpene family molecule synthase	NO
CTGGTACAACAATTGCA	0.617647	0.865979	+	977418	977435	gi|255767013|ref|NC_000964.3| Bacillus subtilis subsp. subtilis str. 168, complete genome	NC_000964	B	>>	341	977775	16077966	yhcA	BSU09010	-	COG2814G	putative exporter	NO
TTGTCATGATTCTTGCT	0.610294	0.85567	-	3978166	3978183	gi|255767013|ref|NC_000964.3| Bacillus subtilis subsp. subtilis str. 168, complete genome	NC_000964	B	<<	358	3976791	16080926	cydB	BSU38750	-	COG1294C	cytochrome bd ubiquinol oxidase (subunit II)	NO
TTGGCAGCGTTTTTGCT	0.625	0.876289	+	1478741	1478758	gi|255767013|ref|NC_000964.3| Bacillus subtilis subsp. subtilis str. 168, complete genome	NC_000964	B	>>	380	1479137	255767329	fadG	BSU14071	-	COG3409M	hypothetical protein	NO
CTGGCACGGACATTGCC	0.676471	0.948454	-	3441364	3441381	gi|255767013|ref|NC_000964.3| Bacillus subtilis subsp. subtilis str. 168, complete genome	NC_000964	B	<<	411	3438853	255767764	copB	BSU33490	-	COG2217P	copper(I)-transporting ATPase	NO
GTGGCACGGCATTCGCC	0.610294	0.85567	-	4065526	4065543	gi|255767013|ref|NC_000964.3| Bacillus subtilis subsp. subtilis str. 168, complete genome	NC_000964	B	<<	432	4064536	16081007	yxeG	BSU39560	-	-	putative integral inner membrane protein	NO
CTGGCACAGGCACTGCT	0.654412	0.917526	-	3969177	3969194	gi|255767013|ref|NC_000964.3| Bacillus subtilis subsp. subtilis str. 168, complete genome	NC_000964	B	<<	456	3967944	255767818	yxlG	BSU38650	-	-	putative ABC-transporter (permease)	NO
TTGGCAGCATCTTTGCT	0.617647	0.865979	+	980749	980766	gi|255767013|ref|NC_000964.3| Bacillus subtilis subsp. subtilis str. 168, complete genome	NC_000964	B	>>	472	981237	16077971	yhcF	BSU09060	-	COG1725K	putative transcriptional regulator (GntR family)	NO
TTGGCACGATCCTTGCA	0.683824	0.958763	-	2762875	2762892	gi|255767013|ref|NC_000964.3| Bacillus subtilis subsp. subtilis str. 168, complete genome	NC_000964	B	<<	479	2761907	16079760	levE	BSU27060	-	COG3444G	phosphotransferase system (PTS) fructose-specific enzyme IIB component	NO
CTGACACAGGGCTTGCT	0.639706	0.896907	+	920966	920983	gi|255767013|ref|NC_000964.3| Bacillus subtilis subsp. subtilis str. 168, complete genome	NC_000964	B	>>	490	921472	16077913	yfhA	BSU08460	-	COG0609P	iron(III) siderophore transport permease	NO
TTGGCATGGACTTTGGT	0.617647	0.865979	-	2688795	2688812	gi|255767013|ref|NC_000964.3| Bacillus subtilis subsp. subtilis str. 168, complete genome	NC_000964	B	<<	492	2686770	16079671	yqbA	BSU26180	-	COG5518R	putative phage capsid protein; skin element	NO
GTGGCACTTGTTTTGCT	0.639706	0.896907	-	2290766	2290783	gi|255767013|ref|NC_000964.3| Bacillus subtilis subsp. subtilis str. 168, complete genome	NC_000964	B	<<	493	2290078	16079231	ypmT	BSU21720	-	-	hypothetical protein	NO
CTGGCTTGAAACTTGCT	0.625	0.876289	+	877072	877089	gi|255767013|ref|NC_000964.3| Bacillus subtilis subsp. subtilis str. 168, complete genome	NC_000964	B	>>	511	877599	16077871	yfjM	BSU08040	-	-	hypothetical protein	NO
CTGGCACAACCCTTGAT	0.632353	0.886598	-	2645988	2646005	gi|255767013|ref|NC_000964.3| Bacillus subtilis subsp. subtilis str. 168, complete genome	NC_000964	B	<<	515	2644630	255767590	aroE	BSU25660	-	COG0169E	shikimate 5-dehydrogenase	NO
TTGGCACTGCAAATGCT	0.617647	0.865979	+	1139251	1139268	gi|255767013|ref|NC_000964.3| Bacillus subtilis subsp. subtilis str. 168, complete genome	NC_000964	B	>>	540	1139807	255767243	addA	BSU10630	-	COG1074L	ATP-dependent deoxyribonuclease (subunit A)	NO
ATGGCACGGAAGTTACA	0.610294	0.85567	+	1333231	1333248	gi|255767013|ref|NC_000964.3| Bacillus subtilis subsp. subtilis str. 168, complete genome	NC_000964	B	>>	557	1333804	16078331	xkdM	BSU12660	-	-	conserved hypothetical protein; PBSX phage	NO
CTTGCACGGATTTTGCC	0.617647	0.865979	+	1070824	1070841	gi|255767013|ref|NC_000964.3| Bacillus subtilis subsp. subtilis str. 168, complete genome	NC_000964	B	>>	562	1071402	255767231	yhzE	BSU09958	-	-	hypothetical protein	NO
TCGGCACGACTATTGCT	0.654412	0.917526	-	2047987	2048004	gi|255767013|ref|NC_000964.3| Bacillus subtilis subsp. subtilis str. 168, complete genome	NC_000964	B	<<	575	2046980	16078938	yoaW	BSU18780	-	-	biofilm forming exported protein	NO
ATGGCAGGGTCTTTGCT	0.639706	0.896907	-	3505679	3505696	gi|255767013|ref|NC_000964.3| Bacillus subtilis subsp. subtilis str. 168, complete genome	NC_000964	B	<<	595	3503020	16080466	ganA	BSU34130	-	COG1874G	arabinogalactan type I oligomer exo-hydrolase (beta-galactosidase, lactase)	NO
CTGGCACGATCCATGCT	0.654412	0.917526	+	3707217	3707234	gi|255767013|ref|NC_000964.3| Bacillus subtilis subsp. subtilis str. 168, complete genome	NC_000964	B	>>	603	3707836	16080651	ywsA	BSU35980	-	-	hypothetical protein	NO
TTGGCATAAACTTTGCA	0.639706	0.896907	-	3018255	3018272	gi|255767013|ref|NC_000964.3| Bacillus subtilis subsp. subtilis str. 168, complete genome	NC_000964	B	<<	619	3016646	16080000	ytxK	BSU29480	-	COG0827L	putative nucleic acid methyltransferase	NO
TTGACACAGCAATTGCA	0.617647	0.865979	-	2144305	2144322	gi|255767013|ref|NC_000964.3| Bacillus subtilis subsp. subtilis str. 168, complete genome	NC_000964	B	<<	629	2143022	16079030	yodR	BSU19720	-	COG2057I	putative acyloate-acetoacetate CoA-transferase	NO
CTGGCCCGTACACTGCT	0.610294	0.85567	+	652786	652803	gi|255767013|ref|NC_000964.3| Bacillus subtilis subsp. subtilis str. 168, complete genome	NC_000964	A	>>	630	653432	16077671	ydiM	BSU06040	-	-	hypothetical protein	NO
TTGGCACGGCGCTTCCG	0.610294	0.85567	+	1391289	1391306	gi|255767013|ref|NC_000964.3| Bacillus subtilis subsp. subtilis str. 168, complete genome	NC_000964	B	>>	648	1391953	16078390	ykoG	BSU13250	-	COG0745TK	two-component response regulator [YkoH]	NO
TTGGCATTCACATTGCA	0.617647	0.865979	+	124866	124883	gi|255767013|ref|NC_000964.3| Bacillus subtilis subsp. subtilis str. 168, complete genome	NC_000964	B	>>	680	125562	255767023	rpoC	BSU01080	-	COG0086K	DNA-directed RNA polymerase subunit beta'	NO
TTGGCACTGAGCTTTCT	0.610294	0.85567	+	112098	112115	gi|255767013|ref|NC_000964.3| Bacillus subtilis subsp. subtilis str. 168, complete genome	NC_000964	B	>>	686	112800	16077161	cysE	BSU00930	-	COG1045E	serine acetyltransferase	NO
CTGGCACAGCTTTTCCA	0.625	0.876289	+	4093276	4093293	gi|255767013|ref|NC_000964.3| Bacillus subtilis subsp. subtilis str. 168, complete genome	NC_000964	B	>>	688	4093980	255767854	aldX	BSU39860	-	COG1012C	putative aldehyde dehydrogenase	NO
ATGGTACGCCGTTTGCT	0.617647	0.865979	+	3689557	3689574	gi|255767013|ref|NC_000964.3| Bacillus subtilis subsp. subtilis str. 168, complete genome	NC_000964	B	>>	696	3690269	255767774	gerBB	BSU35810	-	-	component of germinant receptor B	NO
TTGGCACAAGATTTGCA	0.669118	0.938144	-	571933	571950	gi|255767013|ref|NC_000964.3| Bacillus subtilis subsp. subtilis str. 168, complete genome	NC_000964	B	<<	698	570371	16077590	ydeK	BSU05230	-	-	putative permease	NO
ATGGCACGCAAGTTTCT	0.617647	0.865979	-	2320159	2320176	gi|255767013|ref|NC_000964.3| Bacillus subtilis subsp. subtilis str. 168, complete genome	NC_000964	B	<<	715	2318127	16079264	pbuX	BSU22060	-	COG2233F	xanthine permease	NO
CTGGTACACTTGTTGCT	0.632353	0.886598	+	695461	695478	gi|255767013|ref|NC_000964.3| Bacillus subtilis subsp. subtilis str. 168, complete genome	NC_000964	B	>>	718	696195	50812191	yebC	BSU06380	-	-	putative integral inner membrane protein	NO
TTGGAACAGGTTTTGCA	0.617647	0.865979	-	3166866	3166883	gi|255767013|ref|NC_000964.3| Bacillus subtilis subsp. subtilis str. 168, complete genome	NC_000964	B	<<	734	3163735	16080146	glgP	BSU30940	-	COG0058G	glycogen phosphorylase	NO
TTTGCACGTTAGTTGCT	0.632353	0.886598	+	1313698	1313715	gi|255767013|ref|NC_000964.3| Bacillus subtilis subsp. subtilis str. 168, complete genome	NC_000964	B	>>	739	1314453	16078307	yjoB	BSU12420	-	COG0465O	ATPase possibly involved in protein degradation	NO
CTGGCAGGCGACTTGCT	0.661765	0.927835	-	2441535	2441552	gi|255767013|ref|NC_000964.3| Bacillus subtilis subsp. subtilis str. 168, complete genome	NC_000964	B	<<	761	2440423	255767506	spoVAEB	BSU23402	-	-	spore germinant protein	NO
CTGGCACATTGAATGCT	0.632353	0.886598	+	114061	114078	gi|255767013|ref|NC_000964.3| Bacillus subtilis subsp. subtilis str. 168, complete genome	NC_000964	B	>>	777	114854	16077163	mrnC	BSU00950	-	COG1939S	ribonuclease for 23S RNA maturation	NO
CTCGCACCGATCTTGCT	0.617647	0.865979	+	1706890	1706907	gi|255767013|ref|NC_000964.3| Bacillus subtilis subsp. subtilis str. 168, complete genome	NC_000964	B	>>	808	1707714	255767372	flhA	BSU16390	-	COG1298NU	flagellar biosynthesis protein FlhA	NO
TTGGCACAGAAAGTGCA	0.625	0.876289	+	3917931	3917948	gi|255767013|ref|NC_000964.3| Bacillus subtilis subsp. subtilis str. 168, complete genome	NC_000964	B	>>	830	3918777	255767808	ywzA	BSU38180	-	COG2261S	hypothetical protein	NO
TTGTCACAGACATTGCT	0.632353	0.886598	+	807710	807727	gi|255767013|ref|NC_000964.3| Bacillus subtilis subsp. subtilis str. 168, complete genome	NC_000964	B	>>	836	808562	16077803	yfmS	BSU07360	-	COG0840NT	putative chemotaxis sensory transducer	NO
CTGGCACGTAGTTAGCC	0.610294	0.85567	-	161404	161421	gi|255767013|ref|NC_000964.3| Bacillus subtilis subsp. subtilis str. 168, complete genome	NC_000964	A	<<	860	159779	16077225	ybaN	BSU01570	-	COG0726G	polysaccharide deacetylase involved in sporulation	NO
GCGGCACGTTGTTTGCA	0.617647	0.865979	+	363376	363393	gi|255767013|ref|NC_000964.3| Bacillus subtilis subsp. subtilis str. 168, complete genome	NC_000964	B	>>	867	364259	255767100	yciA	BSU03340	-	COG1469S	putative GTP cyclohydrolase	NO
CTGGCACCGAAACTGCA	0.617647	0.865979	+	1138918	1138935	gi|255767013|ref|NC_000964.3| Bacillus subtilis subsp. subtilis str. 168, complete genome	NC_000964	B	>>	873	1139807	255767243	addA	BSU10630	-	COG1074L	ATP-dependent deoxyribonuclease (subunit A)	NO
ATGGCACGCAAATGGCT	0.625	0.876289	+	3682544	3682561	gi|255767013|ref|NC_000964.3| Bacillus subtilis subsp. subtilis str. 168, complete genome	NC_000964	B	>>	878	3683438	16080630	tagC	BSU35770	-	-	putative polyglycerol phosphate assembly and export protein (teichoic acid biosynthesis)	NO
TTGACACGCCACTTGCT	0.639706	0.896907	+	1529605	1529622	gi|255767013|ref|NC_000964.3| Bacillus subtilis subsp. subtilis str. 168, complete genome	NC_000964	B	>>	916	1530537	16078524	pdhC	BSU14600	-	COG0508C	branched-chain alpha-keto acid dehydrogenase subunit E2	NO
TTGGCATTGACTTTGCA	0.625	0.876289	-	2827665	2827682	gi|255767013|ref|NC_000964.3| Bacillus subtilis subsp. subtilis str. 168, complete genome	NC_000964	B	<<	922	2826245	16079818	yrvC	BSU27640	-	COG0490P	putative potassium transport accessory component	NO
TCGGCATGTCGGTTGCT	0.617647	0.865979	+	251563	251580	gi|255767013|ref|NC_000964.3| Bacillus subtilis subsp. subtilis str. 168, complete genome	NC_000964	B	>>	935	252514	16077302	ybfQ	BSU02330	-	COG1054R	hypothetical protein	NO
CTGGCATGGAACTTGCA	0.669118	0.938144	-	2504704	2504721	gi|255767013|ref|NC_000964.3| Bacillus subtilis subsp. subtilis str. 168, complete genome	NC_000964	B	<<	950	2502659	16079464	bcd	BSU24080	-	COG0334E	branched-chain amino acid dehydrogenase	NO
CTGGCAAACGGCTTGCC	0.610294	0.85567	-	1171428	1171445	gi|255767013|ref|NC_000964.3| Bacillus subtilis subsp. subtilis str. 168, complete genome	NC_000964	B	<<	951	1169877	16078155	yisZ	BSU10910	-	COG0529P	putative adenylylsulfate kinase	NO
TTGGAACGGGACTTGCG	0.610294	0.85567	+	75356	75373	gi|255767013|ref|NC_000964.3| Bacillus subtilis subsp. subtilis str. 168, complete genome	NC_000964	B	>>	972	76344	16077136	hprT	BSU00680	-	COG0634F	hypoxanthine-guanine phosphoribosyltransferase	NO
CTGGGACTGTATTTGCT	0.617647	0.865979	-	492021	492038	gi|255767013|ref|NC_000964.3| Bacillus subtilis subsp. subtilis str. 168, complete genome	NC_000964	B	<<	977	490777	255767135	ydzK	BSU04359	-	-	hypothetical protein	NO
GTGGCAATGATTTTGCT	0.610294	0.85567	-	4034742	4034759	gi|255767013|ref|NC_000964.3| Bacillus subtilis subsp. subtilis str. 168, complete genome	NC_000964	B	<<	986	4032346	50812306	bglH	BSU39260	-	COG2723G	aryl-phospho-beta-d-glucosidase	NO
TTGGCACTCATATCGCT	0.617647	0.865979	+	587947	587964	gi|255767013|ref|NC_000964.3| Bacillus subtilis subsp. subtilis str. 168, complete genome	NC_000964	B	>>	997	588960	16077609	ydfI	BSU05420	-	COG2197TK	two-component response regulator [YdfH]	NO
TTGGCATGATGCTTGTT	0.610294	0.85567	-	2418902	2418919	gi|255767013|ref|NC_000964.3| Bacillus subtilis subsp. subtilis str. 168, complete genome	NC_000964	B	<<	998	2417181	255767498	resD	BSU23120	-	COG0745TK	two-component response regulator	NO
CTGGCACACTTCTTGCA	0.676471	0.948454	+	878946	878963	gi|255767013|ref|NC_000964.3| Bacillus subtilis subsp. subtilis str. 168, complete genome	NC_000964	B	>>	1045	880007	16077874	acoB	BSU08070	-	COG0022C	acetoin dehydrogenase E1 component (TPP-dependent beta subunit)	NO
TTGGCACAGGAGCTGCC	0.610294	0.85567	-	2145428	2145445	gi|255767013|ref|NC_000964.3| Bacillus subtilis subsp. subtilis str. 168, complete genome	NC_000964	B	<<	1078	2143660	16079031	yodS	BSU19730	-	COG1788I	putative aminoacyloate CoA-transferase	NO
TTGGCACTGCTCATGCT	0.617647	0.865979	+	56581	56598	gi|255767013|ref|NC_000964.3| Bacillus subtilis subsp. subtilis str. 168, complete genome	NC_000964	B	>>	1148	57745	16077119	prs	BSU00510	-	COG0462FE	ribose-phosphate pyrophosphokinase	NO
CTGGCACGTAGTTAGCC	0.610294	0.85567	+	3178111	3178128	gi|255767013|ref|NC_000964.3| Bacillus subtilis subsp. subtilis str. 168, complete genome	NC_000964	A	>>	1179	3179306	16080151	thiT	BSU30990	-	COG3859S	thiamin permease	NO
TTGGCATCGTTTTTGCA	0.625	0.876289	+	1939352	1939369	gi|255767013|ref|NC_000964.3| Bacillus subtilis subsp. subtilis str. 168, complete genome	NC_000964	B	>>	1257	1940625	50812243	eglS	BSU18130	-	COG2730G	endo-1,4-beta-glucanase	NO
CTGGCCCGTACACTGCT	0.610294	0.85567	+	652786	652803	gi|255767013|ref|NC_000964.3| Bacillus subtilis subsp. subtilis str. 168, complete genome	NC_000964	B	>>	1269	654071	255767154	ydzU	BSU06048	-	-	hypothetical protein	NO
TTGCCACGGCGATTGCC	0.610294	0.85567	+	884329	884346	gi|255767013|ref|NC_000964.3| Bacillus subtilis subsp. subtilis str. 168, complete genome	NC_000964	B	>>	1284	885629	16077878	sspH	BSU08110	-	-	acid-soluble spore protein H	NO
CCGGCACGGAATTTGTT	0.610294	0.85567	+	3237404	3237421	gi|255767013|ref|NC_000964.3| Bacillus subtilis subsp. subtilis str. 168, complete genome	NC_000964	B	>>	1331	3238751	16080205	yufM	BSU31530	-	COG4565KT	two-component response regulator [YufL]	NO
TTGGCAATGATATTGCA	0.610294	0.85567	-	3062677	3062694	gi|255767013|ref|NC_000964.3| Bacillus subtilis subsp. subtilis str. 168, complete genome	NC_000964	B	<<	1388	3060674	255767685	ytmP	BSU29920	-	COG0510M	putative kinase/phosphotransferase	NO
CTGGGACAGACCTTGCA	0.625	0.876289	+	555111	555128	gi|255767013|ref|NC_000964.3| Bacillus subtilis subsp. subtilis str. 168, complete genome	NC_000964	B	>>	1435	556562	255767140	ydzM	BSU05099	-	-	hypothetical protein	NO
TTGGCATCCCGGTTGCT	0.632353	0.886598	+	892429	892446	gi|255767013|ref|NC_000964.3| Bacillus subtilis subsp. subtilis str. 168, complete genome	NC_000964	B	>>	1459	893904	16077888	malQ	BSU08210	-	COG1132V	maltose and maltodextrin ABC transporter subunit (ATP-binding protein)	NO
TTGGCACAGAACTTGCA	0.676471	0.948454	-	4145566	4145583	gi|255767013|ref|NC_000964.3| Bacillus subtilis subsp. subtilis str. 168, complete genome	NC_000964	B	<<	1487	4142675	16081085	rocE	BSU40330	-	COG0833E	arginine/ornithine/gamma-aminobutyrate permease	NO
CTGGTACGGATCTTGCA	0.639706	0.896907	-	3882113	3882130	gi|255767013|ref|NC_000964.3| Bacillus subtilis subsp. subtilis str. 168, complete genome	NC_000964	B	<<	1599	3878966	16080830	rocA	BSU37780	-	COG1012C	1-pyrroline-5-carboxylate dehydrogenase	NO
ATGGCATGATTCTTGCA	0.632353	0.886598	-	3880563	3880580	gi|255767013|ref|NC_000964.3| Bacillus subtilis subsp. subtilis str. 168, complete genome	NC_000964	B	<<	1670	3877192	16080829	rocB	BSU37770	-	COG4187E	putative N-deacylase involved in arginine and ornithine utilization	NO
CTGGCCCGCCGGGTGCT	0.610294	0.85567	+	1944436	1944453	gi|255767013|ref|NC_000964.3| Bacillus subtilis subsp. subtilis str. 168, complete genome	NC_000964	B	>>	1797	1946249	16078878	yngA	BSU18170	-	COG2246S	putative conserved membrane protein	NO
CTGGCACGTAGTTAGCC	0.610294	0.85567	-	947209	947226	gi|255767013|ref|NC_000964.3| Bacillus subtilis subsp. subtilis str. 168, complete genome	NC_000964	B	<<	1896	944959	50812203	ygzB	BSU08740	-	-	hypothetical protein	NO
TTGGCGCATCTATTGCT	0.625	0.876289	-	1409372	1409389	gi|255767013|ref|NC_000964.3| Bacillus subtilis subsp. subtilis str. 168, complete genome	NC_000964	B	<<	2079	1406357	16078406	ykoV	BSU13410	-	COG1273S	ATP-dependent DNA ligase subunit	NO
GCGGCACGCCCATTGCA	0.625	0.876289	+	2012191	2012208	gi|255767013|ref|NC_000964.3| Bacillus subtilis subsp. subtilis str. 168, complete genome	NC_000964	B	>>	2572	2014779	255767435	gltC	BSU18460	-	COG0583K	transcriptional regulator (LysR family)	NO
CTGGCACGAACATTGCA	0.691176	0.969072	-	1993336	1993353	gi|255767013|ref|NC_000964.3| Bacillus subtilis subsp. subtilis str. 168, complete genome	NC_000964	B	<<	3088	1982565	16078894	ppsB	BSU18330	-	COG1020Q	plipastatin synthetase	NO
ATGTCACGGATATTGCT	0.625	0.876289	-	4026799	4026816	gi|255767013|ref|NC_000964.3| Bacillus subtilis subsp. subtilis str. 168, complete genome	NC_000964	B	<<	3316	4023054	16080973	yxxG	BSU39220	-	-	hypothetical protein	NO
CTGGCACGGTTGTTGCG	0.676471	0.948454	+	1599938	1599955	gi|255767013|ref|NC_000964.3| Bacillus subtilis subsp. subtilis str. 168, complete genome	NC_000964	B	>>	3825	1603779	16078595	spoIIGA	BSU15310	-	-	protease processing pro-sigma-E	NO
GTGGCAGGTGCTTTGCT	0.632353	0.886598	+	29883	29900	gi|255767013|ref|NC_000964.3| Bacillus subtilis subsp. subtilis str. 168, complete genome	NC_000964	B	>>	5632	35531	16077092	csfB	BSU00240	-	-	forespore-specific protein	NO
CTGGCACGTAGTTAGCC	0.610294	0.85567	-	167012	167029	gi|255767013|ref|NC_000964.3| Bacillus subtilis subsp. subtilis str. 168, complete genome	NC_000964	A	<<	6468	159779	16077225	ybaN	BSU01570	-	COG0726G	polysaccharide deacetylase involved in sporulation	NO
CTGGCATATGGTTTGCT	0.654412	0.917526	-	3287593	3287610	gi|255767013|ref|NC_000964.3| Bacillus subtilis subsp. subtilis str. 168, complete genome	NC_000964	B	<<	7089	3280294	255767731	ybdZ	BSU31959	-	COG3251S	hypothetical protein	NO
TTGGCACGGCATTTACG	0.610294	0.85567	-	1973340	1973357	gi|255767013|ref|NC_000964.3| Bacillus subtilis subsp. subtilis str. 168, complete genome	NC_000964	B	<<	9302	1960198	16078891	ppsE	BSU18300	-	COG1020Q	plipastatin synthetase	NO
CTGGCACGTAGTTAGCC	0.610294	0.85567	-	172011	172028	gi|255767013|ref|NC_000964.3| Bacillus subtilis subsp. subtilis str. 168, complete genome	NC_000964	A	<<	11467	159779	16077225	ybaN	BSU01570	-	COG0726G	polysaccharide deacetylase involved in sporulation	NO

## Sheet: Escherichia coli MG1655 
	table sorted on distance promoter to downstream gene and relative orientation
	grey background indicates that orientation is correct but that distance is not between -50 and +300 upstream of gene
	green entries indicate promoter score >90% of maximum
	Control: in yellow all entries with established promoter from Reitzer and Schneider (2001) Microbiol Mol Biol Rev. Sep;65(3):422-44, Review.
	hydN and YgjG are missing and fdhF and argT promoter score only 80% (these four also score very low in search by Reitzer and Schneider)					_	2 out of 16 are missing; 2 score 80% in reference these 4 are also missing; in ref they score less than 75%
	Putative regulon members also reported by Reitzer and Schneider (2001) Microbiol Mol Biol Rev. Sep;65(3):422-44, Review. and RegulonDB in orange (ChaC , PotF score too low; also score low in refs )
	new putative regulon member in turquoise						score >88%
															regulon members in Zhao et al. Nucleic Acids Res. 2010, 38:1273
															in line with previous experimental evidence (Table I) 12 score>85%; 4 score between 80% and 85%; 2 not found	insB associated promoter scores 85%
															new experimental evidence (Table II) 6 score>85%; 14 score between 80% and 85%; 2 not found	many of the newly found genes in functional units with other genes or spaced differently
	match seq	score/matrix	score/max score	strand	start pos	stop pos	sequence title	nc file	gene number	gene direction	gene distance	start pos	PID	gene	synonym	code	COG	product	overlapping
RegulonDB; Reitzer and Schneider	CTGGCACAGTTGTTGCT	0.698529	0.979381	-	3598847	3598864	gi|49175990|ref|NC_000913.2| Escherichia coli str. K-12 substr. MG1655 chromosome, complete genome	NC_000913	A	<<	40	3597952	16131333	rpoH	b3461	-	COG0568K	RNA polymerase, sigma 32 (sigma H) factor	NO
RegulonDB; Reitzer and Schneider;Zhao et al. Nucleic Acids Res. 2010, 38:1273	CTGGCACAATTATTGCT	0.691176	0.969072	+	2848622	2848639	gi|49175990|ref|NC_000913.2| Escherichia coli str. K-12 substr. MG1655 chromosome, complete genome	NC_000913	A	>>	31	2848669	16130633	hypA	b2726	-	COG0375R	protein involved in nickel insertion into hydrogenases 3	NO
RegulonDB; Reitzer and Schneider;Zhao et al. Nucleic Acids Res. 2010, 38:1273	CTGGCACGACGGTTGCA	0.691176	0.969072	-	3556140	3556157	gi|49175990|ref|NC_000913.2| Escherichia coli str. K-12 substr. MG1655 chromosome, complete genome	NC_000913	A	<<	38	3554875	16131295	rtcB	b3421	-	COG1690S	conserved protein	NO
RegulonDB; Reitzer and Schneider;Zhao et al. Nucleic Acids Res. 2010, 38:1273	CTGGCACACCGCTTGCA	0.676471	0.948454	+	471753	471770	gi|49175990|ref|NC_000913.2| Escherichia coli str. K-12 substr. MG1655 chromosome, complete genome	NC_000913	A	>>	53	471822	16128435	glnK	b0450	-	COG0347E	nitrogen assimilation regulatory protein for GlnL, GlnE, and AmtB	NO
	TTGGCACATCTATTGCT	0.676471	0.948454	-	688451	688468	gi|49175990|ref|NC_000913.2| Escherichia coli str. K-12 substr. MG1655 chromosome, complete genome	NC_000913	A	<<	214	687220	16128639	insH	b0656	-	COG3039L	IS5 transposase and trans-activator	NO
RegulonDB; Reitzer and Schneider;Zhao et al. Nucleic Acids Res. 2010, 38:1273	GTGGCACACCCCTTGCT	0.669118	0.938144	+	347843	347860	gi|49175990|ref|NC_000913.2| Escherichia coli str. K-12 substr. MG1655 chromosome, complete genome	NC_000913	A	>>	47	347906	16128316	prpB	b0331	-	COG2513G	2-methylisocitrate lyase	NO
RegulonDB; Reizer and Schneider;Zhao et al. Nucleic Acids Res. 2010, 38:1273	CTGGCACTCCCCTTGCT	0.669118	0.938144	+	2321407	2321424	gi|49175990|ref|NC_000913.2| Escherichia coli str. K-12 substr. MG1655 chromosome, complete genome	NC_000913	A	>>	46	2321469	16130158	atoD	b2221	-	COG1788I	acetyl-CoA:acetoacetyl-CoA transferase, alpha subunit	NO
	CTGGCGCAGCGTTTGCT	0.647059	0.907216	+	518642	518659	gi|49175990|ref|NC_000913.2| Escherichia coli str. K-12 substr. MG1655 chromosome, complete genome	NC_000913	B	>>	299	518957	16128479	ybbA	b0495	-	COG4181Q	predicted transporter subunit: ATP-binding component of ABC superfamily	NO
RegulonDB; Reitzer and Schneider	TTGGCAGGTTAATTGCT	0.647059	0.907216	-	815926	815943	gi|49175990|ref|NC_000913.2| Escherichia coli str. K-12 substr. MG1655 chromosome, complete genome	NC_000913	A	<<	55	814962	16128748	ybhK	b0780	-	COG0391S	predicted transferase with NAD(P)-binding Rossmann-fold domain	NO
RegulonDB; Reizer and Schneider;Zhao et al. Nucleic Acids Res. 2010, 38:1273	CTGGCACGAACCCTGCA	0.647059	0.907216	-	1830079	1830096	gi|49175990|ref|NC_000913.2| Escherichia coli str. K-12 substr. MG1655 chromosome, complete genome	NC_000913	A	<<	72	1828786	16129702	astC	b1748	-	COG4992E	succinylornithine transaminase, PLP-dependent	NO
RegulonDB; Reitzer and Schneider	ATGGCATGAGAGTTGCT	0.647059	0.907216	+	1864812	1864829	gi|49175990|ref|NC_000913.2| Escherichia coli str. K-12 substr. MG1655 chromosome, complete genome	NC_000913	A	>>	104	1864932	16129737	yeaG	b1783	-	COG2766T	protein kinase, function unknown; autokinase	NO
RegulonDB; Reitzer and Schneider;Zhao et al. Nucleic Acids Res. 2010, 38:1273	CTGGCAAGCATCTTGCA	0.647059	0.907216	-	2060013	2060030	gi|49175990|ref|NC_000913.2| Escherichia coli str. K-12 substr. MG1655 chromosome, complete genome	NC_000913	A	<<	55	2059040	16129930	nac	b1988	-	COG0583K	DNA-binding transcriptional dual regulator of nitrogen assimilation	NO
RegulonDB; Reitzer and Schneider; Zhao et al. 2	CTGGCACGCAATCTGCA	0.647059	0.907216	+	2830434	2830451	gi|49175990|ref|NC_000913.2| Escherichia coli str. K-12 substr. MG1655 chromosome, complete genome	NC_000913	A	>>	48	2830498	16130617	norV	b2710	-	COG0426C	anaerobic nitric oxide reductase flavorubredoxin	NO
	TTGGCACGGCAATTGAT	0.647059	0.907216	-	3683846	3683863	gi|49175990|ref|NC_000913.2| Escherichia coli str. K-12 substr. MG1655 chromosome, complete genome	NC_000913	B	<<	204	3681653	226524755	yhjK	b3529	-	COG2200T	predicted diguanylate cyclase	NO	Reyes et al. Biochem. J. 1998 331:897
RegulonDB; Reitzer and Schneider;Zhao et al. Nucleic Acids Res. 2010, 38:1273	TTGGCACAGATTTCGCT	0.647059	0.907216	-	4056141	4056158	gi|49175990|ref|NC_000913.2| Escherichia coli str. K-12 substr. MG1655 chromosome, complete genome	NC_000913	A	<<	83	4054648	16131710	glnA	b3870	-	COG0174E	glutamine synthetase	NO
	CTGGTACAGCCTTTGCT	0.639706	0.896907	-	864641	864658	gi|49175990|ref|NC_000913.2| Escherichia coli str. K-12 substr. MG1655 chromosome, complete genome	NC_000913	B	<<	288	863603	16128794	moeB	b0826	-	COG0476H	molybdopterin synthase sulfurylase	NO
	TTGCCACGCTCATTGCT	0.639706	0.896907	-	3079958	3079975	gi|49175990|ref|NC_000913.2| Escherichia coli str. K-12 substr. MG1655 chromosome, complete genome	NC_000913	B	<<	300	3077666	49176286	tktA	b2935	-	COG0021G	transketolase 1, thiamin-binding	NO
RegulonDB; Reitzer and Schneider;Zhao et al. Nucleic Acids Res. 2010, 38:1273	TTGGCACGGAAGATGCA	0.639706	0.896907	-	4199747	4199764	gi|49175990|ref|NC_000913.2| Escherichia coli str. K-12 substr. MG1655 chromosome, complete genome	NC_000913	A	<<	35	4199286	90111674	zraP	b4002	-	COG3678UNTP	Zn-binding periplasmic protein	NO
RegulonDB; Reitzer and Schneider;Zhao et al. Nucleic Acids Res. 2010, 38:1273	CTGGCACGATTTTTTCA	0.632353	0.886598	-	847282	847299	gi|49175990|ref|NC_000913.2| Escherichia coli str. K-12 substr. MG1655 chromosome, complete genome	NC_000913	A	<<	54	846481	16128779	glnH	b0811	-	COG0834ET	glutamine transporter subunit	NO
motility related	TTGGCACGGTTTTTTCA	0.632353	0.886598	+	1869763	1869780	gi|49175990|ref|NC_000913.2| Escherichia coli str. K-12 substr. MG1655 chromosome, complete genome	NC_000913	B	>>	286	1870065	90111331	yeaJ	b1786	-	COG2199T	predicted diguanylate cyclase	NO	Pesavento C, et al. Genes Dev, 2008 Sep 1. PMID 18765794.				Inverse regulatory coordination of motility and curli-mediated adhesion in Escherichia coli. Pesavento C, et al. Genes Dev, 2008 Sep 1. PMID 18765794.
this is the GlmY regulatory site	TTGGCACAGTTACTGCA	0.632353	0.886598	-	2689374	2689391	gi|49175990|ref|NC_000913.2| Escherichia coli str. K-12 substr. MG1655 chromosome, complete genome	NC_000913	A	<<	253	2687693	90111458	glrK	b2556	-	COG0642T	Sensor protein kinase regulating glmY sRNA in two-component system with response regulator GlrR	NO	Gopel et al Nucl. Acids. Res. 2010 Oct 21				actually precedes glmY (b4444)
RegulonDB; Reitzer and Schneider;Zhao et al. Nucleic Acids Res. 2010, 38:1273	TTGGCACAAAAAATGCT	0.632353	0.886598	-	2848494	2848511	gi|49175990|ref|NC_000913.2| Escherichia coli str. K-12 substr. MG1655 chromosome, complete genome	NC_000913	A	<<	36	2847996	16130632	hycA	b2725	-	-	regulator of the transcriptional regulator FhlA	NO
	CTGGCACACTTATTGTT	0.632353	0.886598	+	3004177	3004194	gi|49175990|ref|NC_000913.2| Escherichia coli str. K-12 substr. MG1655 chromosome, complete genome	NC_000913	A	>>	91	3004284	49176276	ygeW	b2870	-	COG0078E	predicted carbamoyltransferase	NO	Naumoff DG, et al. BMC Genomics, 2004 Aug 2. PMID 15287962.				Retrieving sequences of enzymes experimentally characterized but erroneously annotated : the case of the putrescine carbamoyltransferase. Naumoff DG, et al. BMC Genomics, 2004 Aug 2. PMID 15287962.
	ATGGCCCGCGCATTGCT	0.632353	0.886598	+	3535203	3535220	gi|49175990|ref|NC_000913.2| Escherichia coli str. K-12 substr. MG1655 chromosome, complete genome	NC_000913	B	>>	188	3535407	90111588	yhgF	b3407	-	COG2183K	predicted transcriptional accessory protein	NO
RegulonDB; Reitzer and Schneider; Zhao et al. 2	CTGGCATCCGCTTTGCA	0.625	0.876289	-	1073263	1073280	gi|49175990|ref|NC_000913.2| Escherichia coli str. K-12 substr. MG1655 chromosome, complete genome	NC_000913	A	<<	28	1072086	49176071	rutA	b1012	-	COG2141C	predicted monooxygenase	NO
Reitzer and Schneider; not RegulonDB	CTGGCAATAGATTTGCT	0.625	0.876289	+	1328854	1328871	gi|49175990|ref|NC_000913.2| Escherichia coli str. K-12 substr. MG1655 chromosome, complete genome	NC_000913	A	>>	202	1329072	16129235	topA	b1274	-	COG0550L	DNA topoisomerase I, omega subunit	NO
RegulonDB; Reitzer and Schneider;Zhao et al. Nucleic Acids Res. 2010, 38:1273	TTGGCACGCAAATTGTA	0.625	0.876289	+	1366035	1366052	gi|49175990|ref|NC_000913.2| Escherichia coli str. K-12 substr. MG1655 chromosome, complete genome	NC_000913	A	>>	52	1366103	16129265	pspA	b1304	-	COG1842KT	regulatory protein for phage-shock-protein operon	NO
	CTGGCACGGTTGGTGCG	0.625	0.876289	-	1718808	1718825	gi|49175990|ref|NC_000913.2| Escherichia coli str. K-12 substr. MG1655 chromosome, complete genome	NC_000913	A	<<	-42	1718414	90111310	slyA	b1642	-	COG1846K	DNA-binding transcriptional activator	YES
	CTGGCCCGCCTTTTGCG	0.625	0.876289	+	2176633	2176650	gi|49175990|ref|NC_000913.2| Escherichia coli str. K-12 substr. MG1655 chromosome, complete genome	NC_000913	A	>>	194	2176843	16130036	yegT	b2098	-	-	predicted nucleoside transporter, pfam03825 family	NO
	CTGGCCCCCTGTTTGCT	0.625	0.876289	-	2515920	2515937	gi|49175990|ref|NC_000913.2| Escherichia coli str. K-12 substr. MG1655 chromosome, complete genome	NC_000913	A	<<	65	2513665	90111428	yfeA	b2395	-	COG2200T	predicted diguanylate cyclase	NO
	CTGGCACGCCAGCTGCG	0.625	0.876289	-	3122406	3122423	gi|49175990|ref|NC_000913.2| Escherichia coli str. K-12 substr. MG1655 chromosome, complete genome	NC_000913	B	<<	152	3121849	16130877	glcG	b2977	-	COG3193R	conserved protein	NO
	CTGGCAACCTGCTTGCT	0.625	0.876289	+	3156682	3156699	gi|49175990|ref|NC_000913.2| Escherichia coli str. K-12 substr. MG1655 chromosome, complete genome	NC_000913	A	>>	-50	3156649	16130912	yqhH	b3014	-	COG4238M	outer membrane lipoprotein, Lpp paralog	YES
	CTGGCACAAGCGATGCA	0.625	0.876289	-	3348108	3348125	gi|49175990|ref|NC_000913.2| Escherichia coli str. K-12 substr. MG1655 chromosome, complete genome	NC_000913	B	<<	276	3347103	16131098	mtgA	b3208	-	COG0744M	biosynthetic peptidoglycan transglycosylase	NO
	CAGGCACTGGATTTGCT	0.625	0.876289	+	4445879	4445896	gi|49175990|ref|NC_000913.2| Escherichia coli str. K-12 substr. MG1655 chromosome, complete genome	NC_000913	B	>>	22	4445917	16132044	ytfP	b4222	-	COG2105S	conserved protein, UPF0131 family	NO
	CTGGCATGGAGCCTGCA	0.625	0.876289	+	2370316	2370333	gi|49175990|ref|NC_000913.2| Escherichia coli str. K-12 substr. MG1655 chromosome, complete genome	NC_000913	B	>>	247	2370579	94541119	arnE	b4544	-	-	undecaprenyl phosphate-alpha-L-ara4N exporter; flippase ArnEF subunit	NO
RegulonDB; Reitzer and Schneider	AGGGCACGGTTTTTGCA	0.617647	0.865979	-	1308558	1308575	gi|49175990|ref|NC_000913.2| Escherichia coli str. K-12 substr. MG1655 chromosome, complete genome	NC_000913	A	<<	264	1307040	16129211	kch	b1250	-	COG0569P	voltage-gated potassium channel	NO
	CTGGCGCGACGATTGCC	0.617647	0.865979	+	2807442	2807459	gi|49175990|ref|NC_000913.2| Escherichia coli str. K-12 substr. MG1655 chromosome, complete genome	NC_000913	A	>>	181	2807639	16130594	ygaZ	b2682	-	COG1296E	probable L-valine exporter, norvaline resistance	NO
	CTGGCAACGTTGTTGCA	0.617647	0.865979	+	4615047	4615064	gi|49175990|ref|NC_000913.2| Escherichia coli str. K-12 substr. MG1655 chromosome, complete genome	NC_000913	B	>>	283	4615346	16132198	deoC	b4381	-	COG0274F	2-deoxyribose-5-phosphate aldolase, NAD(P)-linked	NO
Zhao et al. 2	CTGGCAAGGGCGTTTCT	0.610294	0.85567	-	333922	333939	gi|49175990|ref|NC_000913.2| Escherichia coli str. K-12 substr. MG1655 chromosome, complete genome	NC_000913	B	<<	264	332725	16128301	yahB	b0316	-	COG0583K	predicted DNA-bindng transcriptional regulator	NO
	GCGGCACGGGCATTGCC	0.610294	0.85567	-	594903	594920	gi|49175990|ref|NC_000913.2| Escherichia coli str. K-12 substr. MG1655 chromosome, complete genome	NC_000913	B	<<	236	593983	16128554	cusR	b0571	-	COG0745TK	DNA-binding response regulator in two-component regulatory system with CusS	NO
	CTGGCGCAGGAATTGCC	0.610294	0.85567	-	1353627	1353644	gi|49175990|ref|NC_000913.2| Escherichia coli str. K-12 substr. MG1655 chromosome, complete genome	NC_000913	B	<<	132	1352529	16129254	sapB	b1293	-	COG4168V	antimicrobial peptide transport ABC transporter permease	NO
	CTGGCAGGAGGAATGCT	0.610294	0.85567	+	1513356	1513373	gi|49175990|ref|NC_000913.2| Escherichia coli str. K-12 substr. MG1655 chromosome, complete genome	NC_000913	B	>>	230	1513602	16129403	prr	b1444	-	COG1012C	gamma-aminobutyraldehyde dehydrogenase	NO
	CTGGCACTTGGAGTGCT	0.610294	0.85567	-	1864462	1864479	gi|49175990|ref|NC_000913.2| Escherichia coli str. K-12 substr. MG1655 chromosome, complete genome	NC_000913	A	<<	-36	1863750	16129736	mipA	b1782	-	COG3713M	scaffolding protein for murein synthesizing machinery	YES
	CTGGCAAGCGGCGTGCT	0.610294	0.85567	-	1921996	1922013	gi|49175990|ref|NC_000913.2| Escherichia coli str. K-12 substr. MG1655 chromosome, complete genome	NC_000913	B	<<	265	1921389	16129792	yebY	b1839	-	-	predicted protein	NO
	TTGGCGCGCTGTTTGCG	0.610294	0.85567	+	2027591	2027608	gi|49175990|ref|NC_000913.2| Escherichia coli str. K-12 substr. MG1655 chromosome, complete genome	NC_000913	A	>>	-45	2027563	16129905	yedA	b1959	-	-	inner membrane protein, predicted transporter, DMT superfamily	YES
	CTGGCACGACATTTTCG	0.610294	0.85567	-	2063334	2063351	gi|49175990|ref|NC_000913.2| Escherichia coli str. K-12 substr. MG1655 chromosome, complete genome	NC_000913	B	<<	87	2062503	16129933	cobS	b1992	-	COG0368H	cobalamin synthase	NO
	CTGGCGCAGATCTTGCG	0.610294	0.85567	-	2374863	2374880	gi|49175990|ref|NC_000913.2| Escherichia coli str. K-12 substr. MG1655 chromosome, complete genome	NC_000913	B	<<	21	2373984	16130197	menB	b2262	-	COG0447H	dihydroxynaphthoic acid synthetase	NO
	CCGGCACGCGATGTGCT	0.610294	0.85567	-	3050396	3050413	gi|49175990|ref|NC_000913.2| Escherichia coli str. K-12 substr. MG1655 chromosome, complete genome	NC_000913	B	<<	56	3049137	16130808	visC	b2906	-	COG0654HC	predicted oxidoreductase with FAD/NAD(P)-binding domain	NO
	CTGGCACGCCAGTTGAC	0.610294	0.85567	+	3344435	3344452	gi|49175990|ref|NC_000913.2| Escherichia coli str. K-12 substr. MG1655 chromosome, complete genome	NC_000913	B	>>	149	3344600	16131094	ptsN	b3204	-	COG1762GT	sugar-specific enzyme IIA component of PTS	NO
	CTGGCAGGAAAATGGCT	0.610294	0.85567	+	3435983	3436000	gi|49175990|ref|NC_000913.2| Escherichia coli str. K-12 substr. MG1655 chromosome, complete genome	NC_000913	A	>>	47	3436046	16131170	mscL	b3291	-	COG1970M	mechanosensitive channel protein, high conductance	NO
	CTGACCCGGTGGTTGCT	0.610294	0.85567	-	3693234	3693251	gi|49175990|ref|NC_000913.2| Escherichia coli str. K-12 substr. MG1655 chromosome, complete genome	NC_000913	A	<<	-27	3690641	90111609	bcsA	b3533	-	COG1215M	cellulose synthase, catalytic subunit	YES
	CTGGCACGCTGTTTGTG	0.610294	0.85567	-	3832846	3832863	gi|49175990|ref|NC_000913.2| Escherichia coli str. K-12 substr. MG1655 chromosome, complete genome	NC_000913	B	<<	285	3830242	16131527	yicI	b3656	-	COG1501G	predicted alpha-glucosidase	NO
	CTGGCAGAACAATTGCC	0.610294	0.85567	-	3875196	3875213	gi|49175990|ref|NC_000913.2| Escherichia coli str. K-12 substr. MG1655 chromosome, complete genome	NC_000913	B	<<	220	3874163	16131565	yidA	b3697	-	COG0561R	sugar phosphate phosphatase; substrates include erythrose 4-P and mannose 1-P phosphatase	NO
	ATGGCACGTTACTTTCT	0.610294	0.85567	+	4008251	4008268	gi|49175990|ref|NC_000913.2| Escherichia coli str. K-12 substr. MG1655 chromosome, complete genome	NC_000913	A	>>	-45	4008223	49176424	yigL	b3826	-	COG0561R	predicted hydrolase	YES
	CTGGGACGGAAGTCGCT	0.610294	0.85567	+	3582114	3582131	gi|49175990|ref|NC_000913.2| Escherichia coli str. K-12 substr. MG1655 chromosome, complete genome	NC_000913	B	>>	297	3582427	145698318	yrhD	b4612	-	-	hypothetical protein	NO
	TTGGCGCGTTTCTTGCG	0.602941	0.845361	-	485010	485027	gi|49175990|ref|NC_000913.2| Escherichia coli str. K-12 substr. MG1655 chromosome, complete genome	NC_000913	B	<<	166	483650	16128447	acrA	b0463	-	COG0845M	multidrug efflux system	NO
	CCGTCACGCTACTTGCT	0.602941	0.845361	-	620549	620566	gi|49175990|ref|NC_000913.2| Escherichia coli str. K-12 substr. MG1655 chromosome, complete genome	NC_000913	B	<<	137	619419	16128572	fepG	b0589	-	COG4779P	iron-enterobactin transporter subunit	NO
	CTGGCACTTATTTTGTT	0.602941	0.845361	+	1489710	1489727	gi|49175990|ref|NC_000913.2| Escherichia coli str. K-12 substr. MG1655 chromosome, complete genome	NC_000913	A	>>	-26	1489701	16129378	ydcA	b1419	-	-	predicted protein	YES
RegulonDB; Zhao et al. 2	TTGGCTCGTACCTTGCC	0.602941	0.845361	+	2585542	2585559	gi|49175990|ref|NC_000913.2| Escherichia coli str. K-12 substr. MG1655 chromosome, complete genome	NC_000913	A	>>	59	2585617	16130395	acrD	b2470	-	COG0841V	aminoglycoside/multidrug efflux system	NO
	CTGGCAGATGATTTGCG	0.602941	0.845361	-	2956957	2956974	gi|49175990|ref|NC_000913.2| Escherichia coli str. K-12 substr. MG1655 chromosome, complete genome	NC_000913	A	<<	50	2954018	16130725	ptrA	b2821	-	COG1025O	protease III	NO
	GTGGCGCGGACGTTGCG	0.602941	0.845361	-	3056730	3056747	gi|49175990|ref|NC_000913.2| Escherichia coli str. K-12 substr. MG1655 chromosome, complete genome	NC_000913	B	<<	297	3055200	16130814	serA	b2913	-	COG0111HE	D-3-phosphoglycerate dehydrogenase	NO
	TTGGCACTACGCTTTCT	0.602941	0.845361	-	3368594	3368611	gi|49175990|ref|NC_000913.2| Escherichia coli str. K-12 substr. MG1655 chromosome, complete genome	NC_000913	B	<<	221	3367497	90111558	nanK	b3222	-	COG1940KG	N-acetylmannosamine kinase	NO
RegulonDB; Reitzer and Schneider;Zhao et al. Nucleic Acids Res. 2010, 38:1273	ATGGCATGATTTCTGCT	0.602941	0.845361	+	4199901	4199918	gi|49175990|ref|NC_000913.2| Escherichia coli str. K-12 substr. MG1655 chromosome, complete genome	NC_000913	A	>>	32	4199949	16131833	zraS	b4003	-	COG0642T	sensory histidine kinase in two-component regulatory system with ZraR	NO
	CTGGCAGGAAACTTTCT	0.602941	0.845361	-	4323404	4323421	gi|49175990|ref|NC_000913.2| Escherichia coli str. K-12 substr. MG1655 chromosome, complete genome	NC_000913	B	<<	215	4322400	16131932	phnC	b4106	-	COG3638P	phosphonate/organophosphate ester transporter subunit	NO
	CTGTCACGGTTAATGCT	0.602941	0.845361	-	4331486	4331503	gi|49175990|ref|NC_000913.2| Escherichia coli str. K-12 substr. MG1655 chromosome, complete genome	NC_000913	B	<<	190	4330204	16131938	basS	b4112	-	COG0642T	sensory histidine kinase in two-component regulatory system with BasR	NO
	CTGGCAGATATTTTGCC	0.602941	0.845361	+	4404020	4404037	gi|49175990|ref|NC_000913.2| Escherichia coli str. K-12 substr. MG1655 chromosome, complete genome	NC_000913	A	>>	177	4404213	16132000	nsrR	b4178	-	COG1959K	nitric oxide-sensitive repressor for NO regulon	NO
	CTGGCATCACACTTGCG	0.602941	0.845361	-	4437367	4437384	gi|49175990|ref|NC_000913.2| Escherichia coli str. K-12 substr. MG1655 chromosome, complete genome	NC_000913	A	<<	81	4436731	16132038	ytfJ	b4216	-	COG3054R	predicted transcriptional regulator	NO
	CTGGCACTGCTGCTGCG	0.595588	0.835052	-	81030	81047	gi|49175990|ref|NC_000913.2| Escherichia coli str. K-12 substr. MG1655 chromosome, complete genome	NC_000913	B	<<	165	79464	16128066	leuC	b0072	-	COG0065E	3-isopropylmalate dehydratase large subunit	NO
	TTGTCATGAATTTTGCA	0.595588	0.835052	+	455720	455737	gi|49175990|ref|NC_000913.2| Escherichia coli str. K-12 substr. MG1655 chromosome, complete genome	NC_000913	A	>>	165	455901	16128422	clpP	b0437	-	COG0740OU	proteolytic subunit of ClpA-ClpP and ClpX-ClpP ATP-dependent serine proteases	NO
	TTGGTACGGTACTGGCT	0.595588	0.835052	+	795536	795553	gi|49175990|ref|NC_000913.2| Escherichia coli str. K-12 substr. MG1655 chromosome, complete genome	NC_000913	B	>>	225	795777	16128733	modC	b0765	-	COG4148P	molybdate transporter subunit	NO
	GTGGCACGGTGTTTACC	0.595588	0.835052	-	828494	828511	gi|49175990|ref|NC_000913.2| Escherichia coli str. K-12 substr. MG1655 chromosome, complete genome	NC_000913	B	<<	289	826468	90111168	ybhF	b0794	-	COG1131V	fused predicted transporter subunits of ABC superfamily: ATP-binding components	NO
Zhao et al. 2	TTGGCACACAGCTGGCG	0.595588	0.835052	-	1401387	1401404	gi|49175990|ref|NC_000913.2| Escherichia coli str. K-12 substr. MG1655 chromosome, complete genome	NC_000913	B	<<	107	1399834	16129298	abgB	b1337	-	COG1473R	predicted peptidase, aminobenzoyl-glutamate utilization protein	NO
	CTGGCACGCGAGATGAT	0.595588	0.835052	-	1815239	1815256	gi|49175990|ref|NC_000913.2| Escherichia coli str. K-12 substr. MG1655 chromosome, complete genome	NC_000913	B	<<	79	1814410	16129687	chbG	b1733	-	COG3394S	conserved protein, UPF0249 family	NO
	CTGGCACCTTGGGTGCA	0.595588	0.835052	-	2458976	2458993	gi|49175990|ref|NC_000913.2| Escherichia coli str. K-12 substr. MG1655 chromosome, complete genome	NC_000913	A	<<	19	2458672	90111421	yfcZ	b2343	-	COG3691S	conserved protein, UPF0381 family	NO
	CTGGCAGAGTTTCTGCA	0.595588	0.835052	-	2539976	2539993	gi|49175990|ref|NC_000913.2| Escherichia coli str. K-12 substr. MG1655 chromosome, complete genome	NC_000913	B	<<	274	2538826	90111430	cysW	b2423	-	COG4208P	sulfate/thiosulfate transporter subunit	NO
	GTGGCGCTCGGTTTGCT	0.595588	0.835052	+	2609187	2609204	gi|49175990|ref|NC_000913.2| Escherichia coli str. K-12 substr. MG1655 chromosome, complete genome	NC_000913	B	>>	276	2609479	90111446	hyfJ	b2490	-	-	predicted processing element hydrogenase 4	NO
	TTGGCATGGTCGTCGCC	0.595588	0.835052	-	2815216	2815233	gi|49175990|ref|NC_000913.2| Escherichia coli str. K-12 substr. MG1655 chromosome, complete genome	NC_000913	B	<<	253	2814534	16130601	yqaA	b2689	-	COG1238S	inner membrane protein, COG1238 family	NO
	CTGGCACGCTCGGTGAT	0.595588	0.835052	+	2837567	2837584	gi|49175990|ref|NC_000913.2| Escherichia coli str. K-12 substr. MG1655 chromosome, complete genome	NC_000913	A	>>	-38	2837546	49176263	ascF	b2715	-	COG1263G	fused cellobiose/arbutin/salicin-specific PTS enzymes: IIB component/IC component	YES
Zhao et al. 2	CTGGCCCGTCATTTTCT	0.595588	0.835052	+	2968347	2968364	gi|49175990|ref|NC_000913.2| Escherichia coli str. K-12 substr. MG1655 chromosome, complete genome	NC_000913	B	>>	79	2968442	16130736	ygdQ	b2832	-	COG0861P	inner membrane protein, UPF0053 family	NO
	CTGGCACCGCGTCTGCG	0.595588	0.835052	-	3066307	3066324	gi|49175990|ref|NC_000913.2| Escherichia coli str. K-12 substr. MG1655 chromosome, complete genome	NC_000913	B	<<	204	3065362	16130823	yggE	b2922	-	COG2968S	oxidative stress defense protein	NO
	CTGGCCCAGCAGTTGAT	0.595588	0.835052	-	3370721	3370738	gi|49175990|ref|NC_000913.2| Escherichia coli str. K-12 substr. MG1655 chromosome, complete genome	NC_000913	B	<<	124	3369106	90111559	nanT	b3224	-	COG2814G	sialic acid transporter	NO
	CTGTCGCGCAAATTGCT	0.595588	0.835052	+	3526654	3526671	gi|49175990|ref|NC_000913.2| Escherichia coli str. K-12 substr. MG1655 chromosome, complete genome	NC_000913	A	>>	21	3526691	90111585	yrfG	b3399	-	COG1011R	GMP/IMP nucleotidase	NO
	TTGGCGCGGAAATTACT	0.595588	0.835052	+	4074959	4074976	gi|49175990|ref|NC_000913.2| Escherichia coli str. K-12 substr. MG1655 chromosome, complete genome	NC_000913	B	>>	63	4075038	16131727	dtd	b3887	-	COG1490J	D-tyr-tRNA(Tyr) deacylase	NO
	TTGTCATAATCATTGCT	0.595588	0.835052	+	4175250	4175267	gi|49175990|ref|NC_000913.2| Escherichia coli str. K-12 substr. MG1655 chromosome, complete genome	NC_000913	A	>>	115	4175381	16131811	secE	b3981	-	COG0690U	preprotein translocase membrane subunit	NO
	CTTGCACTACCTTTGCA	0.595588	0.835052	-	4194905	4194922	gi|49175990|ref|NC_000913.2| Escherichia coli str. K-12 substr. MG1655 chromosome, complete genome	NC_000913	A	<<	73	4194355	16131825	rsd	b3995	-	COG3160K	stationary phase protein, binds sigma 70 RNA polymerase subunit	NO
	TTGGCATGATTCTTGTA	0.595588	0.835052	+	4260811	4260828	gi|49175990|ref|NC_000913.2| Escherichia coli str. K-12 substr. MG1655 chromosome, complete genome	NC_000913	A	>>	36	4260863	90111680	pspG	b4050	-	-	phage shock protein G	NO
	CTGGCGGACCGTTTGCT	0.595588	0.835052	-	4316138	4316155	gi|49175990|ref|NC_000913.2| Escherichia coli str. K-12 substr. MG1655 chromosome, complete genome	NC_000913	B	<<	219	4315238	16131922	phnL	b4096	-	COG4778P	carbon-phosphorus lyase complex subunit	NO
	CCGGCACCGCCGTTGCG	0.595588	0.835052	-	4318923	4318940	gi|49175990|ref|NC_000913.2| Escherichia coli str. K-12 substr. MG1655 chromosome, complete genome	NC_000913	B	<<	236	4317622	16131925	phnI	b4099	-	COG3626P	carbon-phosphorus lyase complex subunit	NO
	CTGGCACAGTTCCTGTT	0.595588	0.835052	-	4482494	4482511	gi|49175990|ref|NC_000913.2| Escherichia coli str. K-12 substr. MG1655 chromosome, complete genome	NC_000913	B	<<	190	4481860	16132081	holC	b4259	-	COG2927L	DNA polymerase III, chi subunit	NO
	CTGACAGGTGCGTTGCT	0.595588	0.835052	-	4509602	4509619	gi|49175990|ref|NC_000913.2| Escherichia coli str. K-12 substr. MG1655 chromosome, complete genome	NC_000913	B	<<	121	4508713	16132108	fecE	b4287	-	COG1120PH	KpLE2 phage-like element; iron-dicitrate transporter subunit	NO
	CTGGCGCGCAGCCTGCA	0.595588	0.835052	-	4599095	4599112	gi|49175990|ref|NC_000913.2| Escherichia coli str. K-12 substr. MG1655 chromosome, complete genome	NC_000913	B	<<	96	4598261	16132182	dnaC	b4361	-	COG1484L	DNA biosynthesis protein	NO
	TTGGCGAACATTTTGCT	0.588235	0.824742	+	95857	95874	gi|49175990|ref|NC_000913.2| Escherichia coli str. K-12 substr. MG1655 chromosome, complete genome	NC_000913	B	>>	129	96002	16128080	mraY	b0087	-	COG0472M	phospho-N-acetylmuramoyl-pentapeptide transferase	NO
	TTGGCATTCCCGTCGCT	0.588235	0.824742	-	136627	136644	gi|49175990|ref|NC_000913.2| Escherichia coli str. K-12 substr. MG1655 chromosome, complete genome	NC_000913	B	<<	162	135598	16128114	speE	b0121	-	COG0421E	spermidine synthase (putrescine aminopropyltransferase)	NO
	CTGGCACATATCCGGCT	0.588235	0.824742	+	572394	572411	gi|49175990|ref|NC_000913.2| Escherichia coli str. K-12 substr. MG1655 chromosome, complete genome	NC_000913	B	>>	184	572594	16128533	rusA	b0550	-	COG4570L	DLP12 prophage; endonuclease RUS	NO
	CTGGCACAAAAACTGGT	0.588235	0.824742	-	605307	605324	gi|49175990|ref|NC_000913.2| Escherichia coli str. K-12 substr. MG1655 chromosome, complete genome	NC_000913	B	<<	197	604741	16128562	ybdF	b0579	-	COG2315S	conserved protein	NO
	CTGGCAGAACGTCTGCA	0.588235	0.824742	-	647422	647439	gi|49175990|ref|NC_000913.2| Escherichia coli str. K-12 substr. MG1655 chromosome, complete genome	NC_000913	B	<<	163	646707	16128597	citX	b0614	-	COG3697HI	apo-citrate lyase phosphoribosyl-dephospho-CoA transferase	NO
	CTGGCACAGGTGTGGAT	0.588235	0.824742	+	970763	970780	gi|49175990|ref|NC_000913.2| Escherichia coli str. K-12 substr. MG1655 chromosome, complete genome	NC_000913	B	>>	196	970975	16128886	ycbJ	b0919	-	-	conserved protein	NO
	CTGGCGCGTAGTTTACT	0.588235	0.824742	+	1257764	1257781	gi|49175990|ref|NC_000913.2| Escherichia coli str. K-12 substr. MG1655 chromosome, complete genome	NC_000913	A	>>	234	1258014	16129168	ychH	b1205	-	-	predicted inner membrane protein	NO
	CTGGCATCGCCGCTGCA	0.588235	0.824742	-	1349928	1349945	gi|49175990|ref|NC_000913.2| Escherichia coli str. K-12 substr. MG1655 chromosome, complete genome	NC_000913	B	<<	143	1349431	16129250	ycjD	b1289	-	COG2852S	conserved protein	NO
	CTGGCGCAGGCGCTGCA	0.588235	0.824742	+	1374625	1374642	gi|49175990|ref|NC_000913.2| Escherichia coli str. K-12 substr. MG1655 chromosome, complete genome	NC_000913	B	>>	215	1374856	16129276	ycjS	b1315	-	COG0673R	predicted oxidoreductase, NADH-binding	NO
	TTGGGAAAGCCATTGCT	0.588235	0.824742	+	1445263	1445280	gi|49175990|ref|NC_000913.2| Escherichia coli str. K-12 substr. MG1655 chromosome, complete genome	NC_000913	B	>>	264	1445543	90111264	feaB	b1385	-	COG1012C	phenylacetaldehyde dehydrogenase	NO
	ATGGCACGTCACTCGCC	0.588235	0.824742	+	1456100	1456117	gi|49175990|ref|NC_000913.2| Escherichia coli str. K-12 substr. MG1655 chromosome, complete genome	NC_000913	B	>>	172	1456288	16129355	paaG	b1394	-	COG1024I	predicted enoyl-CoA hydratase	NO
RegulonDB; Reitzer and Schneider; Zhao et al. 2	ATGGCATGAGATCTGCA	0.588235	0.824742	-	1561145	1561162	gi|49175990|ref|NC_000913.2| Escherichia coli str. K-12 substr. MG1655 chromosome, complete genome	NC_000913	A	<<	44	1560519	16129447	ddpX	b1488	-	COG2173M	D-ala-D-ala dipeptidase, Zn-dependent	NO
	TCGGCACCGCCATTGCG	0.588235	0.824742	+	1602870	1602887	gi|49175990|ref|NC_000913.2| Escherichia coli str. K-12 substr. MG1655 chromosome, complete genome	NC_000913	B	>>	189	1603075	16129475	lsrB	b1516	-	COG1879G	autoinducer 2-binding protein	NO
	ATGGCCCAGGGATTGCC	0.588235	0.824742	+	1681975	1681992	gi|49175990|ref|NC_000913.2| Escherichia coli str. K-12 substr. MG1655 chromosome, complete genome	NC_000913	B	>>	292	1682283	16129568	tus	b1610	-	-	inhibitor of replication at Ter, DNA-binding protein	NO
	TTGGCATCGTGCTGGCT	0.588235	0.824742	+	2007199	2007216	gi|49175990|ref|NC_000913.2| Escherichia coli str. K-12 substr. MG1655 chromosome, complete genome	NC_000913	B	>>	288	2007503	16129877	yedF	b1930	-	COG0425O	conserved protein, UPF0033 family	NO
	CTGGCACATGTGTTGGG	0.588235	0.824742	+	2209006	2209023	gi|49175990|ref|NC_000913.2| Escherichia coli str. K-12 substr. MG1655 chromosome, complete genome	NC_000913	A	>>	225	2209247	90111391	yehR	b2123	-	COG4808S	lipoprotein, DUF1307 family	NO
	CTGGGTCGGATGTTGCA	0.588235	0.824742	-	2379706	2379723	gi|49175990|ref|NC_000913.2| Escherichia coli str. K-12 substr. MG1655 chromosome, complete genome	NC_000913	B	<<	140	2379104	16130202	elaA	b2267	-	COG2153R	predicted acyltransferase with acyl-CoA N-acyltransferase domain	NO
	TCGCCACAGCGATTGCT	0.588235	0.824742	+	2551164	2551181	gi|49175990|ref|NC_000913.2| Escherichia coli str. K-12 substr. MG1655 chromosome, complete genome	NC_000913	B	>>	67	2551247	16130361	hemF	b2436	-	COG0408H	coproporphyrinogen III oxidase	NO
	CTGGCACCGAAAGTGCG	0.588235	0.824742	+	2669766	2669783	gi|49175990|ref|NC_000913.2| Escherichia coli str. K-12 substr. MG1655 chromosome, complete genome	NC_000913	B	>>	287	2670069	16130467	hcaD	b2542	-	COG0446R	phenylpropionate dioxygenase, ferredoxin reductase subunit	NO
	CTGGCGAATATCTTGCT	0.588235	0.824742	-	2673880	2673897	gi|49175990|ref|NC_000913.2| Escherichia coli str. K-12 substr. MG1655 chromosome, complete genome	NC_000913	B	<<	96	2672722	90111455	yphC	b2545	-	COG1063ER	predicted oxidoreductase, Zn-dependent and NAD(P)-binding	NO
	TGGGCACGGTTGTGGCA	0.588235	0.824742	-	2945153	2945170	gi|49175990|ref|NC_000913.2| Escherichia coli str. K-12 substr. MG1655 chromosome, complete genome	NC_000913	A	<<	-49	2944103	16130720	mltA	b2813	-	COG2821M	membrane-bound lytic murein transglycosylase A	YES
	CTGGCACGCATCGAGCA	0.588235	0.824742	-	3037737	3037754	gi|49175990|ref|NC_000913.2| Escherichia coli str. K-12 substr. MG1655 chromosome, complete genome	NC_000913	A	<<	-30	3036869	16130796	xerD	b2894	-	COG4974L	site-specific tyrosine recombinase	YES
	CTGGCAGGATGTTTACA	0.588235	0.824742	-	3166353	3166370	gi|49175990|ref|NC_000913.2| Escherichia coli str. K-12 substr. MG1655 chromosome, complete genome	NC_000913	B	<<	84	3165873	16130917	mqsA	b3021	-	COG2944K	antitoxin for MqsR toxin; predicted transcriptional regulator	NO
	CTGGCATACGTGTTGAA	0.588235	0.824742	+	3180408	3180425	gi|49175990|ref|NC_000913.2| Escherichia coli str. K-12 substr. MG1655 chromosome, complete genome	NC_000913	B	>>	148	3180572	16130936	zupT	b3040	-	COG0428P	zinc transporter	NO
	TTGGCAAAGGATTTGGT	0.588235	0.824742	-	3271838	3271855	gi|49175990|ref|NC_000913.2| Escherichia coli str. K-12 substr. MG1655 chromosome, complete genome	NC_000913	B	<<	258	3270809	16131018	garL	b3126	-	COG3836G	alpha-dehydro-beta-deoxy-D-glucarate aldolase	NO
	GTGGCGCGGGTCATGCT	0.588235	0.824742	-	3296309	3296326	gi|49175990|ref|NC_000913.2| Escherichia coli str. K-12 substr. MG1655 chromosome, complete genome	NC_000913	B	<<	148	3295120	16131043	yraQ	b3151	-	COG0701R	predicted permease	NO
	CTGGGACGTCCGTGGCT	0.588235	0.824742	-	3351159	3351176	gi|49175990|ref|NC_000913.2| Escherichia coli str. K-12 substr. MG1655 chromosome, complete genome	NC_000913	B	<<	111	3348711	49176326	arcB	b3210	-	COG0642T	aerobic respiration control sensor histidine protein kinase, cognate to two-component response regulators ArcA and RssB	NO
	CTGCAACGCCTGTTGCT	0.588235	0.824742	-	3378301	3378318	gi|49175990|ref|NC_000913.2| Escherichia coli str. K-12 substr. MG1655 chromosome, complete genome	NC_000913	B	<<	281	3376892	16131122	yhcM	b3232	-	COG1485R	conserved protein with nucleoside triphosphate hydrolase domain	NO
	CTGGGACGCTGGTTGAT	0.588235	0.824742	-	3702930	3702947	gi|49175990|ref|NC_000913.2| Escherichia coli str. K-12 substr. MG1655 chromosome, complete genome	NC_000913	B	<<	145	3701882	16131414	dppC	b3542	-	COG1173EP	dipeptide/heme transporter	NO
	GTGGAACGGTCATCGCT	0.588235	0.824742	-	3804134	3804151	gi|49175990|ref|NC_000913.2| Escherichia coli str. K-12 substr. MG1655 chromosome, complete genome	NC_000913	B	<<	160	3803176	16131501	rfaP	b3630	-	-	kinase that phosphorylates core heptose of lipopolysaccharide	NO
	CTGCCAGGCTGGTTGCA	0.588235	0.824742	+	4341266	4341283	gi|49175990|ref|NC_000913.2| Escherichia coli str. K-12 substr. MG1655 chromosome, complete genome	NC_000913	B	>>	122	4341404	16131946	melB	b4120	-	COG2211G	melibiose:sodium symporter	NO
	CTGGCAGGTGGGTGGCA	0.588235	0.824742	-	4416691	4416708	gi|49175990|ref|NC_000913.2| Escherichia coli str. K-12 substr. MG1655 chromosome, complete genome	NC_000913	B	<<	214	4415721	16132013	ulaR	b4191	-	COG1349KG	transcriptional tepressor for the L-ascorbate utilization (ula) divergon	NO
	TTGGCCCGCAGATGGCA	0.588235	0.824742	-	4512511	4512528	gi|49175990|ref|NC_000913.2| Escherichia coli str. K-12 substr. MG1655 chromosome, complete genome	NC_000913	B	<<	179	4511429	162135917	fecB	b4290	-	COG4594P	KpLE2 phage-like element; iron-dicitrate transporter subunit	NO
	TTGACACTAGAATTGCA	0.588235	0.824742	-	4597547	4597564	gi|49175990|ref|NC_000913.2| Escherichia coli str. K-12 substr. MG1655 chromosome, complete genome	NC_000913	A	<<	82	4595173	90111741	opgB	b4359	-	COG1368M	phosphoglycerol transferases I and II	NO
	CTGGCACAGGTTTCCCA	0.580882	0.814433	+	13933	13950	gi|49175990|ref|NC_000913.2| Escherichia coli str. K-12 substr. MG1655 chromosome, complete genome	NC_000913	B	>>	219	14168	16128009	dnaJ	b0015	-	COG0484O	chaperone Hsp40, co-chaperone with DnaK	NO
	CTGGCGCAAAAATTCCT	0.580882	0.814433	-	74693	74710	gi|49175990|ref|NC_000913.2| Escherichia coli str. K-12 substr. MG1655 chromosome, complete genome	NC_000913	B	<<	171	72911	16128061	thiP	b0067	-	COG1178P	fused thiamin transporter subunits of ABC superfamily: membrane components	NO
	CTGGCACGTCAGGGGCA	0.580882	0.814433	-	440419	440436	gi|49175990|ref|NC_000913.2| Escherichia coli str. K-12 substr. MG1655 chromosome, complete genome	NC_000913	B	<<	93	439426	16128406	ispA	b0421	-	COG0142H	geranyltranstransferase	NO
	GTGGCTCGGGATCTGCA	0.580882	0.814433	-	664386	664403	gi|49175990|ref|NC_000913.2| Escherichia coli str. K-12 substr. MG1655 chromosome, complete genome	NC_000913	A	<<	-29	663325	16128616	rlpA	b0633	-	COG0797M	septal ring protein, suppressor of prc, minor lipoprotein	YES
	CTGGCGTTTTTCTTGCT	0.580882	0.814433	+	784726	784743	gi|49175990|ref|NC_000913.2| Escherichia coli str. K-12 substr. MG1655 chromosome, complete genome	NC_000913	A	>>	114	784856	16128722	aroG	b0754	-	COG0722E	3-deoxy-D-arabino-heptulosonate-7-phosphate synthase, phenylalanine repressible	NO
	TTGGCGAAGAAATTGCA	0.580882	0.814433	+	882880	882897	gi|49175990|ref|NC_000913.2| Escherichia coli str. K-12 substr. MG1655 chromosome, complete genome	NC_000913	A	>>	-1	882896	16128810	mdfA	b0842	-	COG2814G	multidrug efflux system protein	YES
	CTGGCAAAATCATGGCA	0.580882	0.814433	-	1052580	1052597	gi|49175990|ref|NC_000913.2| Escherichia coli str. K-12 substr. MG1655 chromosome, complete genome	NC_000913	A	<<	-7	1051512	16128958	yccM	b0992	-	COG0348C	predicted 4Fe-4S membrane protein	YES
	CTCCCACGTCCTTTGCT	0.580882	0.814433	-	1071406	1071423	gi|49175990|ref|NC_000913.2| Escherichia coli str. K-12 substr. MG1655 chromosome, complete genome	NC_000913	B	<<	23	1070996	16128976	rutC	b1010	-	COG0251J	conserved protein	NO
	CTGGAAGAGTCGTTGCA	0.580882	0.814433	+	1153189	1153206	gi|49175990|ref|NC_000913.2| Escherichia coli str. K-12 substr. MG1655 chromosome, complete genome	NC_000913	B	>>	130	1153335	16129060	yceG	b1097	-	COG1559R	predicted aminodeoxychorismate lyase	NO
Zhao et al. 2	CAGGCCTGACATTTGCT	0.580882	0.814433	-	1357459	1357476	gi|49175990|ref|NC_000913.2| Escherichia coli str. K-12 substr. MG1655 chromosome, complete genome	NC_000913	A	<<	247	1355826	90111243	puuP	b1296	-	COG0531E	putrescine importer	NO
	ATGGCACGGAAGTCGAT	0.580882	0.814433	-	1762132	1762149	gi|49175990|ref|NC_000913.2| Escherichia coli str. K-12 substr. MG1655 chromosome, complete genome	NC_000913	B	<<	98	1760546	90111315	sufB	b1683	-	COG0719O	component of SufBCD complex	NO
	TTGGCAGAAAAATTTCT	0.580882	0.814433	-	1790311	1790328	gi|49175990|ref|NC_000913.2| Escherichia coli str. K-12 substr. MG1655 chromosome, complete genome	NC_000913	B	<<	266	1789331	16129663	ydiV	b1707	-	COG2200T	predicted cyclic-di-GMP phosphodiesterase	NO
	CTGGAACAAGAATGGCT	0.580882	0.814433	+	1835225	1835242	gi|49175990|ref|NC_000913.2| Escherichia coli str. K-12 substr. MG1655 chromosome, complete genome	NC_000913	B	>>	-6	1835236	145698277	ynjC	b1755	-	COG4135R	Predicted inner membrane ABC transporter permease, function unknown	YES
	CTGGAACGTTTGTTACT	0.580882	0.814433	-	1961243	1961260	gi|49175990|ref|NC_000913.2| Escherichia coli str. K-12 substr. MG1655 chromosome, complete genome	NC_000913	B	<<	246	1960604	16129830	flhE	b1878	-	-	conserved protein	NO
	CTTGCACAGCGTTTGAT	0.580882	0.814433	-	1976148	1976165	gi|49175990|ref|NC_000913.2| Escherichia coli str. K-12 substr. MG1655 chromosome, complete genome	NC_000913	B	<<	279	1975290	16129843	flhC	b1891	-	-	DNA-binding transcriptional dual regulator with FlhD	NO
	CTGGCAAGAACTCTGCC	0.580882	0.814433	+	2014536	2014553	gi|49175990|ref|NC_000913.2| Escherichia coli str. K-12 substr. MG1655 chromosome, complete genome	NC_000913	B	>>	26	2014578	16129888	fliI	b1941	-	COG1157NU	flagellum-specific ATP synthase	NO
	CTGGCAAATAGCCTGCA	0.580882	0.814433	+	2054592	2054609	gi|49175990|ref|NC_000913.2| Escherichia coli str. K-12 substr. MG1655 chromosome, complete genome	NC_000913	A	>>	274	2054882	16129927	yeeN	b1983	-	COG0217S	conserved protein, UPF0082 family	NO
	CTGGAACGGGATTTACA	0.580882	0.814433	+	2162274	2162291	gi|49175990|ref|NC_000913.2| Escherichia coli str. K-12 substr. MG1655 chromosome, complete genome	NC_000913	B	>>	10	2162300	16130019	baeR	b2079	-	COG0745TK	DNA-binding response regulator in two-component regulatory system with BaeS	NO
	CTGGCGCATCAGGTGCT	0.580882	0.814433	+	2205838	2205855	gi|49175990|ref|NC_000913.2| Escherichia coli str. K-12 substr. MG1655 chromosome, complete genome	NC_000913	B	>>	135	2205989	16130059	yehP	b2121	-	COG3552R	conserved protein	NO
	CAGGCACTGGCATCGCT	0.580882	0.814433	+	2205952	2205969	gi|49175990|ref|NC_000913.2| Escherichia coli str. K-12 substr. MG1655 chromosome, complete genome	NC_000913	B	>>	21	2205989	16130059	yehP	b2121	-	COG3552R	conserved protein	NO
	CGGGCAAGGCCATTGCC	0.580882	0.814433	-	2359514	2359531	gi|49175990|ref|NC_000913.2| Escherichia coli str. K-12 substr. MG1655 chromosome, complete genome	NC_000913	B	<<	77	2358231	226524733	rhmD	b2247	-	COG4948MR	L-rhamnonate dehydratase	NO
	CTGGCCTGGGCATTGTT	0.580882	0.814433	-	2439592	2439609	gi|49175990|ref|NC_000913.2| Escherichia coli str. K-12 substr. MG1655 chromosome, complete genome	NC_000913	A	<<	-37	2438407	16130258	fabB	b2323	-	COG0304IQ	3-oxoacyl-[acyl-carrier-protein] synthase I	YES
	CTGGGAGAGCGCTTGCA	0.580882	0.814433	-	2516107	2516124	gi|49175990|ref|NC_000913.2| Escherichia coli str. K-12 substr. MG1655 chromosome, complete genome	NC_000913	A	<<	252	2513665	90111428	yfeA	b2395	-	COG2200T	predicted diguanylate cyclase	NO
	TTCGCACGAAATTTGTT	0.580882	0.814433	-	2595749	2595766	gi|49175990|ref|NC_000913.2| Escherichia coli str. K-12 substr. MG1655 chromosome, complete genome	NC_000913	A	<<	108	2594927	16130401	purC	b2476	-	COG0152F	phosphoribosylaminoimidazole-succinocarboxamide synthetase	NO
	TTGGCTTCAGCCTTGCT	0.580882	0.814433	+	2602764	2602781	gi|49175990|ref|NC_000913.2| Escherichia coli str. K-12 substr. MG1655 chromosome, complete genome	NC_000913	B	>>	53	2602833	16130409	hyfD	b2484	-	COG1009CP	hydrogenase 4, membrane subunit	NO
	ATGGGATGTGGCTTGCT	0.580882	0.814433	-	2877829	2877846	gi|49175990|ref|NC_000913.2| Escherichia coli str. K-12 substr. MG1655 chromosome, complete genome	NC_000913	B	<<	34	2876877	16130662	ygbT	b2755	-	COG1518L	CRISP-associated protein Cas1, predicted DNA endonuclease	NO
	TTGGCATGGTGATTGTC	0.580882	0.814433	+	2899806	2899823	gi|49175990|ref|NC_000913.2| Escherichia coli str. K-12 substr. MG1655 chromosome, complete genome	NC_000913	B	>>	96	2899918	16130683	ygcE	b2776	-	COG1070G	predicted kinase	NO
	CTGTCGCGATTTTTGCA	0.580882	0.814433	-	3048873	3048890	gi|49175990|ref|NC_000913.2| Escherichia coli str. K-12 substr. MG1655 chromosome, complete genome	NC_000913	A	<<	183	3047595	16130807	gcvT	b2905	-	COG0404E	aminomethyltransferase, tetrahydrofolate-dependent, subunit (T protein) of glycine cleavage complex	NO
	ATGGCAAAGGTATCGCT	0.580882	0.814433	-	3056416	3056433	gi|49175990|ref|NC_000913.2| Escherichia coli str. K-12 substr. MG1655 chromosome, complete genome	NC_000913	A	<<	-18	3055200	16130814	serA	b2913	-	COG0111HE	D-3-phosphoglycerate dehydrogenase	YES
	GCGGCGCGGGATTTGCA	0.580882	0.814433	+	3178175	3178192	gi|49175990|ref|NC_000913.2| Escherichia coli str. K-12 substr. MG1655 chromosome, complete genome	NC_000913	B	>>	252	3178443	16130934	ygiC	b3038	-	COG0754E	Glutathionylspermidine synthase homolog	NO
	CTGGCACAGAAACTGAA	0.580882	0.814433	-	3449893	3449910	gi|49175990|ref|NC_000913.2| Escherichia coli str. K-12 substr. MG1655 chromosome, complete genome	NC_000913	B	<<	186	3449404	16131197	rplW	b3318	-	COG0089J	50S ribosomal subunit protein L23	NO
Zhao et al.	CTGGTAAATGGTTTGCT	0.580882	0.814433	-	3865096	3865113	gi|49175990|ref|NC_000913.2| Escherichia coli str. K-12 substr. MG1655 chromosome, complete genome	NC_000913	B	<<	175	3864492	90111637	ibpB	b3686	-	COG0071O	heat shock chaperone	NO
	GGGGCACGCTAATGGCT	0.580882	0.814433	-	3907457	3907474	gi|49175990|ref|NC_000913.2| Escherichia coli str. K-12 substr. MG1655 chromosome, complete genome	NC_000913	B	<<	-7	3906572	16131594	pstA	b3726	-	COG0581P	phosphate transporter subunit	YES
	TTGGCATCGCCCTTGAT	0.580882	0.814433	-	4070854	4070871	gi|49175990|ref|NC_000913.2| Escherichia coli str. K-12 substr. MG1655 chromosome, complete genome	NC_000913	B	<<	179	4069796	16131721	yihT	b3881	-	COG3684G	predicted aldolase	NO
	CTGGCAGCTCCGTTGCC	0.580882	0.814433	-	4089188	4089205	gi|49175990|ref|NC_000913.2| Escherichia coli str. K-12 substr. MG1655 chromosome, complete genome	NC_000913	B	<<	239	4087878	16131738	frvX	b3898	-	COG1363G	predicted peptidase	NO
	TTGGCGCGGGCGTTGTA	0.580882	0.814433	+	4175117	4175134	gi|49175990|ref|NC_000913.2| Escherichia coli str. K-12 substr. MG1655 chromosome, complete genome	NC_000913	B	>>	248	4175381	16131811	secE	b3981	-	COG0690U	preprotein translocase membrane subunit	NO
	TCGCCACGATTTTTGCA	0.580882	0.814433	+	4244606	4244623	gi|49175990|ref|NC_000913.2| Escherichia coli str. K-12 substr. MG1655 chromosome, complete genome	NC_000913	A	>>	185	4244807	16131861	malK	b4035	-	COG3839G	fused maltose transport subunit, ATP-binding component of ABC superfamily/regulatory protein	NO
	TTGTCACGCTGATTGGT	0.580882	0.814433	-	4377045	4377062	gi|49175990|ref|NC_000913.2| Escherichia coli str. K-12 substr. MG1655 chromosome, complete genome	NC_000913	B	<<	77	4375834	16131975	ampC	b4150	-	COG1680V	beta-lactamase/D-alanine carboxypeptidase	NO
	CTGGCTGTGCTTTTGCT	0.580882	0.814433	-	4422774	4422791	gi|49175990|ref|NC_000913.2| Escherichia coli str. K-12 substr. MG1655 chromosome, complete genome	NC_000913	A	<<	-42	4422539	16132021	yjfY	b4199	-	-	predicted protein	YES
	ATGGCAACAAATTTGCA	0.580882	0.814433	+	4606188	4606205	gi|49175990|ref|NC_000913.2| Escherichia coli str. K-12 substr. MG1655 chromosome, complete genome	NC_000913	B	>>	4	4606208	16132191	rimI	b4373	-	COG0456R	acetylase for 30S ribosomal subunit protein S18	NO
	CTGGCATGCATATCCCT	0.573529	0.804124	+	7953	7970	gi|49175990|ref|NC_000913.2| Escherichia coli str. K-12 substr. MG1655 chromosome, complete genome	NC_000913	B	>>	269	8238	16128002	talB	b0008	-	COG0176G	transaldolase B	NO
	CCGGCCTACAGATTGCT	0.573529	0.804124	+	25737	25754	gi|49175990|ref|NC_000913.2| Escherichia coli str. K-12 substr. MG1655 chromosome, complete genome	NC_000913	A	>>	73	25826	16128022	fkpB	b0028	-	COG1047O	FKBP-type peptidyl-prolyl cis-trans isomerase (rotamase)	NO
	GTAGCATAGGGTTTGCA	0.573529	0.804124	+	71301	71318	gi|49175990|ref|NC_000913.2| Escherichia coli str. K-12 substr. MG1655 chromosome, complete genome	NC_000913	A	>>	34	71351	16128059	yabI	b0065	-	COG0586S	inner membrane protein, SNARE_assoc family	NO
	CTGCCCCTGCTGTTGCT	0.573529	0.804124	-	75449	75466	gi|49175990|ref|NC_000913.2| Escherichia coli str. K-12 substr. MG1655 chromosome, complete genome	NC_000913	A	<<	-33	74497	16128062	thiB	b0068	-	COG4143H	thiamin transporter subunit	YES
	CGGGCGTGATGTTTGCT	0.573529	0.804124	-	217213	217230	gi|49175990|ref|NC_000913.2| Escherichia coli str. K-12 substr. MG1655 chromosome, complete genome	NC_000913	B	<<	209	216179	90111098	yaeF	b0193	-	COG0791M	predicted lipoprotein	NO
	GTGGCGCAGCCGGTGCT	0.573529	0.804124	-	265879	265896	gi|49175990|ref|NC_000913.2| Escherichia coli str. K-12 substr. MG1655 chromosome, complete genome	NC_000913	A	<<	101	265334	145698221	yafY	b0251	-	-	lipoprotein, inner membrane; overproduction stimulates degP expression; CP4-6 prophage	NO
	CTGGCCGGGAAAATGCT	0.573529	0.804124	+	375754	375771	gi|49175990|ref|NC_000913.2| Escherichia coli str. K-12 substr. MG1655 chromosome, complete genome	NC_000913	B	>>	226	375996	90111118	yaiL	b0354	-	COG3122S	predicted protein	NO
	TTGCCACAGACGTTGAT	0.573529	0.804124	+	466492	466509	gi|49175990|ref|NC_000913.2| Escherichia coli str. K-12 substr. MG1655 chromosome, complete genome	NC_000913	B	>>	128	466636	90111136	cof	b0446	-	COG0561R	thiamin pyrimidine pyrophosphate hydrolase; HMP-PP phosphatase	NO
	CTGGCACGAGCCTTTAA	0.573529	0.804124	+	519425	519442	gi|49175990|ref|NC_000913.2| Escherichia coli str. K-12 substr. MG1655 chromosome, complete genome	NC_000913	B	>>	199	519640	16128480	ybbP	b0496	-	COG3127Q	predicted ABC transporter permease	NO
	TTTGCATGAACATTGCG	0.573529	0.804124	+	570032	570049	gi|49175990|ref|NC_000913.2| Escherichia coli str. K-12 substr. MG1655 chromosome, complete genome	NC_000913	A	>>	68	570116	16128528	ybcL	b0545	-	COG1881R	DLP12 prophage; secreted protein, UPF0098 family	NO
	CGGGCACGGCAATGGCG	0.573529	0.804124	+	621370	621387	gi|49175990|ref|NC_000913.2| Escherichia coli str. K-12 substr. MG1655 chromosome, complete genome	NC_000913	B	>>	137	621523	16128574	entS	b0591	-	-	enterobactin exporter, iron-regulated	NO
	TGGGCACCATGATTGCC	0.573529	0.804124	+	877734	877751	gi|49175990|ref|NC_000913.2| Escherichia coli str. K-12 substr. MG1655 chromosome, complete genome	NC_000913	B	>>	215	877965	16128805	yliI	b0837	-	COG2133G	soluble aldose sugar dehydrogenase	NO
	GTGGCCCGTGCGTTACT	0.573529	0.804124	-	928684	928701	gi|49175990|ref|NC_000913.2| Escherichia coli str. K-12 substr. MG1655 chromosome, complete genome	NC_000913	B	<<	265	926697	16128853	cydC	b0886	-	COG4987CO	fused cysteine transporter subunits of ABC superfamily: membrane component/ATP-binding component	NO
	TTGCCACGATGATGGCA	0.573529	0.804124	-	1026493	1026510	gi|49175990|ref|NC_000913.2| Escherichia coli str. K-12 substr. MG1655 chromosome, complete genome	NC_000913	B	<<	254	1025780	90111195	mgsA	b0963	-	COG1803G	methylglyoxal synthase	NO
	TTGGCACGCTGATGGAA	0.573529	0.804124	+	1081263	1081280	gi|49175990|ref|NC_000913.2| Escherichia coli str. K-12 substr. MG1655 chromosome, complete genome	NC_000913	A	>>	187	1081466	16128982	efeO	b1018	-	COG2822P	inactive ferrous ion transporter EfeUOB	NO
	CTGGCAACGACATTGGT	0.573529	0.804124	-	1085826	1085843	gi|49175990|ref|NC_000913.2| Escherichia coli str. K-12 substr. MG1655 chromosome, complete genome	NC_000913	B	<<	83	1085329	16128985	pgaD	b1021	-	-	required for biofilm adhesin polysaccharide PGA synthesis	NO
	CAGGCACAAAACTGGCA	0.573529	0.804124	-	1087240	1087257	gi|49175990|ref|NC_000913.2| Escherichia coli str. K-12 substr. MG1655 chromosome, complete genome	NC_000913	B	<<	170	1085744	16128986	pgaC	b1022	-	COG1215M	predicted glycosyl transferase	NO
	TTGGCGCCCTGCTTGCC	0.573529	0.804124	+	1175644	1175661	gi|49175990|ref|NC_000913.2| Escherichia coli str. K-12 substr. MG1655 chromosome, complete genome	NC_000913	B	>>	182	1175842	90111215	lolD	b1117	-	COG1136V	outer membrane-specific lipoprotein transporter subunit	NO
	CTGCCATCGGAATTGCA	0.573529	0.804124	+	1177653	1177670	gi|49175990|ref|NC_000913.2| Escherichia coli str. K-12 substr. MG1655 chromosome, complete genome	NC_000913	B	>>	147	1177816	16129082	nagK	b1119	-	COG1940KG	N-acetyl-D-glucosamine kinase	NO
	GTGGAACAAAAATTGCG	0.573529	0.804124	+	1177838	1177855	gi|49175990|ref|NC_000913.2| Escherichia coli str. K-12 substr. MG1655 chromosome, complete genome	NC_000913	A	>>	-39	1177816	16129082	nagK	b1119	-	COG1940KG	N-acetyl-D-glucosamine kinase	YES
	CTGGCAAGGGAATTGAG	0.573529	0.804124	+	1242119	1242136	gi|49175990|ref|NC_000913.2| Escherichia coli str. K-12 substr. MG1655 chromosome, complete genome	NC_000913	B	>>	268	1242403	90111231	emtA	b1193	-	COG0741M	lytic murein endotransglycosylase E	NO
	CTGGCACGGCATCTGGC	0.573529	0.804124	+	1456876	1456893	gi|49175990|ref|NC_000913.2| Escherichia coli str. K-12 substr. MG1655 chromosome, complete genome	NC_000913	B	>>	186	1457078	16129356	paaH	b1395	-	COG1250I	3-hydroxybutyryl-CoA dehydrogenase	NO
	CTGGCATGAACTTCGGT	0.573529	0.804124	-	1692314	1692331	gi|49175990|ref|NC_000913.2| Escherichia coli str. K-12 substr. MG1655 chromosome, complete genome	NC_000913	B	<<	26	1690914	16129574	uidB	b1616	-	COG2211G	glucuronide transporter	NO
	TTGGCACGCGCGTGACA	0.573529	0.804124	+	1708577	1708594	gi|49175990|ref|NC_000913.2| Escherichia coli str. K-12 substr. MG1655 chromosome, complete genome	NC_000913	B	>>	259	1708852	16129590	rsxE	b1632	-	COG4660C	electron transport complex inner membrane NADH-quinone reductase required for the reduction of SoxR	NO
	TTGGCTTGCTTGCTGCT	0.573529	0.804124	-	1906735	1906752	gi|49175990|ref|NC_000913.2| Escherichia coli str. K-12 substr. MG1655 chromosome, complete genome	NC_000913	B	<<	162	1906285	16129779	yebO	b1825	-	-	predicted protein	NO
	GCGGCATTCTCTTTGCT	0.573529	0.804124	-	1907033	1907050	gi|49175990|ref|NC_000913.2| Escherichia coli str. K-12 substr. MG1655 chromosome, complete genome	NC_000913	B	<<	242	1906647	16129780	mgrB	b1826	-	-	Mg(2+)-starvation-stimulated gene	NO
	CTGGCCTGGGTCTGGCA	0.573529	0.804124	-	1963173	1963190	gi|49175990|ref|NC_000913.2| Escherichia coli str. K-12 substr. MG1655 chromosome, complete genome	NC_000913	B	<<	98	1960996	16129831	flhA	b1879	-	COG1298NU	predicted flagellar export pore protein	NO
	CTGGAACAATTATTGGT	0.573529	0.804124	-	2102647	2102664	gi|49175990|ref|NC_000913.2| Escherichia coli str. K-12 substr. MG1655 chromosome, complete genome	NC_000913	B	<<	113	2101415	16129972	wbbK	b2032	-	COG0438M	lipopolysaccharide biosynthesis protein	NO
	CAGGCATTCCCCTTGCA	0.573529	0.804124	-	2109275	2109292	gi|49175990|ref|NC_000913.2| Escherichia coli str. K-12 substr. MG1655 chromosome, complete genome	NC_000913	B	<<	231	2108162	16129979	rfbA	b2039	-	COG1209M	glucose-1-phosphate thymidylyltransferase	NO
	CTGGCACGGATTTCACC	0.573529	0.804124	-	2123950	2123967	gi|49175990|ref|NC_000913.2| Escherichia coli str. K-12 substr. MG1655 chromosome, complete genome	NC_000913	B	<<	179	2122547	16129990	wcaI	b2050	-	COG0438M	predicted glycosyl transferase	NO
	CTGGCACAGAGGATTCA	0.573529	0.804124	+	2362355	2362372	gi|49175990|ref|NC_000913.2| Escherichia coli str. K-12 substr. MG1655 chromosome, complete genome	NC_000913	A	>>	205	2362576	16130186	nudI	b2251	-	-	nucleoside triphosphatase	NO
	ATGGCGCAACGCTTGCC	0.573529	0.804124	-	2375084	2375101	gi|49175990|ref|NC_000913.2| Escherichia coli str. K-12 substr. MG1655 chromosome, complete genome	NC_000913	B	<<	242	2373984	16130197	menB	b2262	-	COG0447H	dihydroxynaphthoic acid synthetase	NO
	TTGCCACGTCGGCTGCA	0.573529	0.804124	+	2418355	2418372	gi|49175990|ref|NC_000913.2| Escherichia coli str. K-12 substr. MG1655 chromosome, complete genome	NC_000913	B	>>	272	2418643	16130237	yfcG	b2302	-	COG0625O	GSH-dependent disulfide bond oxidoreductase	NO
RegulonDB; Reitzer and Schneider	ATGGCATAAGACCTGCA	0.573529	0.804124	-	2425882	2425899	gi|49175990|ref|NC_000913.2| Escherichia coli str. K-12 substr. MG1655 chromosome, complete genome	NC_000913	A	<<	68	2425031	16130245	argT	b2310	-	COG0834ET	lysine/arginine/ornithine transporter subunit	NO
	GTGGAACAACCGTTGCG	0.573529	0.804124	-	2490186	2490203	gi|49175990|ref|NC_000913.2| Escherichia coli str. K-12 substr. MG1655 chromosome, complete genome	NC_000913	B	<<	213	2488278	16130305	oxc	b2373	-	COG0028EH	predicted oxalyl-CoA decarboxylase	NO
	GTGGCAGGCGCGTAGCA	0.573529	0.804124	+	2609802	2609819	gi|49175990|ref|NC_000913.2| Escherichia coli str. K-12 substr. MG1655 chromosome, complete genome	NC_000913	B	>>	104	2609922	90111447	hyfR	b2491	-	COG3604KT	DNA-binding transcriptional activator, formate sensing	NO
	CTGGCACAAGTCTTCTT	0.573529	0.804124	+	2619073	2619090	gi|49175990|ref|NC_000913.2| Escherichia coli str. K-12 substr. MG1655 chromosome, complete genome	NC_000913	A	>>	130	2619219	16130424	purM	b2499	-	COG0150F	phosphoribosylaminoimidazole synthetase	NO
	CCGGCACCAAACTGGCT	0.573529	0.804124	-	2744353	2744370	gi|49175990|ref|NC_000913.2| Escherichia coli str. K-12 substr. MG1655 chromosome, complete genome	NC_000913	A	<<	145	2743959	16130530	rpsP	b2609	-	COG0228J	30S ribosomal subunit protein S16	NO
	ATGGCAGAAACACTGCT	0.573529	0.804124	+	2767476	2767493	gi|49175990|ref|NC_000913.2| Escherichia coli str. K-12 substr. MG1655 chromosome, complete genome	NC_000913	B	>>	233	2767725	16130552	yfjR	b2634	-	COG2378K	CP4-57 prophage; predicted DNA-binding transcriptional regulator	NO
	CTGGCGTAAATCTTGCC	0.573529	0.804124	+	2998256	2998273	gi|49175990|ref|NC_000913.2| Escherichia coli str. K-12 substr. MG1655 chromosome, complete genome	NC_000913	A	>>	95	2998367	16130768	xdhA	b2866	-	COG1529C	xanthine dehydrogenase, molybdenum binding subunit	NO
Zhao et al. 2	CTGGCAAGAGTGGTGCG	0.573529	0.804124	+	3013984	3014001	gi|49175990|ref|NC_000913.2| Escherichia coli str. K-12 substr. MG1655 chromosome, complete genome	NC_000913	A	>>	82	3014082	16130780	ygfK	b2878	-	COG0493ER	predicted oxidoreductase, Fe-S subunit	NO
Zhao et al. 2	GTGGTGCGATTGTTGCT	0.573529	0.804124	+	3013993	3014010	gi|49175990|ref|NC_000913.2| Escherichia coli str. K-12 substr. MG1655 chromosome, complete genome	NC_000913	A	>>	73	3014082	16130780	ygfK	b2878	-	COG0493ER	predicted oxidoreductase, Fe-S subunit	NO
	CTGGCCTGATTTTTTCT	0.573529	0.804124	-	3099658	3099675	gi|49175990|ref|NC_000913.2| Escherichia coli str. K-12 substr. MG1655 chromosome, complete genome	NC_000913	A	<<	12	3098926	16130859	yggN	b2958	-	-	predicted protein	NO
	GTAGCAGGTCACTTGCT	0.573529	0.804124	-	3136696	3136713	gi|49175990|ref|NC_000913.2| Escherichia coli str. K-12 substr. MG1655 chromosome, complete genome	NC_000913	A	<<	151	3134685	16130888	gsp	b2988	-	COG0754E	fused glutathionylspermidine amidase/glutathionylspermidine synthetase	NO
	GTGGCATCAGTGTCGCT	0.573529	0.804124	-	3199173	3199190	gi|49175990|ref|NC_000913.2| Escherichia coli str. K-12 substr. MG1655 chromosome, complete genome	NC_000913	A	<<	185	3197686	16130950	ygiF	b3054	-	COG3025S	predicted adenylate cyclase	NO
	CTGGCATGACACCTGGT	0.573529	0.804124	+	3249069	3249086	gi|49175990|ref|NC_000913.2| Escherichia coli str. K-12 substr. MG1655 chromosome, complete genome	NC_000913	A	>>	-40	3249046	16130997	yqjG	b3102	-	COG0435O	predicted S-transferase	YES
	TTGGAACGTCCCTCGCA	0.573529	0.804124	+	3274882	3274899	gi|49175990|ref|NC_000913.2| Escherichia coli str. K-12 substr. MG1655 chromosome, complete genome	NC_000913	A	>>	126	3275024	16131021	sohA	b3129	-	COG2002K	antitoxin of the SohA(PrlF)-YhaV toxin-antitoxin system	NO
	CTGGCATTTGTTTTACT	0.573529	0.804124	+	3338188	3338205	gi|49175990|ref|NC_000913.2| Escherichia coli str. K-12 substr. MG1655 chromosome, complete genome	NC_000913	A	>>	93	3338297	16131086	yrbG	b3196	-	COG0530P	predicted calcium/sodium:proton antiporter	NO
	CTGGCATGCCAAAAGCT	0.573529	0.804124	-	3368625	3368642	gi|49175990|ref|NC_000913.2| Escherichia coli str. K-12 substr. MG1655 chromosome, complete genome	NC_000913	B	<<	252	3367497	90111558	nanK	b3222	-	COG1940KG	N-acetylmannosamine kinase	NO
	CTGGCGGCAATTTTGCT	0.573529	0.804124	-	3592389	3592406	gi|49175990|ref|NC_000913.2| Escherichia coli str. K-12 substr. MG1655 chromosome, complete genome	NC_000913	B	<<	159	3591462	16131327	livG	b3455	-	COG0411E	leucine/isoleucine/valine transporter subunit	NO
	TTGGCATCATTTTTTCT	0.573529	0.804124	-	3790774	3790791	gi|49175990|ref|NC_000913.2| Escherichia coli str. K-12 substr. MG1655 chromosome, complete genome	NC_000913	A	<<	199	3789378	16131488	kbl	b3617	-	COG0156H	glycine C-acetyltransferase	NO
	GGGGCACGCGGCTTTCT	0.573529	0.804124	-	3848454	3848471	gi|49175990|ref|NC_000913.2| Escherichia coli str. K-12 substr. MG1655 chromosome, complete genome	NC_000913	B	<<	294	3846657	90111633	uhpB	b3668	-	COG3851T	sensory histidine kinase in two-component regulatory sytem with UhpA	NO
	AAGGCGCGACCATTGCT	0.573529	0.804124	-	3911958	3911975	gi|49175990|ref|NC_000913.2| Escherichia coli str. K-12 substr. MG1655 chromosome, complete genome	NC_000913	B	<<	266	3909862	16131597	glmS	b3729	-	COG0449M	L-glutamine:D-fructose-6-phosphate aminotransferase	NO
	CTTGCAGACGTCTTGCA	0.573529	0.804124	-	3917900	3917917	gi|49175990|ref|NC_000913.2| Escherichia coli str. K-12 substr. MG1655 chromosome, complete genome	NC_000913	B	<<	19	3916339	16131602	atpA	b3734	-	COG0056C	F1 sector of membrane-bound ATP synthase, alpha subunit	NO
	CCGGCACGCAAAGTGCG	0.573529	0.804124	-	4023131	4023148	gi|49175990|ref|NC_000913.2| Escherichia coli str. K-12 substr. MG1655 chromosome, complete genome	NC_000913	B	<<	286	4022356	16131688	rfaH	b3842	-	COG0250K	DNA-binding transcriptional antiterminator	NO
	ATGGCACGAAATTCGTT	0.573529	0.804124	+	4110035	4110052	gi|49175990|ref|NC_000913.2| Escherichia coli str. K-12 substr. MG1655 chromosome, complete genome	NC_000913	B	>>	287	4110338	16131759	yiiR	b3921	-	COG3152S	predicted inner membrane protein, DUF805 family	NO
	CTGGCAGCAGGTTGGCT	0.573529	0.804124	+	4170866	4170883	gi|49175990|ref|NC_000913.2| Escherichia coli str. K-12 substr. MG1655 chromosome, complete genome	NC_000913	B	>>	223	4171105	16131807	birA	b3973	-	COG0340H	bifunctional biotin-[acetylCoA carboxylase] holoenzyme synthetase/ DNA-binding transcriptional repressor, bio-5'-AMP-binding	NO
	CTGGCATTTCCGTCGCA	0.573529	0.804124	+	4198245	4198262	gi|49175990|ref|NC_000913.2| Escherichia coli str. K-12 substr. MG1655 chromosome, complete genome	NC_000913	A	>>	43	4198304	16131830	hupA	b4000	-	COG0776L	HU, DNA-binding transcriptional regulator, alpha subunit	NO
	CTGGCAAGGCATTTGGC	0.573529	0.804124	+	4268599	4268616	gi|49175990|ref|NC_000913.2| Escherichia coli str. K-12 substr. MG1655 chromosome, complete genome	NC_000913	B	>>	66	4268681	16131883	yjbR	b4057	-	COG2315S	conserved protein	NO
RegulonDB; Reitzer and Schneider;Zhao et al. Nucleic Acids Res. 2010, 38:1273	GTGGCATAAAAGATGCA	0.573529	0.804124	-	4297441	4297458	gi|49175990|ref|NC_000913.2| Escherichia coli str. K-12 substr. MG1655 chromosome, complete genome	NC_000913	A	<<	51	4295242	16131905	fdhF	b4079	-	COG3383R	formate dehydrogenase-H, selenopolypeptide subunit	NO
	ATGGCACGTTATTTCCG	0.573529	0.804124	+	4423862	4423879	gi|49175990|ref|NC_000913.2| Escherichia coli str. K-12 substr. MG1655 chromosome, complete genome	NC_000913	A	>>	-17	4423862	16132024	rpsR	b4202	-	COG0238J	30S ribosomal subunit protein S18	YES
	ATGGCACGTTATTTCCG	0.573529	0.804124	+	4423862	4423879	gi|49175990|ref|NC_000913.2| Escherichia coli str. K-12 substr. MG1655 chromosome, complete genome	NC_000913	B	>>	253	4424131	16132025	rplI	b4203	-	COG0359J	50S ribosomal subunit protein L9	NO
	CTGGCACCGTTCCTGAT	0.573529	0.804124	+	3500199	3500216	gi|49175990|ref|NC_000913.2| Escherichia coli str. K-12 substr. MG1655 chromosome, complete genome	NC_000913	B	>>	147	3500362	49176341	frlC	b4474	-	COG1082G	fructoselysine 3-epimerase	NO
	CTGGCACTGTTCTCGAT	0.573529	0.804124	+	631091	631108	gi|49175990|ref|NC_000913.2| Escherichia coli str. K-12 substr. MG1655 chromosome, complete genome	NC_000913	B	>>	298	631405	94541100	ybdD	b4512	-	COG2879S	conserved protein, DUF466 family	NO
	ATGGCACAAATTCCGCT	0.573529	0.804124	+	1906669	1906686	gi|49175990|ref|NC_000913.2| Escherichia coli str. K-12 substr. MG1655 chromosome, complete genome	NC_000913	B	>>	264	1906949	94541114	yobH	b4536	-	-	predicted protein	NO
	CTGACCCAGGTTTTGCA	0.580882	0.814433	+	2777941	2777958	gi|49175990|ref|NC_000913.2| Escherichia coli str. K-12 substr. MG1655 chromosome, complete genome	NC_000913	B	>>	9050	2787007	90111476	csiD	b2659	-	-	carbon starvation induced gene	NO
	CCGGCGCTAATATTGCT	0.573529	0.804124	+	2779457	2779474	gi|49175990|ref|NC_000913.2| Escherichia coli str. K-12 substr. MG1655 chromosome, complete genome	NC_000913	B	>>	7534	2787007	90111476	csiD	b2659	-	-	carbon starvation induced gene	NO
	CTGGCATGGTACAAGCT	0.580882	0.814433	-	1597313	1597330	gi|49175990|ref|NC_000913.2| Escherichia coli str. K-12 substr. MG1655 chromosome, complete genome	NC_000913	B	<<	6846	1590200	16129467	hipB	b1508	-	COG1476K	antitoxin of HipAB toxin-antitoxin system	NO
	TGGGAACAGGGCTTGCT	0.580882	0.814433	-	2332317	2332334	gi|49175990|ref|NC_000913.2| Escherichia coli str. K-12 substr. MG1655 chromosome, complete genome	NC_000913	B	<<	6151	2325389	16130162	yfaP	b2225	-	COG4676S	conserved protein	NO
	CTGGCGCAGCGATTGCT	0.647059	0.907216	+	4164130	4164147	gi|49175990|ref|NC_000913.2| Escherichia coli str. K-12 substr. MG1655 chromosome, complete genome	NC_000913	B	>>	5934	4170080	16131806	murB	b3972	-	COG0812M	UDP-N-acetylenolpyruvoylglucosamine reductase, FAD-binding	NO
	CTGGCACAGCAAATACT	0.588235	0.824742	-	2729695	2729712	gi|49175990|ref|NC_000913.2| Escherichia coli str. K-12 substr. MG1655 chromosome, complete genome	NC_000913	B	<<	5926	2722470	16130512	kgtP	b2587	-	COG2814G	alpha-ketoglutarate transporter	NO
	TGGGAACAGGGCTTGCT	0.580882	0.814433	-	2332317	2332334	gi|49175990|ref|NC_000913.2| Escherichia coli str. K-12 substr. MG1655 chromosome, complete genome	NC_000913	A	<<	4497	2326170	16130163	yfaQ	b2226	-	COG5445S	predicted protein	NO
	CTGGCAAAGTCGTTGAA	0.580882	0.814433	-	2649761	2649778	gi|49175990|ref|NC_000913.2| Escherichia coli str. K-12 substr. MG1655 chromosome, complete genome	NC_000913	B	<<	4413	2643035	16130444	pbpC	b2519	-	COG4953M	penicillin-binding protein PBP1C murein transglycosylase; inactive transpeptidase domain	NO
	GTGGAACAGCAGTCGCT	0.573529	0.804124	-	2330320	2330337	gi|49175990|ref|NC_000913.2| Escherichia coli str. K-12 substr. MG1655 chromosome, complete genome	NC_000913	B	<<	4154	2325389	16130162	yfaP	b2225	-	COG4676S	conserved protein	NO
	TCGGCACGCGGATCGCC	0.573529	0.804124	-	1471246	1471263	gi|49175990|ref|NC_000913.2| Escherichia coli str. K-12 substr. MG1655 chromosome, complete genome	NC_000913	B	<<	4072	1466808	145698254	insC	b1403	-	COG2963L	IS2 repressor TnpA	NO
	TTGGCCCGACGCTTGAA	0.580882	0.814433	-	3394074	3394091	gi|49175990|ref|NC_000913.2| Escherichia coli str. K-12 substr. MG1655 chromosome, complete genome	NC_000913	B	<<	4023	3388605	16131134	tldD	b3244	-	COG0312R	predicted peptidase	NO
	ATGGCACAGTGGCTGCA	0.610294	0.85567	-	2960311	2960328	gi|49175990|ref|NC_000913.2| Escherichia coli str. K-12 substr. MG1655 chromosome, complete genome	NC_000913	B	<<	3404	2954018	16130725	ptrA	b2821	-	COG1025O	protease III	NO
	CTGGCGATGCCGTTGCT	0.580882	0.814433	-	483275	483292	gi|49175990|ref|NC_000913.2| Escherichia coli str. K-12 substr. MG1655 chromosome, complete genome	NC_000913	B	<<	3342	479558	16128445	tomB	b0461	-	-	Hha toxicity attenuator; conjugation-related protein	NO
	CTGGCAGCCTTGTGGCT	0.573529	0.804124	+	614142	614159	gi|49175990|ref|NC_000913.2| Escherichia coli str. K-12 substr. MG1655 chromosome, complete genome	NC_000913	B	>>	3319	617477	16128570	fepE	b0587	-	COG3765M	regulator of length of O-antigen component of lipopolysaccharide chains	NO
	TTGGCAACCCGGTTGCG	0.580882	0.814433	+	2048333	2048350	gi|49175990|ref|NC_000913.2| Escherichia coli str. K-12 substr. MG1655 chromosome, complete genome	NC_000913	B	>>	3318	2051667	16129925	shiA	b1981	-	COG2211G	shikimate transporter	NO
	CTGGCAAGAGTGGTGCG	0.573529	0.804124	+	3013984	3014001	gi|49175990|ref|NC_000913.2| Escherichia coli str. K-12 substr. MG1655 chromosome, complete genome	NC_000913	B	>>	3183	3017183	90111506	ssnA	b2879	-	COG0402FR	predicted chlorohydrolase/aminohydrolase	NO
	GTGGTGCGATTGTTGCT	0.573529	0.804124	+	3013993	3014010	gi|49175990|ref|NC_000913.2| Escherichia coli str. K-12 substr. MG1655 chromosome, complete genome	NC_000913	B	>>	3174	3017183	90111506	ssnA	b2879	-	COG0402FR	predicted chlorohydrolase/aminohydrolase	NO
	GTGGCAACTCTGTTGCT	0.595588	0.835052	-	1573168	1573185	gi|49175990|ref|NC_000913.2| Escherichia coli str. K-12 substr. MG1655 chromosome, complete genome	NC_000913	B	<<	3098	1568669	16129452	gadB	b1493	-	COG0076E	glutamate decarboxylase B, PLP-dependent	NO
	CTGGCAATAGATTTGCT	0.625	0.876289	+	1328854	1328871	gi|49175990|ref|NC_000913.2| Escherichia coli str. K-12 substr. MG1655 chromosome, complete genome	NC_000913	B	>>	3009	1331879	16129236	cysB	b1275	-	COG0583K	DNA-binding transcriptional dual regulator, O-acetyl-L-serine-binding	NO
	CTGGCAGATGATTTGCG	0.602941	0.845361	-	2956957	2956974	gi|49175990|ref|NC_000913.2| Escherichia coli str. K-12 substr. MG1655 chromosome, complete genome	NC_000913	B	<<	2931	2950483	16130724	recB	b2820	-	COG1074L	exonuclease V (RecBCD complex), beta subunit	NO
	TTGGCGCGTTAATGGCT	0.588235	0.824742	-	4047514	4047531	gi|49175990|ref|NC_000913.2| Escherichia coli str. K-12 substr. MG1655 chromosome, complete genome	NC_000913	B	<<	2888	4043693	16131703	yihG	b3862	-	COG0204I	inner membrane protein, Predicted acyltransferas	NO
	CAGGAACAAAGATTGCT	0.580882	0.814433	-	2034299	2034316	gi|49175990|ref|NC_000913.2| Escherichia coli str. K-12 substr. MG1655 chromosome, complete genome	NC_000913	B	<<	2790	2031143	90111361	yedR	b1963	-	-	inner membrane protein	NO
	CTGGAACAGCGTTTGCG	0.602941	0.845361	-	4468040	4468057	gi|49175990|ref|NC_000913.2| Escherichia coli str. K-12 substr. MG1655 chromosome, complete genome	NC_000913	B	<<	2770	4464322	16132063	treR	b4241	-	COG1609K	DNA-binding transcriptional repressor	NO
	CTGGCACGGAGTTAGCC	0.625	0.876289	-	4206674	4206691	gi|49175990|ref|NC_000913.2| Escherichia coli str. K-12 substr. MG1655 chromosome, complete genome	NC_000913	B	<<	2719	4202665	16131835	purD	b4005	-	COG0151F	phosphoribosylglycinamide synthetase phosphoribosylamine-glycine ligase	NO
	CTGTCACTGCCGTTGCC	0.580882	0.814433	-	1437586	1437603	gi|49175990|ref|NC_000913.2| Escherichia coli str. K-12 substr. MG1655 chromosome, complete genome	NC_000913	B	<<	2668	1433784	16129338	ompN	b1377	-	COG3203M	outer membrane pore protein N, non-specific	NO
	CGGGCGCGGCTGTTGCT	0.610294	0.85567	-	589867	589884	gi|49175990|ref|NC_000913.2| Escherichia coli str. K-12 substr. MG1655 chromosome, complete genome	NC_000913	B	<<	2662	586314	16128550	ybcH	b0567	-	-	predicted protein	NO
	TTGGCACGGACTTTACC	0.610294	0.85567	+	671569	671586	gi|49175990|ref|NC_000913.2| Escherichia coli str. K-12 substr. MG1655 chromosome, complete genome	NC_000913	B	>>	2656	674241	16128626	ybeL	b0643	-	-	conserved protein, DUF1451 family	NO
	CTGGCGCGTATGGTGCT	0.595588	0.835052	+	1482588	1482605	gi|49175990|ref|NC_000913.2| Escherichia coli str. K-12 substr. MG1655 chromosome, complete genome	NC_000913	B	>>	2655	1485259	16129375	ydcF	b1414	-	COG1434S	conserved SAM-binding protein, DUF218 superfamily	NO
	TTGGCAAGATTTTTGTA	0.580882	0.814433	+	609390	609407	gi|49175990|ref|NC_000913.2| Escherichia coli str. K-12 substr. MG1655 chromosome, complete genome	NC_000913	B	>>	2632	612038	16128568	fes	b0585	-	COG2382P	enterobactin/ferric enterobactin esterase	NO
	CTGACCCGGTGGTTGCT	0.610294	0.85567	-	3693234	3693251	gi|49175990|ref|NC_000913.2| Escherichia coli str. K-12 substr. MG1655 chromosome, complete genome	NC_000913	B	<<	2603	3688291	16131404	bcsB	b3532	-	-	regulator of cellulose synthase, cyclic di-GMP binding	NO
	CTGGCGCGCAAATTGAT	0.595588	0.835052	-	1801215	1801232	gi|49175990|ref|NC_000913.2| Escherichia coli str. K-12 substr. MG1655 chromosome, complete genome	NC_000913	B	<<	2552	1798120	16129674	infC	b1718	-	COG0290J	protein chain initiation factor IF-3	NO
	TTTGCATGGGAACTGCT	0.573529	0.804124	-	2819690	2819707	gi|49175990|ref|NC_000913.2| Escherichia coli str. K-12 substr. MG1655 chromosome, complete genome	NC_000913	B	<<	2521	2816983	16130603	csrA	b2696	-	COG1551T	pleiotropic regulatory protein for carbon source metabolism	NO
	GTGGAACAGCAGTCGCT	0.573529	0.804124	-	2330320	2330337	gi|49175990|ref|NC_000913.2| Escherichia coli str. K-12 substr. MG1655 chromosome, complete genome	NC_000913	A	<<	2500	2326170	16130163	yfaQ	b2226	-	COG5445S	predicted protein	NO
Zhao et al. 2	ATGGCACATCCGTTGCT	0.654412	0.917526	+	559059	559076	gi|49175990|ref|NC_000913.2| Escherichia coli str. K-12 substr. MG1655 chromosome, complete genome	NC_000913	B	>>	2484	561559	145698227	sfmH	b0533	-	COG3539NU	predicted fimbrial-like adhesin protein	NO
	TTGCCACGAATTTTCCT	0.580882	0.814433	-	1415234	1415251	gi|49175990|ref|NC_000913.2| Escherichia coli str. K-12 substr. MG1655 chromosome, complete genome	NC_000913	B	<<	2416	1412008	16129310	recT	b1349	-	COG3723L	Rac prophage; recombination and repair protein	NO
	CCGGCACACCGCTGGCT	0.595588	0.835052	+	546445	546462	gi|49175990|ref|NC_000913.2| Escherichia coli str. K-12 substr. MG1655 chromosome, complete genome	NC_000913	B	>>	2389	548850	16128504	ylbF	b0520	-	-	conserved protein	NO
	TCGGCATGGGCATTGGT	0.573529	0.804124	+	4582572	4582589	gi|49175990|ref|NC_000913.2| Escherichia coli str. K-12 substr. MG1655 chromosome, complete genome	NC_000913	B	>>	2384	4584972	16132172	mrr	b4351	-	COG1715V	methylated adenine and cytosine restriction protein	NO
	CTGGCACTACTTTTGCT	0.669118	0.938144	+	3416967	3416984	gi|49175990|ref|NC_000913.2| Escherichia coli str. K-12 substr. MG1655 chromosome, complete genome	NC_000913	B	>>	2364	3419347	90111567	yhdY	b3270	-	COG0765E	predicted amino-acid transporter subunit	NO
	CTGGCGTAAATCTTGCC	0.573529	0.804124	+	2998256	2998273	gi|49175990|ref|NC_000913.2| Escherichia coli str. K-12 substr. MG1655 chromosome, complete genome	NC_000913	B	>>	2364	3000636	16130769	xdhB	b2867	-	COG1319C	xanthine dehydrogenase, FAD-binding subunit	NO
	TTTGCCCGGCCATTGCA	0.588235	0.824742	-	2915328	2915345	gi|49175990|ref|NC_000913.2| Escherichia coli str. K-12 substr. MG1655 chromosome, complete genome	NC_000913	B	<<	2305	2911721	16130692	rumA	b2785	-	COG2265J	23S rRNA m(5)U1939 methyltransferase, SAM-dependent	NO
	GTAGCAGGTCACTTGCT	0.573529	0.804124	-	3136696	3136713	gi|49175990|ref|NC_000913.2| Escherichia coli str. K-12 substr. MG1655 chromosome, complete genome	NC_000913	B	<<	2302	3132894	16130887	pitB	b2987	-	COG0306P	phosphate transporter	NO
	GTGGCATAAAAGATGCA	0.573529	0.804124	-	4297441	4297458	gi|49175990|ref|NC_000913.2| Escherichia coli str. K-12 substr. MG1655 chromosome, complete genome	NC_000913	B	<<	2292	4294459	16131904	yjcO	b4078	-	COG0790R	conserved protein	NO
	CTGTCACGGCTGGTGCA	0.588235	0.824742	-	3350773	3350790	gi|49175990|ref|NC_000913.2| Escherichia coli str. K-12 substr. MG1655 chromosome, complete genome	NC_000913	B	<<	2291	3347828	90111557	elbB	b3209	-	COG3155Q	isoprenoid biosynthesis protein with amidotransferase-like domain	NO
	ATAGCACCAAACTTGCT	0.580882	0.814433	+	717539	717556	gi|49175990|ref|NC_000913.2| Escherichia coli str. K-12 substr. MG1655 chromosome, complete genome	NC_000913	B	>>	2251	719806	145698231	ybfK	b4590	-	-	hypothetical protein	NO
	TTGACACCGCTGTTGCT	0.610294	0.85567	-	952541	952558	gi|49175990|ref|NC_000913.2| Escherichia coli str. K-12 substr. MG1655 chromosome, complete genome	NC_000913	B	<<	2237	949563	16128869	pflA	b0902	-	COG1180O	pyruvate formate lyase activating enzyme 1	NO
	CTGGCACGACAGTAACA	0.580882	0.814433	-	4567497	4567514	gi|49175990|ref|NC_000913.2| Escherichia coli str. K-12 substr. MG1655 chromosome, complete genome	NC_000913	B	<<	2227	4563989	16132157	yjiN	b4336	-	COG2733S	zinc-type alcohol dehydrogenase-like protein	NO
	CCGGTACTGACATTGCT	0.573529	0.804124	-	4083000	4083017	gi|49175990|ref|NC_000913.2| Escherichia coli str. K-12 substr. MG1655 chromosome, complete genome	NC_000913	B	<<	2217	4079880	16131733	fdoH	b3893	-	COG0437C	formate dehydrogenase-O, Fe-S subunit	NO
	CTGGCGCGACGCTTGAT	0.595588	0.835052	+	3417133	3417150	gi|49175990|ref|NC_000913.2| Escherichia coli str. K-12 substr. MG1655 chromosome, complete genome	NC_000913	B	>>	2198	3419347	90111567	yhdY	b3270	-	COG0765E	predicted amino-acid transporter subunit	NO
	CTGTCAGGCGTATTGCT	0.602941	0.845361	-	4082980	4082997	gi|49175990|ref|NC_000913.2| Escherichia coli str. K-12 substr. MG1655 chromosome, complete genome	NC_000913	B	<<	2197	4079880	16131733	fdoH	b3893	-	COG0437C	formate dehydrogenase-O, Fe-S subunit	NO
	CTGGCAGTCACTTTGCC	0.588235	0.824742	+	2217997	2218014	gi|49175990|ref|NC_000913.2| Escherichia coli str. K-12 substr. MG1655 chromosome, complete genome	NC_000913	B	>>	2194	2220207	16130071	dld	b2133	-	COG0277C	D-lactate dehydrogenase, FAD-binding, NADH independent	NO
	TCGGCACGGCGTTTGCC	0.625	0.876289	+	3278961	3278978	gi|49175990|ref|NC_000913.2| Escherichia coli str. K-12 substr. MG1655 chromosome, complete genome	NC_000913	B	>>	2188	3281165	16131029	kbaY	b3137	-	COG0191G	tagatose 6-phosphate aldolase 1, kbaY subunit	NO
	TCGGCATACATCTTGCG	0.573529	0.804124	+	4081849	4081866	gi|49175990|ref|NC_000913.2| Escherichia coli str. K-12 substr. MG1655 chromosome, complete genome	NC_000913	B	>>	2174	4084039	16131735	fdhD	b3895	-	COG1526C	formate dehydrogenase formation protein	NO
	ATGGCATGAGAGTTGCT	0.647059	0.907216	+	1864812	1864829	gi|49175990|ref|NC_000913.2| Escherichia coli str. K-12 substr. MG1655 chromosome, complete genome	NC_000913	B	>>	2151	1866979	16129738	yeaH	b1784	-	COG2718S	conserved protein	NO
	CTGGCACGGGGGTTCCG	0.617647	0.865979	-	3114474	3114491	gi|49175990|ref|NC_000913.2| Escherichia coli str. K-12 substr. MG1655 chromosome, complete genome	NC_000913	B	<<	2099	3111565	90111523	pppA	b2972	-	COG1989NOU	bifunctional prepilin leader peptidase/ methylase	NO
	GTGGCATGTATGTTCCA	0.573529	0.804124	-	3114450	3114467	gi|49175990|ref|NC_000913.2| Escherichia coli str. K-12 substr. MG1655 chromosome, complete genome	NC_000913	B	<<	2075	3111565	90111523	pppA	b2972	-	COG1989NOU	bifunctional prepilin leader peptidase/ methylase	NO
	GTGGCATTGCGATTGCC	0.588235	0.824742	+	599117	599134	gi|49175990|ref|NC_000913.2| Escherichia coli str. K-12 substr. MG1655 chromosome, complete genome	NC_000913	B	>>	2049	601182	16128559	pheP	b0576	-	COG1113E	phenylalanine transporter	NO
	TTTGCACGGGAATTCCA	0.573529	0.804124	+	2996307	2996324	gi|49175990|ref|NC_000913.2| Escherichia coli str. K-12 substr. MG1655 chromosome, complete genome	NC_000913	B	>>	2044	2998367	16130768	xdhA	b2866	-	COG1529C	xanthine dehydrogenase, molybdenum binding subunit	NO
	GCGGCACAGCGACTGCT	0.588235	0.824742	+	2718692	2718709	gi|49175990|ref|NC_000913.2| Escherichia coli str. K-12 substr. MG1655 chromosome, complete genome	NC_000913	B	>>	2041	2720749	90111464	pssA	b2585	-	COG1502I	phosphatidylserine synthase (CDP-diacylglycerol-serine O-phosphatidyltransferase)	NO
	CTGGCAACGTAATTGCG	0.595588	0.835052	+	768627	768644	gi|49175990|ref|NC_000913.2| Escherichia coli str. K-12 substr. MG1655 chromosome, complete genome	NC_000913	B	>>	2038	770681	90111166	cydA	b0733	-	COG1271C	cytochrome d terminal oxidase, subunit I	NO
	CTGCCACGATGGTGGCT	0.595588	0.835052	+	2496362	2496379	gi|49175990|ref|NC_000913.2| Escherichia coli str. K-12 substr. MG1655 chromosome, complete genome	NC_000913	B	>>	2027	2498405	16130313	ypdB	b2381	-	COG3279KT	predicted response regulator in two-component system with YpdA	NO
	CTGCCAAACATTTTGCT	0.588235	0.824742	-	3163499	3163516	gi|49175990|ref|NC_000913.2| Escherichia coli str. K-12 substr. MG1655 chromosome, complete genome	NC_000913	B	<<	1995	3160766	16130914	plsC	b3018	-	COG0204I	1-acyl-sn-glycerol-3-phosphate acyltransferase	NO
	CTGGTATGGAACGTGCT	0.573529	0.804124	+	4181372	4181389	gi|49175990|ref|NC_000913.2| Escherichia coli str. K-12 substr. MG1655 chromosome, complete genome	NC_000913	B	>>	1985	4183373	16131818	rpoC	b3988	-	COG0086K	RNA polymerase, beta prime subunit	NO
	TTGGGACGTTATTTACT	0.573529	0.804124	-	1451340	1451357	gi|49175990|ref|NC_000913.2| Escherichia coli str. K-12 substr. MG1655 chromosome, complete genome	NC_000913	B	<<	1966	1447100	162135920	tynA	b1386	-	COG3733Q	tyramine oxidase, copper-requiring	NO
	GTGGCACTGAACATGCT	0.602941	0.845361	+	3538777	3538794	gi|49175990|ref|NC_000913.2| Escherichia coli str. K-12 substr. MG1655 chromosome, complete genome	NC_000913	B	>>	1957	3540750	16131286	feoC	b3410	-	COG1378K	predicted DNA-binding transcriptional regulator	NO
	CCGGCATGGCGGTTGAT	0.580882	0.814433	+	4405335	4405352	gi|49175990|ref|NC_000913.2| Escherichia coli str. K-12 substr. MG1655 chromosome, complete genome	NC_000913	B	>>	1947	4407298	16132002	rlmB	b4180	-	COG0566J	23S rRNA (Gm2251)-methyltransferase	NO
	CTGGCAGGAAAATAGCG	0.573529	0.804124	+	1441758	1441775	gi|49175990|ref|NC_000913.2| Escherichia coli str. K-12 substr. MG1655 chromosome, complete genome	NC_000913	B	>>	1937	1443711	16129343	ynbE	b1382	-	-	lipoprotein	NO
	ATGGCTGGAACCTTGCT	0.580882	0.814433	+	508918	508935	gi|49175990|ref|NC_000913.2| Escherichia coli str. K-12 substr. MG1655 chromosome, complete genome	NC_000913	B	>>	1931	510865	16128469	ybaS	b0485	-	COG2066E	glutaminase	NO
	GCGGCACTGGTATTGCT	0.610294	0.85567	-	3911479	3911496	gi|49175990|ref|NC_000913.2| Escherichia coli str. K-12 substr. MG1655 chromosome, complete genome	NC_000913	B	<<	1930	3908508	16131596	pstS	b3728	-	COG0226P	periplasmic phosphate binding protein, high-affinity	NO
Zhao et al. 2	CTGGCACGATTGCTGAT	0.602941	0.845361	+	254053	254070	gi|49175990|ref|NC_000913.2| Escherichia coli str. K-12 substr. MG1655 chromosome, complete genome	NC_000913	B	>>	1908	255977	16128224	gpt	b0238	-	COG0503F	guanine-hypoxanthine phosphoribosyltransferase	NO
	CCGGTACGGCCTTTGCT	0.610294	0.85567	-	3386052	3386069	gi|49175990|ref|NC_000913.2| Escherichia coli str. K-12 substr. MG1655 chromosome, complete genome	NC_000913	B	<<	1900	3383879	16131129	yhcO	b3239	-	COG2732K	predicted barnase inhibitor	NO
	TTGGCGTGTTGCTTGCC	0.573529	0.804124	+	1080696	1080713	gi|49175990|ref|NC_000913.2| Escherichia coli str. K-12 substr. MG1655 chromosome, complete genome	NC_000913	B	>>	1887	1082599	16128983	efeB	b1019	-	COG2837P	deferrrochelatase, periplasmic	NO
	CTGGAACGCATCTGGCA	0.580882	0.814433	-	1848575	1848592	gi|49175990|ref|NC_000913.2| Escherichia coli str. K-12 substr. MG1655 chromosome, complete genome	NC_000913	B	<<	1874	1846149	16129719	ydjA	b1765	-	COG0778C	predicted oxidoreductase	NO
	CTGGCGCTGGCGATGCT	0.573529	0.804124	-	2679257	2679274	gi|49175990|ref|NC_000913.2| Escherichia coli str. K-12 substr. MG1655 chromosome, complete genome	NC_000913	B	<<	1867	2676406	16130473	yphF	b2548	-	COG1879G	predicted sugar transporter subunit: periplasmic-binding component of ABC superfamily	NO
	CTGGCACGATTGCTGTA	0.588235	0.824742	-	589063	589080	gi|49175990|ref|NC_000913.2| Escherichia coli str. K-12 substr. MG1655 chromosome, complete genome	NC_000913	B	<<	1858	586314	16128550	ybcH	b0567	-	-	predicted protein	NO
	CTGGGACGCATATTTCA	0.573529	0.804124	-	611168	611185	gi|49175990|ref|NC_000913.2| Escherichia coli str. K-12 substr. MG1655 chromosome, complete genome	NC_000913	B	<<	1856	608682	16128566	entD	b0583	-	COG2977Q	phosphopantetheinyltransferase component of enterobactin synthase multienzyme complex	NO
	CTGGCAACGCGTCTGCA	0.573529	0.804124	-	1344482	1344499	gi|49175990|ref|NC_000913.2| Escherichia coli str. K-12 substr. MG1655 chromosome, complete genome	NC_000913	B	<<	1848	1342460	145698252	yciZ	b4596	-	-	hypothetical protein	NO
	TTGGCACAGTTACTGCA	0.632353	0.886598	-	2689374	2689391	gi|49175990|ref|NC_000913.2| Escherichia coli str. K-12 substr. MG1655 chromosome, complete genome	NC_000913	B	<<	1845	2686815	16130480	yfhG	b2555	-	-	conserved protein	NO
	CTGGCGCGACCTTCGCT	0.610294	0.85567	+	1007326	1007343	gi|49175990|ref|NC_000913.2| Escherichia coli str. K-12 substr. MG1655 chromosome, complete genome	NC_000913	B	>>	1845	1009187	16128916	uup	b0949	-	COG0488R	fused predicted transporter subunits of ABC superfamily: ATP-binding components	NO
	GTGGCGCTGGCGTTGCA	0.588235	0.824742	-	4521861	4521878	gi|49175990|ref|NC_000913.2| Escherichia coli str. K-12 substr. MG1655 chromosome, complete genome	NC_000913	B	<<	1817	4518694	16132117	yjhF	b4296	-	COG2610GE	KpLE2 phage-like element; predicted transporter	NO
	CTGGCCCACTCCATGCT	0.595588	0.835052	-	1293959	1293976	gi|49175990|ref|NC_000913.2| Escherichia coli str. K-12 substr. MG1655 chromosome, complete genome	NC_000913	B	<<	1813	1291732	16129198	hns	b1237	-	COG2916R	global DNA-binding transcriptional dual regulator H-NS	NO
Zhao et al. 2	TTGGCCCGATGATTGCC	0.617647	0.865979	-	3985840	3985857	gi|49175990|ref|NC_000913.2| Escherichia coli str. K-12 substr. MG1655 chromosome, complete genome	NC_000913	B	<<	1809	3982375	16131653	aslA	b3801	-	COG3119P	acrylsulfatase-like enzyme	NO
	CGGGCACGCGCCTTGCT	0.654412	0.917526	-	2344568	2344585	gi|49175990|ref|NC_000913.2| Escherichia coli str. K-12 substr. MG1655 chromosome, complete genome	NC_000913	B	<<	1808	2342616	145698286	ypaB	b4605	-	-	hypothetical protein	NO
	CTCCCACGAAGTTTGCT	0.588235	0.824742	-	3079156	3079173	gi|49175990|ref|NC_000913.2| Escherichia coli str. K-12 substr. MG1655 chromosome, complete genome	NC_000913	B	<<	1803	3076909	16130835	cmtB	b2934	-	COG1762GT	predicted mannitol-specific enzyme IIA component of PTS	NO
	ATGGCCCGATTGGTGCT	0.580882	0.814433	-	3308738	3308755	gi|49175990|ref|NC_000913.2| Escherichia coli str. K-12 substr. MG1655 chromosome, complete genome	NC_000913	B	<<	1791	3306062	16131055	nlpI	b3163	-	COG4785R	lipoprotein involved in osmotic sensitivity and filamentation	NO
	CTGGCACCTCTTTTGTT	0.602941	0.845361	-	1064789	1064806	gi|49175990|ref|NC_000913.2| Escherichia coli str. K-12 substr. MG1655 chromosome, complete genome	NC_000913	B	<<	1790	1062078	16128966	cbpA	b1000	-	COG0484O	curved DNA-binding protein, DnaJ homologue that functions as a co-chaperone of DnaK	NO
	TTGGCACAGATTTCGCT	0.647059	0.907216	-	4056141	4056158	gi|49175990|ref|NC_000913.2| Escherichia coli str. K-12 substr. MG1655 chromosome, complete genome	NC_000913	B	<<	1778	4053313	16131709	glnL	b3869	-	COG3852T	sensory histidine kinase in two-component regulatory system with GlnG	NO
	CTGGCACCAACGTGGCT	0.617647	0.865979	-	1451149	1451166	gi|49175990|ref|NC_000913.2| Escherichia coli str. K-12 substr. MG1655 chromosome, complete genome	NC_000913	B	<<	1775	1447100	162135920	tynA	b1386	-	COG3733Q	tyramine oxidase, copper-requiring	NO
	CAGGCGCGGCAGTTGCC	0.573529	0.804124	-	704606	704623	gi|49175990|ref|NC_000913.2| Escherichia coli str. K-12 substr. MG1655 chromosome, complete genome	NC_000913	B	<<	1771	702034	16128654	nagB	b0678	-	COG0363G	glucosamine-6-phosphate deaminase	NO
	CAGGCCTGACATTTGCT	0.580882	0.814433	-	1357459	1357476	gi|49175990|ref|NC_000913.2| Escherichia coli str. K-12 substr. MG1655 chromosome, complete genome	NC_000913	B	<<	1766	1355447	16129256	ymjA	b1295	-	-	predicted protein	NO
	CCAGCACACCTATTGCT	0.588235	0.824742	-	576731	576748	gi|49175990|ref|NC_000913.2| Escherichia coli str. K-12 substr. MG1655 chromosome, complete genome	NC_000913	B	<<	1754	573960	16128535	insH	b0552	-	COG3039L	IS5 transposase and trans-activator	NO
	CTGGCGAGCAGTTTGCG	0.573529	0.804124	+	2583849	2583866	gi|49175990|ref|NC_000913.2| Escherichia coli str. K-12 substr. MG1655 chromosome, complete genome	NC_000913	B	>>	1752	2585617	16130395	acrD	b2470	-	COG0841V	aminoglycoside/multidrug efflux system	NO
	GTGGCGTTGTTGTTGCT	0.573529	0.804124	+	961291	961308	gi|49175990|ref|NC_000913.2| Escherichia coli str. K-12 substr. MG1655 chromosome, complete genome	NC_000913	B	>>	1744	963051	16128879	ihfB	b0912	-	COG0776L	integration host factor (IHF), DNA-binding protein, beta subunit	NO
	CTGGCTCCCGTTTCGCT	0.573529	0.804124	-	4514045	4514062	gi|49175990|ref|NC_000913.2| Escherichia coli str. K-12 substr. MG1655 chromosome, complete genome	NC_000913	B	<<	1713	4511429	162135917	fecB	b4290	-	COG4594P	KpLE2 phage-like element; iron-dicitrate transporter subunit	NO
	TTGGCGCGGCGTTTGGT	0.595588	0.835052	+	1079750	1079767	gi|49175990|ref|NC_000913.2| Escherichia coli str. K-12 substr. MG1655 chromosome, complete genome	NC_000913	B	>>	1700	1081466	16128982	efeO	b1018	-	COG2822P	inactive ferrous ion transporter EfeUOB	NO
	CTGGCGTGCAACTCGCT	0.580882	0.814433	+	3287647	3287664	gi|49175990|ref|NC_000913.2| Escherichia coli str. K-12 substr. MG1655 chromosome, complete genome	NC_000913	B	>>	1700	3289363	16131037	yraK	b3145	-	COG3539NU	predicted fimbrial-like adhesin protein	NO
	CTGGCACGGAGTTAGCC	0.625	0.876289	-	3940335	3940352	gi|49175990|ref|NC_000913.2| Escherichia coli str. K-12 substr. MG1655 chromosome, complete genome	NC_000913	B	<<	1699	3937208	16131622	hsrA	b3754	-	COG2814G	predicted multidrug or homocysteine efflux system	NO
	TTGGCATCAGCATTGAT	0.573529	0.804124	+	1378266	1378283	gi|49175990|ref|NC_000913.2| Escherichia coli str. K-12 substr. MG1655 chromosome, complete genome	NC_000913	B	>>	1689	1379971	16129280	ompG	b1319	-	-	outer membrane porin G	NO
	CTGCCATGGGGATCGCT	0.580882	0.814433	-	3374195	3374212	gi|49175990|ref|NC_000913.2| Escherichia coli str. K-12 substr. MG1655 chromosome, complete genome	NC_000913	B	<<	1683	3371720	49176329	nanR	b3226	-	COG2186K	DNA-binding transcriptional repressor of the nan operon, induced by sialic acid	NO
	TTGGCCCGATTGTTGAA	0.580882	0.814433	+	3770752	3770769	gi|49175990|ref|NC_000913.2| Escherichia coli str. K-12 substr. MG1655 chromosome, complete genome	NC_000913	B	>>	1679	3772447	16131471	mtlD	b3600	-	COG0246G	mannitol-1-phosphate dehydrogenase, NAD(P)-binding	NO
	CTGGCCTGGGTTCTGCT	0.595588	0.835052	-	1025243	1025260	gi|49175990|ref|NC_000913.2| Escherichia coli str. K-12 substr. MG1655 chromosome, complete genome	NC_000913	B	<<	1671	1023125	16128928	yccF	b0961	-	COG3304S	inner membrane protein, DUF307 family	NO
	CTTGCCCGCCTCTTGCT	0.602941	0.845361	+	2514805	2514822	gi|49175990|ref|NC_000913.2| Escherichia coli str. K-12 substr. MG1655 chromosome, complete genome	NC_000913	B	>>	1668	2516489	90111429	yfeC	b2398	-	-	predicted DNA-binding protein, DUF1323 family	NO
	TTGGCGCGGGTAATGCA	0.588235	0.824742	-	2258983	2259000	gi|49175990|ref|NC_000913.2| Escherichia coli str. K-12 substr. MG1655 chromosome, complete genome	NC_000913	B	<<	1664	2256377	16130104	psuK	b2166	-	COG0524G	pseudouridine kinase	NO
	CTGGCACGTTATTCGCG	0.617647	0.865979	-	3079015	3079032	gi|49175990|ref|NC_000913.2| Escherichia coli str. K-12 substr. MG1655 chromosome, complete genome	NC_000913	B	<<	1662	3076909	16130835	cmtB	b2934	-	COG1762GT	predicted mannitol-specific enzyme IIA component of PTS	NO
	CTGGCGCTGAAAGTGCT	0.573529	0.804124	-	2397121	2397138	gi|49175990|ref|NC_000913.2| Escherichia coli str. K-12 substr. MG1655 chromosome, complete genome	NC_000913	B	<<	1656	2394487	16130217	nuoH	b2282	-	COG1005C	NADH:ubiquinone oxidoreductase, membrane subunit H	NO
	CTGACACGCCTGATGCT	0.595588	0.835052	-	3114022	3114039	gi|49175990|ref|NC_000913.2| Escherichia coli str. K-12 substr. MG1655 chromosome, complete genome	NC_000913	B	<<	1647	3111565	90111523	pppA	b2972	-	COG1989NOU	bifunctional prepilin leader peptidase/ methylase	NO
	TTGGTATTGCGGTTGCT	0.580882	0.814433	-	438994	439011	gi|49175990|ref|NC_000913.2| Escherichia coli str. K-12 substr. MG1655 chromosome, complete genome	NC_000913	B	<<	1634	436385	90111130	yajO	b0419	-	COG0667C	2-carboxybenzaldehyde reductase, function unknown	NO
	CTGGCGCAACGATTTCT	0.580882	0.814433	-	2246423	2246440	gi|49175990|ref|NC_000913.2| Escherichia coli str. K-12 substr. MG1655 chromosome, complete genome	NC_000913	B	<<	1631	2242800	16130093	cirA	b2155	-	COG4771P	catecholate siderophore receptor CirA	NO
	CTGGCACGGAGTTAGCC	0.625	0.876289	-	224275	224292	gi|49175990|ref|NC_000913.2| Escherichia coli str. K-12 substr. MG1655 chromosome, complete genome	NC_000913	B	<<	1629	221614	16128192	metN	b0199	-	COG1135P	DL-methionine transporter subunit	NO
	CTGGCACAGCGTCTGGA	0.580882	0.814433	-	2958514	2958531	gi|49175990|ref|NC_000913.2| Escherichia coli str. K-12 substr. MG1655 chromosome, complete genome	NC_000913	B	<<	1607	2954018	16130725	ptrA	b2821	-	COG1025O	protease III	NO
	GTGGCGCGCGGTTTGAT	0.573529	0.804124	+	3856683	3856700	gi|49175990|ref|NC_000913.2| Escherichia coli str. K-12 substr. MG1655 chromosome, complete genome	NC_000913	B	>>	1607	3858306	226524758	yidL	b3680	-	COG2207K	predicted transcriptional regulator, AraC family	NO
	CTGGCACAGCATGGGCT	0.595588	0.835052	-	2690723	2690740	gi|49175990|ref|NC_000913.2| Escherichia coli str. K-12 substr. MG1655 chromosome, complete genome	NC_000913	B	<<	1602	2687693	90111458	glrK	b2556	-	COG0642T	Sensor protein kinase regulating glmY sRNA in two-component system with response regulator GlrR	NO
	CTGCCCTGGTTTTTGCT	0.580882	0.814433	+	417203	417220	gi|49175990|ref|NC_000913.2| Escherichia coli str. K-12 substr. MG1655 chromosome, complete genome	NC_000913	B	>>	1596	418815	16128386	brnQ	b0401	-	COG1114E	Branched-chain amino acid transport system 2 carrier protein; LIV-II transport system for Ile, Leu, and Val	NO
	CTGGCATATATTTTGCC	0.617647	0.865979	+	3144308	3144325	gi|49175990|ref|NC_000913.2| Escherichia coli str. K-12 substr. MG1655 chromosome, complete genome	NC_000913	B	>>	1595	3145919	16130899	gpr	b3001	-	COG0667C	L-glyceraldehyde 3-phosphate reductase	NO
	GTGGCGCTGCGTTTGCT	0.602941	0.845361	+	2610345	2610362	gi|49175990|ref|NC_000913.2| Escherichia coli str. K-12 substr. MG1655 chromosome, complete genome	NC_000913	B	>>	1595	2611956	16130417	focB	b2492	-	COG2116P	predicted formate transporter	NO
	CTGGCATGAAGATTCCG	0.580882	0.814433	+	1425466	1425483	gi|49175990|ref|NC_000913.2| Escherichia coli str. K-12 substr. MG1655 chromosome, complete genome	NC_000913	B	>>	1591	1427073	90111261	stfR	b1372	-	-	Rac prophage; predicted tail fiber protein	NO
	CTGACATGCACATTGCA	0.602941	0.845361	-	4296739	4296756	gi|49175990|ref|NC_000913.2| Escherichia coli str. K-12 substr. MG1655 chromosome, complete genome	NC_000913	B	<<	1590	4294459	16131904	yjcO	b4078	-	COG0790R	conserved protein	NO
	CTGTCACAGTGGTGGCA	0.573529	0.804124	+	4123431	4123448	gi|49175990|ref|NC_000913.2| Escherichia coli str. K-12 substr. MG1655 chromosome, complete genome	NC_000913	B	>>	1589	4125036	16131774	rpmE	b3936	-	COG0254J	50S ribosomal subunit protein L31	NO
	CTGGCTCCTGTTTTGCG	0.573529	0.804124	-	275919	275936	gi|49175990|ref|NC_000913.2| Escherichia coli str. K-12 substr. MG1655 chromosome, complete genome	NC_000913	B	<<	1577	273325	16128244	insH	b0259	-	COG3039L	IS5 transposase and trans-activator	NO
	CTGGCAGGCCGACTGCA	0.602941	0.845361	-	4066792	4066809	gi|49175990|ref|NC_000913.2| Escherichia coli str. K-12 substr. MG1655 chromosome, complete genome	NC_000913	B	<<	1574	4063832	145698335	yihP	b3877	-	COG2211G	predicted transporter	NO
	CTGGCAGAATACCTGCT	0.602941	0.845361	-	3877058	3877075	gi|49175990|ref|NC_000913.2| Escherichia coli str. K-12 substr. MG1655 chromosome, complete genome	NC_000913	B	<<	1569	3875090	90111642	yidB	b3698	-	COG3753S	conserved protein, DUF937 family	NO
	CTGGCGCAGGCGCTGCA	0.588235	0.824742	-	987763	987780	gi|49175990|ref|NC_000913.2| Escherichia coli str. K-12 substr. MG1655 chromosome, complete genome	NC_000913	B	<<	1557	985117	16128896	ompF	b0929	-	COG3203M	outer membrane porin 1a (Ia;b;F)	NO
	ATGGCAAGCTGGATGCT	0.580882	0.814433	+	3479651	3479668	gi|49175990|ref|NC_000913.2| Escherichia coli str. K-12 substr. MG1655 chromosome, complete genome	NC_000913	B	>>	1557	3481224	16131232	yheT	b3353	-	COG0429R	predicted hydrolase	NO
	CTGGCAGATCAGTTGCG	0.602941	0.845361	-	1319344	1319361	gi|49175990|ref|NC_000913.2| Escherichia coli str. K-12 substr. MG1655 chromosome, complete genome	NC_000913	B	<<	1534	1316451	90111239	trpC	b1262	-	COG0134E	fused indole-3-glycerolphosphate synthetase/N-(5-phosphoribosyl)anthranilate isomerase	NO
	GAGGCCCGGTATTTGCT	0.595588	0.835052	-	4539051	4539068	gi|49175990|ref|NC_000913.2| Escherichia coli str. K-12 substr. MG1655 chromosome, complete genome	NC_000913	B	<<	1526	4536808	90111728	nanC	b4311	-	-	N-acetylnuraminic acid outer membrane channel protein	NO
	GTGGCATCAGTGTCGCT	0.573529	0.804124	-	3199173	3199190	gi|49175990|ref|NC_000913.2| Escherichia coli str. K-12 substr. MG1655 chromosome, complete genome	NC_000913	B	<<	1509	3194823	16130949	glnE	b3053	-	COG1391OT	fused deadenylyltransferase/adenylyltransferase for glutamine synthetase	NO
	CTGGCGTGGTCGTTGTT	0.573529	0.804124	-	1608552	1608569	gi|49175990|ref|NC_000913.2| Escherichia coli str. K-12 substr. MG1655 chromosome, complete genome	NC_000913	B	<<	1505	1606132	90111287	yneE	b1520	-	COG3781S	conserved inner membrane protein	NO
	CTGGCACAGGCGCAGCT	0.602941	0.845361	-	3685146	3685163	gi|49175990|ref|NC_000913.2| Escherichia coli str. K-12 substr. MG1655 chromosome, complete genome	NC_000913	B	<<	1504	3681653	226524755	yhjK	b3529	-	COG2200T	predicted diguanylate cyclase	NO
	TTGGCTCGCCTTTTGCC	0.610294	0.85567	-	2831808	2831825	gi|49175990|ref|NC_000913.2| Escherichia coli str. K-12 substr. MG1655 chromosome, complete genome	NC_000913	B	<<	1496	2828797	90111481	norR	b2709	-	COG3604KT	Anaerobic nitric oxide reductase DNA-binding transcriptional activator	NO
	CTGGCACGCAATCTGCA	0.647059	0.907216	+	2830434	2830451	gi|49175990|ref|NC_000913.2| Escherichia coli str. K-12 substr. MG1655 chromosome, complete genome	NC_000913	B	>>	1484	2831934	16130618	norW	b2711	-	COG1251C	NADH:flavorubredoxin oxidoreductase	NO
	CTGGCATCAGCGTTGCG	0.602941	0.845361	+	1450451	1450468	gi|49175990|ref|NC_000913.2| Escherichia coli str. K-12 substr. MG1655 chromosome, complete genome	NC_000913	B	>>	1484	1451951	16129349	paaA	b1388	-	COG3396S	phenylacetyl-CoA oxygenase, alpha subunit	NO
RegulonDB; Reitzer and Schneider	TTGGCACATCTATTGCT	0.676471	0.948454	-	688451	688468	gi|49175990|ref|NC_000913.2| Escherichia coli str. K-12 substr. MG1655 chromosome, complete genome	NC_000913	B	<<	1480	686062	16128638	gltI	b0655	-	COG0834ET	glutamate and aspartate transporter subunit	NO
	CTGGGTCAGCGATTGCT	0.588235	0.824742	-	2965540	2965557	gi|49175990|ref|NC_000913.2| Escherichia coli str. K-12 substr. MG1655 chromosome, complete genome	NC_000913	B	<<	1480	2963184	16130732	lgt	b2828	-	COG0682M	phosphatidylglycerol-prolipoprotein diacylglyceryl transferase	NO
	CTGTCATGTGCATTGCT	0.610294	0.85567	+	2227153	2227170	gi|49175990|ref|NC_000913.2| Escherichia coli str. K-12 substr. MG1655 chromosome, complete genome	NC_000913	B	>>	1477	2228646	16130079	yohJ	b2141	-	COG1380R	inner membrane protein, UPF0299 family	NO
	TTGTCACGCTGTCTGCA	0.580882	0.814433	+	491814	491831	gi|49175990|ref|NC_000913.2| Escherichia coli str. K-12 substr. MG1655 chromosome, complete genome	NC_000913	B	>>	1470	493300	16128455	ybaB	b0471	-	COG0718S	conserved protein	NO
	CTGGCGCGTGCGTTCCA	0.573529	0.804124	+	494913	494930	gi|49175990|ref|NC_000913.2| Escherichia coli str. K-12 substr. MG1655 chromosome, complete genome	NC_000913	B	>>	1470	496399	16128458	adk	b0474	-	COG0563F	adenylate kinase	NO
	CTGGCCCGCCTTTTGCG	0.625	0.876289	+	2176633	2176650	gi|49175990|ref|NC_000913.2| Escherichia coli str. K-12 substr. MG1655 chromosome, complete genome	NC_000913	B	>>	1468	2178117	16130037	yegU	b2099	-	COG1397O	predicted hydrolase	NO
	CCGGCATGGGTTTTACT	0.580882	0.814433	+	4160181	4160198	gi|49175990|ref|NC_000913.2| Escherichia coli str. K-12 substr. MG1655 chromosome, complete genome	NC_000913	B	>>	1465	4161662	16131804	btuB	b3966	-	COG4206H	vitamin B12/cobalamin outer membrane transporter	NO
	CTGGCGCGAACTTCGCA	0.595588	0.835052	+	1277607	1277624	gi|49175990|ref|NC_000913.2| Escherichia coli str. K-12 substr. MG1655 chromosome, complete genome	NC_000913	B	>>	1464	1279087	16129187	narG	b1224	-	COG5013C	nitrate reductase 1, alpha subunit	NO
	CTGGCATTGAGATTACT	0.588235	0.824742	-	2712248	2712265	gi|49175990|ref|NC_000913.2| Escherichia coli str. K-12 substr. MG1655 chromosome, complete genome	NC_000913	B	<<	1461	2710049	90111461	yfiC	b2575	-	COG4123R	tRNA (adenine-N(6)-)-methyltransferase	NO
	CTGGCCTGGGCATTGTT	0.580882	0.814433	-	2439592	2439609	gi|49175990|ref|NC_000913.2| Escherichia coli str. K-12 substr. MG1655 chromosome, complete genome	NC_000913	B	<<	1449	2436964	16130257	yfcJ	b2322	-	COG2814G	predicted transporter	NO
	ATGGCAAAGGTATCGCT	0.580882	0.814433	-	3056416	3056433	gi|49175990|ref|NC_000913.2| Escherichia coli str. K-12 substr. MG1655 chromosome, complete genome	NC_000913	B	<<	1444	3054912	226524746	ibsC	b4665	-	-	toxic membrane protein	NO
	GTGGCATTGGCCTTGCG	0.588235	0.824742	-	3478258	3478275	gi|49175990|ref|NC_000913.2| Escherichia coli str. K-12 substr. MG1655 chromosome, complete genome	NC_000913	B	<<	1443	3476614	94541125	yheV	b4551	-	COG3529R	predicted protein	NO
	CTGGCGCATCTGTTGAT	0.573529	0.804124	+	210420	210437	gi|49175990|ref|NC_000913.2| Escherichia coli str. K-12 substr. MG1655 chromosome, complete genome	NC_000913	B	>>	1441	211877	90111096	yaeR	b0187	-	COG0346E	predicted lyase	NO
	CTGGGATACTGGTTGCT	0.602941	0.845361	-	1306614	1306631	gi|49175990|ref|NC_000913.2| Escherichia coli str. K-12 substr. MG1655 chromosome, complete genome	NC_000913	B	<<	1439	1304845	90111236	yciU	b1248	-	COG3099S	conserved protein, UPF0263 family	NO
	ATGGCACTTTCATTGCG	0.595588	0.835052	+	4157697	4157714	gi|49175990|ref|NC_000913.2| Escherichia coli str. K-12 substr. MG1655 chromosome, complete genome	NC_000913	B	>>	1434	4159147	145698338	fabR	b3963	-	COG1309K	DNA-binding transcriptional repressor	NO
	ATGGCAAGCTTATTGGT	0.573529	0.804124	-	3352481	3352498	gi|49175990|ref|NC_000913.2| Escherichia coli str. K-12 substr. MG1655 chromosome, complete genome	NC_000913	B	<<	1433	3348711	49176326	arcB	b3210	-	COG0642T	aerobic respiration control sensor histidine protein kinase, cognate to two-component response regulators ArcA and RssB	NO
	ATGGCAAGAAGATTGGT	0.573529	0.804124	+	2984110	2984127	gi|49175990|ref|NC_000913.2| Escherichia coli str. K-12 substr. MG1655 chromosome, complete genome	NC_000913	B	>>	1432	2985558	90111495	yqeH	b2846	-	COG2771K	conserved protein with bipartite regulator domain	NO
	CTGGCACTGCTGCTGGT	0.573529	0.804124	+	521038	521055	gi|49175990|ref|NC_000913.2| Escherichia coli str. K-12 substr. MG1655 chromosome, complete genome	NC_000913	B	>>	1431	522485	16128481	rhsD	b0497	-	COG3209M	rhsD element protein	NO
	CTGGCACGCTCGGTGAT	0.595588	0.835052	+	2837567	2837584	gi|49175990|ref|NC_000913.2| Escherichia coli str. K-12 substr. MG1655 chromosome, complete genome	NC_000913	B	>>	1429	2839012	16130623	ascB	b2716	-	COG2723G	cryptic 6-phospho-beta-glucosidase	NO
	GTGGCACGCCCGTTCCG	0.588235	0.824742	-	2712216	2712233	gi|49175990|ref|NC_000913.2| Escherichia coli str. K-12 substr. MG1655 chromosome, complete genome	NC_000913	B	<<	1429	2710049	90111461	yfiC	b2575	-	COG4123R	tRNA (adenine-N(6)-)-methyltransferase	NO
	ATGGCATGATTTCTGCT	0.602941	0.845361	+	4199901	4199918	gi|49175990|ref|NC_000913.2| Escherichia coli str. K-12 substr. MG1655 chromosome, complete genome	NC_000913	B	>>	1426	4201343	16131834	zraR	b4004	-	COG2204T	fused DNA-binding response regulator in two-component regulatory system with ZraS: response regulator/sigma54 interaction protein	NO
	CTGGCGCTGGTAGTGCT	0.573529	0.804124	-	1270993	1271010	gi|49175990|ref|NC_000913.2| Escherichia coli str. K-12 substr. MG1655 chromosome, complete genome	NC_000913	B	<<	1424	1269461	49176089	ldrC	b4423	-	-	toxic polypeptide, small	NO
	CTGGCAGATAAATGGCT	0.588235	0.824742	-	452258	452275	gi|49175990|ref|NC_000913.2| Escherichia coli str. K-12 substr. MG1655 chromosome, complete genome	NC_000913	B	<<	1423	449887	16128417	cyoA	b0432	-	COG1622C	cytochrome o ubiquinol oxidase subunit II	NO
	TTGGCACTGAAGCAGCT	0.573529	0.804124	+	1216774	1216791	gi|49175990|ref|NC_000913.2| Escherichia coli str. K-12 substr. MG1655 chromosome, complete genome	NC_000913	B	>>	1416	1218206	94541105	ymgF	b4520	-	-	inner membrane division septum protein	NO
	CCGGCACGGCGGTGGCA	0.602941	0.845361	-	2377030	2377047	gi|49175990|ref|NC_000913.2| Escherichia coli str. K-12 substr. MG1655 chromosome, complete genome	NC_000913	B	<<	1415	2374856	16130198	menH	b2263	-	COG0596R	2-succinyl-6-hydroxy-2,4-cyclohexadiene-1-carboxylate synthase	NO
	CTGGAAGGTTATTTGCT	0.595588	0.835052	-	3642571	3642588	gi|49175990|ref|NC_000913.2| Escherichia coli str. K-12 substr. MG1655 chromosome, complete genome	NC_000913	B	<<	1415	3640403	16131369	yhiQ	b3497	-	-	predicted SAM-dependent methyltransferase	NO
	CAGGCACGGATGCTGCT	0.617647	0.865979	-	2099044	2099061	gi|49175990|ref|NC_000913.2| Escherichia coli str. K-12 substr. MG1655 chromosome, complete genome	NC_000913	B	<<	1406	2096471	16129969	ugd	b2028	-	COG1004M	UDP-glucose 6-dehydrogenase	NO
	CTGGCAGGGCAGATGCC	0.580882	0.814433	+	4629362	4629379	gi|49175990|ref|NC_000913.2| Escherichia coli str. K-12 substr. MG1655 chromosome, complete genome	NC_000913	B	>>	1405	4630783	16132210	trpR	b4393	-	COG2973K	DNA-binding transcriptional repressor, tryptophan-binding	NO
	TTGGCATCATTTTTTCT	0.573529	0.804124	-	3790774	3790791	gi|49175990|ref|NC_000913.2| Escherichia coli str. K-12 substr. MG1655 chromosome, complete genome	NC_000913	B	<<	1405	3788343	16131487	tdh	b3616	-	COG1063ER	threonine 3-dehydrogenase, NAD(P)-binding	NO
	CTGGCAGGAAGATGGCA	0.595588	0.835052	-	3901643	3901660	gi|49175990|ref|NC_000913.2| Escherichia coli str. K-12 substr. MG1655 chromosome, complete genome	NC_000913	B	<<	1399	3898627	16131588	bglH	b3720	-	COG4580G	carbohydrate-specific outer membrane porin, cryptic	NO
	TTGCCACGCCCATAGCA	0.573529	0.804124	+	1213603	1213620	gi|49175990|ref|NC_000913.2| Escherichia coli str. K-12 substr. MG1655 chromosome, complete genome	NC_000913	B	>>	1393	1215012	16129127	ycgZ	b1164	-	-	connector protein for RcsB regulation of biofilm and acid-resistance	NO
	GTGGCACACCCCTTGCT	0.669118	0.938144	+	347843	347860	gi|49175990|ref|NC_000913.2| Escherichia coli str. K-12 substr. MG1655 chromosome, complete genome	NC_000913	B	>>	1377	349236	16128318	prpC	b0333	-	COG0372C	2-methylcitrate synthase	NO
	TCGCCACGATTTTTGCA	0.580882	0.814433	+	4244606	4244623	gi|49175990|ref|NC_000913.2| Escherichia coli str. K-12 substr. MG1655 chromosome, complete genome	NC_000913	B	>>	1372	4245994	16131862	lamB	b4036	-	COG4580G	maltose outer membrane porin (maltoporin)	NO
	TTCGCATGGATATTGCC	0.580882	0.814433	+	1016324	1016341	gi|49175990|ref|NC_000913.2| Escherichia coli str. K-12 substr. MG1655 chromosome, complete genome	NC_000913	B	>>	1368	1017708	16128923	ycbG	b0956	-	COG3120S	conserved protein, UPF0268 family	NO
	CGGGCGCTGCAATTGCT	0.573529	0.804124	+	491916	491933	gi|49175990|ref|NC_000913.2| Escherichia coli str. K-12 substr. MG1655 chromosome, complete genome	NC_000913	B	>>	1368	493300	16128455	ybaB	b0471	-	COG0718S	conserved protein	NO
	CTGGCGGCAATTTTGCT	0.573529	0.804124	+	964473	964490	gi|49175990|ref|NC_000913.2| Escherichia coli str. K-12 substr. MG1655 chromosome, complete genome	NC_000913	B	>>	1355	965844	16128881	msbA	b0914	-	COG1132V	fused lipid transporter subunits of ABC superfamily: membrane component/ATP-binding component	NO
	CTGGCGCAGCAACTGCA	0.588235	0.824742	-	3453302	3453319	gi|49175990|ref|NC_000913.2| Escherichia coli str. K-12 substr. MG1655 chromosome, complete genome	NC_000913	B	<<	1352	3451530	16131201	gspB	b3322	-	-	part of gsp divergon involved in type II protein secretion	NO
	CTGGCACACTTATTGTT	0.632353	0.886598	+	3004177	3004194	gi|49175990|ref|NC_000913.2| Escherichia coli str. K-12 substr. MG1655 chromosome, complete genome	NC_000913	B	>>	1339	3005532	16130773	ygeX	b2871	-	COG1171E	2,3-diaminopropionate ammonia-lyase	NO
	CTGGAACAGGATTTGGT	0.580882	0.814433	-	2348834	2348851	gi|49175990|ref|NC_000913.2| Escherichia coli str. K-12 substr. MG1655 chromosome, complete genome	NC_000913	B	<<	1339	2346844	16130172	inaA	b2237	-	-	conserved protein, acid-induced	NO
	TTGGCACGCATCCGGCA	0.588235	0.824742	-	695511	695528	gi|49175990|ref|NC_000913.2| Escherichia coli str. K-12 substr. MG1655 chromosome, complete genome	NC_000913	B	<<	1332	692754	16128644	miaB	b0661	-	COG0621J	tRNA-i(6)A37 methylthiotransferase	NO
	CTGGCGCAACCTCTGCT	0.595588	0.835052	-	1017023	1017040	gi|49175990|ref|NC_000913.2| Escherichia coli str. K-12 substr. MG1655 chromosome, complete genome	NC_000913	B	<<	1329	1015175	16128921	fabA	b0954	-	COG0764I	beta-hydroxydecanoyl thioester dehydrase	NO
	CTGGCAGGGGCAGTGCA	0.602941	0.845361	+	4623994	4624011	gi|49175990|ref|NC_000913.2| Escherichia coli str. K-12 substr. MG1655 chromosome, complete genome	NC_000913	B	>>	1328	4625338	90111746	nadR	b4390	-	COG3172H	bifunctional DNA-binding transcriptional repressor/ NMN adenylyltransferase	NO
	CTGGCAGGCGTATTTCT	0.602941	0.845361	+	2072989	2073006	gi|49175990|ref|NC_000913.2| Escherichia coli str. K-12 substr. MG1655 chromosome, complete genome	NC_000913	B	>>	1327	2074332	16129943	yeeS	b2002	-	COG2003L	CP4-44 prophage; predicted DNA repair protein	NO
	TTGGCACGCTGATGGAA	0.573529	0.804124	+	1081263	1081280	gi|49175990|ref|NC_000913.2| Escherichia coli str. K-12 substr. MG1655 chromosome, complete genome	NC_000913	B	>>	1320	1082599	16128983	efeB	b1019	-	COG2837P	deferrrochelatase, periplasmic	NO
	TTGGCATTGCATTGGCA	0.573529	0.804124	-	2489529	2489546	gi|49175990|ref|NC_000913.2| Escherichia coli str. K-12 substr. MG1655 chromosome, complete genome	NC_000913	B	<<	1320	2487264	16130304	yfdV	b2372	-	COG0679R	predicted transporter	NO
	ATGGCATTACGCTTGCC	0.573529	0.804124	-	2427961	2427978	gi|49175990|ref|NC_000913.2| Escherichia coli str. K-12 substr. MG1655 chromosome, complete genome	NC_000913	B	<<	1312	2426079	16130246	ubiX	b2311	-	COG0163H	3-octaprenyl-4-hydroxybenzoate carboxy-lyase	NO
	CTGGCACGTTGTTTGAA	0.625	0.876289	-	438670	438687	gi|49175990|ref|NC_000913.2| Escherichia coli str. K-12 substr. MG1655 chromosome, complete genome	NC_000913	B	<<	1310	436385	90111130	yajO	b0419	-	COG0667C	2-carboxybenzaldehyde reductase, function unknown	NO
	CTGGCACGTCCTGCGCT	0.602941	0.845361	+	1477609	1477626	gi|49175990|ref|NC_000913.2| Escherichia coli str. K-12 substr. MG1655 chromosome, complete genome	NC_000913	B	>>	1308	1478933	16129372	ynbD	b1411	-	COG2453T	predicted phosphatase inner membrane protein	NO
	CTGGCACTGGCGTTGGT	0.617647	0.865979	-	689542	689559	gi|49175990|ref|NC_000913.2| Escherichia coli str. K-12 substr. MG1655 chromosome, complete genome	NC_000913	B	<<	1305	687220	16128639	insH	b0656	-	COG3039L	IS5 transposase and trans-activator	NO
	CTGTCGCGATTTTTGCA	0.580882	0.814433	-	3048873	3048890	gi|49175990|ref|NC_000913.2| Escherichia coli str. K-12 substr. MG1655 chromosome, complete genome	NC_000913	B	<<	1301	3047182	16130806	gcvH	b2904	-	COG0509E	glycine cleavage complex lipoylprotein	NO
	CTGGCACAGCAGCTGCG	0.617647	0.865979	+	4608103	4608120	gi|49175990|ref|NC_000913.2| Escherichia coli str. K-12 substr. MG1655 chromosome, complete genome	NC_000913	B	>>	1300	4609419	16132194	osmY	b4376	-	COG2823R	periplasmic protein	NO
	CTGGCACGGCATTTTGA	0.580882	0.814433	+	1668091	1668108	gi|49175990|ref|NC_000913.2| Escherichia coli str. K-12 substr. MG1655 chromosome, complete genome	NC_000913	B	>>	1293	1669400	90111305	asr	b1597	-	-	acid shock-inducible periplasmic protein	NO
	TTGCCATAAGTATTGCT	0.595588	0.835052	-	390243	390260	gi|49175990|ref|NC_000913.2| Escherichia coli str. K-12 substr. MG1655 chromosome, complete genome	NC_000913	A	<<	1291	387977	90111123	hemB	b0369	-	COG0113H	5-aminolevulinate dehydratase (porphobilinogen synthase)	NO
	ATGGCAAGCGGTTTGCC	0.595588	0.835052	-	1932072	1932089	gi|49175990|ref|NC_000913.2| Escherichia coli str. K-12 substr. MG1655 chromosome, complete genome	NC_000913	B	<<	1291	1930139	16129803	eda	b1850	-	COG0800G	multifunctional 2-keto-3-deoxygluconate 6-phosphate aldolase and 2-keto-4-hydroxyglutarate aldolase and oxaloacetate decarboxylase	NO
	CCGGCCTGCGGATTGCT	0.588235	0.824742	+	3885152	3885169	gi|49175990|ref|NC_000913.2| Escherichia coli str. K-12 substr. MG1655 chromosome, complete genome	NC_000913	B	>>	1290	3886458	16131575	tnaC	b3707	-	-	tryptophanase leader peptide	NO
	CTGGCACGAACCCTGCA	0.647059	0.907216	-	1830079	1830096	gi|49175990|ref|NC_000913.2| Escherichia coli str. K-12 substr. MG1655 chromosome, complete genome	NC_000913	B	<<	1289	1827755	16129701	astA	b1747	-	COG3138E	arginine succinyltransferase	NO
	TGGGCACGGTTGTGGCA	0.588235	0.824742	-	2945153	2945170	gi|49175990|ref|NC_000913.2| Escherichia coli str. K-12 substr. MG1655 chromosome, complete genome	NC_000913	B	<<	1288	2943058	16130719	csdL	b2812	-	COG1179H	sulfur acceptor for CsdA	NO
	GTGGCACGAATATAGTT	0.573529	0.804124	+	1030058	1030075	gi|49175990|ref|NC_000913.2| Escherichia coli str. K-12 substr. MG1655 chromosome, complete genome	NC_000913	B	>>	1288	1031362	16128938	hyaA	b0972	-	COG1740C	hydrogenase 1, small subunit	NO
	ATGGCTTGAACTTTGCT	0.595588	0.835052	+	2032565	2032582	gi|49175990|ref|NC_000913.2| Escherichia coli str. K-12 substr. MG1655 chromosome, complete genome	NC_000913	A	>>	1278	2033859	16129913	hchA	b1967	-	COG0693R	Hsp31 molecular chaperone	NO
	TTGACCCGTGATTTGCA	0.573529	0.804124	+	3694763	3694780	gi|49175990|ref|NC_000913.2| Escherichia coli str. K-12 substr. MG1655 chromosome, complete genome	NC_000913	B	>>	1270	3696049	90111610	bcsF	b3537	-	-	predicted protein	NO
	CTGGCACGACGGTTGCA	0.691176	0.969072	-	3556140	3556157	gi|49175990|ref|NC_000913.2| Escherichia coli str. K-12 substr. MG1655 chromosome, complete genome	NC_000913	B	<<	1268	3553855	49176352	rtcA	b4475	-	COG0430A	RNA 3'-terminal phosphate cyclase	NO
	CTGGCAATTGGATTGCC	0.580882	0.814433	-	3656019	3656036	gi|49175990|ref|NC_000913.2| Escherichia coli str. K-12 substr. MG1655 chromosome, complete genome	NC_000913	B	<<	1255	3654431	16131382	hdeA	b3510	-	-	stress response protein acid-resistance protein	NO
	CTGGCCCGCCAATTGTT	0.602941	0.845361	-	2100535	2100552	gi|49175990|ref|NC_000913.2| Escherichia coli str. K-12 substr. MG1655 chromosome, complete genome	NC_000913	B	<<	1242	2097886	16129970	gnd	b2029	-	COG0362G	6-phosphogluconate dehydrogenase, decarboxylating	NO
	CTGGCATGACACCTGGT	0.573529	0.804124	+	3249069	3249086	gi|49175990|ref|NC_000913.2| Escherichia coli str. K-12 substr. MG1655 chromosome, complete genome	NC_000913	B	>>	1241	3250326	16130998	yhaH	b3103	-	COG3152S	inner membrane protein, DUF805 family	NO
	TCGGCACAGCCTCTGCT	0.602941	0.845361	-	297559	297576	gi|49175990|ref|NC_000913.2| Escherichia coli str. K-12 substr. MG1655 chromosome, complete genome	NC_000913	B	<<	1238	294920	16128266	intF	b0281	-	COG4974L	CP4-6 prophage; predicted phage integrase	NO
	CTGGCACACCTTCTGCT	0.647059	0.907216	-	3728629	3728646	gi|49175990|ref|NC_000913.2| Escherichia coli str. K-12 substr. MG1655 chromosome, complete genome	NC_000913	B	<<	1234	3725940	16131435	xylB	b3564	-	COG1070G	xylulokinase	NO
	CTGGGCTGGGTATTGCT	0.580882	0.814433	+	3405848	3405865	gi|49175990|ref|NC_000913.2| Escherichia coli str. K-12 substr. MG1655 chromosome, complete genome	NC_000913	B	>>	1228	3407092	16131147	prmA	b3259	-	COG2264J	methylase for 50S ribosomal subunit protein L11	NO
	TTGGCCTGGTCATTGAT	0.573529	0.804124	+	2603041	2603058	gi|49175990|ref|NC_000913.2| Escherichia coli str. K-12 substr. MG1655 chromosome, complete genome	NC_000913	B	>>	1227	2604284	16130410	hyfE	b2485	-	COG4237C	hydrogenase 4, membrane subunit	NO
	CTGGCGTTTCCATTGCT	0.580882	0.814433	+	1754203	1754220	gi|49175990|ref|NC_000913.2| Escherichia coli str. K-12 substr. MG1655 chromosome, complete genome	NC_000913	B	>>	1226	1755445	16129633	lpp	b1677	-	COG4238M	murein lipoprotein	NO
	ATGGCCTGGATGTTGCC	0.573529	0.804124	-	792505	792522	gi|49175990|ref|NC_000913.2| Escherichia coli str. K-12 substr. MG1655 chromosome, complete genome	NC_000913	B	<<	1226	790262	49176045	galE	b0759	-	COG1087M	UDP-galactose-4-epimerase	NO
	CTGGCGCACCAAGTGCA	0.573529	0.804124	+	1270100	1270117	gi|49175990|ref|NC_000913.2| Escherichia coli str. K-12 substr. MG1655 chromosome, complete genome	NC_000913	B	>>	1226	1271342	16129180	chaB	b1217	-	COG4572R	cation transport regulator	NO
	CTGGCAATCCAATTGCC	0.588235	0.824742	+	3656017	3656034	gi|49175990|ref|NC_000913.2| Escherichia coli str. K-12 substr. MG1655 chromosome, complete genome	NC_000913	B	>>	1222	3657255	16131385	mdtE	b3513	-	COG0845M	multidrug resistance efflux transporter	NO
	GTGGCGCAGGAGTTGCG	0.588235	0.824742	+	330358	330375	gi|49175990|ref|NC_000913.2| Escherichia coli str. K-12 substr. MG1655 chromosome, complete genome	NC_000913	B	>>	1221	331595	16128300	yahA	b0315	-	COG2200T	c-di-GMP-specific phosphodiesterase	NO
	CTGCCATGCAGGTTGCT	0.617647	0.865979	-	4364599	4364616	gi|49175990|ref|NC_000913.2| Escherichia coli str. K-12 substr. MG1655 chromosome, complete genome	NC_000913	B	<<	1219	4363041	16131962	cutA	b4137	-	COG1324P	divalent-cation tolerance protein, copper sensitivity	NO
	CTGGGATGCGGATCGCT	0.573529	0.804124	-	2654170	2654187	gi|49175990|ref|NC_000913.2| Escherichia coli str. K-12 substr. MG1655 chromosome, complete genome	NC_000913	B	<<	1214	2652179	90111452	sseB	b2522	-	-	rhodanase-like enzyme, sulfur transfer from thiosulfate	NO
	CTGGCCCGGTAATTGAT	0.610294	0.85567	-	1794790	1794807	gi|49175990|ref|NC_000913.2| Escherichia coli str. K-12 substr. MG1655 chromosome, complete genome	NC_000913	B	<<	1213	1793277	16129668	ihfA	b1712	-	COG0776L	integration host factor (IHF), DNA-binding protein, alpha subunit	NO
	CTGGCAAGCGAAGTGCG	0.573529	0.804124	-	2813969	2813986	gi|49175990|ref|NC_000913.2| Escherichia coli str. K-12 substr. MG1655 chromosome, complete genome	NC_000913	B	<<	1213	2812240	16130599	luxS	b2687	-	COG1854T	S-ribosylhomocysteine lyase	NO
	GTGGCAAAAGAGTTGCA	0.610294	0.85567	-	3272784	3272801	gi|49175990|ref|NC_000913.2| Escherichia coli str. K-12 substr. MG1655 chromosome, complete genome	NC_000913	B	<<	1204	3270809	16131018	garL	b3126	-	COG3836G	alpha-dehydro-beta-deoxy-D-glucarate aldolase	NO
	CTGGCACGCCTGTTGCG	0.669118	0.938144	+	3496252	3496269	gi|49175990|ref|NC_000913.2| Escherichia coli str. K-12 substr. MG1655 chromosome, complete genome	NC_000913	B	>>	1202	3497470	16131247	yhfL	b3369	-	-	small lipoprotein	NO
	ATGGCACGAGCCGGGCT	0.573529	0.804124	+	1779488	1779505	gi|49175990|ref|NC_000913.2| Escherichia coli str. K-12 substr. MG1655 chromosome, complete genome	NC_000913	B	>>	1201	1780705	16129656	ydiT	b1700	-	COG2440C	predicted 4Fe-4S ferredoxin-type protein	NO
	GTGGCTCGGGATCTGCA	0.580882	0.814433	-	664386	664403	gi|49175990|ref|NC_000913.2| Escherichia coli str. K-12 substr. MG1655 chromosome, complete genome	NC_000913	B	<<	1199	661975	16128615	dacA	b0632	-	COG1686M	D-alanyl-D-alanine carboxypeptidase (penicillin-binding protein 5)	NO
	TTGGCGCGGGGATTGTT	0.595588	0.835052	-	3255871	3255888	gi|49175990|ref|NC_000913.2| Escherichia coli str. K-12 substr. MG1655 chromosome, complete genome	NC_000913	B	<<	1197	3253363	49176312	yhaM	b4470	-	COG3681S	conserved protein	NO
	CTGCCGCAACCGTTGCT	0.580882	0.814433	-	2372754	2372771	gi|49175990|ref|NC_000913.2| Escherichia coli str. K-12 substr. MG1655 chromosome, complete genome	NC_000913	B	<<	1193	2371294	90111410	pmrD	b2259	-	-	inactive two-component system connector protein	NO
	CCGGCACCGTGGCTGCA	0.573529	0.804124	+	3555083	3555100	gi|49175990|ref|NC_000913.2| Escherichia coli str. K-12 substr. MG1655 chromosome, complete genome	NC_000913	B	>>	1191	3556290	16131296	rtcR	b3422	-	COG4650KT	sigma 54-dependent transcriptional regulator of rtcBA expression	NO
	TTGGCATAGCCATCGCC	0.580882	0.814433	+	1675245	1675262	gi|49175990|ref|NC_000913.2| Escherichia coli str. K-12 substr. MG1655 chromosome, complete genome	NC_000913	B	>>	1190	1676451	16129562	ydgH	b1604	-	-	predicted protein	NO
	CTGCCACCCTTGTTGCG	0.573529	0.804124	-	1402470	1402487	gi|49175990|ref|NC_000913.2| Escherichia coli str. K-12 substr. MG1655 chromosome, complete genome	NC_000913	B	<<	1190	1399834	16129298	abgB	b1337	-	COG1473R	predicted peptidase, aminobenzoyl-glutamate utilization protein	NO
	CTGGCACAGGGACGGCA	0.588235	0.824742	+	1895247	1895264	gi|49175990|ref|NC_000913.2| Escherichia coli str. K-12 substr. MG1655 chromosome, complete genome	NC_000913	B	>>	1188	1896451	90111337	adrB	b1815	-	COG2200T	predicted phosphodiesterase	NO
	ATGGCAAGCCGTTTGCC	0.595588	0.835052	+	2800322	2800339	gi|49175990|ref|NC_000913.2| Escherichia coli str. K-12 substr. MG1655 chromosome, complete genome	NC_000913	B	>>	1186	2801524	16130590	nrdF	b2676	-	COG0208F	ribonucleoside-diphosphate reductase 2, beta subunit, ferritin-like	NO
	TTGGCACTAAAGGTGCG	0.573529	0.804124	-	3395467	3395484	gi|49175990|ref|NC_000913.2| Escherichia coli str. K-12 substr. MG1655 chromosome, complete genome	NC_000913	B	<<	1186	3390480	49176330	yhdP	b4472	-	COG3164S	conserved membrane protein, predicted transporter	NO
	TCGGCCCGGTGATTGCG	0.580882	0.814433	-	3127227	3127244	gi|49175990|ref|NC_000913.2| Escherichia coli str. K-12 substr. MG1655 chromosome, complete genome	NC_000913	B	<<	1183	3124544	16130879	glcD	b2979	-	COG0277C	glycolate oxidase subunit, FAD-linked	NO
	TTGGCACGCTGCTTGAA	0.625	0.876289	+	48625	48642	gi|49175990|ref|NC_000913.2| Escherichia coli str. K-12 substr. MG1655 chromosome, complete genome	NC_000913	B	>>	1182	49823	16128042	folA	b0048	-	COG0262H	dihydrofolate reductase	NO
	TTGGCATTCGGCTTGCG	0.595588	0.835052	+	3881163	3881180	gi|49175990|ref|NC_000913.2| Escherichia coli str. K-12 substr. MG1655 chromosome, complete genome	NC_000913	B	>>	1180	3882359	16131571	rpmH	b3703	-	COG0230J	50S ribosomal subunit protein L34	NO
	CTGGCCCGATGGTGGCG	0.573529	0.804124	+	3356027	3356044	gi|49175990|ref|NC_000913.2| Escherichia coli str. K-12 substr. MG1655 chromosome, complete genome	NC_000913	B	>>	1177	3357220	16131103	gltD	b3213	-	COG0493ER	glutamate synthase, 4Fe-4S protein, small subunit	NO
	CTGGCATCCGCTTTGCA	0.625	0.876289	-	1073263	1073280	gi|49175990|ref|NC_000913.2| Escherichia coli str. K-12 substr. MG1655 chromosome, complete genome	NC_000913	B	<<	1176	1071394	90111203	rutB	b1011	-	COG1335Q	predicted enzyme, isochorismatase homolog	NO
RegulonDB; Reitzer and Schneider	CTGGCACTACTTTTGCT	0.669118	0.938144	+	3416967	3416984	gi|49175990|ref|NC_000913.2| Escherichia coli str. K-12 substr. MG1655 chromosome, complete genome	NC_000913	A	>>	1173	3418156	49176333	yhdX	b3269	-	COG4597E	predicted amino-acid transporter subunit	NO
RegulonDB; Reitzer and Schneider	CTGGCACTACTTTTGCT	0.669118	0.938144	+	3416967	3416984	gi|49175990|ref|NC_000913.2| Escherichia coli str. K-12 substr. MG1655 chromosome, complete genome	NC_000913	A	>>	1173	3418156	49176333	yhdX	b3269	-	COG4597E	predicted amino-acid transporter subunit	NO
	TTGGCGCGTTATTCGCA	0.580882	0.814433	-	2012209	2012226	gi|49175990|ref|NC_000913.2| Escherichia coli str. K-12 substr. MG1655 chromosome, complete genome	NC_000913	B	<<	1170	2010724	16129884	fliE	b1937	-	COG1677NU	flagellar basal-body component	NO
	CTGGCACAAGTCTTCTT	0.573529	0.804124	+	2619073	2619090	gi|49175990|ref|NC_000913.2| Escherichia coli str. K-12 substr. MG1655 chromosome, complete genome	NC_000913	B	>>	1167	2620256	16130425	purN	b2500	-	COG0299F	phosphoribosylglycinamide formyltransferase 1	NO
	TCGGCAAGAAGTTTGCG	0.573529	0.804124	+	3405909	3405926	gi|49175990|ref|NC_000913.2| Escherichia coli str. K-12 substr. MG1655 chromosome, complete genome	NC_000913	B	>>	1167	3407092	16131147	prmA	b3259	-	COG2264J	methylase for 50S ribosomal subunit protein L11	NO
	CTGGTACAACAATTTCT	0.573529	0.804124	+	4232746	4232763	gi|49175990|ref|NC_000913.2| Escherichia coli str. K-12 substr. MG1655 chromosome, complete genome	NC_000913	B	>>	1167	4233929	16131852	yjbE	b4026	-	-	predicted protein	NO
	CTGGCACAGTTGTTGCT	0.698529	0.979381	-	3598847	3598864	gi|49175990|ref|NC_000913.2| Escherichia coli str. K-12 substr. MG1655 chromosome, complete genome	NC_000913	B	<<	1165	3596578	49176358	livJ	b3460	-	COG0683E	leucine/isoleucine/valine transporter subunit	NO
	TTGGCAAATGCGTCGCA	0.573529	0.804124	-	1088233	1088250	gi|49175990|ref|NC_000913.2| Escherichia coli str. K-12 substr. MG1655 chromosome, complete genome	NC_000913	B	<<	1163	1085744	16128986	pgaC	b1022	-	COG1215M	predicted glycosyl transferase	NO
Zhao et al. 2	TGGGCCTGCCCGTTGCT	0.573529	0.804124	-	4095169	4095186	gi|49175990|ref|NC_000913.2| Escherichia coli str. K-12 substr. MG1655 chromosome, complete genome	NC_000913	B	<<	1163	4092746	49176441	rhaA	b3903	-	COG4806G	L-rhamnose isomerase	NO
	CTGGTGCAACCGTTGCT	0.580882	0.814433	+	4256083	4256100	gi|49175990|ref|NC_000913.2| Escherichia coli str. K-12 substr. MG1655 chromosome, complete genome	NC_000913	B	>>	1161	4257260	16131871	yjbJ	b4045	-	COG3237S	conserved protein, UPF0337 family	NO
	CCGGCACGAAACTCGCT	0.617647	0.865979	-	71206	71223	gi|49175990|ref|NC_000913.2| Escherichia coli str. K-12 substr. MG1655 chromosome, complete genome	NC_000913	B	<<	1157	68348	16128057	araB	b0063	-	COG1069C	L-ribulokinase	NO
	CTGGCCCGCCAATTGTT	0.602941	0.845361	-	2064945	2064962	gi|49175990|ref|NC_000913.2| Escherichia coli str. K-12 substr. MG1655 chromosome, complete genome	NC_000913	B	<<	1156	2063243	16129934	cobU	b1993	-	COG2087H	bifunctional cobinamide kinase/ cobinamide phosphate guanylyltransferase	NO
	CCGGCACCGGTATTGGT	0.573529	0.804124	-	3349632	3349649	gi|49175990|ref|NC_000913.2| Escherichia coli str. K-12 substr. MG1655 chromosome, complete genome	NC_000913	B	<<	1150	3347828	90111557	elbB	b3209	-	COG3155Q	isoprenoid biosynthesis protein with amidotransferase-like domain	NO
	CTGGCGCGCCAGTTCCA	0.580882	0.814433	+	3005622	3005639	gi|49175990|ref|NC_000913.2| Escherichia coli str. K-12 substr. MG1655 chromosome, complete genome	NC_000913	B	>>	1148	3006786	16130774	ygeY	b2872	-	COG0624E	predicted peptidase	NO
	CTGGCGTGGTTCTTCCT	0.573529	0.804124	+	2511190	2511207	gi|49175990|ref|NC_000913.2| Escherichia coli str. K-12 substr. MG1655 chromosome, complete genome	NC_000913	B	>>	1147	2512353	90111427	insL	b2394	-	COG3385L	IS186 transposase	NO
	CTGGCAGGAAGATGGCA	0.595588	0.835052	+	3745442	3745459	gi|49175990|ref|NC_000913.2| Escherichia coli str. K-12 substr. MG1655 chromosome, complete genome	NC_000913	B	>>	1142	3746600	16131452	yiaQ	b3581	-	COG0269G	3-keto-L-gulonate 6-phosphate decarboxylase	NO
	TTGGCTCTGGCATTGCC	0.580882	0.814433	+	2208092	2208109	gi|49175990|ref|NC_000913.2| Escherichia coli str. K-12 substr. MG1655 chromosome, complete genome	NC_000913	A	>>	1139	2209247	90111391	yehR	b2123	-	COG4808S	lipoprotein, DUF1307 family	NO
	CAGGCACAACGTTTTCT	0.580882	0.814433	-	2378418	2378435	gi|49175990|ref|NC_000913.2| Escherichia coli str. K-12 substr. MG1655 chromosome, complete genome	NC_000913	B	<<	1136	2375611	16130199	menD	b2264	-	COG1165H	bifunctional 2-oxoglutarate decarboxylase/ SHCHC synthase	NO
	CTGGCGCAGGCGCTGCA	0.588235	0.824742	+	338239	338256	gi|49175990|ref|NC_000913.2| Escherichia coli str. K-12 substr. MG1655 chromosome, complete genome	NC_000913	B	>>	1134	339389	16128308	yahI	b0323	-	COG0549E	carbamate kinase-like protein	NO
	ATGGCATGGTGATGGCA	0.588235	0.824742	-	1318941	1318958	gi|49175990|ref|NC_000913.2| Escherichia coli str. K-12 substr. MG1655 chromosome, complete genome	NC_000913	B	<<	1131	1316451	90111239	trpC	b1262	-	COG0134E	fused indole-3-glycerolphosphate synthetase/N-(5-phosphoribosyl)anthranilate isomerase	NO
	TTGGCATAAAGGTCGCG	0.573529	0.804124	+	4055283	4055300	gi|49175990|ref|NC_000913.2| Escherichia coli str. K-12 substr. MG1655 chromosome, complete genome	NC_000913	B	>>	1131	4056430	49176434	typA	b3871	-	COG1217T	GTP-binding protein	NO
	CTGGCACGGATGCTGGC	0.573529	0.804124	+	1425930	1425947	gi|49175990|ref|NC_000913.2| Escherichia coli str. K-12 substr. MG1655 chromosome, complete genome	NC_000913	B	>>	1127	1427073	90111261	stfR	b1372	-	-	Rac prophage; predicted tail fiber protein	NO
	ATGGCCCGATTGTTGAT	0.573529	0.804124	+	4616484	4616501	gi|49175990|ref|NC_000913.2| Escherichia coli str. K-12 substr. MG1655 chromosome, complete genome	NC_000913	B	>>	1126	4617626	16132200	deoB	b4383	-	COG1015G	phosphopentomutase	NO
	TTGGCACGATACTGGGA	0.573529	0.804124	+	2476083	2476100	gi|49175990|ref|NC_000913.2| Escherichia coli str. K-12 substr. MG1655 chromosome, complete genome	NC_000913	B	>>	1125	2477224	16130298	dsdA	b2366	-	COG3048E	D-serine dehydratase	NO
	ACGGCAGAAGAGTTGCT	0.573529	0.804124	+	2925110	2925127	gi|49175990|ref|NC_000913.2| Escherichia coli str. K-12 substr. MG1655 chromosome, complete genome	NC_000913	B	>>	1125	2926251	16130703	sdaC	b2796	-	COG0814E	predicted serine transporter	NO
	CTGGCACAACGACGGCT	0.595588	0.835052	-	1799784	1799801	gi|49175990|ref|NC_000913.2| Escherichia coli str. K-12 substr. MG1655 chromosome, complete genome	NC_000913	B	<<	1121	1798120	16129674	infC	b1718	-	COG0290J	protein chain initiation factor IF-3	NO
	CTGGCACAGCAGGAGCA	0.580882	0.814433	-	2527303	2527320	gi|49175990|ref|NC_000913.2| Escherichia coli str. K-12 substr. MG1655 chromosome, complete genome	NC_000913	B	<<	1121	2525963	94541121	ypeB	b4546	-	COG3530S	predicted protein	NO
	CTGGCACGGAGTTAGCC	0.625	0.876289	-	4206674	4206691	gi|49175990|ref|NC_000913.2| Escherichia coli str. K-12 substr. MG1655 chromosome, complete genome	NC_000913	A	<<	1118	4203966	16131836	purH	b4006	-	COG0138F	fused IMP cyclohydrolase/phosphoribosylaminoimidazolecarboxamide formyltransferase	NO
	GTGGCCTGGCTGTTGCT	0.617647	0.865979	+	3243541	3243558	gi|49175990|ref|NC_000913.2| Escherichia coli str. K-12 substr. MG1655 chromosome, complete genome	NC_000913	B	>>	1117	3244674	90111537	exuR	b3094	-	COG2186K	DNA-binding transcriptional repressor	NO
	CTGGCAGAACCGGTGCA	0.580882	0.814433	-	648370	648387	gi|49175990|ref|NC_000913.2| Escherichia coli str. K-12 substr. MG1655 chromosome, complete genome	NC_000913	B	<<	1111	646707	16128597	citX	b0614	-	COG3697HI	apo-citrate lyase phosphoribosyl-dephospho-CoA transferase	NO
	CTTGCCCAGCCGTTGCT	0.595588	0.835052	+	3203373	3203390	gi|49175990|ref|NC_000913.2| Escherichia coli str. K-12 substr. MG1655 chromosome, complete genome	NC_000913	B	>>	1096	3204485	16130957	ttdA	b3061	-	COG1951C	L-tartrate dehydratase, alpha subunit	NO
	ATGGCAAAAGACTTGCG	0.580882	0.814433	-	816967	816984	gi|49175990|ref|NC_000913.2| Escherichia coli str. K-12 substr. MG1655 chromosome, complete genome	NC_000913	B	<<	1096	814962	16128748	ybhK	b0780	-	COG0391S	predicted transferase with NAD(P)-binding Rossmann-fold domain	NO
	TTTGCACCCATCTTGCT	0.602941	0.845361	-	1630032	1630049	gi|49175990|ref|NC_000913.2| Escherichia coli str. K-12 substr. MG1655 chromosome, complete genome	NC_000913	A	<<	1094	1627477	16129501	ydfI	b1542	-	COG0246G	predicted mannonate dehydrogenase	NO
	ATGGCATCGCCATTGCC	0.580882	0.814433	+	101123	101140	gi|49175990|ref|NC_000913.2| Escherichia coli str. K-12 substr. MG1655 chromosome, complete genome	NC_000913	B	>>	1094	102233	16128085	ddlB	b0092	-	COG1181M	D-alanine:D-alanine ligase	NO
	CTGGCACATCGGTCGCG	0.602941	0.845361	+	3021266	3021283	gi|49175990|ref|NC_000913.2| Escherichia coli str. K-12 substr. MG1655 chromosome, complete genome	NC_000913	B	>>	1091	3022373	90111507	xanQ	b2882	-	COG2233F	xanthine permease	NO
	CTGGCACGCGCGTTACA	0.632353	0.886598	+	2159794	2159811	gi|49175990|ref|NC_000913.2| Escherichia coli str. K-12 substr. MG1655 chromosome, complete genome	NC_000913	B	>>	1090	2160900	16130018	baeS	b2078	-	COG0642T	sensory histidine kinase in two-component regulatory system with BaeR	NO
	TTGGCATGGCGCTGGCA	0.610294	0.85567	-	1818918	1818935	gi|49175990|ref|NC_000913.2| Escherichia coli str. K-12 substr. MG1655 chromosome, complete genome	NC_000913	B	<<	1088	1817479	16129690	chbA	b1736	-	COG1447G	N,N'-diacetylchitobiose-specific enzyme IIA component of PTS	NO
	TCGGCACACCGTTTGAT	0.580882	0.814433	-	4064876	4064893	gi|49175990|ref|NC_000913.2| Escherichia coli str. K-12 substr. MG1655 chromosome, complete genome	NC_000913	B	<<	1086	4062386	49176435	yihO	b3876	-	COG2211G	predicted transporter	NO
	CTGGCATTTGTTTTACT	0.573529	0.804124	+	3338188	3338205	gi|49175990|ref|NC_000913.2| Escherichia coli str. K-12 substr. MG1655 chromosome, complete genome	NC_000913	B	>>	1084	3339288	16131087	kdsD	b3197	-	COG0794M	D-arabinose 5-phosphate isomerase	NO
	CTGGCTGACCCGTTGCA	0.580882	0.814433	+	465538	465555	gi|49175990|ref|NC_000913.2| Escherichia coli str. K-12 substr. MG1655 chromosome, complete genome	NC_000913	B	>>	1082	466636	90111136	cof	b0446	-	COG0561R	thiamin pyrimidine pyrophosphate hydrolase; HMP-PP phosphatase	NO
	CTGGCCTCGACTTTGCA	0.588235	0.824742	+	939090	939107	gi|49175990|ref|NC_000913.2| Escherichia coli str. K-12 substr. MG1655 chromosome, complete genome	NC_000913	B	>>	1076	940182	90111183	dmsA	b0894	-	COG0243C	dimethyl sulfoxide reductase, anaerobic, subunit A	NO
	CTGGCAAGCATCTTGCA	0.647059	0.907216	-	2060013	2060030	gi|49175990|ref|NC_000913.2| Escherichia coli str. K-12 substr. MG1655 chromosome, complete genome	NC_000913	B	<<	1074	2057988	16129929	cbl	b1987	-	COG0583K	DNA-binding transcriptional activator for the ssuEADCB and tauABCD operons	NO
	ATGGCATAAGACCTGCA	0.573529	0.804124	-	2425882	2425899	gi|49175990|ref|NC_000913.2| Escherichia coli str. K-12 substr. MG1655 chromosome, complete genome	NC_000913	B	<<	1071	2424028	16130244	hisJ	b2309	-	COG0834ET	histidine/lysine/arginine/ornithine transporter subunit	NO
	TTGGCAGGCTACTTGCT	0.654412	0.917526	+	3580421	3580438	gi|49175990|ref|NC_000913.2| Escherichia coli str. K-12 substr. MG1655 chromosome, complete genome	NC_000913	B	>>	1069	3581506	16131316	insA	b3444	-	COG3677L	IS1 repressor TnpA	NO
	CTGGCAAATTGCTTTCT	0.580882	0.814433	-	3242404	3242421	gi|49175990|ref|NC_000913.2| Escherichia coli str. K-12 substr. MG1655 chromosome, complete genome	NC_000913	B	<<	1067	3239849	16130986	uxaA	b3091	-	COG2721G	altronate hydrolase	NO
	TTGGCACGTTGGTTGTT	0.632353	0.886598	-	2359233	2359250	gi|49175990|ref|NC_000913.2| Escherichia coli str. K-12 substr. MG1655 chromosome, complete genome	NC_000913	B	<<	1058	2356885	90111406	rhmT	b2246	-	COG2271G	predicted L-rhamnonate transporter	NO
Zhao et al. 2	ACGGCACGGGGATTGGT	0.580882	0.814433	+	4276929	4276946	gi|49175990|ref|NC_000913.2| Escherichia coli str. K-12 substr. MG1655 chromosome, complete genome	NC_000913	B	>>	1058	4278003	16131891	yjcE	b4065	-	COG0025P	predicted cation/proton antiporter	NO
	CTGGCAGAGTTTCTGCT	0.610294	0.85567	-	2126271	2126288	gi|49175990|ref|NC_000913.2| Escherichia coli str. K-12 substr. MG1655 chromosome, complete genome	NC_000913	B	<<	1056	2124249	16129992	fcl	b2052	-	COG0451MG	bifunctional GDP-fucose synthetase: GDP-4-dehydro-6-deoxy-D-mannose epimerase/ GDP-4-dehydro-6-L-deoxygalactose reductase	NO
	CTGGCGCAGCGATTGCG	0.610294	0.85567	-	3277741	3277758	gi|49175990|ref|NC_000913.2| Escherichia coli str. K-12 substr. MG1655 chromosome, complete genome	NC_000913	B	<<	1053	3275878	16131023	agaR	b3131	-	COG1349KG	DNA-binding transcriptional repressor of the aga regulon	NO
	TCCGCACAGCGGTTGCA	0.573529	0.804124	+	2935844	2935861	gi|49175990|ref|NC_000913.2| Escherichia coli str. K-12 substr. MG1655 chromosome, complete genome	NC_000913	B	>>	1050	2936910	16130711	fucU	b2804	-	COG4154G	L-fucose mutarotase	NO
	GTGGCACCGTATCTGCA	0.595588	0.835052	-	3921510	3921527	gi|49175990|ref|NC_000913.2| Escherichia coli str. K-12 substr. MG1655 chromosome, complete genome	NC_000913	B	<<	1046	3920083	90111645	atpI	b3739	-	COG3312C	ATP synthase, membrane-bound accesory subunit	NO
	CAGGCACCGCACTGGCT	0.573529	0.804124	-	1825994	1826011	gi|49175990|ref|NC_000913.2| Escherichia coli str. K-12 substr. MG1655 chromosome, complete genome	NC_000913	B	<<	1046	1823979	16129698	astE	b1744	-	COG2988E	succinylglutamate desuccinylase	NO
	TGGGCACCTATTTTGCT	0.602941	0.845361	+	2052033	2052050	gi|49175990|ref|NC_000913.2| Escherichia coli str. K-12 substr. MG1655 chromosome, complete genome	NC_000913	B	>>	1036	2053085	16129926	amn	b1982	-	COG0775F	AMP nucleosidase	NO
	GTGCCACGACTGTGGCT	0.573529	0.804124	-	4123513	4123530	gi|49175990|ref|NC_000913.2| Escherichia coli str. K-12 substr. MG1655 chromosome, complete genome	NC_000913	B	<<	1033	4121454	16131772	cytR	b3934	-	COG1609K	DNA-binding transcriptional dual regulator	NO
	CTGGCACGCCGCTGGAA	0.580882	0.814433	-	1990672	1990689	gi|49175990|ref|NC_000913.2| Escherichia coli str. K-12 substr. MG1655 chromosome, complete genome	NC_000913	B	<<	1028	1988978	16129858	yecA	b1908	-	COG3318R	conserved protein, UPF0149 family	NO
	CTGGCCTTCGAATTGCA	0.580882	0.814433	+	33262	33279	gi|49175990|ref|NC_000913.2| Escherichia coli str. K-12 substr. MG1655 chromosome, complete genome	NC_000913	B	>>	1022	34300	90111079	caiF	b0034	-	-	DNA-binding transcriptional activator	NO
	TCGGCACGGCGTTTGCC	0.625	0.876289	+	3278961	3278978	gi|49175990|ref|NC_000913.2| Escherichia coli str. K-12 substr. MG1655 chromosome, complete genome	NC_000913	A	>>	1021	3279998	16131028	agaS	b3136	-	COG2222M	tagatose-6-phosphate ketose/aldose isomerase	NO
	ATGGCAAGGAGATTGGT	0.580882	0.814433	+	869154	869171	gi|49175990|ref|NC_000913.2| Escherichia coli str. K-12 substr. MG1655 chromosome, complete genome	NC_000913	B	>>	1020	870190	16128799	gsiC	b0831	-	COG0601EP	glutathione transporter, permease component, ABC superfamily	NO
	GTGGCCTGCAACTTGCT	0.610294	0.85567	-	1058195	1058212	gi|49175990|ref|NC_000913.2| Escherichia coli str. K-12 substr. MG1655 chromosome, complete genome	NC_000913	B	<<	1017	1056485	16128961	torR	b0995	-	COG0745TK	DNA-binding response regulator in two-component regulatory system with TorS	NO
	TTGGTGCGGGTGTTGCA	0.580882	0.814433	-	1675400	1675417	gi|49175990|ref|NC_000913.2| Escherichia coli str. K-12 substr. MG1655 chromosome, complete genome	NC_000913	B	<<	1015	1672996	16129560	pntB	b1602	-	COG1282C	pyridine nucleotide transhydrogenase, beta subunit	NO
	CTGGCATTCTTCTTCCT	0.580882	0.814433	+	2511322	2511339	gi|49175990|ref|NC_000913.2| Escherichia coli str. K-12 substr. MG1655 chromosome, complete genome	NC_000913	B	>>	1015	2512353	90111427	insL	b2394	-	COG3385L	IS186 transposase	NO
	CTGGCGCGACGCTTGAT	0.595588	0.835052	+	3417133	3417150	gi|49175990|ref|NC_000913.2| Escherichia coli str. K-12 substr. MG1655 chromosome, complete genome	NC_000913	A	>>	1007	3418156	49176333	yhdX	b3269	-	COG4597E	predicted amino-acid transporter subunit	NO
	CCGGCACCGCCATTGGT	0.573529	0.804124	+	2382861	2382878	gi|49175990|ref|NC_000913.2| Escherichia coli str. K-12 substr. MG1655 chromosome, complete genome	NC_000913	B	>>	1005	2383882	90111413	yfbL	b2271	-	COG2234R	predicted peptidase	NO
	TTGGCACTGCCACTGCG	0.588235	0.824742	-	2435673	2435690	gi|49175990|ref|NC_000913.2| Escherichia coli str. K-12 substr. MG1655 chromosome, complete genome	NC_000913	B	<<	1001	2433658	16130254	usg	b2319	-	COG0136E	predicted semialdehyde dehydrogenase	NO
	TTCGCACGAAATTTGTT	0.580882	0.814433	-	2595749	2595766	gi|49175990|ref|NC_000913.2| Escherichia coli str. K-12 substr. MG1655 chromosome, complete genome	NC_000913	B	<<	989	2593896	16130400	ypfJ	b2475	-	COG2321R	conserved protein	NO
	CTGCGACAGGATTTGCT	0.580882	0.814433	-	1736559	1736576	gi|49175990|ref|NC_000913.2| Escherichia coli str. K-12 substr. MG1655 chromosome, complete genome	NC_000913	B	<<	989	1735480	145698270	ynhF	b4602	-	-	hypothetical protein	NO
	TTGGCATGGGGCTGGCG	0.588235	0.824742	+	3967154	3967171	gi|49175990|ref|NC_000913.2| Escherichia coli str. K-12 substr. MG1655 chromosome, complete genome	NC_000913	B	>>	986	3968156	49176409	rffE	b3786	-	COG0381M	UDP-N-acetyl glucosamine-2-epimerase	NO
	CTGGCACGGAGTTAGCC	0.625	0.876289	-	3940335	3940352	gi|49175990|ref|NC_000913.2| Escherichia coli str. K-12 substr. MG1655 chromosome, complete genome	NC_000913	A	<<	984	3938658	49176401	yieP	b3755	-	COG2186K	predicted transcriptional regulator	NO
	CTGGCAGGCATACTGCT	0.617647	0.865979	+	861865	861882	gi|49175990|ref|NC_000913.2| Escherichia coli str. K-12 substr. MG1655 chromosome, complete genome	NC_000913	B	>>	984	862865	90111174	fsaA	b0825	-	COG0176G	fructose-6-phosphate aldolase 1	NO
	TCGGCACACTGATCGCA	0.580882	0.814433	-	1552842	1552859	gi|49175990|ref|NC_000913.2| Escherichia coli str. K-12 substr. MG1655 chromosome, complete genome	NC_000913	B	<<	979	1550852	90111280	adhP	b1478	-	COG1064R	ethanol-active dehydrogenase/acetaldehyde-active reductase	NO
	CTGGCACGGAGTTAGCC	0.625	0.876289	+	3426264	3426281	gi|49175990|ref|NC_000913.2| Escherichia coli str. K-12 substr. MG1655 chromosome, complete genome	NC_000913	A	>>	978	3427258	90111568	yrdA	b3279	-	COG0663R	conserved protein	NO
	TTGGCACCGGCTTTGCC	0.632353	0.886598	-	3141989	3142006	gi|49175990|ref|NC_000913.2| Escherichia coli str. K-12 substr. MG1655 chromosome, complete genome	NC_000913	B	<<	977	3139308	16130894	hybC	b2994	-	COG0374C	hydrogenase 2, large subunit	NO
	CTGGCAGAAATCTTCCA	0.573529	0.804124	-	1053561	1053578	gi|49175990|ref|NC_000913.2| Escherichia coli str. K-12 substr. MG1655 chromosome, complete genome	NC_000913	B	<<	975	1051512	16128958	yccM	b0992	-	COG0348C	predicted 4Fe-4S membrane protein	NO
	CTGGCACGTAAGGCGCT	0.602941	0.845361	-	4459359	4459376	gi|49175990|ref|NC_000913.2| Escherichia coli str. K-12 substr. MG1655 chromosome, complete genome	NC_000913	B	<<	971	4457923	16132059	nrdG	b4237	-	COG0602O	anaerobic ribonucleotide reductase activating protein	NO
	CTGAAACGCCTGTTGCA	0.573529	0.804124	-	2123514	2123531	gi|49175990|ref|NC_000913.2| Escherichia coli str. K-12 substr. MG1655 chromosome, complete genome	NC_000913	B	<<	969	2121108	16129989	cpsB	b2049	-	COG0836M	mannose-1-phosphate guanyltransferase	NO
	CTGGCCCGACAGTCGCG	0.580882	0.814433	+	2493960	2493977	gi|49175990|ref|NC_000913.2| Escherichia coli str. K-12 substr. MG1655 chromosome, complete genome	NC_000913	B	>>	967	2494943	226524735	ypdK	b4680	-	-	expressed protein, membrane-associated	NO
	CTTGCTCATCCATTGCT	0.573529	0.804124	+	1291767	1291784	gi|49175990|ref|NC_000913.2| Escherichia coli str. K-12 substr. MG1655 chromosome, complete genome	NC_000913	B	>>	967	1292750	16129199	tdk	b1238	-	COG1435F	thymidine kinase/deoxyuridine kinase	NO
	CTGGCACCGGGCGTGCT	0.625	0.876289	+	4182391	4182408	gi|49175990|ref|NC_000913.2| Escherichia coli str. K-12 substr. MG1655 chromosome, complete genome	NC_000913	B	>>	966	4183373	16131818	rpoC	b3988	-	COG0086K	RNA polymerase, beta prime subunit	NO
	TTGGCGCGGTGATCGCC	0.573529	0.804124	+	2161318	2161335	gi|49175990|ref|NC_000913.2| Escherichia coli str. K-12 substr. MG1655 chromosome, complete genome	NC_000913	B	>>	966	2162300	16130019	baeR	b2079	-	COG0745TK	DNA-binding response regulator in two-component regulatory system with BaeS	NO
	CTGCCAGACGGGTTGCA	0.573529	0.804124	-	1767670	1767687	gi|49175990|ref|NC_000913.2| Escherichia coli str. K-12 substr. MG1655 chromosome, complete genome	NC_000913	B	<<	960	1763653	16129643	ydiJ	b1687	-	COG0277C	predicted FAD-linked oxidoreductase	NO
	CTGGAAAAAGAATTGCT	0.588235	0.824742	-	1685572	1685589	gi|49175990|ref|NC_000913.2| Escherichia coli str. K-12 substr. MG1655 chromosome, complete genome	NC_000913	B	<<	959	1683209	16129569	fumC	b1611	-	COG0114C	fumarate hydratase (fumarase C),aerobic Class II	NO
	CAGGCACTGGGCATGCT	0.573529	0.804124	+	86386	86403	gi|49175990|ref|NC_000913.2| Escherichia coli str. K-12 substr. MG1655 chromosome, complete genome	NC_000913	B	>>	955	87357	16128071	ilvH	b0078	-	COG0440E	acetolactate synthase III, thiamin-dependent, small subunit	NO
	CTGGCACGACAGTAACA	0.580882	0.814433	-	4567497	4567514	gi|49175990|ref|NC_000913.2| Escherichia coli str. K-12 substr. MG1655 chromosome, complete genome	NC_000913	A	<<	954	4565310	16132158	mdtM	b4337	-	COG2814G	multidrug efflux system protein	NO
	TCGGCAATGGTATTGCT	0.580882	0.814433	-	2261341	2261358	gi|49175990|ref|NC_000913.2| Escherichia coli str. K-12 substr. MG1655 chromosome, complete genome	NC_000913	B	<<	953	2259449	16130106	fruK	b2168	-	COG1105G	fructose-1-phosphate kinase	NO
	CTGGCAATGGCGATGCT	0.580882	0.814433	+	1835803	1835820	gi|49175990|ref|NC_000913.2| Escherichia coli str. K-12 substr. MG1655 chromosome, complete genome	NC_000913	B	>>	952	1836771	16129710	ynjD	b1756	-	COG4136R	predicted transporter subunit: ATP-binding component of ABC superfamily	NO
	ACGGCAAGCTGATTGCT	0.588235	0.824742	-	4244050	4244067	gi|49175990|ref|NC_000913.2| Escherichia coli str. K-12 substr. MG1655 chromosome, complete genome	NC_000913	B	<<	951	4241554	16131859	malF	b4033	-	COG1175G	maltose transporter subunit	NO
	CTGGCGTGGGTATTGTT	0.573529	0.804124	+	1600079	1600096	gi|49175990|ref|NC_000913.2| Escherichia coli str. K-12 substr. MG1655 chromosome, complete genome	NC_000913	B	>>	948	1601043	16129473	lsrC	b1514	-	COG1172G	Autoinducer 2 import system permease protein	NO
	CTGGAACTGGCGTTGCA	0.602941	0.845361	+	1508717	1508734	gi|49175990|ref|NC_000913.2| Escherichia coli str. K-12 substr. MG1655 chromosome, complete genome	NC_000913	B	>>	945	1509678	16129399	ydcS	b1440	-	COG0687E	polyhydroxybutyrate (PHB) synthase, ABC transporter periplasmic binding protein homolog	NO
	CTGGCGGAAAAATTGCT	0.595588	0.835052	-	3508778	3508795	gi|49175990|ref|NC_000913.2| Escherichia coli str. K-12 substr. MG1655 chromosome, complete genome	NC_000913	B	<<	942	3506609	16131258	yhfW	b3380	-	COG1015G	predicted mutase	NO
	TTGGCATGCACGTTCCG	0.573529	0.804124	+	4632586	4632603	gi|49175990|ref|NC_000913.2| Escherichia coli str. K-12 substr. MG1655 chromosome, complete genome	NC_000913	B	>>	942	4633544	16132214	creA	b4397	-	COG3045S	conserved protein	NO
	CTGGTCTGGTACTTGCT	0.580882	0.814433	-	3847588	3847605	gi|49175990|ref|NC_000913.2| Escherichia coli str. K-12 substr. MG1655 chromosome, complete genome	NC_000913	B	<<	940	3845328	90111632	uhpC	b3667	-	COG2271G	membrane protein regulates uhpT expression	NO
	CTGGCACGATTTTTTCA	0.632353	0.886598	-	847282	847299	gi|49175990|ref|NC_000913.2| Escherichia coli str. K-12 substr. MG1655 chromosome, complete genome	NC_000913	B	<<	939	845683	16128778	glnP	b0810	-	COG0765E	glutamine transporter subunit	NO
	CTGGAACAGGAACTGCT	0.595588	0.835052	-	4344520	4344537	gi|49175990|ref|NC_000913.2| Escherichia coli str. K-12 substr. MG1655 chromosome, complete genome	NC_000913	B	<<	938	4342952	16131947	yjdF	b4121	-	COG3647S	conserved inner membrane protein	NO
	CAGGCACAACGCTTTCT	0.580882	0.814433	-	3431425	3431442	gi|49175990|ref|NC_000913.2| Escherichia coli str. K-12 substr. MG1655 chromosome, complete genome	NC_000913	B	<<	938	3430013	16131165	smg	b3284	-	COG2922S	conserved protein	NO
	TTGTCACGGGATTTCCA	0.573529	0.804124	+	1422447	1422464	gi|49175990|ref|NC_000913.2| Escherichia coli str. K-12 substr. MG1655 chromosome, complete genome	NC_000913	B	>>	938	1423401	16129326	ynaK	b1365	-	COG1475K	Rac prophage; conserved protein	NO
	GCGGCGCACTCTTTGCT	0.573529	0.804124	+	772467	772484	gi|49175990|ref|NC_000913.2| Escherichia coli str. K-12 substr. MG1655 chromosome, complete genome	NC_000913	B	>>	936	773419	94541102	ybgT	b4515	-	COG4890S	conserved protein	NO
	CTGGCTCGGTGGTCGCT	0.617647	0.865979	+	854235	854252	gi|49175990|ref|NC_000913.2| Escherichia coli str. K-12 substr. MG1655 chromosome, complete genome	NC_000913	B	>>	935	855186	16128788	ybiT	b0820	-	COG0488R	fused predicted transporter subunits of ABC superfamily: ATP-binding components	NO
	CTGGCACTATTTTTTCT	0.610294	0.85567	+	2369628	2369645	gi|49175990|ref|NC_000913.2| Escherichia coli str. K-12 substr. MG1655 chromosome, complete genome	NC_000913	B	>>	935	2370579	94541119	arnE	b4544	-	-	undecaprenyl phosphate-alpha-L-ara4N exporter; flippase ArnEF subunit	NO
	CTGGCAGCCGGATTGCC	0.588235	0.824742	+	801776	801793	gi|49175990|ref|NC_000913.2| Escherichia coli str. K-12 substr. MG1655 chromosome, complete genome	NC_000913	B	>>	934	802726	90111167	ybhJ	b0771	-	COG1048C	predicted hydratase	NO
	CTGGCAGCAGAAGTGCT	0.573529	0.804124	+	3021426	3021443	gi|49175990|ref|NC_000913.2| Escherichia coli str. K-12 substr. MG1655 chromosome, complete genome	NC_000913	B	>>	931	3022373	90111507	xanQ	b2882	-	COG2233F	xanthine permease	NO
	CTGCCCCTGCTGTTGCT	0.573529	0.804124	-	75449	75466	gi|49175990|ref|NC_000913.2| Escherichia coli str. K-12 substr. MG1655 chromosome, complete genome	NC_000913	B	<<	927	72911	16128061	thiP	b0067	-	COG1178P	fused thiamin transporter subunits of ABC superfamily: membrane components	NO
	CTGGCACGAAATTTTTT	0.588235	0.824742	+	1776700	1776717	gi|49175990|ref|NC_000913.2| Escherichia coli str. K-12 substr. MG1655 chromosome, complete genome	NC_000913	B	>>	925	1777641	16129653	ydiQ	b1697	-	COG2086C	conserved protein	NO
	GTGGCACGTGTTGCGCT	0.580882	0.814433	-	3880169	3880186	gi|49175990|ref|NC_000913.2| Escherichia coli str. K-12 substr. MG1655 chromosome, complete genome	NC_000913	B	<<	924	3878171	16131568	recF	b3700	-	COG1195L	gap repair protein	NO
	CTGGCAAAATTGTTGCC	0.610294	0.85567	+	1678061	1678078	gi|49175990|ref|NC_000913.2| Escherichia coli str. K-12 substr. MG1655 chromosome, complete genome	NC_000913	B	>>	923	1679000	16129564	folM	b1606	-	COG1028IQR	dihydromonapterin reductase, NADPH-dependent; dihydrofolate reductase isozyme	NO
	GTGGCACGTTGTTTGAT	0.617647	0.865979	-	1124199	1124216	gi|49175990|ref|NC_000913.2| Escherichia coli str. K-12 substr. MG1655 chromosome, complete genome	NC_000913	B	<<	921	1122630	16129027	grxB	b1064	-	COG2999O	glutaredoxin 2 (Grx2)	NO
	CTGCCATGGCCGATGCT	0.573529	0.804124	-	2661074	2661091	gi|49175990|ref|NC_000913.2| Escherichia coli str. K-12 substr. MG1655 chromosome, complete genome	NC_000913	B	<<	920	2659665	16130456	iscR	b2531	-	COG1959K	DNA-binding transcriptional repressor	NO
	GTGGCAGAGCGTCTGCT	0.588235	0.824742	+	761306	761323	gi|49175990|ref|NC_000913.2| Escherichia coli str. K-12 substr. MG1655 chromosome, complete genome	NC_000913	B	>>	915	762237	16128703	sucC	b0728	-	COG0045C	succinyl-CoA synthetase, beta subunit	NO
	TTGTCATGAATTTTGCA	0.595588	0.835052	+	455720	455737	gi|49175990|ref|NC_000913.2| Escherichia coli str. K-12 substr. MG1655 chromosome, complete genome	NC_000913	B	>>	914	456650	16128423	clpX	b0438	-	COG1219O	ATPase and specificity subunit of ClpX-ClpP ATP-dependent serine protease	NO
	TTCGAACGGGATTTGCT	0.588235	0.824742	-	2678303	2678320	gi|49175990|ref|NC_000913.2| Escherichia coli str. K-12 substr. MG1655 chromosome, complete genome	NC_000913	B	<<	913	2676406	16130473	yphF	b2548	-	COG1879G	predicted sugar transporter subunit: periplasmic-binding component of ABC superfamily	NO
	TTGACGCGCGCATTGCT	0.588235	0.824742	-	585767	585784	gi|49175990|ref|NC_000913.2| Escherichia coli str. K-12 substr. MG1655 chromosome, complete genome	NC_000913	B	<<	910	583903	16128548	ompT	b0565	-	COG4571M	DLP12 prophage; outer membrane protease VII (outer membrane protein 3b)	NO
	CTGGCGCGACGATTGCC	0.617647	0.865979	+	2807442	2807459	gi|49175990|ref|NC_000913.2| Escherichia coli str. K-12 substr. MG1655 chromosome, complete genome	NC_000913	B	>>	908	2808366	16130595	ygaH	b2683	-	-	probable L-valine exporter, norvaline resistance	NO
	CTGGCCTGATTTTTTCT	0.573529	0.804124	-	3099658	3099675	gi|49175990|ref|NC_000913.2| Escherichia coli str. K-12 substr. MG1655 chromosome, complete genome	NC_000913	B	<<	907	3097704	16130858	ansB	b2957	-	COG0252EJ	periplasmic L-asparaginase II	NO
	CTGGGGCAGGCGTTGCT	0.588235	0.824742	-	1316150	1316167	gi|49175990|ref|NC_000913.2| Escherichia coli str. K-12 substr. MG1655 chromosome, complete genome	NC_000913	B	<<	903	1314440	16129221	trpA	b1260	-	COG0159E	tryptophan synthase, alpha subunit	NO
	CTGGCATGTTGGTTTCA	0.595588	0.835052	+	3233066	3233083	gi|49175990|ref|NC_000913.2| Escherichia coli str. K-12 substr. MG1655 chromosome, complete genome	NC_000913	B	>>	900	3233982	90111536	ygjP	b3085	-	COG1451R	predicted metal dependent hydrolase	NO
	CTGGCACGCATCGAGCA	0.588235	0.824742	-	3037737	3037754	gi|49175990|ref|NC_000913.2| Escherichia coli str. K-12 substr. MG1655 chromosome, complete genome	NC_000913	B	<<	892	3036134	16130795	dsbC	b2893	-	COG1651O	protein disulfide isomerase II	NO
	TTGGCATGGTGCTGGCG	0.588235	0.824742	-	3118027	3118044	gi|49175990|ref|NC_000913.2| Escherichia coli str. K-12 substr. MG1655 chromosome, complete genome	NC_000913	B	<<	892	3112572	49176293	yghJ	b4466	-	-	predicted inner membrane lipoprotein	NO
	CTGGCCCGCCAATTGTT	0.602941	0.845361	+	1394484	1394501	gi|49175990|ref|NC_000913.2| Escherichia coli str. K-12 substr. MG1655 chromosome, complete genome	NC_000913	B	>>	889	1395389	16129293	ynaJ	b1332	-	-	predicted inner membrane protein, DUF2534 family	NO
	ATGCCACGGCGATCGCT	0.580882	0.814433	-	3644095	3644112	gi|49175990|ref|NC_000913.2| Escherichia coli str. K-12 substr. MG1655 chromosome, complete genome	NC_000913	B	<<	889	3641163	16131370	prlC	b3498	-	COG0339E	oligopeptidase A	NO
	GTGGAACAAAAATTGCG	0.573529	0.804124	+	1177838	1177855	gi|49175990|ref|NC_000913.2| Escherichia coli str. K-12 substr. MG1655 chromosome, complete genome	NC_000913	B	>>	889	1178743	16129083	cobB	b1120	-	COG0846K	deacetylase of acetyl-CoA synthetase	NO
	CCGGGATGATGATTGCT	0.573529	0.804124	-	3846078	3846095	gi|49175990|ref|NC_000913.2| Escherichia coli str. K-12 substr. MG1655 chromosome, complete genome	NC_000913	B	<<	887	3843799	16131536	uhpT	b3666	-	COG2271G	hexose phosphate transporter	NO
	CTGGCTCACCGCCTGCT	0.595588	0.835052	+	3351752	3351769	gi|49175990|ref|NC_000913.2| Escherichia coli str. K-12 substr. MG1655 chromosome, complete genome	NC_000913	B	>>	886	3352654	16131102	gltB	b3212	-	COG0069E	glutamate synthase, large subunit	NO
	TTGGCCGCGCAATTGCT	0.580882	0.814433	+	1149942	1149959	gi|49175990|ref|NC_000913.2| Escherichia coli str. K-12 substr. MG1655 chromosome, complete genome	NC_000913	B	>>	880	1150838	16129057	acpP	b1094	-	COG0236IQ	acyl carrier protein (ACP)	NO
	ATGGCGGGCGATTTGCT	0.580882	0.814433	+	2976148	2976165	gi|49175990|ref|NC_000913.2| Escherichia coli str. K-12 substr. MG1655 chromosome, complete genome	NC_000913	B	>>	879	2977043	16130743	lysR	b2839	-	COG0583K	DNA-binding transcriptional dual regulator	NO
	CTGACATGGTGAGTGCT	0.573529	0.804124	+	1184172	1184189	gi|49175990|ref|NC_000913.2| Escherichia coli str. K-12 substr. MG1655 chromosome, complete genome	NC_000913	B	>>	879	1185067	16129090	pepT	b1127	-	COG2195E	peptidase T	NO
	TTGGCCTGAAACTGGCT	0.573529	0.804124	+	4245099	4245116	gi|49175990|ref|NC_000913.2| Escherichia coli str. K-12 substr. MG1655 chromosome, complete genome	NC_000913	B	>>	879	4245994	16131862	lamB	b4036	-	COG4580G	maltose outer membrane porin (maltoporin)	NO
	TTGGCACTCCTGTTGCG	0.625	0.876289	+	2508130	2508147	gi|49175990|ref|NC_000913.2| Escherichia coli str. K-12 substr. MG1655 chromosome, complete genome	NC_000913	B	>>	877	2509023	16130322	ypeC	b2390	-	-	conserved protein	NO
	TCGGCATAGGCCTTGCG	0.580882	0.814433	-	2113228	2113245	gi|49175990|ref|NC_000913.2| Escherichia coli str. K-12 substr. MG1655 chromosome, complete genome	NC_000913	B	<<	876	2111458	16129982	galF	b2042	-	COG1210M	putative regulatory subunit for GalU	NO
	CTGGAACGCATGTTCCA	0.573529	0.804124	+	1263348	1263365	gi|49175990|ref|NC_000913.2| Escherichia coli str. K-12 substr. MG1655 chromosome, complete genome	NC_000913	B	>>	871	1264235	16129174	prfA	b1211	-	COG0216J	peptide chain release factor RF-1	NO
	CTGGCAATGCGTTTGCC	0.595588	0.835052	-	3385018	3385035	gi|49175990|ref|NC_000913.2| Escherichia coli str. K-12 substr. MG1655 chromosome, complete genome	NC_000913	B	<<	866	3383879	16131129	yhcO	b3239	-	COG2732K	predicted barnase inhibitor	NO
RegulonDB; Reitzer and Schneider	CTGGCCCGCCAATTGTT	0.602941	0.845361	-	687836	687853	gi|49175990|ref|NC_000913.2| Escherichia coli str. K-12 substr. MG1655 chromosome, complete genome	NC_000913	B	<<	865	686062	16128638	gltI	b0655	-	COG0834ET	glutamate and aspartate transporter subunit	NO
	CTGGCGCGGCTTTTTCA	0.588235	0.824742	-	1900473	1900490	gi|49175990|ref|NC_000913.2| Escherichia coli str. K-12 substr. MG1655 chromosome, complete genome	NC_000913	B	<<	863	1898053	16129770	yoaE	b1816	-	COG0861P	fused predicted membrane protein/conserved protein	NO
	CTGGCTTAATAATTGCC	0.573529	0.804124	+	1381263	1381280	gi|49175990|ref|NC_000913.2| Escherichia coli str. K-12 substr. MG1655 chromosome, complete genome	NC_000913	B	>>	862	1382141	16129282	ycjX	b1321	-	COG3106R	conserved protein with nucleoside triphosphate hydrolase domain	NO
	CTGGCCCGTTATTTGTT	0.595588	0.835052	-	3510305	3510322	gi|49175990|ref|NC_000913.2| Escherichia coli str. K-12 substr. MG1655 chromosome, complete genome	NC_000913	B	<<	860	3509082	90111580	yhfY	b3382	-	-	conserved protein	NO
	CTGGCAAATCGCTGGCT	0.588235	0.824742	+	33425	33442	gi|49175990|ref|NC_000913.2| Escherichia coli str. K-12 substr. MG1655 chromosome, complete genome	NC_000913	B	>>	859	34300	90111079	caiF	b0034	-	-	DNA-binding transcriptional activator	NO
	GTGGCTGGAGGCTTGCT	0.588235	0.824742	+	964980	964997	gi|49175990|ref|NC_000913.2| Escherichia coli str. K-12 substr. MG1655 chromosome, complete genome	NC_000913	B	>>	848	965844	16128881	msbA	b0914	-	COG1132V	fused lipid transporter subunits of ABC superfamily: membrane component/ATP-binding component	NO
	CTGGCAATGTTTTCGCT	0.588235	0.824742	+	1879073	1879090	gi|49175990|ref|NC_000913.2| Escherichia coli str. K-12 substr. MG1655 chromosome, complete genome	NC_000913	B	>>	847	1879936	16129754	yeaU	b1800	-	COG0473CE	D-malate oxidase, NAD-dependent; probable tartrate dehydrogenase	NO
	TTGGCAAACATCTCGCT	0.595588	0.835052	-	2463875	2463892	gi|49175990|ref|NC_000913.2| Escherichia coli str. K-12 substr. MG1655 chromosome, complete genome	NC_000913	B	<<	845	2462274	16130279	mlaA	b2346	-	COG2853M	ABC transporter maintaining OM lipid asymmetry, OM lipoprotein component	NO
	ATGGCACGGTAAACGCT	0.588235	0.824742	+	4152165	4152182	gi|49175990|ref|NC_000913.2| Escherichia coli str. K-12 substr. MG1655 chromosome, complete genome	NC_000913	B	>>	843	4153024	16131796	argC	b3958	-	COG0002E	N-acetyl-gamma-glutamylphosphate reductase, NAD(P)-binding	NO
	TTGGTACGCGTGATGCT	0.588235	0.824742	+	3730885	3730902	gi|49175990|ref|NC_000913.2| Escherichia coli str. K-12 substr. MG1655 chromosome, complete genome	NC_000913	B	>>	842	3731743	16131439	xylH	b3568	-	COG4214G	D-xylose ABC transporter permease subunit	NO
Zhao et al. 2	CTGGAACCGAGGTTGCC	0.580882	0.814433	-	384681	384698	gi|49175990|ref|NC_000913.2| Escherichia coli str. K-12 substr. MG1655 chromosome, complete genome	NC_000913	B	<<	840	383283	90111121	yaiS	b0364	-	COG2120S	conserved protein	NO
	CTGGCCCCGAGCATGCT	0.580882	0.814433	-	1109005	1109022	gi|49175990|ref|NC_000913.2| Escherichia coli str. K-12 substr. MG1655 chromosome, complete genome	NC_000913	B	<<	840	1107007	16129010	opgC	b1047	-	-	membrane protein required for succinylation of osmoregulated periplasmic glucans (OPGs)	NO
	TTGGCCCGGTGCTGGCG	0.573529	0.804124	-	3753290	3753307	gi|49175990|ref|NC_000913.2| Escherichia coli str. K-12 substr. MG1655 chromosome, complete genome	NC_000913	B	<<	838	3752128	16131458	yiaW	b3587	-	-	inner membrane protein, DUF3302 family	NO
	CTGGCAAAACAGTTGGA	0.573529	0.804124	-	3986743	3986760	gi|49175990|ref|NC_000913.2| Escherichia coli str. K-12 substr. MG1655 chromosome, complete genome	NC_000913	B	<<	837	3984709	16131654	hemY	b3802	-	COG3071H	predicted protoheme IX synthesis protein	NO
	TTGGAGCAAGACTTGCT	0.573529	0.804124	-	1546027	1546044	gi|49175990|ref|NC_000913.2| Escherichia coli str. K-12 substr. MG1655 chromosome, complete genome	NC_000913	B	<<	833	1544312	145698260	yddG	b1473	-	-	aromatic amino acid exporter	NO
	CTGGAACTGGAACTGCT	0.573529	0.804124	-	3198497	3198514	gi|49175990|ref|NC_000913.2| Escherichia coli str. K-12 substr. MG1655 chromosome, complete genome	NC_000913	B	<<	833	3194823	16130949	glnE	b3053	-	COG1391OT	fused deadenylyltransferase/adenylyltransferase for glutamine synthetase	NO
	ATGGCACGTTACTTTCT	0.610294	0.85567	+	4008251	4008268	gi|49175990|ref|NC_000913.2| Escherichia coli str. K-12 substr. MG1655 chromosome, complete genome	NC_000913	B	>>	832	4009099	16131676	yigM	b3827	-	COG0697GER	predicted inner membrane protein	NO
	CTGGCGCGCGGTTTACT	0.595588	0.835052	+	2161452	2161469	gi|49175990|ref|NC_000913.2| Escherichia coli str. K-12 substr. MG1655 chromosome, complete genome	NC_000913	B	>>	832	2162300	16130019	baeR	b2079	-	COG0745TK	DNA-binding response regulator in two-component regulatory system with BaeS	NO
	CTGGGACGCGGTTTGTA	0.573529	0.804124	+	2584770	2584787	gi|49175990|ref|NC_000913.2| Escherichia coli str. K-12 substr. MG1655 chromosome, complete genome	NC_000913	B	>>	831	2585617	16130395	acrD	b2470	-	COG0841V	aminoglycoside/multidrug efflux system	NO
	CTGGCAGATGCTTTGCG	0.602941	0.845361	-	1758145	1758162	gi|49175990|ref|NC_000913.2| Escherichia coli str. K-12 substr. MG1655 chromosome, complete genome	NC_000913	B	<<	830	1756898	16129635	sufE	b1679	-	COG2166R	sulfur acceptor protein	NO
	CTGGCAGTCTGATAGCT	0.573529	0.804124	+	902971	902988	gi|49175990|ref|NC_000913.2| Escherichia coli str. K-12 substr. MG1655 chromosome, complete genome	NC_000913	B	>>	829	903816	16128834	ybjQ	b0866	-	COG0393S	conserved protein, UPF0145 family	NO
	CTGGCACTATGGTTGGC	0.573529	0.804124	-	3847475	3847492	gi|49175990|ref|NC_000913.2| Escherichia coli str. K-12 substr. MG1655 chromosome, complete genome	NC_000913	B	<<	827	3845328	90111632	uhpC	b3667	-	COG2271G	membrane protein regulates uhpT expression	NO
	CTGGCACAAAGCCTGGA	0.573529	0.804124	-	2361060	2361077	gi|49175990|ref|NC_000913.2| Escherichia coli str. K-12 substr. MG1655 chromosome, complete genome	NC_000913	B	<<	826	2359451	16130183	rhmR	b2248	-	COG1414K	predicted DNA-binding transcriptional regulator for the rhm operon	NO
	ACGGCACGCCCGTTGTT	0.573529	0.804124	-	2643713	2643730	gi|49175990|ref|NC_000913.2| Escherichia coli str. K-12 substr. MG1655 chromosome, complete genome	NC_000913	B	<<	826	2642455	16130443	ndk	b2518	-	COG0105F	multifunctional nucleoside diphosphate kinase and apyrimidinic endonuclease and 3'-phosphodiesterase	NO
	CTGGCACGCCTAACGCT	0.610294	0.85567	+	3543740	3543757	gi|49175990|ref|NC_000913.2| Escherichia coli str. K-12 substr. MG1655 chromosome, complete genome	NC_000913	B	>>	825	3544581	49176350	gntT	b3415	-	COG2610GE	gluconate transporter, high-affinity GNT I system	NO
	TTGGCGCGCGTCTGGCA	0.580882	0.814433	+	2006671	2006688	gi|49175990|ref|NC_000913.2| Escherichia coli str. K-12 substr. MG1655 chromosome, complete genome	NC_000913	B	>>	816	2007503	16129877	yedF	b1930	-	COG0425O	conserved protein, UPF0033 family	NO
	CTGACATTGCTTTTGCA	0.573529	0.804124	+	17883	17900	gi|49175990|ref|NC_000913.2| Escherichia coli str. K-12 substr. MG1655 chromosome, complete genome	NC_000913	B	>>	816	18715	16128014	nhaR	b0020	-	COG0583K	DNA-binding transcriptional activator	NO
	TCGGCCCGATGTTTGCC	0.573529	0.804124	+	338561	338578	gi|49175990|ref|NC_000913.2| Escherichia coli str. K-12 substr. MG1655 chromosome, complete genome	NC_000913	B	>>	812	339389	16128308	yahI	b0323	-	COG0549E	carbamate kinase-like protein	NO
	CCGGCAAAGCCATTGCT	0.610294	0.85567	-	1759358	1759375	gi|49175990|ref|NC_000913.2| Escherichia coli str. K-12 substr. MG1655 chromosome, complete genome	NC_000913	B	<<	810	1757327	16129636	sufS	b1680	-	COG0520E	cysteine desulfurase, stimulated by SufE; selenocysteine lyase, PLP-dependent	NO
	CTGACAGGCTTATTGCT	0.602941	0.845361	+	1707403	1707420	gi|49175990|ref|NC_000913.2| Escherichia coli str. K-12 substr. MG1655 chromosome, complete genome	NC_000913	B	>>	809	1708228	16129589	rsxG	b1631	-	COG4659C	electron transport complex protein required for the reduction of SoxR	NO
	CTGGCAGGATTATCGCG	0.580882	0.814433	+	2602009	2602026	gi|49175990|ref|NC_000913.2| Escherichia coli str. K-12 substr. MG1655 chromosome, complete genome	NC_000913	B	>>	808	2602833	16130409	hyfD	b2484	-	COG1009CP	hydrogenase 4, membrane subunit	NO
	TTGGCACAAATCACGCA	0.573529	0.804124	-	1347743	1347760	gi|49175990|ref|NC_000913.2| Escherichia coli str. K-12 substr. MG1655 chromosome, complete genome	NC_000913	B	<<	806	1345002	16129247	rnb	b1286	-	COG4776K	ribonuclease II	NO
	CTGGCACTTGGAGTGCT	0.610294	0.85567	-	1864462	1864479	gi|49175990|ref|NC_000913.2| Escherichia coli str. K-12 substr. MG1655 chromosome, complete genome	NC_000913	B	<<	801	1862806	16129735	yeaE	b1781	-	COG0656R	aldo-keto reductase, methylglyoxal to acetol, NADPH-dependent	NO
	CAGGCAAATATGTTGCT	0.588235	0.824742	+	230309	230326	gi|49175990|ref|NC_000913.2| Escherichia coli str. K-12 substr. MG1655 chromosome, complete genome	NC_000913	B	>>	797	231122	16128196	yafD	b0209	-	COG3021S	conserved protein	NO
	TTGGAGCAAGACTTGCT	0.573529	0.804124	+	4083227	4083244	gi|49175990|ref|NC_000913.2| Escherichia coli str. K-12 substr. MG1655 chromosome, complete genome	NC_000913	B	>>	796	4084039	16131735	fdhD	b3895	-	COG1526C	formate dehydrogenase formation protein	NO
	CTGGCGCGCAAATTACT	0.595588	0.835052	+	1786828	1786845	gi|49175990|ref|NC_000913.2| Escherichia coli str. K-12 substr. MG1655 chromosome, complete genome	NC_000913	B	>>	793	1787637	16129661	ydiE	b1705	-	COG4256P	conserved protein, hemin uptake protein HemP homolog	NO
	TTGGCATCCGGTCTGCT	0.588235	0.824742	+	2931448	2931465	gi|49175990|ref|NC_000913.2| Escherichia coli str. K-12 substr. MG1655 chromosome, complete genome	NC_000913	B	>>	793	2932257	16130708	fucP	b2801	-	COG0738G	L-fucose transporter	NO
	CTGGTGCGTCCGTTGCA	0.573529	0.804124	+	373881	373898	gi|49175990|ref|NC_000913.2| Escherichia coli str. K-12 substr. MG1655 chromosome, complete genome	NC_000913	B	>>	786	374683	90111117	mhpT	b0353	-	COG2814G	predicted 3-hydroxyphenylpropionic transporter	NO
	CTGGCAAAATTATTACT	0.588235	0.824742	+	1147183	1147200	gi|49175990|ref|NC_000913.2| Escherichia coli str. K-12 substr. MG1655 chromosome, complete genome	NC_000913	B	>>	783	1147982	16129054	fabH	b1091	-	COG0332I	3-oxoacyl-[acyl-carrier-protein] synthase III	NO
	CTTGCACTACCTTTGCA	0.595588	0.835052	-	4194905	4194922	gi|49175990|ref|NC_000913.2| Escherichia coli str. K-12 substr. MG1655 chromosome, complete genome	NC_000913	B	<<	782	4192227	16131824	thiC	b3994	-	COG0422H	thiamin (pyrimidine moiety) biosynthesis protein	NO
	TTGGCAGTGGTGATGCT	0.573529	0.804124	-	1961779	1961796	gi|49175990|ref|NC_000913.2| Escherichia coli str. K-12 substr. MG1655 chromosome, complete genome	NC_000913	B	<<	782	1960604	16129830	flhE	b1878	-	-	conserved protein	NO
	TTGGCACCGCCATTACC	0.573529	0.804124	+	891383	891400	gi|49175990|ref|NC_000913.2| Escherichia coli str. K-12 substr. MG1655 chromosome, complete genome	NC_000913	B	>>	781	892180	16128821	ybjN	b0853	-	-	predicted oxidoreductase	NO
	CTGGCGACGTGGTTGCT	0.580882	0.814433	+	3058078	3058095	gi|49175990|ref|NC_000913.2| Escherichia coli str. K-12 substr. MG1655 chromosome, complete genome	NC_000913	B	>>	778	3058872	16130818	scpA	b2917	-	COG1884I	methylmalonyl-CoA mutase	NO
	CTGGTGCGCCAGTTGCT	0.595588	0.835052	+	3351863	3351880	gi|49175990|ref|NC_000913.2| Escherichia coli str. K-12 substr. MG1655 chromosome, complete genome	NC_000913	B	>>	775	3352654	16131102	gltB	b3212	-	COG0069E	glutamate synthase, large subunit	NO
	TTGGCACGCAAATTGTA	0.625	0.876289	+	1366035	1366052	gi|49175990|ref|NC_000913.2| Escherichia coli str. K-12 substr. MG1655 chromosome, complete genome	NC_000913	B	>>	774	1366825	16129266	pspB	b1305	-	-	DNA-binding transcriptional regulator of psp operon	NO
	CTGGCAATTCCTTTGCT	0.617647	0.865979	+	1902927	1902944	gi|49175990|ref|NC_000913.2| Escherichia coli str. K-12 substr. MG1655 chromosome, complete genome	NC_000913	B	>>	769	1903712	162135903	yebN	b1821	-	COG1971S	conserved inner membrane protein	NO
	CTGGCATTTTTGCTGCA	0.573529	0.804124	-	2674552	2674569	gi|49175990|ref|NC_000913.2| Escherichia coli str. K-12 substr. MG1655 chromosome, complete genome	NC_000913	B	<<	768	2672722	90111455	yphC	b2545	-	COG1063ER	predicted oxidoreductase, Zn-dependent and NAD(P)-binding	NO
	TTGGCATCAACACTGCA	0.573529	0.804124	+	3379441	3379458	gi|49175990|ref|NC_000913.2| Escherichia coli str. K-12 substr. MG1655 chromosome, complete genome	NC_000913	B	>>	765	3380222	16131125	degS	b3235	-	COG0265O	serine endoprotease, periplasmic	NO
	CCGGCACGCTGTTTGCG	0.625	0.876289	+	2791499	2791516	gi|49175990|ref|NC_000913.2| Escherichia coli str. K-12 substr. MG1655 chromosome, complete genome	NC_000913	B	>>	760	2792275	16130577	gabP	b2663	-	COG1113E	gamma-aminobutyrate transporter	NO
	CTGGCGACGGTCTTGCT	0.580882	0.814433	+	4200570	4200587	gi|49175990|ref|NC_000913.2| Escherichia coli str. K-12 substr. MG1655 chromosome, complete genome	NC_000913	B	>>	757	4201343	16131834	zraR	b4004	-	COG2204T	fused DNA-binding response regulator in two-component regulatory system with ZraS: response regulator/sigma54 interaction protein	NO
	CTGGCAATGGGATTGCA	0.617647	0.865979	-	1573983	1574000	gi|49175990|ref|NC_000913.2| Escherichia coli str. K-12 substr. MG1655 chromosome, complete genome	NC_000913	B	<<	756	1570431	16129453	pqqL	b1494	-	COG0612R	predicted peptidase	NO
	TTGGCGTGTTGCTTGCC	0.573529	0.804124	+	1080696	1080713	gi|49175990|ref|NC_000913.2| Escherichia coli str. K-12 substr. MG1655 chromosome, complete genome	NC_000913	A	>>	754	1081466	16128982	efeO	b1018	-	COG2822P	inactive ferrous ion transporter EfeUOB	NO
	CTGGCACCTCACCTGCG	0.580882	0.814433	-	1723433	1723450	gi|49175990|ref|NC_000913.2| Escherichia coli str. K-12 substr. MG1655 chromosome, complete genome	NC_000913	B	<<	753	1722158	16129604	sodC	b1646	-	COG2032P	superoxide dismutase, Cu, Zn	NO
	TTGGCACCGAAGTTCCG	0.573529	0.804124	-	2173825	2173842	gi|49175990|ref|NC_000913.2| Escherichia coli str. K-12 substr. MG1655 chromosome, complete genome	NC_000913	B	<<	753	2172619	16130032	gatA	b2094	-	COG1762GT	galactitol-specific enzyme IIA component of PTS	NO
	CTAGAACGATGATTGCT	0.588235	0.824742	+	3645784	3645801	gi|49175990|ref|NC_000913.2| Escherichia coli str. K-12 substr. MG1655 chromosome, complete genome	NC_000913	B	>>	751	3646551	16131373	arsR	b3501	-	COG0640K	DNA-binding transcriptional repressor	NO
	CTGGCACTACCATTGAT	0.610294	0.85567	+	3210308	3210325	gi|49175990|ref|NC_000913.2| Escherichia coli str. K-12 substr. MG1655 chromosome, complete genome	NC_000913	B	>>	745	3211069	16130963	rpoD	b3067	-	COG0568K	RNA polymerase, sigma 70 (sigma D) factor	NO
	GTGGCCCGCAAAGTGCT	0.588235	0.824742	+	336788	336805	gi|49175990|ref|NC_000913.2| Escherichia coli str. K-12 substr. MG1655 chromosome, complete genome	NC_000913	B	>>	745	337549	16128306	yahG	b0321	-	-	conserved protein	NO
	CTGGCAAAAGAGATGCT	0.595588	0.835052	-	3810437	3810454	gi|49175990|ref|NC_000913.2| Escherichia coli str. K-12 substr. MG1655 chromosome, complete genome	NC_000913	B	<<	739	3809461	16131508	rpmB	b3637	-	COG0227J	50S ribosomal subunit protein L28	NO
	TTGGCGCGGCACGTGCA	0.588235	0.824742	+	1151769	1151786	gi|49175990|ref|NC_000913.2| Escherichia coli str. K-12 substr. MG1655 chromosome, complete genome	NC_000913	B	>>	738	1152523	16129059	pabC	b1096	-	COG0115EH	4-amino-4-deoxychorismate lyase component of para-aminobenzoate synthase multienzyme complex	NO
	CTGGCACTCTCCGTGCT	0.617647	0.865979	-	297058	297075	gi|49175990|ref|NC_000913.2| Escherichia coli str. K-12 substr. MG1655 chromosome, complete genome	NC_000913	B	<<	737	294920	16128266	intF	b0281	-	COG4974L	CP4-6 prophage; predicted phage integrase	NO
	CTGGCACCGATTTTCCT	0.617647	0.865979	-	4299789	4299806	gi|49175990|ref|NC_000913.2| Escherichia coli str. K-12 substr. MG1655 chromosome, complete genome	NC_000913	B	<<	735	4297587	16131906	mdtP	b4080	-	COG1538MU	outer membrane factor of efflux pump	NO
	CTGGAACAGCGTGTGCA	0.573529	0.804124	+	4379916	4379933	gi|49175990|ref|NC_000913.2| Escherichia coli str. K-12 substr. MG1655 chromosome, complete genome	NC_000913	B	>>	734	4380666	90111694	poxA	b4155	-	COG2269J	poxB regulator	NO
	CTGGCACGATAGTTTTT	0.588235	0.824742	+	452949	452966	gi|49175990|ref|NC_000913.2| Escherichia coli str. K-12 substr. MG1655 chromosome, complete genome	NC_000913	B	>>	731	453696	90111135	bolA	b0435	-	COG0271T	stationary-phase morphogene, transcriptional repressor for mreB; also regulator for dacA, dacC, and ampC	NO
	CTTGCACAATTGTTGCA	0.617647	0.865979	-	2706553	2706570	gi|49175990|ref|NC_000913.2| Escherichia coli str. K-12 substr. MG1655 chromosome, complete genome	NC_000913	B	<<	729	2705344	16130495	rseC	b2570	-	COG3086T	RseC protein involved in reduction of the SoxR iron-sulfur cluster	NO
	TCGGCATTGGCGTTGCT	0.595588	0.835052	+	1914790	1914807	gi|49175990|ref|NC_000913.2| Escherichia coli str. K-12 substr. MG1655 chromosome, complete genome	NC_000913	B	>>	728	1915534	90111340	yebT	b1834	-	COG3008R	conserved protein	NO
	CTCGCACGGCATTTGTA	0.580882	0.814433	-	3080381	3080398	gi|49175990|ref|NC_000913.2| Escherichia coli str. K-12 substr. MG1655 chromosome, complete genome	NC_000913	B	<<	723	3077666	49176286	tktA	b2935	-	COG0021G	transketolase 1, thiamin-binding	NO
	CTGGCACGCGATGTGCA	0.639706	0.896907	-	2954745	2954762	gi|49175990|ref|NC_000913.2| Escherichia coli str. K-12 substr. MG1655 chromosome, complete genome	NC_000913	B	<<	719	2950483	16130724	recB	b2820	-	COG1074L	exonuclease V (RecBCD complex), beta subunit	NO
	TTGGCATCGATGTTTCT	0.580882	0.814433	+	3150853	3150870	gi|49175990|ref|NC_000913.2| Escherichia coli str. K-12 substr. MG1655 chromosome, complete genome	NC_000913	B	>>	716	3151585	16130907	yghB	b3009	-	COG0586S	required, with yqjA, for membrane integrity; inner membrane protein	NO
	ATGGCCTGGTCGTTGCT	0.610294	0.85567	-	3687908	3687925	gi|49175990|ref|NC_000913.2| Escherichia coli str. K-12 substr. MG1655 chromosome, complete genome	NC_000913	B	<<	711	3683723	226524756	bcsC	b3530	-	COG5010U	cellulose synthase subunit	NO
	CTGGGACTAACGTTGCC	0.573529	0.804124	+	4267534	4267551	gi|49175990|ref|NC_000913.2| Escherichia coli str. K-12 substr. MG1655 chromosome, complete genome	NC_000913	B	>>	711	4268261	16131882	yjbQ	b4056	-	COG0432S	thiamin phosphate synthase	NO
	CTGGCACTCCCCTTGCT	0.669118	0.938144	+	2321407	2321424	gi|49175990|ref|NC_000913.2| Escherichia coli str. K-12 substr. MG1655 chromosome, complete genome	NC_000913	B	>>	708	2322131	16130159	atoA	b2222	-	COG2057I	acetyl-CoA:acetoacetyl-CoA transferase, beta subunit	NO
	CTGACAGGGTTGTTGCT	0.610294	0.85567	-	3847354	3847371	gi|49175990|ref|NC_000913.2| Escherichia coli str. K-12 substr. MG1655 chromosome, complete genome	NC_000913	B	<<	706	3845328	90111632	uhpC	b3667	-	COG2271G	membrane protein regulates uhpT expression	NO
	CGGGCATGTTAATCGCT	0.573529	0.804124	+	4007504	4007521	gi|49175990|ref|NC_000913.2| Escherichia coli str. K-12 substr. MG1655 chromosome, complete genome	NC_000913	B	>>	703	4008223	49176424	yigL	b3826	-	COG0561R	predicted hydrolase	NO
	CTGTCGCGCAAATTGCT	0.595588	0.835052	+	3526654	3526671	gi|49175990|ref|NC_000913.2| Escherichia coli str. K-12 substr. MG1655 chromosome, complete genome	NC_000913	B	>>	700	3527370	16131277	hslR	b3400	-	COG1188J	ribosome-associated heat shock protein Hsp15	NO
	CTGGCACGTAAGCTGGA	0.580882	0.814433	+	230412	230429	gi|49175990|ref|NC_000913.2| Escherichia coli str. K-12 substr. MG1655 chromosome, complete genome	NC_000913	B	>>	694	231122	16128196	yafD	b0209	-	COG3021S	conserved protein	NO
	ATGGCATGGATCTGGCA	0.588235	0.824742	+	30111	30128	gi|49175990|ref|NC_000913.2| Escherichia coli str. K-12 substr. MG1655 chromosome, complete genome	NC_000913	B	>>	690	30817	16128027	carB	b0033	-	COG0458EF	carbamoyl-phosphate synthase large subunit	NO
	TTGGCGCGGCATTCGCG	0.573529	0.804124	-	3677901	3677918	gi|49175990|ref|NC_000913.2| Escherichia coli str. K-12 substr. MG1655 chromosome, complete genome	NC_000913	B	<<	690	3676443	90111605	yhjH	b3525	-	COG2200T	cyclic-di-GMP phosphodiesterase, FlhDC-regulated	NO
	ACAGCACGGTAATTGCT	0.580882	0.814433	-	2184505	2184522	gi|49175990|ref|NC_000913.2| Escherichia coli str. K-12 substr. MG1655 chromosome, complete genome	NC_000913	B	<<	686	2183546	16130043	rcnR	b2105	-	COG1937S	DNA-binding transcriptional repressor of rcnA	NO
	GTGGAACAAGGATTGCT	0.610294	0.85567	-	1565850	1565867	gi|49175990|ref|NC_000913.2| Escherichia coli str. K-12 substr. MG1655 chromosome, complete genome	NC_000913	B	<<	685	1563782	145698262	dosC	b1490	-	COG2199T	diguanylate cyclase	NO
	CGGGCAAACCGGTTGCA	0.580882	0.814433	-	2596321	2596338	gi|49175990|ref|NC_000913.2| Escherichia coli str. K-12 substr. MG1655 chromosome, complete genome	NC_000913	B	<<	680	2594927	16130401	purC	b2476	-	COG0152F	phosphoribosylaminoimidazole-succinocarboxamide synthetase	NO
	CTGGAACGCTTTTCGCA	0.588235	0.824742	-	2912352	2912369	gi|49175990|ref|NC_000913.2| Escherichia coli str. K-12 substr. MG1655 chromosome, complete genome	NC_000913	B	<<	678	2909439	16130691	relA	b2784	-	COG0317TK	(p)ppGpp synthetase I/GTP pyrophosphokinase	NO
	GTGGCAGAGTAATTGAT	0.573529	0.804124	-	863410	863427	gi|49175990|ref|NC_000913.2| Escherichia coli str. K-12 substr. MG1655 chromosome, complete genome	NC_000913	B	<<	675	861835	226524704	ybiY	b0824	-	COG1180O	predicted pyruvate formate lyase activating enzyme	NO
	CTGGCACTGGTTTTGCT	0.676471	0.948454	+	512529	512546	gi|49175990|ref|NC_000913.2| Escherichia coli str. K-12 substr. MG1655 chromosome, complete genome	NC_000913	B	>>	672	513217	16128471	cueR	b0487	-	COG0789K	DNA-binding transcriptional activator of copper-responsive regulon genes	NO
	CTGGCGCGTTTGTTCCT	0.588235	0.824742	+	1010537	1010554	gi|49175990|ref|NC_000913.2| Escherichia coli str. K-12 substr. MG1655 chromosome, complete genome	NC_000913	B	>>	671	1011224	16128917	pqiA	b0950	-	COG2995S	paraquat-inducible membrane protein A	NO
	CTGGCAGGGATGATGCT	0.617647	0.865979	-	2240361	2240378	gi|49175990|ref|NC_000913.2| Escherichia coli str. K-12 substr. MG1655 chromosome, complete genome	NC_000913	B	<<	670	2238650	16130089	galS	b2151	-	COG1609K	DNA-binding transcriptional repressor	NO
	CTGGCCCAACGTTTGCG	0.610294	0.85567	-	3781256	3781273	gi|49175990|ref|NC_000913.2| Escherichia coli str. K-12 substr. MG1655 chromosome, complete genome	NC_000913	B	<<	670	3779764	16131478	cysE	b3607	-	COG1045E	serine acetyltransferase	NO
	CTGGGGCAATATTTGCT	0.580882	0.814433	+	1077842	1077859	gi|49175990|ref|NC_000913.2| Escherichia coli str. K-12 substr. MG1655 chromosome, complete genome	NC_000913	B	>>	670	1078528	16128981	putP	b1015	-	COG0591ER	proline:sodium symporter	NO
	CTGGCACTGGAACTGTT	0.573529	0.804124	-	361754	361771	gi|49175990|ref|NC_000913.2| Escherichia coli str. K-12 substr. MG1655 chromosome, complete genome	NC_000913	B	<<	669	360473	16128327	lacA	b0342	-	COG0110R	thiogalactoside acetyltransferase	NO
	AAGGCAAAGATATTGCT	0.573529	0.804124	-	3465680	3465697	gi|49175990|ref|NC_000913.2| Escherichia coli str. K-12 substr. MG1655 chromosome, complete genome	NC_000913	B	<<	666	3464819	16131216	bfd	b3337	-	COG2906P	bacterioferritin-associated ferredoxin	NO
	TTGGCAGTGTTACTGCT	0.580882	0.814433	+	98964	98981	gi|49175990|ref|NC_000913.2| Escherichia coli str. K-12 substr. MG1655 chromosome, complete genome	NC_000913	B	>>	664	99644	16128083	murG	b0090	-	COG0707M	N-acetylglucosaminyl transferase	NO
	CTCGCACAGTTGTCGCA	0.580882	0.814433	-	1685275	1685292	gi|49175990|ref|NC_000913.2| Escherichia coli str. K-12 substr. MG1655 chromosome, complete genome	NC_000913	B	<<	662	1683209	16129569	fumC	b1611	-	COG0114C	fumarate hydratase (fumarase C),aerobic Class II	NO
	ATGGCGCAGCGGTCGCT	0.573529	0.804124	-	2242337	2242354	gi|49175990|ref|NC_000913.2| Escherichia coli str. K-12 substr. MG1655 chromosome, complete genome	NC_000913	B	<<	662	2241006	16130091	folE	b2153	-	COG0302H	GTP cyclohydrolase I	NO
	CTGGCACAACAGATGCG	0.602941	0.845361	-	2843436	2843453	gi|49175990|ref|NC_000913.2| Escherichia coli str. K-12 substr. MG1655 chromosome, complete genome	NC_000913	B	<<	661	2842232	16130627	hycF	b2720	-	COG1143C	formate hydrogenlyase complex iron-sulfur protein	NO
	TTGGTAAAGTTTTTGCT	0.588235	0.824742	+	655838	655855	gi|49175990|ref|NC_000913.2| Escherichia coli str. K-12 substr. MG1655 chromosome, complete genome	NC_000913	B	>>	661	656515	16128606	cspE	b0623	-	COG1278K	DNA-binding transcriptional repressor	NO
	CTGGCACTGGAGCAGCT	0.580882	0.814433	-	2380223	2380240	gi|49175990|ref|NC_000913.2| Escherichia coli str. K-12 substr. MG1655 chromosome, complete genome	NC_000913	B	<<	657	2379104	16130202	elaA	b2267	-	COG2153R	predicted acyltransferase with acyl-CoA N-acyltransferase domain	NO
	CTCGCATCAATCTTGCT	0.580882	0.814433	+	3412382	3412399	gi|49175990|ref|NC_000913.2| Escherichia coli str. K-12 substr. MG1655 chromosome, complete genome	NC_000913	B	>>	657	3413055	16131154	acrF	b3266	-	COG0841V	multidrug efflux system protein	NO
	TTGGCCAGGCGCTTGCA	0.602941	0.845361	+	3286164	3286181	gi|49175990|ref|NC_000913.2| Escherichia coli str. K-12 substr. MG1655 chromosome, complete genome	NC_000913	B	>>	656	3286836	16131036	yraJ	b3144	-	COG3188NU	predicted outer membrane protein	NO
	CCGGCACCGGCTTTGGT	0.573529	0.804124	+	3021706	3021723	gi|49175990|ref|NC_000913.2| Escherichia coli str. K-12 substr. MG1655 chromosome, complete genome	NC_000913	B	>>	651	3022373	90111507	xanQ	b2882	-	COG2233F	xanthine permease	NO
	GTGGCGCGGTGATTGCG	0.602941	0.845361	-	726909	726926	gi|49175990|ref|NC_000913.2| Escherichia coli str. K-12 substr. MG1655 chromosome, complete genome	NC_000913	B	<<	649	724211	16128673	kdpB	b0697	-	COG2216P	potassium translocating ATPase, subunit B	NO
	ATGGCAAAAGCCTTGCT	0.617647	0.865979	-	3164644	3164661	gi|49175990|ref|NC_000913.2| Escherichia coli str. K-12 substr. MG1655 chromosome, complete genome	NC_000913	B	<<	648	3161737	16130915	parC	b3019	-	COG0188L	DNA topoisomerase IV, subunit A	NO
	CTGGCAATGGAATTGAT	0.573529	0.804124	-	1975810	1975827	gi|49175990|ref|NC_000913.2| Escherichia coli str. K-12 substr. MG1655 chromosome, complete genome	NC_000913	B	<<	646	1974276	16129842	motA	b1890	-	COG1291N	proton conductor component of flagella motor	NO
	CTGGCAGATATTTTGCC	0.602941	0.845361	+	4404020	4404037	gi|49175990|ref|NC_000913.2| Escherichia coli str. K-12 substr. MG1655 chromosome, complete genome	NC_000913	B	>>	641	4404677	90111698	rnr	b4179	-	COG0557K	exoribonuclease R, RNase R	NO
	CTGGCCTGCCGGTTTCT	0.573529	0.804124	-	3398642	3398659	gi|49175990|ref|NC_000913.2| Escherichia coli str. K-12 substr. MG1655 chromosome, complete genome	NC_000913	B	<<	641	3396897	16131138	mreC	b3250	-	COG1792M	cell wall structural complex MreBCD transmembrane component MreC	NO
	ATGGCATGAGATCTGCA	0.588235	0.824742	-	1561145	1561162	gi|49175990|ref|NC_000913.2| Escherichia coli str. K-12 substr. MG1655 chromosome, complete genome	NC_000913	B	<<	639	1558955	16129446	ddpA	b1487	-	COG0747E	D-ala-D-a la transporter subunit	NO
	TTGGCATGATGGTTGCC	0.632353	0.886598	-	3330413	3330430	gi|49175990|ref|NC_000913.2| Escherichia coli str. K-12 substr. MG1655 chromosome, complete genome	NC_000913	B	<<	636	3328604	16131073	obgE	b3183	-	COG0536R	GTPase involved in cell partioning and DNA repair	NO
	CTGGCACTAATGTTGTT	0.610294	0.85567	-	3365377	3365394	gi|49175990|ref|NC_000913.2| Escherichia coli str. K-12 substr. MG1655 chromosome, complete genome	NC_000913	B	<<	636	3363724	16131108	insH	b3218	-	COG3039L	IS5 transposase and trans-activator	NO
	CTGGCAACCTGGCTGCT	0.580882	0.814433	-	2643522	2643539	gi|49175990|ref|NC_000913.2| Escherichia coli str. K-12 substr. MG1655 chromosome, complete genome	NC_000913	B	<<	635	2642455	16130443	ndk	b2518	-	COG0105F	multifunctional nucleoside diphosphate kinase and apyrimidinic endonuclease and 3'-phosphodiesterase	NO
	CTGTCACGGGCATTGCG	0.617647	0.865979	+	891533	891550	gi|49175990|ref|NC_000913.2| Escherichia coli str. K-12 substr. MG1655 chromosome, complete genome	NC_000913	B	>>	631	892180	16128821	ybjN	b0853	-	-	predicted oxidoreductase	NO
	CTGGCACGTTTGTTACA	0.625	0.876289	+	2384311	2384328	gi|49175990|ref|NC_000913.2| Escherichia coli str. K-12 substr. MG1655 chromosome, complete genome	NC_000913	B	>>	629	2384956	16130207	yfbM	b2272	-	-	conserved protein, DUF1877 family	NO
	TGGGAACGTGAGTTGCT	0.580882	0.814433	-	4104323	4104340	gi|49175990|ref|NC_000913.2| Escherichia coli str. K-12 substr. MG1655 chromosome, complete genome	NC_000913	B	<<	629	4102995	16131752	cpxR	b3912	-	COG0745TK	DNA-binding response regulator in two-component regulatory system with CpxA	NO
	TTTGCATGAACATTGCG	0.573529	0.804124	+	570032	570049	gi|49175990|ref|NC_000913.2| Escherichia coli str. K-12 substr. MG1655 chromosome, complete genome	NC_000913	B	>>	629	570677	16128529	ybcM	b0546	-	COG2207K	DLP12 prophage; predicted DNA-binding transcriptional regulator	NO
	CTGGCACGACTGGCGCA	0.595588	0.835052	+	3017921	3017938	gi|49175990|ref|NC_000913.2| Escherichia coli str. K-12 substr. MG1655 chromosome, complete genome	NC_000913	B	>>	625	3018562	16130782	ygfM	b2880	-	COG1319C	predicted oxidoreductase	NO
	TTGGCACAAAAAATGCT	0.632353	0.886598	-	2848494	2848511	gi|49175990|ref|NC_000913.2| Escherichia coli str. K-12 substr. MG1655 chromosome, complete genome	NC_000913	B	<<	622	2847260	16130631	hycB	b2724	-	COG1142C	hydrogenase 3, Fe-S subunit	NO
	ATGGCACCAAATTTGGT	0.580882	0.814433	-	1714536	1714553	gi|49175990|ref|NC_000913.2| Escherichia coli str. K-12 substr. MG1655 chromosome, complete genome	NC_000913	B	<<	622	1713050	16129594	pdxY	b1636	-	COG2240H	pyridoxamine kinase	NO
	ATGCCACGCGCATTGCC	0.580882	0.814433	+	2015332	2015349	gi|49175990|ref|NC_000913.2| Escherichia coli str. K-12 substr. MG1655 chromosome, complete genome	NC_000913	B	>>	622	2015970	16129889	fliJ	b1942	-	COG2882NUO	flagellar protein	NO
	CTGGCACGTGAGCTGCT	0.654412	0.917526	-	845325	845342	gi|49175990|ref|NC_000913.2| Escherichia coli str. K-12 substr. MG1655 chromosome, complete genome	NC_000913	B	<<	621	842478	90111173	ybiO	b0808	-	COG0668M	predicted mechanosensitive channel	NO
	CTGGCACCGCATTCGCG	0.595588	0.835052	+	4212864	4212881	gi|49175990|ref|NC_000913.2| Escherichia coli str. K-12 substr. MG1655 chromosome, complete genome	NC_000913	B	>>	621	4213501	16131840	aceB	b4014	-	COG2225C	malate synthase A	NO
	CTGGCGCGCAAATTGAT	0.595588	0.835052	-	1801215	1801232	gi|49175990|ref|NC_000913.2| Escherichia coli str. K-12 substr. MG1655 chromosome, complete genome	NC_000913	A	<<	620	1798666	16129675	thrS	b1719	-	COG0441J	threonyl-tRNA synthetase	NO
	CTGGCATGGGCGCTGCT	0.639706	0.896907	+	1832904	1832921	gi|49175990|ref|NC_000913.2| Escherichia coli str. K-12 substr. MG1655 chromosome, complete genome	NC_000913	B	>>	619	1833539	16129707	ynjA	b1753	-	COG2128S	conserved protein	NO
	CTGGCTGAACGGTTGCT	0.595588	0.835052	-	3847267	3847284	gi|49175990|ref|NC_000913.2| Escherichia coli str. K-12 substr. MG1655 chromosome, complete genome	NC_000913	B	<<	619	3845328	90111632	uhpC	b3667	-	COG2271G	membrane protein regulates uhpT expression	NO
	CTGGCACGACTGGAGCA	0.588235	0.824742	+	3249694	3249711	gi|49175990|ref|NC_000913.2| Escherichia coli str. K-12 substr. MG1655 chromosome, complete genome	NC_000913	B	>>	616	3250326	16130998	yhaH	b3103	-	COG3152S	inner membrane protein, DUF805 family	NO
	CTGGCGCGGTATTCGCC	0.580882	0.814433	+	1478301	1478318	gi|49175990|ref|NC_000913.2| Escherichia coli str. K-12 substr. MG1655 chromosome, complete genome	NC_000913	B	>>	616	1478933	16129372	ynbD	b1411	-	COG2453T	predicted phosphatase inner membrane protein	NO
	TTGGCATGGTCATGGCA	0.610294	0.85567	+	2603653	2603670	gi|49175990|ref|NC_000913.2| Escherichia coli str. K-12 substr. MG1655 chromosome, complete genome	NC_000913	B	>>	615	2604284	16130410	hyfE	b2485	-	COG4237C	hydrogenase 4, membrane subunit	NO
	CTGGCACAACCGGTGCT	0.639706	0.896907	-	73542	73559	gi|49175990|ref|NC_000913.2| Escherichia coli str. K-12 substr. MG1655 chromosome, complete genome	NC_000913	B	<<	614	72229	16128060	thiQ	b0066	-	COG3840H	thiamin transporter subunit	NO
	CTGGCCCGTGGTTTTCT	0.595588	0.835052	-	3012875	3012892	gi|49175990|ref|NC_000913.2| Escherichia coli str. K-12 substr. MG1655 chromosome, complete genome	NC_000913	B	<<	613	3010636	16130777	yqeB	b2875	-	COG1975O	conserved protein with NAD(P)-binding Rossman fold	NO
	CTGGCGCGTTCGGTGCA	0.580882	0.814433	-	3595039	3595056	gi|49175990|ref|NC_000913.2| Escherichia coli str. K-12 substr. MG1655 chromosome, complete genome	NC_000913	B	<<	612	3593500	16131329	livH	b3457	-	COG0559E	leucine/isoleucine/valine transporter subunit	NO
	CTGGCACGCATATTCCC	0.610294	0.85567	-	4137670	4137687	gi|49175990|ref|NC_000913.2| Escherichia coli str. K-12 substr. MG1655 chromosome, complete genome	NC_000913	B	<<	611	4135955	90111668	gldA	b3945	-	COG0371C	glycerol dehydrogenase, NAD	NO
	CTGGCACCTGACCTGCT	0.617647	0.865979	+	2406258	2406275	gi|49175990|ref|NC_000913.2| Escherichia coli str. K-12 substr. MG1655 chromosome, complete genome	NC_000913	B	>>	610	2406884	16130226	yfbR	b2291	-	COG1896R	5'-nucleotidase	NO
	CTTGCTCAATATTTGCT	0.580882	0.814433	-	2598392	2598409	gi|49175990|ref|NC_000913.2| Escherichia coli str. K-12 substr. MG1655 chromosome, complete genome	NC_000913	B	<<	609	2596904	16130403	dapA	b2478	-	COG0329EM	dihydrodipicolinate synthase	NO
	TTTGCATGACCTTTGCT	0.610294	0.85567	-	4049397	4049414	gi|49175990|ref|NC_000913.2| Escherichia coli str. K-12 substr. MG1655 chromosome, complete genome	NC_000913	B	<<	608	4048156	145698334	yihA	b3865	-	COG0218R	GTP-binding protein required for normal cell division	NO
	CTGGAACAAACGCTGCT	0.588235	0.824742	-	2660762	2660779	gi|49175990|ref|NC_000913.2| Escherichia coli str. K-12 substr. MG1655 chromosome, complete genome	NC_000913	B	<<	608	2659665	16130456	iscR	b2531	-	COG1959K	DNA-binding transcriptional repressor	NO
	TTGGCGCTGCCGTTGCC	0.580882	0.814433	+	100142	100159	gi|49175990|ref|NC_000913.2| Escherichia coli str. K-12 substr. MG1655 chromosome, complete genome	NC_000913	B	>>	607	100765	16128084	murC	b0091	-	COG0773M	UDP-N-acetylmuramate:L-alanine ligase	NO
	GTGGCGCGTTTGTTGCC	0.588235	0.824742	-	2846037	2846054	gi|49175990|ref|NC_000913.2| Escherichia coli str. K-12 substr. MG1655 chromosome, complete genome	NC_000913	B	<<	602	2844511	16130629	hycD	b2722	-	COG0650C	hydrogenase 3, membrane subunit	NO
	CTGGTACGGGTAGTGCT	0.602941	0.845361	+	1940821	1940838	gi|49175990|ref|NC_000913.2| Escherichia coli str. K-12 substr. MG1655 chromosome, complete genome	NC_000913	B	>>	601	1941438	16129812	znuB	b1859	-	COG1108P	zinc transporter subunit: membrane component of ABC superfamily	NO
	CTGGAACGTTATCTGCA	0.580882	0.814433	+	760128	760145	gi|49175990|ref|NC_000913.2| Escherichia coli str. K-12 substr. MG1655 chromosome, complete genome	NC_000913	B	>>	601	760745	16128702	sucB	b0727	-	COG0508C	dihydrolipoyltranssuccinase	NO
	TTGGCAGAAGCATTCCT	0.580882	0.814433	-	2120180	2120197	gi|49175990|ref|NC_000913.2| Escherichia coli str. K-12 substr. MG1655 chromosome, complete genome	NC_000913	B	<<	601	2118184	16129987	wcaJ	b2047	-	COG2148M	predicted UDP-glucose lipid carrier transferase	NO
	CTGGCAGGGATGGCGCT	0.573529	0.804124	+	630788	630805	gi|49175990|ref|NC_000913.2| Escherichia coli str. K-12 substr. MG1655 chromosome, complete genome	NC_000913	B	>>	601	631405	94541100	ybdD	b4512	-	COG2879S	conserved protein, DUF466 family	NO
	CTGCCAGCGCAATTGCT	0.573529	0.804124	-	1824249	1824266	gi|49175990|ref|NC_000913.2| Escherichia coli str. K-12 substr. MG1655 chromosome, complete genome	NC_000913	B	<<	599	1823164	16129697	spy	b1743	-	COG3678UNTP	envelope stress induced periplasmic protein	NO
	TTGGCAAAAGCGATGCT	0.588235	0.824742	-	2177182	2177199	gi|49175990|ref|NC_000913.2| Escherichia coli str. K-12 substr. MG1655 chromosome, complete genome	NC_000913	B	<<	595	2175534	90111385	fbaB	b2097	-	COG1830G	fructose-bisphosphate aldolase class I	NO
	CTGGCAGGGCAGTTGAG	0.573529	0.804124	+	3974937	3974954	gi|49175990|ref|NC_000913.2| Escherichia coli str. K-12 substr. MG1655 chromosome, complete genome	NC_000913	B	>>	595	3975548	49176413	rffT	b4481	-	-	TDP-Fuc4NAc:lipidIIFuc4NAc transferase	NO
	CTGGCAGAGCGTTTGCG	0.617647	0.865979	-	1257630	1257647	gi|49175990|ref|NC_000913.2| Escherichia coli str. K-12 substr. MG1655 chromosome, complete genome	NC_000913	B	<<	594	1255944	16129166	ychF	b1203	-	COG0012J	predicted GTP-binding protein	NO
	GTGGCAAAGTGGTTGCG	0.595588	0.835052	-	1888365	1888382	gi|49175990|ref|NC_000913.2| Escherichia coli str. K-12 substr. MG1655 chromosome, complete genome	NC_000913	B	<<	594	1886085	16129759	fadD	b1805	-	COG0318IQ	acyl-CoA synthetase (long-chain-fatty-acid--CoA ligase)	NO
	TGTGCACAGTGTTTGCT	0.580882	0.814433	-	4562221	4562238	gi|49175990|ref|NC_000913.2| Escherichia coli str. K-12 substr. MG1655 chromosome, complete genome	NC_000913	B	<<	594	4560766	145698345	yjiK	b4333	-	COG3204S	conserved protein	NO
	GTGCCACGCGTGTTGCG	0.588235	0.824742	+	3489988	3490005	gi|49175990|ref|NC_000913.2| Escherichia coli str. K-12 substr. MG1655 chromosome, complete genome	NC_000913	B	>>	586	3490590	16131243	tsgA	b3364	-	COG0738G	predicted transporter	NO
	ATGGCGCGGAACTCGCT	0.588235	0.824742	+	4637824	4637841	gi|49175990|ref|NC_000913.2| Escherichia coli str. K-12 substr. MG1655 chromosome, complete genome	NC_000913	B	>>	585	4638425	16132219	yjjY	b4402	-	-	predicted protein	NO
	GTGGCAGAACGGTTGCA	0.610294	0.85567	-	2182255	2182272	gi|49175990|ref|NC_000913.2| Escherichia coli str. K-12 substr. MG1655 chromosome, complete genome	NC_000913	B	<<	581	2180855	90111386	yegX	b2102	-	COG3757M	predicted hydrolase	NO
	CCGGCAGGTCAATTGCC	0.573529	0.804124	+	2140693	2140710	gi|49175990|ref|NC_000913.2| Escherichia coli str. K-12 substr. MG1655 chromosome, complete genome	NC_000913	B	>>	581	2141290	16130007	yegE	b2067	-	COG3447T	predicted diguanylate cyclase, GGDEF domain signalling protein	NO
	CCGGAACGGTTTTTGCC	0.573529	0.804124	+	2733574	2733591	gi|49175990|ref|NC_000913.2| Escherichia coli str. K-12 substr. MG1655 chromosome, complete genome	NC_000913	B	>>	578	2734168	16130516	bamD	b2595	-	COG4105R	lipoprotein required for OM biogenesis, in BamABCD complex	NO
	TCGGCACGCCTGGTGCA	0.588235	0.824742	-	1191787	1191804	gi|49175990|ref|NC_000913.2| Escherichia coli str. K-12 substr. MG1655 chromosome, complete genome	NC_000913	B	<<	577	1189839	16129094	purB	b1131	-	COG0015F	adenylosuccinate lyase	NO
	CTGGCGCGGGTGTAGCT	0.610294	0.85567	+	301623	301640	gi|49175990|ref|NC_000913.2| Escherichia coli str. K-12 substr. MG1655 chromosome, complete genome	NC_000913	B	>>	576	302215	16128272	yagU	b0287	-	COG3477S	inner membrane protein, DUF1440 family	NO
	ACGGCACACCGCTTGCC	0.580882	0.814433	+	1460972	1460989	gi|49175990|ref|NC_000913.2| Escherichia coli str. K-12 substr. MG1655 chromosome, complete genome	NC_000913	B	>>	575	1461563	16129360	paaX	b1399	-	COG3327K	DNA-binding transcriptional repressor of phenylacetic acid degradation paa operon, aryl-CoA responsive	NO
	CGGCCACGTCCATTGCT	0.588235	0.824742	+	3000922	3000939	gi|49175990|ref|NC_000913.2| Escherichia coli str. K-12 substr. MG1655 chromosome, complete genome	NC_000913	B	>>	573	3001511	16130770	xdhC	b2868	-	COG2080C	xanthine dehydrogenase, Fe-S binding subunit	NO
	CTGGCCCAGCAGTTTCA	0.580882	0.814433	-	63835	63852	gi|49175990|ref|NC_000913.2| Escherichia coli str. K-12 substr. MG1655 chromosome, complete genome	NC_000913	B	<<	570	60358	16128053	rapA	b0059	-	COG0553KL	RNA polymerase-associated helicase protein (ATPase and RNA polymerase recycling factor)	NO
	GTGGCGCATCGCTTGCT	0.610294	0.85567	-	383727	383744	gi|49175990|ref|NC_000913.2| Escherichia coli str. K-12 substr. MG1655 chromosome, complete genome	NC_000913	B	<<	567	381963	16128348	yaiP	b0363	-	COG1215M	predicted glucosyltransferase	NO
	CTGGCGTGCATATTGCC	0.588235	0.824742	+	4422558	4422575	gi|49175990|ref|NC_000913.2| Escherichia coli str. K-12 substr. MG1655 chromosome, complete genome	NC_000913	B	>>	567	4423141	288551666	rpsF	b4200	-	-	30S ribosomal subunit protein S6	NO
	GTGGCGCAGCCGGTGCT	0.573529	0.804124	-	265879	265896	gi|49175990|ref|NC_000913.2| Escherichia coli str. K-12 substr. MG1655 chromosome, complete genome	NC_000913	B	<<	567	264844	16128235	ykfB	b0250	-	-	CP4-6 prophage; predicted protein	NO
	CTGGCAACCCGCTGGCT	0.573529	0.804124	+	2354347	2354364	gi|49175990|ref|NC_000913.2| Escherichia coli str. K-12 substr. MG1655 chromosome, complete genome	NC_000913	B	>>	563	2354926	16130179	yfaD	b2244	-	COG5464S	conserved protein	NO
	CTGGCATTGATCTTGAA	0.573529	0.804124	-	4358617	4358634	gi|49175990|ref|NC_000913.2| Escherichia coli str. K-12 substr. MG1655 chromosome, complete genome	NC_000913	B	<<	562	4356720	16131958	cadB	b4132	-	COG0531E	predicted lysine/cadaverine transporter	NO
	CTGGCAGATCCCTTCCT	0.580882	0.814433	-	590736	590753	gi|49175990|ref|NC_000913.2| Escherichia coli str. K-12 substr. MG1655 chromosome, complete genome	NC_000913	B	<<	558	587205	16128551	nfrA	b0568	-	COG5010U	bacteriophage N4 receptor, outer membrane subunit	NO
	TTGGGACGTTATTTGCC	0.595588	0.835052	+	371574	371591	gi|49175990|ref|NC_000913.2| Escherichia coli str. K-12 substr. MG1655 chromosome, complete genome	NC_000913	B	>>	555	372145	16128336	mhpF	b0351	-	COG4569Q	acetaldehyde-CoA dehydrogenase II, NAD-binding	NO
	CTCGCCTGGAAATTGCT	0.580882	0.814433	-	1888326	1888343	gi|49175990|ref|NC_000913.2| Escherichia coli str. K-12 substr. MG1655 chromosome, complete genome	NC_000913	B	<<	555	1886085	16129759	fadD	b1805	-	COG0318IQ	acyl-CoA synthetase (long-chain-fatty-acid--CoA ligase)	NO
	CTGGCAAGCAAACTGCC	0.580882	0.814433	-	1190224	1190241	gi|49175990|ref|NC_000913.2| Escherichia coli str. K-12 substr. MG1655 chromosome, complete genome	NC_000913	B	<<	553	1188999	16129093	phoP	b1130	-	COG0745TK	DNA-binding response regulator in two-component regulatory system with PhoQ	NO
	ATGGCAAAGCACTGGCT	0.573529	0.804124	-	2637228	2637245	gi|49175990|ref|NC_000913.2| Escherichia coli str. K-12 substr. MG1655 chromosome, complete genome	NC_000913	B	<<	553	2635496	16130437	bamB	b2512	-	COG1520S	lipoprotein required for OM biogenesis, in BamABCD complex	NO
	TTGGCATCGGCTTTGCT	0.639706	0.896907	-	42484	42501	gi|49175990|ref|NC_000913.2| Escherichia coli str. K-12 substr. MG1655 chromosome, complete genome	NC_000913	B	<<	552	40417	16128034	caiT	b0040	-	COG1292M	predicted transporter	NO
	CTGGCATGCACGTTTCG	0.580882	0.814433	+	655947	655964	gi|49175990|ref|NC_000913.2| Escherichia coli str. K-12 substr. MG1655 chromosome, complete genome	NC_000913	B	>>	552	656515	16128606	cspE	b0623	-	COG1278K	DNA-binding transcriptional repressor	NO
	CTCGCCCGGTCATTGCC	0.573529	0.804124	-	1071934	1071951	gi|49175990|ref|NC_000913.2| Escherichia coli str. K-12 substr. MG1655 chromosome, complete genome	NC_000913	B	<<	551	1070996	16128976	rutC	b1010	-	COG0251J	conserved protein	NO
	CTGGCAGGGACTTTCCC	0.573529	0.804124	+	2072238	2072255	gi|49175990|ref|NC_000913.2| Escherichia coli str. K-12 substr. MG1655 chromosome, complete genome	NC_000913	B	>>	549	2072803	90111368	yeeR	b2001	-	-	CP4-44 prophage; predicted membrane protein	NO
	TTATCACGCTGGTTGCT	0.580882	0.814433	+	1848323	1848340	gi|49175990|ref|NC_000913.2| Escherichia coli str. K-12 substr. MG1655 chromosome, complete genome	NC_000913	B	>>	545	1848884	16129721	ansA	b1767	-	COG0252EJ	cytoplasmic L-asparaginase I	NO
	TTGGCATTAAGGTTGTT	0.573529	0.804124	+	2608918	2608935	gi|49175990|ref|NC_000913.2| Escherichia coli str. K-12 substr. MG1655 chromosome, complete genome	NC_000913	B	>>	545	2609479	90111446	hyfJ	b2490	-	-	predicted processing element hydrogenase 4	NO
	CTGGCAGGCGATATGCG	0.573529	0.804124	-	2677935	2677952	gi|49175990|ref|NC_000913.2| Escherichia coli str. K-12 substr. MG1655 chromosome, complete genome	NC_000913	B	<<	545	2676406	16130473	yphF	b2548	-	COG1879G	predicted sugar transporter subunit: periplasmic-binding component of ABC superfamily	NO
	CTGGAAGATGAATTGCT	0.580882	0.814433	+	4409442	4409459	gi|49175990|ref|NC_000913.2| Escherichia coli str. K-12 substr. MG1655 chromosome, complete genome	NC_000913	B	>>	544	4410002	16132006	yjfL	b4184	-	COG3766S	inner membrane protein, UPF0719 family	NO
	GGCGCACGCGTATTGCT	0.573529	0.804124	-	2706366	2706383	gi|49175990|ref|NC_000913.2| Escherichia coli str. K-12 substr. MG1655 chromosome, complete genome	NC_000913	B	<<	542	2705344	16130495	rseC	b2570	-	COG3086T	RseC protein involved in reduction of the SoxR iron-sulfur cluster	NO
	CTGGCGCGCCCTCTGCC	0.573529	0.804124	-	1123818	1123835	gi|49175990|ref|NC_000913.2| Escherichia coli str. K-12 substr. MG1655 chromosome, complete genome	NC_000913	B	<<	540	1122630	16129027	grxB	b1064	-	COG2999O	glutaredoxin 2 (Grx2)	NO
	CTGGCAAGCCCGTAGCG	0.573529	0.804124	+	2368375	2368392	gi|49175990|ref|NC_000913.2| Escherichia coli str. K-12 substr. MG1655 chromosome, complete genome	NC_000913	B	>>	539	2368930	16130192	arnT	b2257	-	COG1807M	4-amino-4-deoxy-L-arabinose transferase	NO
	CTGGCAAGCGCTTTGCC	0.625	0.876289	+	2205438	2205455	gi|49175990|ref|NC_000913.2| Escherichia coli str. K-12 substr. MG1655 chromosome, complete genome	NC_000913	B	>>	535	2205989	16130059	yehP	b2121	-	COG3552R	conserved protein	NO
	ATGGCAAACGTGTTGCC	0.580882	0.814433	-	2643422	2643439	gi|49175990|ref|NC_000913.2| Escherichia coli str. K-12 substr. MG1655 chromosome, complete genome	NC_000913	B	<<	535	2642455	16130443	ndk	b2518	-	COG0105F	multifunctional nucleoside diphosphate kinase and apyrimidinic endonuclease and 3'-phosphodiesterase	NO
	CTGGCGCAGCATTTGGT	0.588235	0.824742	+	3672259	3672276	gi|49175990|ref|NC_000913.2| Escherichia coli str. K-12 substr. MG1655 chromosome, complete genome	NC_000913	B	>>	534	3672809	16131395	yhjE	b3523	-	COG2211G	inner membrane protein, predicted transporter	NO
	ATGGCACATGGATCGCT	0.610294	0.85567	+	4214585	4214602	gi|49175990|ref|NC_000913.2| Escherichia coli str. K-12 substr. MG1655 chromosome, complete genome	NC_000913	B	>>	531	4215132	16131841	aceA	b4015	-	COG2224C	isocitrate lyase	NO
	CTGGCTCGTTACCTGCT	0.602941	0.845361	+	2928531	2928548	gi|49175990|ref|NC_000913.2| Escherichia coli str. K-12 substr. MG1655 chromosome, complete genome	NC_000913	B	>>	530	2929077	226524743	ygdG	b2798	-	COG0258L	Ssb-binding protein, misidentified as ExoIX	NO
	TTGGCACGCTTGATGGA	0.573529	0.804124	-	2308958	2308975	gi|49175990|ref|NC_000913.2| Escherichia coli str. K-12 substr. MG1655 chromosome, complete genome	NC_000913	B	<<	530	2307363	16130150	ada	b2213	-	COG2169F	fused DNA-binding transcriptional dual regulator/O6-methylguanine-DNA methyltransferase	NO
	TTGGCATAAGCACTGCG	0.573529	0.804124	-	1865025	1865042	gi|49175990|ref|NC_000913.2| Escherichia coli str. K-12 substr. MG1655 chromosome, complete genome	NC_000913	B	<<	528	1863750	16129736	mipA	b1782	-	COG3713M	scaffolding protein for murein synthesizing machinery	NO
	CTGGCGCGAGCAGTGCT	0.602941	0.845361	-	3726298	3726315	gi|49175990|ref|NC_000913.2| Escherichia coli str. K-12 substr. MG1655 chromosome, complete genome	NC_000913	B	<<	526	3725430	90111617	yiaB	b3563	-	COG4682S	inner membrane protein, YiaAB family	NO
	CCGGCGTGGTGATTGCT	0.588235	0.824742	+	4127317	4127334	gi|49175990|ref|NC_000913.2| Escherichia coli str. K-12 substr. MG1655 chromosome, complete genome	NC_000913	B	>>	525	4127858	16131778	metL	b3940	-	COG0527E	fused aspartokinase II/homoserine dehydrogenase II	NO
	CGGGTACAGCGTTTGCA	0.573529	0.804124	+	1028746	1028763	gi|49175990|ref|NC_000913.2| Escherichia coli str. K-12 substr. MG1655 chromosome, complete genome	NC_000913	B	>>	525	1029287	16128935	yccX	b0968	-	COG1254C	weak acylphosphatase	NO
	CTGGCAAGGTTTTGGCG	0.580882	0.814433	+	1461955	1461972	gi|49175990|ref|NC_000913.2| Escherichia coli str. K-12 substr. MG1655 chromosome, complete genome	NC_000913	B	>>	524	1462495	16129361	paaY	b1400	-	COG0663R	predicted hexapeptide repeat acetyltransferase	NO
	CCGGCCTACAGATTGCT	0.573529	0.804124	+	25737	25754	gi|49175990|ref|NC_000913.2| Escherichia coli str. K-12 substr. MG1655 chromosome, complete genome	NC_000913	B	>>	524	26277	16128023	ispH	b0029	-	COG0761IM	4-hydroxy-3-methylbut-2-enyl diphosphate reductase, 4Fe-4S protein	NO
	CTGGCGTTGCTGTTGCA	0.580882	0.814433	+	3977446	3977463	gi|49175990|ref|NC_000913.2| Escherichia coli str. K-12 substr. MG1655 chromosome, complete genome	NC_000913	B	>>	517	3977979	16131650	rffM	b3794	-	COG1922M	UDP-N-acetyl-D-mannosaminuronic acid transferase	NO
	CCGGCAAGCGAGCTGCT	0.573529	0.804124	+	2891408	2891425	gi|49175990|ref|NC_000913.2| Escherichia coli str. K-12 substr. MG1655 chromosome, complete genome	NC_000913	B	>>	517	2891941	90111485	ygcO	b2767	-	COG2440C	predicted 4Fe-4S cluster-containing protein	NO
	CTGGCACTACCGTTGCA	0.654412	0.917526	-	1535850	1535867	gi|49175990|ref|NC_000913.2| Escherichia coli str. K-12 substr. MG1655 chromosome, complete genome	NC_000913	B	<<	516	1534638	16129425	narW	b1466	-	COG2180C	nitrate reductase 2 (NRZ), delta subunit (assembly subunit)	NO
	CTGGCACGTAACATGGT	0.588235	0.824742	-	3323447	3323464	gi|49175990|ref|NC_000913.2| Escherichia coli str. K-12 substr. MG1655 chromosome, complete genome	NC_000913	B	<<	513	3322085	90111553	folP	b3177	-	COG0294H	7,8-dihydropteroate synthase	NO
	CTGGCATAACTATGGCT	0.610294	0.85567	+	1668874	1668891	gi|49175990|ref|NC_000913.2| Escherichia coli str. K-12 substr. MG1655 chromosome, complete genome	NC_000913	B	>>	510	1669400	90111305	asr	b1597	-	-	acid shock-inducible periplasmic protein	NO
	CTGGCAAAAACGCTGCT	0.602941	0.845361	+	2605983	2606000	gi|49175990|ref|NC_000913.2| Escherichia coli str. K-12 substr. MG1655 chromosome, complete genome	NC_000913	B	>>	510	2606509	16130412	hyfG	b2487	-	COG3261C	hydrogenase 4, subunit	NO
	ATGGCACTTGCATTGAT	0.573529	0.804124	+	2923806	2923823	gi|49175990|ref|NC_000913.2| Escherichia coli str. K-12 substr. MG1655 chromosome, complete genome	NC_000913	B	>>	508	2924330	16130702	ygdH	b2795	-	COG1611R	conserved protein, UPF0717 family	NO
	CTGGCGGATTTGTTGCT	0.588235	0.824742	-	1024079	1024096	gi|49175990|ref|NC_000913.2| Escherichia coli str. K-12 substr. MG1655 chromosome, complete genome	NC_000913	B	<<	507	1023125	16128928	yccF	b0961	-	COG3304S	inner membrane protein, DUF307 family	NO
	CTGGAACCTGATTTGCA	0.588235	0.824742	-	3848667	3848684	gi|49175990|ref|NC_000913.2| Escherichia coli str. K-12 substr. MG1655 chromosome, complete genome	NC_000913	B	<<	507	3846657	90111633	uhpB	b3668	-	COG3851T	sensory histidine kinase in two-component regulatory sytem with UhpA	NO
	CTGGCCTGGCCGTTGGT	0.580882	0.814433	-	3168204	3168221	gi|49175990|ref|NC_000913.2| Escherichia coli str. K-12 substr. MG1655 chromosome, complete genome	NC_000913	B	<<	505	3167306	16130920	ygiW	b3024	-	COG3111S	conserved protein	NO
	TTTGCATTCGGATTGCT	0.573529	0.804124	-	1944710	1944727	gi|49175990|ref|NC_000913.2| Escherichia coli str. K-12 substr. MG1655 chromosome, complete genome	NC_000913	B	<<	505	1944139	226524725	yobI	b4677	-	-	expressed protein	NO
	GTGGCACATCTACTGCA	0.602941	0.845361	-	2848373	2848390	gi|49175990|ref|NC_000913.2| Escherichia coli str. K-12 substr. MG1655 chromosome, complete genome	NC_000913	B	<<	501	2847260	16130631	hycB	b2724	-	COG1142C	hydrogenase 3, Fe-S subunit	NO
	TTGTCATAATCATTGCT	0.595588	0.835052	+	4175250	4175267	gi|49175990|ref|NC_000913.2| Escherichia coli str. K-12 substr. MG1655 chromosome, complete genome	NC_000913	B	>>	500	4175766	16131812	nusG	b3982	-	COG0250K	transcription termination factor	NO
	CTGCCACCAGATTTGCG	0.573529	0.804124	-	214625	214642	gi|49175990|ref|NC_000913.2| Escherichia coli str. K-12 substr. MG1655 chromosome, complete genome	NC_000913	B	<<	499	213925	49176004	yaeP	b4406	-	-	conserved protein	NO
	CTGGCATCCGGCGTGCT	0.588235	0.824742	+	2936396	2936413	gi|49175990|ref|NC_000913.2| Escherichia coli str. K-12 substr. MG1655 chromosome, complete genome	NC_000913	B	>>	498	2936910	16130711	fucU	b2804	-	COG4154G	L-fucose mutarotase	NO
	GCGGCACGGCCGTTTCA	0.573529	0.804124	+	3555777	3555794	gi|49175990|ref|NC_000913.2| Escherichia coli str. K-12 substr. MG1655 chromosome, complete genome	NC_000913	B	>>	497	3556290	16131296	rtcR	b3422	-	COG4650KT	sigma 54-dependent transcriptional regulator of rtcBA expression	NO
	TTGGCCTGACCTGTGCT	0.573529	0.804124	+	419701	419718	gi|49175990|ref|NC_000913.2| Escherichia coli str. K-12 substr. MG1655 chromosome, complete genome	NC_000913	B	>>	493	420210	16128387	proY	b0402	-	COG1113E	proline-specific permease	NO
	TTGGTACTGGTGTTGCG	0.573529	0.804124	+	2528977	2528994	gi|49175990|ref|NC_000913.2| Escherichia coli str. K-12 substr. MG1655 chromosome, complete genome	NC_000913	B	>>	492	2529485	16130339	cysZ	b2413	-	COG2981E	predicted inner membrane protein	NO
	GTGGCACCGTGTTTTCT	0.595588	0.835052	+	3227	3244	gi|49175990|ref|NC_000913.2| Escherichia coli str. K-12 substr. MG1655 chromosome, complete genome	NC_000913	B	>>	491	3734	16127998	thrC	b0004	-	COG0498E	threonine synthase	NO
	TTGCCCTGGGTGTTGCT	0.573529	0.804124	+	2267494	2267511	gi|49175990|ref|NC_000913.2| Escherichia coli str. K-12 substr. MG1655 chromosome, complete genome	NC_000913	B	>>	491	2268001	16130113	spr	b2175	-	COG0791M	mutational suppressor of prc thermosensitivity, outer membrane lipoprotein	NO
	GTGGTAAGCGAGTTGCT	0.580882	0.814433	+	4200837	4200854	gi|49175990|ref|NC_000913.2| Escherichia coli str. K-12 substr. MG1655 chromosome, complete genome	NC_000913	B	>>	490	4201343	16131834	zraR	b4004	-	COG2204T	fused DNA-binding response regulator in two-component regulatory system with ZraS: response regulator/sigma54 interaction protein	NO
	ATGGCACGGCAGATCCT	0.573529	0.804124	+	4007718	4007735	gi|49175990|ref|NC_000913.2| Escherichia coli str. K-12 substr. MG1655 chromosome, complete genome	NC_000913	B	>>	489	4008223	49176424	yigL	b3826	-	COG0561R	predicted hydrolase	NO
	CTGGCACCTTGGGTGCA	0.595588	0.835052	-	2458976	2458993	gi|49175990|ref|NC_000913.2| Escherichia coli str. K-12 substr. MG1655 chromosome, complete genome	NC_000913	B	<<	484	2457181	16130275	fadI	b2342	-	COG0183I	beta-ketoacyl-CoA thiolase, anaerobic, subunit	NO
	TCGGCGCATTTATTGCT	0.580882	0.814433	+	1668900	1668917	gi|49175990|ref|NC_000913.2| Escherichia coli str. K-12 substr. MG1655 chromosome, complete genome	NC_000913	B	>>	484	1669400	90111305	asr	b1597	-	-	acid shock-inducible periplasmic protein	NO
	TGGGCATGAAGGTTGCC	0.580882	0.814433	-	2746301	2746318	gi|49175990|ref|NC_000913.2| Escherichia coli str. K-12 substr. MG1655 chromosome, complete genome	NC_000913	B	<<	483	2744456	16130531	ffh	b2610	-	COG0541U	Signal Recognition Particle (SRP) component with 4.5S RNA (ffs)	NO
	CTGGCATGGCCAATGCT	0.632353	0.886598	-	1629420	1629437	gi|49175990|ref|NC_000913.2| Escherichia coli str. K-12 substr. MG1655 chromosome, complete genome	NC_000913	A	<<	482	1627477	16129501	ydfI	b1542	-	COG0246G	predicted mannonate dehydrogenase	NO
	CTGGCAAAACAAATGCT	0.595588	0.835052	+	3220157	3220174	gi|49175990|ref|NC_000913.2| Escherichia coli str. K-12 substr. MG1655 chromosome, complete genome	NC_000913	B	>>	482	3220655	49176308	ebgA	b3076	-	COG3250G	cryptic beta-D-galactosidase, alpha subunit	NO
	TTGGCGCAGGTTTTGCT	0.639706	0.896907	-	1213763	1213780	gi|49175990|ref|NC_000913.2| Escherichia coli str. K-12 substr. MG1655 chromosome, complete genome	NC_000913	B	<<	480	1212551	16129125	ycgE	b1162	-	COG0789K	repressor of blue light-responsive genes	NO
	TGGGCATGGCTGGTGCT	0.573529	0.804124	+	4099217	4099234	gi|49175990|ref|NC_000913.2| Escherichia coli str. K-12 substr. MG1655 chromosome, complete genome	NC_000913	B	>>	480	4099713	90111665	kdgT	b3909	-	-	2-keto-3-deoxy-D-gluconate transporter	NO
	CCTGCACGACCTTTGCA	0.588235	0.824742	-	3321003	3321020	gi|49175990|ref|NC_000913.2| Escherichia coli str. K-12 substr. MG1655 chromosome, complete genome	NC_000913	B	<<	475	3320195	16131065	secG	b3175	-	COG1314U	preprotein translocase membrane subunit	NO
	ATGGCGCGTAAATCGCT	0.573529	0.804124	+	170971	170988	gi|49175990|ref|NC_000913.2| Escherichia coli str. K-12 substr. MG1655 chromosome, complete genome	NC_000913	B	>>	475	171462	16128146	fhuB	b0153	-	COG0609P	fused iron-hydroxamate transporter subunits of ABC superfamily: membrane components	NO
	CTGGCGCTGGCGTCGCT	0.580882	0.814433	+	2889749	2889766	gi|49175990|ref|NC_000913.2| Escherichia coli str. K-12 substr. MG1655 chromosome, complete genome	NC_000913	B	>>	471	2890236	16130672	queD	b2765	-	COG0720H	6-pyruvoyl tetrahydrobiopterin synthase (PTPS)	NO
	CTGGCACTGACGCAGCT	0.580882	0.814433	+	1383050	1383067	gi|49175990|ref|NC_000913.2| Escherichia coli str. K-12 substr. MG1655 chromosome, complete genome	NC_000913	B	>>	469	1383535	16129283	ycjF	b1322	-	COG3768S	inner membrane protein, UPF0283 family	NO
	CTGGCATTAGGTTTACT	0.580882	0.814433	+	2021511	2021528	gi|49175990|ref|NC_000913.2| Escherichia coli str. K-12 substr. MG1655 chromosome, complete genome	NC_000913	B	>>	465	2021992	16129898	rcsA	b1951	-	COG2197TK	DNA-binding transcriptional activator, co-regulator with RcsB	NO
	TTGGCGCGACATTTTCA	0.573529	0.804124	+	784375	784392	gi|49175990|ref|NC_000913.2| Escherichia coli str. K-12 substr. MG1655 chromosome, complete genome	NC_000913	B	>>	465	784856	16128722	aroG	b0754	-	COG0722E	3-deoxy-D-arabino-heptulosonate-7-phosphate synthase, phenylalanine repressible	NO
	CTGGCGCGAATTCTGCA	0.595588	0.835052	-	4079714	4079731	gi|49175990|ref|NC_000913.2| Escherichia coli str. K-12 substr. MG1655 chromosome, complete genome	NC_000913	B	<<	462	4078322	16131731	fdhE	b3891	-	COG3058O	formate dehydrogenase formation protein	NO
	TTGGAACGTCCCTCGCA	0.573529	0.804124	+	3274882	3274899	gi|49175990|ref|NC_000913.2| Escherichia coli str. K-12 substr. MG1655 chromosome, complete genome	NC_000913	B	>>	461	3275359	16131022	yhaV	b3130	-	-	toxin of the SohB(PrlF)-YhaV toxin-antitoxin system	NO
	CTGGCGCAAAAGATGCA	0.573529	0.804124	+	4545289	4545306	gi|49175990|ref|NC_000913.2| Escherichia coli str. K-12 substr. MG1655 chromosome, complete genome	NC_000913	B	>>	460	4545765	16132139	fimF	b4318	-	COG3539NU	minor component of type 1 fimbriae	NO
	CTGGCACTGTTTTTGAC	0.580882	0.814433	+	2020166	2020183	gi|49175990|ref|NC_000913.2| Escherichia coli str. K-12 substr. MG1655 chromosome, complete genome	NC_000913	B	>>	458	2020640	16129896	fliQ	b1949	-	COG1987NU	flagellar biosynthesis protein	NO
	CTGGCCCCGCATTTGGT	0.573529	0.804124	-	3907921	3907938	gi|49175990|ref|NC_000913.2| Escherichia coli str. K-12 substr. MG1655 chromosome, complete genome	NC_000913	B	<<	458	3906572	16131594	pstA	b3726	-	COG0581P	phosphate transporter subunit	NO
	TTGGCGCAGTGATCGCT	0.595588	0.835052	-	3895090	3895107	gi|49175990|ref|NC_000913.2| Escherichia coli str. K-12 substr. MG1655 chromosome, complete genome	NC_000913	B	<<	457	3893295	16131582	purP	b3714	-	COG2252R	adenine permease, high affinity	NO
	CTGGCAGCGGCATTGGT	0.573529	0.804124	-	4361789	4361806	gi|49175990|ref|NC_000913.2| Escherichia coli str. K-12 substr. MG1655 chromosome, complete genome	NC_000913	B	<<	457	4360756	90111689	yjdC	b4135	-	COG1309K	predicted transcriptional regulator	NO
	CTGGCGCAGCTGTTGGA	0.573529	0.804124	-	2029398	2029415	gi|49175990|ref|NC_000913.2| Escherichia coli str. K-12 substr. MG1655 chromosome, complete genome	NC_000913	B	<<	455	2028472	16129906	vsr	b1960	-	COG3727L	DNA mismatch endonuclease of very short patch repair	NO
	CTGGCATAACGGTTACA	0.588235	0.824742	+	1662061	1662078	gi|49175990|ref|NC_000913.2| Escherichia coli str. K-12 substr. MG1655 chromosome, complete genome	NC_000913	B	>>	453	1662530	90111302	dmsD	b1591	-	COG3381R	twin-argninine leader-binding protein for DmsA and TorA	NO
	TTGCCACCGACGTTGCC	0.573529	0.804124	-	3962706	3962723	gi|49175990|ref|NC_000913.2| Escherichia coli str. K-12 substr. MG1655 chromosome, complete genome	NC_000913	B	<<	453	3960768	49176408	gpp	b3779	-	COG0248FP	guanosine pentaphosphatase/exopolyphosphatase	NO
	TTGGCGCGCCATTTGGT	0.588235	0.824742	-	1857309	1857326	gi|49175990|ref|NC_000913.2| Escherichia coli str. K-12 substr. MG1655 chromosome, complete genome	NC_000913	B	<<	451	1855814	16129728	ydjJ	b1774	-	COG1063ER	predicted oxidoreductase, Zn-dependent and NAD(P)-binding	NO
	TTGGCCTGTTGATTGCG	0.580882	0.814433	-	2215881	2215898	gi|49175990|ref|NC_000913.2| Escherichia coli str. K-12 substr. MG1655 chromosome, complete genome	NC_000913	B	<<	451	2214503	16130067	yehX	b2129	-	COG1125E	predicted transporter subunit: ATP-binding component of ABC superfamily	NO
	CTGTCACGTCTGTTACT	0.580882	0.814433	+	3543180	3543197	gi|49175990|ref|NC_000913.2| Escherichia coli str. K-12 substr. MG1655 chromosome, complete genome	NC_000913	B	>>	450	3543646	16131290	nfuA	b3414	-	COG0694O	Fe/S biogenesis protein; possible scaffold/chaperone for damaged Fe/S proteins	NO
	TTGGCGCGAATATTGCC	0.610294	0.85567	+	4131393	4131410	gi|49175990|ref|NC_000913.2| Escherichia coli str. K-12 substr. MG1655 chromosome, complete genome	NC_000913	B	>>	449	4131858	16131780	katG	b3942	-	COG0376P	catalase/hydroperoxidase HPI(I)	NO
	GTGGCATAGGTTTCGCA	0.588235	0.824742	+	3152912	3152929	gi|49175990|ref|NC_000913.2| Escherichia coli str. K-12 substr. MG1655 chromosome, complete genome	NC_000913	B	>>	449	3153377	16130909	yqhD	b3011	-	COG1979C	alcohol dehydrogenase, NAD(P)-dependent	NO
	CTGGGACGGAAGTCGCT	0.610294	0.85567	-	278475	278492	gi|49175990|ref|NC_000913.2| Escherichia coli str. K-12 substr. MG1655 chromosome, complete genome	NC_000913	B	<<	448	276980	90111106	afuC	b0262	-	COG3842E	CP4-6 prophage; predicted ferric transporter subunit	NO
	CTGGCCCACTACTTCCA	0.573529	0.804124	-	1355583	1355600	gi|49175990|ref|NC_000913.2| Escherichia coli str. K-12 substr. MG1655 chromosome, complete genome	NC_000913	B	<<	448	1353491	16129255	sapA	b1294	-	COG4166E	antimicrobial peptide transport ABC transporter periplasmic binding protein	NO
	TTGGCACGGCCTTTGTA	0.632353	0.886598	-	4062764	4062781	gi|49175990|ref|NC_000913.2| Escherichia coli str. K-12 substr. MG1655 chromosome, complete genome	NC_000913	B	<<	445	4061626	16131715	ompL	b3875	-	-	outer membrane porin L	NO
	ATGTCACCCAGTTTGCT	0.580882	0.814433	+	2714317	2714334	gi|49175990|ref|NC_000913.2| Escherichia coli str. K-12 substr. MG1655 chromosome, complete genome	NC_000913	B	>>	443	2714776	16130505	ung	b2580	-	COG0692L	uracil-DNA-glycosylase	NO
	CTGGCGCGATATTGGCT	0.602941	0.845361	+	3973843	3973860	gi|49175990|ref|NC_000913.2| Escherichia coli str. K-12 substr. MG1655 chromosome, complete genome	NC_000913	B	>>	442	3974301	16131648	wzxE	b3792	-	-	O-antigen translocase	NO
	CTGGCTGGCCTTTTGCC	0.573529	0.804124	-	367176	367193	gi|49175990|ref|NC_000913.2| Escherichia coli str. K-12 substr. MG1655 chromosome, complete genome	NC_000913	B	<<	441	365652	49176012	lacI	b0345	-	COG1609K	DNA-binding transcriptional repressor	NO
	GTGGCAGAACGTTGGCT	0.573529	0.804124	+	4396818	4396835	gi|49175990|ref|NC_000913.2| Escherichia coli str. K-12 substr. MG1655 chromosome, complete genome	NC_000913	B	>>	441	4397275	16131993	miaA	b4171	-	COG0324J	delta(2)-isopentenylpyrophosphate tRNA-adenosine transferase	NO
	CTGGAACACCGGTTGAT	0.573529	0.804124	-	1123717	1123734	gi|49175990|ref|NC_000913.2| Escherichia coli str. K-12 substr. MG1655 chromosome, complete genome	NC_000913	B	<<	439	1122630	16129027	grxB	b1064	-	COG2999O	glutaredoxin 2 (Grx2)	NO
	GTGGCGGAGCAATTGCT	0.580882	0.814433	+	576876	576893	gi|49175990|ref|NC_000913.2| Escherichia coli str. K-12 substr. MG1655 chromosome, complete genome	NC_000913	B	>>	438	577330	16128539	rzpD	b0556	-	-	DLP12 prophage; predicted murein endopeptidase	NO
	CTGGCACCAACGTTGAA	0.595588	0.835052	-	178900	178917	gi|49175990|ref|NC_000913.2| Escherichia coli str. K-12 substr. MG1655 chromosome, complete genome	NC_000913	B	<<	437	177662	16128151	btuF	b0158	-	COG0614P	vitamin B12 transporter subunit: periplasmic-binding component of ABC superfamily	NO
	CTGGAGCAGCGGTTGCA	0.573529	0.804124	+	1871148	1871165	gi|49175990|ref|NC_000913.2| Escherichia coli str. K-12 substr. MG1655 chromosome, complete genome	NC_000913	B	>>	434	1871598	16129741	yeaK	b1787	-	COG2606S	conserved protein	NO
	CTGGCACAGGCATTACA	0.625	0.876289	+	657721	657738	gi|49175990|ref|NC_000913.2| Escherichia coli str. K-12 substr. MG1655 chromosome, complete genome	NC_000913	A	>>	433	658170	16128610	tatE	b0627	-	-	TatABCE protein translocation system subunit	NO
	TTGGCACGCAAATTGAT	0.639706	0.896907	-	1790477	1790494	gi|49175990|ref|NC_000913.2| Escherichia coli str. K-12 substr. MG1655 chromosome, complete genome	NC_000913	B	<<	432	1789331	16129663	ydiV	b1707	-	COG2200T	predicted cyclic-di-GMP phosphodiesterase	NO
	CTGGCAGAGAGTTTACT	0.595588	0.835052	+	21944	21961	gi|49175990|ref|NC_000913.2| Escherichia coli str. K-12 substr. MG1655 chromosome, complete genome	NC_000913	B	>>	431	22391	16128020	ileS	b0026	-	COG0060J	isoleucyl-tRNA synthetase	NO
	CCGGCATGACCCTGGCT	0.580882	0.814433	-	2507880	2507897	gi|49175990|ref|NC_000913.2| Escherichia coli str. K-12 substr. MG1655 chromosome, complete genome	NC_000913	B	<<	431	2506483	16130320	glk	b2388	-	COG0837G	glucokinase	NO
	CTGGCCGGTCGCTTGCT	0.610294	0.85567	-	2653386	2653403	gi|49175990|ref|NC_000913.2| Escherichia coli str. K-12 substr. MG1655 chromosome, complete genome	NC_000913	B	<<	430	2652179	90111452	sseB	b2522	-	-	rhodanase-like enzyme, sulfur transfer from thiosulfate	NO
	GTGGCGCATGGGTTGCC	0.573529	0.804124	+	2734730	2734747	gi|49175990|ref|NC_000913.2| Escherichia coli str. K-12 substr. MG1655 chromosome, complete genome	NC_000913	B	>>	430	2735176	16130518	raiA	b2597	-	COG1544J	cold shock protein associated with 30S ribosomal subunit	NO
	CTGGTAGAAGTTTTGCA	0.573529	0.804124	+	2379191	2379208	gi|49175990|ref|NC_000913.2| Escherichia coli str. K-12 substr. MG1655 chromosome, complete genome	NC_000913	B	>>	423	2379630	90111412	rbn	b2268	-	COG1234R	RNase BN, tRNA processing enzyme	NO
	CTGGCAAAAAGCTTGCT	0.647059	0.907216	-	2364065	2364082	gi|49175990|ref|NC_000913.2| Escherichia coli str. K-12 substr. MG1655 chromosome, complete genome	NC_000913	B	<<	422	2363040	16130187	ais	b2252	-	-	predicted LPS core heptose(II)-phosphate phosphatase	NO
	CTGGCACACCGCTTGCA	0.676471	0.948454	+	471753	471770	gi|49175990|ref|NC_000913.2| Escherichia coli str. K-12 substr. MG1655 chromosome, complete genome	NC_000913	B	>>	421	472190	16128436	amtB	b0451	-	COG0004P	ammonium transporter	NO
	TTGGCCTGAACGGTGCT	0.573529	0.804124	-	3077774	3077791	gi|49175990|ref|NC_000913.2| Escherichia coli str. K-12 substr. MG1655 chromosome, complete genome	NC_000913	B	<<	421	3076909	16130835	cmtB	b2934	-	COG1762GT	predicted mannitol-specific enzyme IIA component of PTS	NO
	CAGGCACGTCGTATGCA	0.580882	0.814433	+	939746	939763	gi|49175990|ref|NC_000913.2| Escherichia coli str. K-12 substr. MG1655 chromosome, complete genome	NC_000913	B	>>	420	940182	90111183	dmsA	b0894	-	COG0243C	dimethyl sulfoxide reductase, anaerobic, subunit A	NO
	CTGGCAGTGTGGCTGCA	0.573529	0.804124	-	2571948	2571965	gi|49175990|ref|NC_000913.2| Escherichia coli str. K-12 substr. MG1655 chromosome, complete genome	NC_000913	B	<<	420	2570511	16130383	eutD	b2458	-	COG0280C	acetyl phosphotransacylase	NO
	GTGCCACTGTTTTTGCT	0.595588	0.835052	-	1327555	1327572	gi|49175990|ref|NC_000913.2| Escherichia coli str. K-12 substr. MG1655 chromosome, complete genome	NC_000913	B	<<	418	1326378	16129232	yciK	b1271	-	COG1028IQR	predicted oxoacyl-(acyl carrier protein) reductase, EmrKY-TolC system	NO
	CTGGCACAAGGCTTTAT	0.573529	0.804124	-	2984032	2984049	gi|49175990|ref|NC_000913.2| Escherichia coli str. K-12 substr. MG1655 chromosome, complete genome	NC_000913	B	<<	417	2982433	90111494	yqeF	b2844	-	COG0183I	predicted acyltransferase	NO
	CTGGGACGGAAGTCGCT	0.610294	0.85567	-	289946	289963	gi|49175990|ref|NC_000913.2| Escherichia coli str. K-12 substr. MG1655 chromosome, complete genome	NC_000913	B	<<	416	288525	16128258	argF	b0273	-	COG0078E	ornithine carbamoyltransferase 2, chain F; CP4-6 prophage	NO
	TCGGTACAGGTTTTGCA	0.573529	0.804124	+	1272575	1272592	gi|49175990|ref|NC_000913.2| Escherichia coli str. K-12 substr. MG1655 chromosome, complete genome	NC_000913	B	>>	416	1273007	145698248	ychO	b1220	-	-	predicted invasin	NO
	CCGGCACCAAACTGGCT	0.573529	0.804124	-	2744353	2744370	gi|49175990|ref|NC_000913.2| Escherichia coli str. K-12 substr. MG1655 chromosome, complete genome	NC_000913	B	<<	412	2743392	90111466	rimM	b2608	-	COG0806J	16S rRNA processing protein	NO
	CTGGCGCTGGGGATGCT	0.573529	0.804124	-	2116840	2116857	gi|49175990|ref|NC_000913.2| Escherichia coli str. K-12 substr. MG1655 chromosome, complete genome	NC_000913	B	<<	411	2115148	16129985	wcaK	b2045	-	COG2327S	Colanic acid biosynthesis protein	NO
	CTGGCACCGCCGTTGCG	0.639706	0.896907	-	3842223	3842240	gi|49175990|ref|NC_000913.2| Escherichia coli str. K-12 substr. MG1655 chromosome, complete genome	NC_000913	B	<<	410	3840478	90111631	yicO	b3664	-	COG2252R	Probable adenine permease	NO
	CTGGCAGCTCGCCTGCT	0.573529	0.804124	+	1959571	1959588	gi|49175990|ref|NC_000913.2| Escherichia coli str. K-12 substr. MG1655 chromosome, complete genome	NC_000913	B	>>	409	1959996	90111353	yecT	b1877	-	COG3755S	predicted protein	NO
	CTGGCATTTGGCTTCCT	0.573529	0.804124	+	4021152	4021169	gi|49175990|ref|NC_000913.2| Escherichia coli str. K-12 substr. MG1655 chromosome, complete genome	NC_000913	B	>>	409	4021577	49176429	tatD	b4483	-	COG0084L	quality control of Tat-exported FeS proteins; Mg-dependent cytoplasmic DNase	NO
	CTGGCTCAACGCTGGCT	0.588235	0.824742	-	4240686	4240703	gi|49175990|ref|NC_000913.2| Escherichia coli str. K-12 substr. MG1655 chromosome, complete genome	NC_000913	B	<<	408	4238802	16131857	xylE	b4031	-	-	D-xylose transporter	NO
	ATGGCAAGCTTATTGGT	0.573529	0.804124	-	3352481	3352498	gi|49175990|ref|NC_000913.2| Escherichia coli str. K-12 substr. MG1655 chromosome, complete genome	NC_000913	A	<<	408	3351143	16131101	yhcC	b3211	-	COG1242R	predicted Fe-S oxidoreductase	NO
	CTGGCGCGGCACTGGCG	0.573529	0.804124	+	1155577	1155594	gi|49175990|ref|NC_000913.2| Escherichia coli str. K-12 substr. MG1655 chromosome, complete genome	NC_000913	B	>>	407	1156000	16129063	ycfH	b1100	-	COG0084L	predicted DNAse	NO
	CTGCCACGGGATTTGCA	0.639706	0.896907	-	3453827	3453844	gi|49175990|ref|NC_000913.2| Escherichia coli str. K-12 substr. MG1655 chromosome, complete genome	NC_000913	B	<<	406	3451951	16131202	gspA	b3323	-	-	general secretory pathway component, cryptic	NO
	TTGGCACACCAGTTGAA	0.610294	0.85567	-	3586541	3586558	gi|49175990|ref|NC_000913.2| Escherichia coli str. K-12 substr. MG1655 chromosome, complete genome	NC_000913	B	<<	404	3585393	16131321	ugpQ	b3449	-	COG0584C	glycerophosphodiester phosphodiesterase, cytosolic	NO
	CAGGCACCGGTATTGCG	0.588235	0.824742	-	2888526	2888543	gi|49175990|ref|NC_000913.2| Escherichia coli str. K-12 substr. MG1655 chromosome, complete genome	NC_000913	B	<<	404	2886409	16130670	cysI	b2763	-	COG0155P	sulfite reductase, beta subunit, NAD(P)-binding, heme-binding	NO
	CTGGCGGATATTTTGCA	0.573529	0.804124	-	443270	443287	gi|49175990|ref|NC_000913.2| Escherichia coli str. K-12 substr. MG1655 chromosome, complete genome	NC_000913	B	<<	404	442275	90111131	yajL	b0424	-	COG0693R	conserved protein, PfpI/HchA protease/chaperone family	NO
	TGAGCACGAACCTTGCA	0.573529	0.804124	-	3012662	3012679	gi|49175990|ref|NC_000913.2| Escherichia coli str. K-12 substr. MG1655 chromosome, complete genome	NC_000913	B	<<	400	3010636	16130777	yqeB	b2875	-	COG1975O	conserved protein with NAD(P)-binding Rossman fold	NO
	ACGGCAAGGTTTTTGCA	0.580882	0.814433	-	1400197	1400214	gi|49175990|ref|NC_000913.2| Escherichia coli str. K-12 substr. MG1655 chromosome, complete genome	NC_000913	B	<<	399	1398271	90111251	abgT	b1336	-	COG2978H	p-aminobenzoyl-glutamate transporter; membrane protein	NO
	CTGGCGATGCCTTTGCT	0.580882	0.814433	+	2601454	2601471	gi|49175990|ref|NC_000913.2| Escherichia coli str. K-12 substr. MG1655 chromosome, complete genome	NC_000913	B	>>	399	2601869	90111445	hyfC	b2483	-	COG0650C	hydrogenase 4, membrane subunit	NO
	CTGGCACAGGCACTGCG	0.617647	0.865979	-	3053261	3053278	gi|49175990|ref|NC_000913.2| Escherichia coli str. K-12 substr. MG1655 chromosome, complete genome	NC_000913	B	<<	398	3051537	16130810	pepP	b2908	-	COG0006E	proline aminopeptidase P II	NO
	GTGGCAAATATGTTGCG	0.580882	0.814433	-	1811553	1811570	gi|49175990|ref|NC_000913.2| Escherichia coli str. K-12 substr. MG1655 chromosome, complete genome	NC_000913	B	<<	396	1810353	226524721	ydjO	b1730	-	-	predicted protein	NO
	CTGGCGAGCGATTTGCT	0.610294	0.85567	-	3182884	3182901	gi|49175990|ref|NC_000913.2| Escherichia coli str. K-12 substr. MG1655 chromosome, complete genome	NC_000913	B	<<	395	3181835	16130937	ribB	b3041	-	COG0108H	3,4-dihydroxy-2-butanone-4-phosphate synthase	NO
	CTGGCGCAACGTTTTCT	0.580882	0.814433	-	2085534	2085551	gi|49175990|ref|NC_000913.2| Escherichia coli str. K-12 substr. MG1655 chromosome, complete genome	NC_000913	B	<<	395	2085076	226524728	yoeI	b4678	-	-	expressed protein	NO
	CTGGGACGGAAGTCGCT	0.610294	0.85567	-	1976615	1976632	gi|49175990|ref|NC_000913.2| Escherichia coli str. K-12 substr. MG1655 chromosome, complete genome	NC_000913	B	<<	393	1975871	145698279	flhD	b1892	-	-	DNA-binding transcriptional dual regulator with FlhC	NO
	CTGGCACGCCCGGTGGT	0.595588	0.835052	+	1458086	1458103	gi|49175990|ref|NC_000913.2| Escherichia coli str. K-12 substr. MG1655 chromosome, complete genome	NC_000913	B	>>	393	1458495	16129357	paaI	b1396	-	COG2050Q	predicted thioesterase	NO
	CTGGGACGTGATTTACT	0.580882	0.814433	+	1831731	1831748	gi|49175990|ref|NC_000913.2| Escherichia coli str. K-12 substr. MG1655 chromosome, complete genome	NC_000913	B	>>	393	1832140	90111322	ydjY	b1751	-	-	predicted protein	NO
	TTGGCATCATTATGGCT	0.580882	0.814433	+	2824976	2824993	gi|49175990|ref|NC_000913.2| Escherichia coli str. K-12 substr. MG1655 chromosome, complete genome	NC_000913	B	>>	392	2825384	16130611	srlB	b2704	-	COG3731G	glucitol/sorbitol-specific enzyme IIA component of PTS	NO
	CTGGCTCATCAGTCGCT	0.588235	0.824742	+	2933204	2933221	gi|49175990|ref|NC_000913.2| Escherichia coli str. K-12 substr. MG1655 chromosome, complete genome	NC_000913	B	>>	386	2933606	16130709	fucI	b2802	-	COG2407G	L-fucose isomerase	NO
	CTGGCACAATTATTGCT	0.691176	0.969072	+	2848622	2848639	gi|49175990|ref|NC_000913.2| Escherichia coli str. K-12 substr. MG1655 chromosome, complete genome	NC_000913	B	>>	385	2849023	16130634	hypB	b2727	-	COG0378OK	GTP hydrolase involved in nickel liganding into hydrogenases	NO
	TTGGCTCAGCGTTTGTT	0.580882	0.814433	-	4064174	4064191	gi|49175990|ref|NC_000913.2| Escherichia coli str. K-12 substr. MG1655 chromosome, complete genome	NC_000913	B	<<	384	4062386	49176435	yihO	b3876	-	COG2211G	predicted transporter	NO
	CTGGCCGTTGGTTTGCT	0.573529	0.804124	+	1337870	1337887	gi|49175990|ref|NC_000913.2| Escherichia coli str. K-12 substr. MG1655 chromosome, complete genome	NC_000913	B	>>	381	1338267	16129240	yciS	b1279	-	COG3771S	conserved inner membrane protein	NO
	CCAGCACGGTTTTTGCA	0.595588	0.835052	+	797414	797431	gi|49175990|ref|NC_000913.2| Escherichia coli str. K-12 substr. MG1655 chromosome, complete genome	NC_000913	B	>>	379	797809	16128735	pgl	b0767	-	COG2706G	6-phosphogluconolactonase	NO
	CTGGCACTGTATTCGCC	0.595588	0.835052	+	2543402	2543419	gi|49175990|ref|NC_000913.2| Escherichia coli str. K-12 substr. MG1655 chromosome, complete genome	NC_000913	B	>>	377	2543795	16130353	murQ	b2428	-	COG2103R	N-acetylmuramic acid 6-phosphate (MurNAc-6-P) etherase	NO
	CTGGTTCAGTGTTTGCT	0.588235	0.824742	-	1724318	1724335	gi|49175990|ref|NC_000913.2| Escherichia coli str. K-12 substr. MG1655 chromosome, complete genome	NC_000913	B	<<	373	1723705	90111312	ydhL	b1648	-	COG3313R	conserved protein	NO
	CTGGCACAAATTGAGCA	0.573529	0.804124	-	2173445	2173462	gi|49175990|ref|NC_000913.2| Escherichia coli str. K-12 substr. MG1655 chromosome, complete genome	NC_000913	B	<<	373	2172619	16130032	gatA	b2094	-	COG1762GT	galactitol-specific enzyme IIA component of PTS	NO
	CTGGGAGAGCGCTTGCA	0.580882	0.814433	-	2516222	2516239	gi|49175990|ref|NC_000913.2| Escherichia coli str. K-12 substr. MG1655 chromosome, complete genome	NC_000913	A	<<	367	2513665	90111428	yfeA	b2395	-	COG2200T	predicted diguanylate cyclase	NO
	TTGGCAGTGACCTGGCT	0.573529	0.804124	-	3066469	3066486	gi|49175990|ref|NC_000913.2| Escherichia coli str. K-12 substr. MG1655 chromosome, complete genome	NC_000913	B	<<	366	3065362	16130823	yggE	b2922	-	COG2968S	oxidative stress defense protein	NO
	CTGGCACTCTACTGGCG	0.580882	0.814433	+	2545745	2545762	gi|49175990|ref|NC_000913.2| Escherichia coli str. K-12 substr. MG1655 chromosome, complete genome	NC_000913	B	>>	363	2546124	90111432	yfeW	b2430	-	COG1680V	weak penicillin binding protein PBP4B, predicted periplasmic esterase	NO
	CTGGGAAGTTTTTTGCT	0.595588	0.835052	-	2894937	2894954	gi|49175990|ref|NC_000913.2| Escherichia coli str. K-12 substr. MG1655 chromosome, complete genome	NC_000913	B	<<	359	2893798	90111487	ygcR	b2770	-	COG2086C	predicted flavoprotein	NO
	CTGGCAATCCAATTGCC	0.588235	0.824742	+	3656017	3656034	gi|49175990|ref|NC_000913.2| Escherichia coli str. K-12 substr. MG1655 chromosome, complete genome	NC_000913	A	>>	356	3656389	16131384	gadE	b3512	-	-	DNA-binding transcriptional activator	NO
	TGGGCATTCTGGTTGCT	0.580882	0.814433	-	3519398	3519415	gi|49175990|ref|NC_000913.2| Escherichia coli str. K-12 substr. MG1655 chromosome, complete genome	NC_000913	B	<<	356	3518637	90111582	hofP	b3392	-	-	protein required for the utilization of DNA as a carbon source	NO
	CTGCAACAGCGTTTGCT	0.580882	0.814433	+	3955622	3955639	gi|49175990|ref|NC_000913.2| Escherichia coli str. K-12 substr. MG1655 chromosome, complete genome	NC_000913	B	>>	355	3955993	16131632	ilvC	b3774	-	COG0059EH	ketol-acid reductoisomerase, NAD(P)-binding	NO
	GCGGCACTGCGGTTGCC	0.573529	0.804124	-	1913910	1913927	gi|49175990|ref|NC_000913.2| Escherichia coli str. K-12 substr. MG1655 chromosome, complete genome	NC_000913	B	<<	351	1912860	49176156	proQ	b1831	-	COG3109T	regulator of ProP expression, post-translational	NO
	CTGGCACAGTTGTTGTA	0.625	0.876289	+	4130273	4130290	gi|49175990|ref|NC_000913.2| Escherichia coli str. K-12 substr. MG1655 chromosome, complete genome	NC_000913	B	>>	350	4130639	16131779	metF	b3941	-	COG0685E	5,10-methylenetetrahydrofolate reductase	NO
	CTGGCACAAATGCTGAT	0.588235	0.824742	+	3526327	3526344	gi|49175990|ref|NC_000913.2| Escherichia coli str. K-12 substr. MG1655 chromosome, complete genome	NC_000913	B	>>	348	3526691	90111585	yrfG	b3399	-	COG1011R	GMP/IMP nucleotidase	NO
	TTGGCTTTCGGCTTGCT	0.580882	0.814433	-	2550509	2550526	gi|49175990|ref|NC_000913.2| Escherichia coli str. K-12 substr. MG1655 chromosome, complete genome	NC_000913	B	<<	348	2549735	90111435	ypeA	b2434	-	COG0456R	predicted acyltransferase with acyl-CoA N-acyltransferase domain	NO
	CTGGCAGGATGTTAGCG	0.573529	0.804124	+	3737364	3737381	gi|49175990|ref|NC_000913.2| Escherichia coli str. K-12 substr. MG1655 chromosome, complete genome	NC_000913	B	>>	348	3737728	49176374	avtA	b3572	-	COG3977E	valine-pyruvate aminotransferase	NO
	TTGGCATTGTCGTTGCA	0.625	0.876289	-	2526528	2526545	gi|49175990|ref|NC_000913.2| Escherichia coli str. K-12 substr. MG1655 chromosome, complete genome	NC_000913	B	<<	346	2525963	94541121	ypeB	b4546	-	COG3530S	predicted protein	NO
	GTGGCGTGACCTTTGCT	0.602941	0.845361	-	3450051	3450068	gi|49175990|ref|NC_000913.2| Escherichia coli str. K-12 substr. MG1655 chromosome, complete genome	NC_000913	B	<<	344	3449404	16131197	rplW	b3318	-	COG0089J	50S ribosomal subunit protein L23	NO
	TTGGCAAATTGTTTGGT	0.573529	0.804124	+	196188	196205	gi|49175990|ref|NC_000913.2| Escherichia coli str. K-12 substr. MG1655 chromosome, complete genome	NC_000913	B	>>	342	196546	16128169	rseP	b0176	-	COG0750M	inner membrane zinc RIP metalloprotease; RpoE activator, by degrading RseA	NO
	CTGGCGCGGCGCGTGCC	0.573529	0.804124	-	1397892	1397909	gi|49175990|ref|NC_000913.2| Escherichia coli str. K-12 substr. MG1655 chromosome, complete genome	NC_000913	B	<<	341	1396798	16129295	fnr	b1334	-	COG0664T	DNA-binding transcriptional dual regulator, global regulator of anaerobic growth	NO
	AAGGCACGCCGCTTGCC	0.588235	0.824742	+	809249	809266	gi|49175990|ref|NC_000913.2| Escherichia coli str. K-12 substr. MG1655 chromosome, complete genome	NC_000913	B	>>	339	809604	16128744	bioF	b0776	-	COG0156H	8-amino-7-oxononanoate synthase	NO
	CTGGCACATTTGCTGGT	0.580882	0.814433	+	3088014	3088031	gi|49175990|ref|NC_000913.2| Escherichia coli str. K-12 substr. MG1655 chromosome, complete genome	NC_000913	B	>>	339	3088369	16130846	endA	b2945	-	COG2356L	DNA-specific endonuclease I	NO
	TTGCCACGGCGTTGGCT	0.595588	0.835052	-	3635769	3635786	gi|49175990|ref|NC_000913.2| Escherichia coli str. K-12 substr. MG1655 chromosome, complete genome	NC_000913	B	<<	335	3634231	16131364	yhiN	b3492	-	COG2081R	predicted oxidoreductase with FAD/NAD(P)-binding domain	NO
	GTGGCGCGGATGTTGCG	0.602941	0.845361	-	2673043	2673060	gi|49175990|ref|NC_000913.2| Escherichia coli str. K-12 substr. MG1655 chromosome, complete genome	NC_000913	B	<<	332	2671838	16130469	yphB	b2544	-	COG2017G	conserved protein	NO
	CTGGCACAGAACGCGCA	0.588235	0.824742	+	3005184	3005201	gi|49175990|ref|NC_000913.2| Escherichia coli str. K-12 substr. MG1655 chromosome, complete genome	NC_000913	B	>>	332	3005532	16130773	ygeX	b2871	-	COG1171E	2,3-diaminopropionate ammonia-lyase	NO
	GTGGCAGGCAAAGTGCT	0.588235	0.824742	-	1829120	1829137	gi|49175990|ref|NC_000913.2| Escherichia coli str. K-12 substr. MG1655 chromosome, complete genome	NC_000913	B	<<	330	1827755	16129701	astA	b1747	-	COG3138E	arginine succinyltransferase	NO
	CTGGCATAAAAAATGCT	0.610294	0.85567	+	2796842	2796859	gi|49175990|ref|NC_000913.2| Escherichia coli str. K-12 substr. MG1655 chromosome, complete genome	NC_000913	A	>>	328	2797186	16130584	ygaW	b2670	-	-	predicted inner membrane protein, stress-responsive	NO
	CTGGCATTTCCGTCGCA	0.573529	0.804124	+	4198245	4198262	gi|49175990|ref|NC_000913.2| Escherichia coli str. K-12 substr. MG1655 chromosome, complete genome	NC_000913	B	>>	328	4198589	16131831	yjaH	b4001	-	-	conserved protein	NO
	CTGGCAGAAAGGTTGCG	0.610294	0.85567	-	3520322	3520339	gi|49175990|ref|NC_000913.2| Escherichia coli str. K-12 substr. MG1655 chromosome, complete genome	NC_000913	B	<<	327	3519455	16131271	hofN	b3394	-	COG3166NU	protein required for the utilization of DNA as a carbon source; fimbrial assembly protein homolog	NO
	TTGGCCCGTTCGTGGCT	0.595588	0.835052	+	738387	738404	gi|49175990|ref|NC_000913.2| Escherichia coli str. K-12 substr. MG1655 chromosome, complete genome	NC_000913	B	>>	327	738730	16128683	phr	b0708	-	COG0415L	deoxyribodipyrimidine photolyase, FAD-binding	NO
	CTGGCACGGCGGTAGAT	0.602941	0.845361	-	4577687	4577704	gi|49175990|ref|NC_000913.2| Escherichia coli str. K-12 substr. MG1655 chromosome, complete genome	NC_000913	B	<<	326	4575981	90111737	mcrB	b4346	-	COG1401V	5-methylcytosine-specific restriction enzyme McrBC, subunit McrB	NO
	ATAGCACCGAGTTTGCA	0.573529	0.804124	+	652743	652760	gi|49175990|ref|NC_000913.2| Escherichia coli str. K-12 substr. MG1655 chromosome, complete genome	NC_000913	B	>>	326	653085	16128603	dpiA	b0620	-	COG4565KT	DNA-binding response regulator in two-component regulatory system with citA	NO
	TCGGCAATATGATTGCT	0.573529	0.804124	-	2449424	2449441	gi|49175990|ref|NC_000913.2| Escherichia coli str. K-12 substr. MG1655 chromosome, complete genome	NC_000913	B	<<	326	2448609	16130269	yfcQ	b2334	-	COG3539NU	predicted fimbrial-like adhesin protein	NO
	TTGGCGCATTTGTTGCC	0.588235	0.824742	-	3307271	3307288	gi|49175990|ref|NC_000913.2| Escherichia coli str. K-12 substr. MG1655 chromosome, complete genome	NC_000913	B	<<	324	3306062	16131055	nlpI	b3163	-	COG4785R	lipoprotein involved in osmotic sensitivity and filamentation	NO
	TTGGCAGAACCGATGCA	0.573529	0.804124	-	3430302	3430319	gi|49175990|ref|NC_000913.2| Escherichia coli str. K-12 substr. MG1655 chromosome, complete genome	NC_000913	B	<<	317	3429442	49176335	yrdD	b3283	-	COG0551L	predicted DNA topoisomerase	NO
	CTGCCACGATGGTGGCT	0.595588	0.835052	+	2496362	2496379	gi|49175990|ref|NC_000913.2| Escherichia coli str. K-12 substr. MG1655 chromosome, complete genome	NC_000913	A	>>	315	2496693	16130312	ypdA	b2380	-	COG3275T	predicted sensory kinase in two-component system with YpdB	NO
	CTGGCATGTCGATTGTG	0.573529	0.804124	+	3741435	3741452	gi|49175990|ref|NC_000913.2| Escherichia coli str. K-12 substr. MG1655 chromosome, complete genome	NC_000913	B	>>	315	3741766	16131447	yiaL	b3576	-	COG2731G	conserved protein	NO
	GCGGCATGGGCGTTGCA	0.602941	0.845361	-	2059250	2059267	gi|49175990|ref|NC_000913.2| Escherichia coli str. K-12 substr. MG1655 chromosome, complete genome	NC_000913	B	<<	311	2057988	16129929	cbl	b1987	-	COG0583K	DNA-binding transcriptional activator for the ssuEADCB and tauABCD operons	NO
	TTGGCGCGGGCGTTGTT	0.595588	0.835052	-	3468185	3468202	gi|49175990|ref|NC_000913.2| Escherichia coli str. K-12 substr. MG1655 chromosome, complete genome	NC_000913	B	<<	309	3465182	16131217	chiA	b3338	-	-	periplasmic endochitinase	NO
	TTGGCGCGATTGTAGCT	0.595588	0.835052	+	3742502	3742519	gi|49175990|ref|NC_000913.2| Escherichia coli str. K-12 substr. MG1655 chromosome, complete genome	NC_000913	B	>>	309	3742827	49176375	yiaN	b3578	-	COG1593G	L-dehydroascorbate transporter, TRAP permease large subunit for TRAP (TRipartite ATP-independent Periplasmic) family transporter YiaMNO	NO
	CAGGCACGATGGTAGCA	0.588235	0.824742	-	4603996	4604013	gi|49175990|ref|NC_000913.2| Escherichia coli str. K-12 substr. MG1655 chromosome, complete genome	NC_000913	B	<<	309	4602898	16132188	fhuF	b4367	-	COG4114R	ferric iron reductase involved in ferric hydroximate transport	NO
	CAGGCATTTTCATTGCT	0.580882	0.814433	+	2228716	2228733	gi|49175990|ref|NC_000913.2| Escherichia coli str. K-12 substr. MG1655 chromosome, complete genome	NC_000913	B	>>	309	2229041	16130080	yohK	b2142	-	COG1346M	inner membrane protein, LrgB family	NO
	GTGGCACGCCGTATGGT	0.573529	0.804124	-	3240074	3240091	gi|49175990|ref|NC_000913.2| Escherichia coli str. K-12 substr. MG1655 chromosome, complete genome	NC_000913	B	<<	307	3239215	16130985	ygjV	b3090	-	-	inner membrane protein, Imp-YgjV family	NO
	CAGGCAAAGCATTTGCA	0.588235	0.824742	-	2813058	2813075	gi|49175990|ref|NC_000913.2| Escherichia coli str. K-12 substr. MG1655 chromosome, complete genome	NC_000913	B	<<	302	2812240	16130599	luxS	b2687	-	COG1854T	S-ribosylhomocysteine lyase	NO
	CTCGCACCATGATTGCC	0.573529	0.804124	-	3573204	3573221	gi|49175990|ref|NC_000913.2| Escherichia coli str. K-12 substr. MG1655 chromosome, complete genome	NC_000913	B	<<	302	3571798	16131307	asd	b3433	-	COG0136E	aspartate-semialdehyde dehydrogenase, NAD(P)-binding	NO
	ATGGCACTGAATATGCT	0.595588	0.835052	-	2360535	2360552	gi|49175990|ref|NC_000913.2| Escherichia coli str. K-12 substr. MG1655 chromosome, complete genome	NC_000913	B	<<	301	2359451	16130183	rhmR	b2248	-	COG1414K	predicted DNA-binding transcriptional regulator for the rhm operon	NO
	TTGGCCAGGCGCTTGCA	0.602941	0.845361	-	3382240	3382257	gi|49175990|ref|NC_000913.2| Escherichia coli str. K-12 substr. MG1655 chromosome, complete genome	NC_000913	A	<<	-52	3381352	16131126	mdh	b3236	-	COG0039C	malate dehydrogenase, NAD(P)-binding	YES
	CTGGGATACTGGTTGCT	0.602941	0.845361	-	1306614	1306631	gi|49175990|ref|NC_000913.2| Escherichia coli str. K-12 substr. MG1655 chromosome, complete genome	NC_000913	A	<<	-57	1305209	16129210	cls	b1249	-	COG1502I	cardiolipin synthase 1	YES
	GTGGCGGAGCAATTGCT	0.580882	0.814433	+	576876	576893	gi|49175990|ref|NC_000913.2| Escherichia coli str. K-12 substr. MG1655 chromosome, complete genome	NC_000913	A	>>	-57	576836	16128538	arrD	b0555	-	COG3772R	DLP12 prophage; predicted lysozyme	YES
	TTGGCTTGCTTGCTGCT	0.573529	0.804124	-	1906735	1906752	gi|49175990|ref|NC_000913.2| Escherichia coli str. K-12 substr. MG1655 chromosome, complete genome	NC_000913	A	<<	-57	1906647	16129780	mgrB	b1826	-	-	Mg(2+)-starvation-stimulated gene	YES
	GTGGCACGTACCATGCG	0.588235	0.824742	+	182505	182522	gi|49175990|ref|NC_000913.2| Escherichia coli str. K-12 substr. MG1655 chromosome, complete genome	NC_000913	A	>>	-59	182463	90111093	cdaR	b0162	-	COG3835KT	DNA-binding transcriptional regulator for gar and gud operons; carbohydrate diacid regulator	YES
	GTGGCAACTCTGTTGCT	0.595588	0.835052	-	1573168	1573185	gi|49175990|ref|NC_000913.2| Escherichia coli str. K-12 substr. MG1655 chromosome, complete genome	NC_000913	A	<<	-60	1570431	16129453	pqqL	b1494	-	COG0612R	predicted peptidase	YES
	CTGGTGCGTGAATTGCT	0.588235	0.824742	-	2228349	2228366	gi|49175990|ref|NC_000913.2| Escherichia coli str. K-12 substr. MG1655 chromosome, complete genome	NC_000913	A	<<	-60	2227460	16130078	dusC	b2140	-	COG0042J	tRNA-dihydrouridine synthase C	YES
	CTGGCAATGGAATTGAT	0.573529	0.804124	-	1975810	1975827	gi|49175990|ref|NC_000913.2| Escherichia coli str. K-12 substr. MG1655 chromosome, complete genome	NC_000913	A	<<	-60	1975290	16129843	flhC	b1891	-	-	DNA-binding transcriptional dual regulator with FlhD	YES
	CTGCCTCGGTATTTGCT	0.602941	0.845361	-	4062259	4062276	gi|49175990|ref|NC_000913.2| Escherichia coli str. K-12 substr. MG1655 chromosome, complete genome	NC_000913	A	<<	-61	4061626	16131715	ompL	b3875	-	-	outer membrane porin L	YES
	CTGGCACGCATATTCCC	0.610294	0.85567	-	4137670	4137687	gi|49175990|ref|NC_000913.2| Escherichia coli str. K-12 substr. MG1655 chromosome, complete genome	NC_000913	A	<<	-63	4137069	16131784	fsaB	b3946	-	COG0176G	fructose-6-phosphate aldolase 2	YES
	CTGGCAGTGCCTTTGCG	0.595588	0.835052	+	1312090	1312107	gi|49175990|ref|NC_000913.2| Escherichia coli str. K-12 substr. MG1655 chromosome, complete genome	NC_000913	A	>>	-63	1312044	16129217	ompW	b1256	-	COG3047M	outer membrane protein W	YES
Zhao et al. 2	CTGGCCCGTTATTTGTT	0.595588	0.835052	-	3510305	3510322	gi|49175990|ref|NC_000913.2| Escherichia coli str. K-12 substr. MG1655 chromosome, complete genome	NC_000913	A	<<	-63	3509461	49176343	yhfZ	b3383	-	-	conserved protein	YES
	GCGGCACACCATCTGCT	0.580882	0.814433	-	3897355	3897372	gi|49175990|ref|NC_000913.2| Escherichia coli str. K-12 substr. MG1655 chromosome, complete genome	NC_000913	A	<<	-63	3896694	49176397	yieK	b3718	-	COG0363G	predicted 6-phosphogluconolactonase	YES
	CTGGCCGGAATTCTGCT	0.573529	0.804124	-	3837955	3837972	gi|49175990|ref|NC_000913.2| Escherichia coli str. K-12 substr. MG1655 chromosome, complete genome	NC_000913	A	<<	-63	3837198	16131531	nlpA	b3661	-	COG1464P	cytoplasmic membrane lipoprotein-28	YES
	CTGGCAGATCAGTTGCG	0.602941	0.845361	-	1319344	1319361	gi|49175990|ref|NC_000913.2| Escherichia coli str. K-12 substr. MG1655 chromosome, complete genome	NC_000913	A	<<	-66	1317813	16129224	trpD	b1263	-	COG0547E	fused glutamine amidotransferase (component II) of anthranilate synthase/anthranilate phosphoribosyl transferase	YES
	TTGGCCGCGCAATTGCT	0.580882	0.814433	+	1149942	1149959	gi|49175990|ref|NC_000913.2| Escherichia coli str. K-12 substr. MG1655 chromosome, complete genome	NC_000913	A	>>	-66	1149893	16129056	fabG	b1093	-	COG1028IQR	3-oxoacyl-[acyl-carrier-protein] reductase	YES
Zhao et al. 2	TTGGCCCGATGATTGCC	0.617647	0.865979	-	3985840	3985857	gi|49175990|ref|NC_000913.2| Escherichia coli str. K-12 substr. MG1655 chromosome, complete genome	NC_000913	A	<<	-67	3984709	16131654	hemY	b3802	-	COG3071H	predicted protoheme IX synthesis protein	YES
	CTGGCAGAGTTTCTGCT	0.610294	0.85567	-	2126271	2126288	gi|49175990|ref|NC_000913.2| Escherichia coli str. K-12 substr. MG1655 chromosome, complete genome	NC_000913	A	<<	-69	2125217	16129993	gmd	b2053	-	COG1089M	GDP-D-mannose dehydratase, NAD(P)-binding	YES
	TTGGCCAGGCGCTTGCA	0.602941	0.845361	+	3286164	3286181	gi|49175990|ref|NC_000913.2| Escherichia coli str. K-12 substr. MG1655 chromosome, complete genome	NC_000913	A	>>	-69	3286112	16131035	yraI	b3143	-	COG3121NU	predicted periplasmic pilin chaperone	YES
	TCGGCACGCCTGGTGCA	0.588235	0.824742	-	1191787	1191804	gi|49175990|ref|NC_000913.2| Escherichia coli str. K-12 substr. MG1655 chromosome, complete genome	NC_000913	A	<<	-69	1191213	16129095	hflD	b1132	-	COG2915R	predicted lysogenization regulator	YES
	CTGGAACAGGTTTCGCA	0.580882	0.814433	-	1365866	1365883	gi|49175990|ref|NC_000913.2| Escherichia coli str. K-12 substr. MG1655 chromosome, complete genome	NC_000913	A	<<	-72	1364959	90111246	pspF	b1303	-	COG1221KT	DNA-binding transcriptional activator	YES
	TTGGCACGCACCCCGCG	0.573529	0.804124	+	2080835	2080852	gi|49175990|ref|NC_000913.2| Escherichia coli str. K-12 substr. MG1655 chromosome, complete genome	NC_000913	A	>>	-72	2080780	16129952	sbcB	b2011	-	COG2925L	exonuclease I	YES
	TTGGTAAAGTTTTTGCT	0.588235	0.824742	+	655838	655855	gi|49175990|ref|NC_000913.2| Escherichia coli str. K-12 substr. MG1655 chromosome, complete genome	NC_000913	A	>>	-75	655780	16128605	pagP	b0622	-	-	palmitoyl transferase for Lipid A	YES
	CTTGCACAGCGTTTGAT	0.580882	0.814433	-	1976148	1976165	gi|49175990|ref|NC_000913.2| Escherichia coli str. K-12 substr. MG1655 chromosome, complete genome	NC_000913	A	<<	-75	1975871	145698279	flhD	b1892	-	-	DNA-binding transcriptional dual regulator with FlhC	YES
	TGGGCATTCTGGTTGCT	0.580882	0.814433	-	3519398	3519415	gi|49175990|ref|NC_000913.2| Escherichia coli str. K-12 substr. MG1655 chromosome, complete genome	NC_000913	A	<<	-75	3519031	16131270	hofO	b3393	-	-	protein required for the utilization of DNA as a carbon source	YES
	CTGGCATTTGTGTTGTT	0.573529	0.804124	-	3134320	3134337	gi|49175990|ref|NC_000913.2| Escherichia coli str. K-12 substr. MG1655 chromosome, complete genome	NC_000913	A	<<	-75	3132894	16130887	pitB	b2987	-	COG0306P	phosphate transporter	YES
	CTGGCAGGGGCAGTGCA	0.602941	0.845361	+	4623994	4624011	gi|49175990|ref|NC_000913.2| Escherichia coli str. K-12 substr. MG1655 chromosome, complete genome	NC_000913	A	>>	-76	4623935	16132206	radA	b4389	-	COG1066O	DNA repair protein	YES
	CTGGCAGCCGAGATGCT	0.573529	0.804124	-	514007	514024	gi|49175990|ref|NC_000913.2| Escherichia coli str. K-12 substr. MG1655 chromosome, complete genome	NC_000913	A	<<	-78	513625	145698226	ybbJ	b0488	-	COG1585OU	inner membrane protein that stimulates the ftsH htpX mutant suppressor activity of QmcA	YES
	ATGGCAAAGCACTGGCT	0.573529	0.804124	-	2637228	2637245	gi|49175990|ref|NC_000913.2| Escherichia coli str. K-12 substr. MG1655 chromosome, complete genome	NC_000913	A	<<	-79	2636685	16130438	yfgM	b2513	-	COG2976S	conserved protein, UPF0070 family	YES
	CTGGCGCTGGTAGTGCT	0.573529	0.804124	-	1270993	1271010	gi|49175990|ref|NC_000913.2| Escherichia coli str. K-12 substr. MG1655 chromosome, complete genome	NC_000913	A	<<	-81	1269972	16129179	chaA	b1216	-	COG0387P	calcium/sodium:proton antiporter	YES
	GCGGCACAGGAGCTGCA	0.573529	0.804124	-	1737743	1737760	gi|49175990|ref|NC_000913.2| Escherichia coli str. K-12 substr. MG1655 chromosome, complete genome	NC_000913	A	<<	-81	1736890	16129617	ydhB	b1659	-	COG0583K	predicted DNA-binding transcriptional regulator	YES
	CTGGCAGGAAGATGGCA	0.595588	0.835052	-	3901643	3901660	gi|49175990|ref|NC_000913.2| Escherichia coli str. K-12 substr. MG1655 chromosome, complete genome	NC_000913	A	<<	-83	3900312	16131589	bglB	b3721	-	COG2723G	cryptic phospho-beta-glucosidase B	YES
	CTGGAACCTGATTTGCA	0.588235	0.824742	-	3848667	3848684	gi|49175990|ref|NC_000913.2| Escherichia coli str. K-12 substr. MG1655 chromosome, complete genome	NC_000913	A	<<	-84	3848159	16131539	uhpA	b3669	-	COG2197TK	DNA-binding response regulator in two-component regulatory system wtih UhpB	YES
	GGGGCACGTCGATAGCT	0.573529	0.804124	+	4009167	4009184	gi|49175990|ref|NC_000913.2| Escherichia coli str. K-12 substr. MG1655 chromosome, complete genome	NC_000913	A	>>	-85	4009099	16131676	yigM	b3827	-	COG0697GER	predicted inner membrane protein	YES
	GTGGCACATCTACTGCA	0.602941	0.845361	-	2848373	2848390	gi|49175990|ref|NC_000913.2| Escherichia coli str. K-12 substr. MG1655 chromosome, complete genome	NC_000913	A	<<	-86	2847996	16130632	hycA	b2725	-	-	regulator of the transcriptional regulator FhlA	YES
	ATGGCACGAGCCGGGCT	0.573529	0.804124	+	1779488	1779505	gi|49175990|ref|NC_000913.2| Escherichia coli str. K-12 substr. MG1655 chromosome, complete genome	NC_000913	A	>>	-86	1779419	16129655	ydiS	b1699	-	COG0644C	predicted oxidoreductase with FAD/NAD(P)-binding domain	YES
	CTGGCTCTGTTTTTGCA	0.610294	0.85567	-	4613481	4613498	gi|49175990|ref|NC_000913.2| Escherichia coli str. K-12 substr. MG1655 chromosome, complete genome	NC_000913	A	<<	-87	4612703	16132196	yjjW	b4379	-	COG1180O	predicted pyruvate formate lyase activating enzyme	YES
	CAGGCATTTTCATTGCT	0.580882	0.814433	+	2228716	2228733	gi|49175990|ref|NC_000913.2| Escherichia coli str. K-12 substr. MG1655 chromosome, complete genome	NC_000913	A	>>	-87	2228646	16130079	yohJ	b2141	-	COG1380R	inner membrane protein, UPF0299 family	YES
	CTGGCATGGGCGCTGCT	0.639706	0.896907	+	1832904	1832921	gi|49175990|ref|NC_000913.2| Escherichia coli str. K-12 substr. MG1655 chromosome, complete genome	NC_000913	A	>>	-89	1832832	16129706	ydjZ	b1752	-	COG0398S	Inner membrane protein, TVP38/TMEM64 family	YES
	GTGGCGTTGTTGTTGCT	0.573529	0.804124	+	961291	961308	gi|49175990|ref|NC_000913.2| Escherichia coli str. K-12 substr. MG1655 chromosome, complete genome	NC_000913	A	>>	-90	961218	16128878	rpsA	b0911	-	COG0539J	30S ribosomal subunit protein S1	YES
	CCGGCACCGTTTTTGCC	0.595588	0.835052	-	3159077	3159094	gi|49175990|ref|NC_000913.2| Escherichia coli str. K-12 substr. MG1655 chromosome, complete genome	NC_000913	A	<<	-93	3156949	49176302	ygiQ	b4469	-	COG1032C	conserved protein	YES
	CTGGCACGCTAAACGCA	0.595588	0.835052	-	2057621	2057638	gi|49175990|ref|NC_000913.2| Escherichia coli str. K-12 substr. MG1655 chromosome, complete genome	NC_000913	A	<<	-95	2056227	226524727	yeeO	b1985	-	COG0534V	predicted multdrug exporter, MATE family	YES
	TTGGCACAGCCATTGAG	0.595588	0.835052	+	3672894	3672911	gi|49175990|ref|NC_000913.2| Escherichia coli str. K-12 substr. MG1655 chromosome, complete genome	NC_000913	A	>>	-102	3672809	16131395	yhjE	b3523	-	COG2211G	inner membrane protein, predicted transporter	YES
	CTGGCACATATCCGGCT	0.588235	0.824742	+	572394	572411	gi|49175990|ref|NC_000913.2| Escherichia coli str. K-12 substr. MG1655 chromosome, complete genome	NC_000913	A	>>	-104	572307	16128532	ybcO	b0549	-	-	DLP12 prophage; predicted protein	YES
	CTGCCCTGGTTTTTGCT	0.580882	0.814433	+	417203	417220	gi|49175990|ref|NC_000913.2| Escherichia coli str. K-12 substr. MG1655 chromosome, complete genome	NC_000913	A	>>	-107	417113	16128385	phoR	b0400	-	COG5002T	sensory histidine kinase in two-component regulatory system with PhoB	YES
	CTGGCGCGCCAGTTCCA	0.580882	0.814433	+	3005622	3005639	gi|49175990|ref|NC_000913.2| Escherichia coli str. K-12 substr. MG1655 chromosome, complete genome	NC_000913	A	>>	-107	3005532	16130773	ygeX	b2871	-	COG1171E	2,3-diaminopropionate ammonia-lyase	YES
	CTGGCAGAGCGTTTGCG	0.617647	0.865979	-	1257630	1257647	gi|49175990|ref|NC_000913.2| Escherichia coli str. K-12 substr. MG1655 chromosome, complete genome	NC_000913	A	<<	-108	1257152	16129167	pth	b1204	-	COG0193J	peptidyl-tRNA hydrolase	YES
	CTGGCACGCCTAACGCT	0.610294	0.85567	+	3543740	3543757	gi|49175990|ref|NC_000913.2| Escherichia coli str. K-12 substr. MG1655 chromosome, complete genome	NC_000913	A	>>	-111	3543646	16131290	nfuA	b3414	-	COG0694O	Fe/S biogenesis protein; possible scaffold/chaperone for damaged Fe/S proteins	YES
	TTGGCGCAGGGATGGCA	0.573529	0.804124	+	1127156	1127173	gi|49175990|ref|NC_000913.2| Escherichia coli str. K-12 substr. MG1655 chromosome, complete genome	NC_000913	A	>>	-111	1127062	16129032	murJ	b1069	-	COG0728R	probable peptidoglycan lipid II flippase required for murein synthesis	YES
	CTGGCCCACTACTTCCA	0.573529	0.804124	-	1355583	1355600	gi|49175990|ref|NC_000913.2| Escherichia coli str. K-12 substr. MG1655 chromosome, complete genome	NC_000913	A	<<	-111	1355447	16129256	ymjA	b1295	-	-	predicted protein	YES
	TTGGCATCAGCATTGAT	0.573529	0.804124	+	1378266	1378283	gi|49175990|ref|NC_000913.2| Escherichia coli str. K-12 substr. MG1655 chromosome, complete genome	NC_000913	A	>>	-111	1378172	16129278	ycjU	b1317	-	COG0637R	beta-phosphoglucomutase	YES
	CTGGCGAGCAGTTTGCG	0.573529	0.804124	+	2583849	2583866	gi|49175990|ref|NC_000913.2| Escherichia coli str. K-12 substr. MG1655 chromosome, complete genome	NC_000913	A	>>	-113	2583753	16130394	narQ	b2469	-	COG3850T	sensory histidine kinase in two-component regulatory system with NarP (NarL)	YES
	CTGGCAAGTGAGTTGAA	0.580882	0.814433	-	2036064	2036081	gi|49175990|ref|NC_000913.2| Escherichia coli str. K-12 substr. MG1655 chromosome, complete genome	NC_000913	A	<<	-114	2034818	16129914	yedV	b1968	-	COG0642T	predicted sensory kinase in two-component regulatory system with YedW	YES
	CTGGGACTAACGTTGCC	0.573529	0.804124	+	4267534	4267551	gi|49175990|ref|NC_000913.2| Escherichia coli str. K-12 substr. MG1655 chromosome, complete genome	NC_000913	A	>>	-114	4267437	16131881	aphA	b4055	-	COG3700R	acid phosphatase/phosphotransferase, class B, non-specific	YES
Zhao et al. 2	GTGGCGCATCGCTTGCT	0.610294	0.85567	-	383727	383744	gi|49175990|ref|NC_000913.2| Escherichia coli str. K-12 substr. MG1655 chromosome, complete genome	NC_000913	A	<<	-115	383283	90111121	yaiS	b0364	-	COG2120S	conserved protein	YES
	CTGGCACAAAAACTGGT	0.588235	0.824742	-	605307	605324	gi|49175990|ref|NC_000913.2| Escherichia coli str. K-12 substr. MG1655 chromosome, complete genome	NC_000913	A	<<	-117	605174	16128563	ybdJ	b0580	-	-	predicted inner membrane protein	YES
	CTGCAACGCGGCTTGCT	0.588235	0.824742	-	720841	720858	gi|49175990|ref|NC_000913.2| Escherichia coli str. K-12 substr. MG1655 chromosome, complete genome	NC_000913	A	<<	-117	720279	16128670	kdpE	b0694	-	COG0745TK	DNA-binding response regulator in two-component regulatory system with KdpD	YES
	TTGGCATGGGGCTGGCG	0.588235	0.824742	+	3967154	3967171	gi|49175990|ref|NC_000913.2| Escherichia coli str. K-12 substr. MG1655 chromosome, complete genome	NC_000913	A	>>	-117	3967054	90111649	wzzE	b3785	-	COG3765M	Entobacterial Common Antigen (ECA) polysaccharide chain length modulation protein	YES
	CTGGCAATTCCTTTGCT	0.617647	0.865979	+	1902927	1902944	gi|49175990|ref|NC_000913.2| Escherichia coli str. K-12 substr. MG1655 chromosome, complete genome	NC_000913	A	>>	-119	1902825	16129774	yobD	b1820	-	COG4811S	inner membrane protein, UPF0266 family	YES
	CTGGCGCAGCAACTGCA	0.588235	0.824742	-	3453302	3453319	gi|49175990|ref|NC_000913.2| Escherichia coli str. K-12 substr. MG1655 chromosome, complete genome	NC_000913	A	<<	-120	3451951	16131202	gspA	b3323	-	-	general secretory pathway component, cryptic	YES
	CTGCCACCCTTGTTGCG	0.573529	0.804124	-	1402470	1402487	gi|49175990|ref|NC_000913.2| Escherichia coli str. K-12 substr. MG1655 chromosome, complete genome	NC_000913	A	<<	-121	1401279	90111252	abgA	b1338	-	COG1473R	predicted peptidase, aminobenzoyl-glutamate utilization protein	YES
	ACGGCAAGCCGATTGCT	0.588235	0.824742	-	1550582	1550599	gi|49175990|ref|NC_000913.2| Escherichia coli str. K-12 substr. MG1655 chromosome, complete genome	NC_000913	A	<<	-126	1550422	145698261	yddM	b1477	-	COG3093R	predicted DNA-binding transcriptional regulator	YES
	TTGGGACGGGACTTGAT	0.588235	0.824742	-	2761435	2761452	gi|49175990|ref|NC_000913.2| Escherichia coli str. K-12 substr. MG1655 chromosome, complete genome	NC_000913	A	<<	-129	2759373	16130545	yfjK	b2627	-	COG1204R	CP4-57 prophage; conserved protein	YES
	TTGGCACCCAACTCGCC	0.580882	0.814433	+	2141405	2141422	gi|49175990|ref|NC_000913.2| Escherichia coli str. K-12 substr. MG1655 chromosome, complete genome	NC_000913	A	>>	-132	2141290	16130007	yegE	b2067	-	COG3447T	predicted diguanylate cyclase, GGDEF domain signalling protein	YES
	CTGGCGCAACGATTTCT	0.580882	0.814433	-	2246423	2246440	gi|49175990|ref|NC_000913.2| Escherichia coli str. K-12 substr. MG1655 chromosome, complete genome	NC_000913	A	<<	-133	2245085	16130094	lysP	b2156	-	COG0833E	lysine transporter	YES
	CTGGCAAGGAGCTGGCG	0.580882	0.814433	-	4220379	4220396	gi|49175990|ref|NC_000913.2| Escherichia coli str. K-12 substr. MG1655 chromosome, complete genome	NC_000913	A	<<	-133	4218324	16131843	arpA	b4017	-	-	ankyrin repeat protein	YES
	CTGGAAGATGAATTGCT	0.580882	0.814433	+	4409442	4409459	gi|49175990|ref|NC_000913.2| Escherichia coli str. K-12 substr. MG1655 chromosome, complete genome	NC_000913	A	>>	-134	4409325	16132005	yjfK	b4183	-	-	conserved protein, DUF2491 family	YES
	GTGGCAAATATGTTGCG	0.580882	0.814433	-	1811553	1811570	gi|49175990|ref|NC_000913.2| Escherichia coli str. K-12 substr. MG1655 chromosome, complete genome	NC_000913	A	<<	-136	1811445	145698276	cedA	b1731	-	-	cell division modulator	YES
	ATGGCACAGTGGCTGCA	0.610294	0.85567	-	2960311	2960328	gi|49175990|ref|NC_000913.2| Escherichia coli str. K-12 substr. MG1655 chromosome, complete genome	NC_000913	A	<<	-141	2957082	16130726	recC	b2822	-	COG1330L	exonuclease V (RecBCD complex), gamma chain	YES
Zhao et al. 2	GTGGCGCTTAAATTGCT	0.588235	0.824742	-	2276120	2276137	gi|49175990|ref|NC_000913.2| Escherichia coli str. K-12 substr. MG1655 chromosome, complete genome	NC_000913	A	<<	-141	2275915	16130119	yejG	b2181	-	-	predicted protein	YES
	TTGGCGCGGAAATTGTT	0.595588	0.835052	-	4455748	4455765	gi|49175990|ref|NC_000913.2| Escherichia coli str. K-12 substr. MG1655 chromosome, complete genome	NC_000913	A	<<	-142	4455337	16132056	yjgA	b4234	-	COG3028S	conserved protein, ribosome-associated	YES
	CTGGCGTGGTTCTTCCT	0.573529	0.804124	+	2511190	2511207	gi|49175990|ref|NC_000913.2| Escherichia coli str. K-12 substr. MG1655 chromosome, complete genome	NC_000913	A	>>	-143	2511064	16130325	nupC	b2393	-	COG1972F	nucleoside (except guanosine) transporter	YES
	TTGCCACGCGAGTGGCT	0.588235	0.824742	-	858141	858158	gi|49175990|ref|NC_000913.2| Escherichia coli str. K-12 substr. MG1655 chromosome, complete genome	NC_000913	A	<<	-145	857019	16128789	ybiU	b0821	-	-	predicted protein	YES
	CTGGCAGGCCGATCGCG	0.580882	0.814433	+	1490622	1490639	gi|49175990|ref|NC_000913.2| Escherichia coli str. K-12 substr. MG1655 chromosome, complete genome	NC_000913	A	>>	-145	1490494	16129380	trg	b1421	-	COG0840NT	methyl-accepting chemotaxis protein III, ribose and galactose sensor receptor	YES
	GTGGCAAAAGAGTTGCA	0.610294	0.85567	-	3272784	3272801	gi|49175990|ref|NC_000913.2| Escherichia coli str. K-12 substr. MG1655 chromosome, complete genome	NC_000913	A	<<	-147	3271595	16131019	garP	b3127	-	COG2271G	predicted (D)-galactarate transporter	YES
	CTGGCAAAAGAGATGCT	0.595588	0.835052	-	3810437	3810454	gi|49175990|ref|NC_000913.2| Escherichia coli str. K-12 substr. MG1655 chromosome, complete genome	NC_000913	A	<<	-147	3809914	162135914	yicR	b3638	-	COG2003L	conserved protein, UPF0758 family; not radC	YES
Zhao et al. 2	CTGGCGCGGTAATGGCC	0.573529	0.804124	+	4096800	4096817	gi|49175990|ref|NC_000913.2| Escherichia coli str. K-12 substr. MG1655 chromosome, complete genome	NC_000913	A	>>	-148	4096669	171701684	rhaR	b3906	-	COG2207K	DNA-binding transcriptional activator for rhaSR, L-rhamnose-binding	YES
	CTGGCACGTCAGGGGCA	0.580882	0.814433	-	440419	440436	gi|49175990|ref|NC_000913.2| Escherichia coli str. K-12 substr. MG1655 chromosome, complete genome	NC_000913	A	<<	-150	440325	16128407	xseB	b0422	-	COG1722L	exonuclease VII small subunit	YES
	CTGGTACGGGTAGTGCT	0.602941	0.845361	+	1940821	1940838	gi|49175990|ref|NC_000913.2| Escherichia coli str. K-12 substr. MG1655 chromosome, complete genome	NC_000913	A	>>	-152	1940686	16129811	znuC	b1858	-	COG1121P	zinc transporter subunit: ATP-binding component of ABC superfamily	YES
	CTCGCCCGGTCATTGCC	0.573529	0.804124	-	1071934	1071951	gi|49175990|ref|NC_000913.2| Escherichia coli str. K-12 substr. MG1655 chromosome, complete genome	NC_000913	A	<<	-154	1071394	90111203	rutB	b1011	-	COG1335Q	predicted enzyme, isochorismatase homolog	YES
	CTGGCGTGGTCGTTGTT	0.573529	0.804124	-	1608552	1608569	gi|49175990|ref|NC_000913.2| Escherichia coli str. K-12 substr. MG1655 chromosome, complete genome	NC_000913	A	<<	-154	1607253	49176119	uxaB	b1521	-	COG0246G	altronate oxidoreductase, NAD-dependent	YES
Zhao et al. 2	ATGGCACATCCGTTGCT	0.654412	0.917526	+	559059	559076	gi|49175990|ref|NC_000913.2| Escherichia coli str. K-12 substr. MG1655 chromosome, complete genome	NC_000913	A	>>	-156	558920	16128516	sfmD	b0532	-	COG3188NU	predicted outer membrane export usher protein	YES
	GTGCCACGGGGATGGCT	0.580882	0.814433	-	395356	395373	gi|49175990|ref|NC_000913.2| Escherichia coli str. K-12 substr. MG1655 chromosome, complete genome	NC_000913	A	<<	-157	394354	16128361	ampH	b0376	-	COG1680V	penicillin-binding protein	YES
	CTGGCAGGATTATCGCG	0.580882	0.814433	+	2602009	2602026	gi|49175990|ref|NC_000913.2| Escherichia coli str. K-12 substr. MG1655 chromosome, complete genome	NC_000913	A	>>	-157	2601869	90111445	hyfC	b2483	-	COG0650C	hydrogenase 4, membrane subunit	YES
	CTGGCAACAACGCTGCT	0.580882	0.814433	-	3204121	3204138	gi|49175990|ref|NC_000913.2| Escherichia coli str. K-12 substr. MG1655 chromosome, complete genome	NC_000913	A	<<	-159	3203346	16130956	ttdR	b3060	-	COG0583K	transcriptional activator of ttdABT	YES
	CAGGCACAACGCTTTCT	0.580882	0.814433	-	3431425	3431442	gi|49175990|ref|NC_000913.2| Escherichia coli str. K-12 substr. MG1655 chromosome, complete genome	NC_000913	A	<<	-159	3430458	49176336	smf	b4473	-	COG0758LU	conserved protein	YES
	CCGGTACGGCCTTTGCT	0.610294	0.85567	-	3386052	3386069	gi|49175990|ref|NC_000913.2| Escherichia coli str. K-12 substr. MG1655 chromosome, complete genome	NC_000913	A	<<	-160	3384243	16131130	aaeB	b3240	-	COG1289S	p-hydroxybenzoic acid efflux system component	YES
	CTGGCACACCTTCTGCT	0.647059	0.907216	-	3728629	3728646	gi|49175990|ref|NC_000913.2| Escherichia coli str. K-12 substr. MG1655 chromosome, complete genome	NC_000913	A	<<	-161	3727466	16131436	xylA	b3565	-	COG2115G	D-xylose isomerase	YES
	CAGGCACGTCAGTCGCT	0.602941	0.845361	-	4468776	4468793	gi|49175990|ref|NC_000913.2| Escherichia coli str. K-12 substr. MG1655 chromosome, complete genome	NC_000913	A	<<	-162	4468550	90111711	yjgF	b4243	-	COG0251J	conserved protein, UPF0131 family	YES
	TTGGCGCGGGGATTGTT	0.595588	0.835052	-	3255871	3255888	gi|49175990|ref|NC_000913.2| Escherichia coli str. K-12 substr. MG1655 chromosome, complete genome	NC_000913	A	<<	-163	3254701	145698312	yhaO	b3110	-	COG0814E	predicted transporter	YES
	TTGGCATGACCTTTGTG	0.573529	0.804124	+	4451754	4451771	gi|49175990|ref|NC_000913.2| Escherichia coli str. K-12 substr. MG1655 chromosome, complete genome	NC_000913	A	>>	-165	4451606	90111710	yjfF	b4231	-	COG1172G	predicted sugar transporter subunit: membrane component of ABC superfamily	YES
	TTGGCGCGATTGTAGCT	0.595588	0.835052	+	3742502	3742519	gi|49175990|ref|NC_000913.2| Escherichia coli str. K-12 substr. MG1655 chromosome, complete genome	NC_000913	A	>>	-168	3742351	16131448	yiaM	b3577	-	COG3090G	L-dehydroascorbate transporter, TRAP permease small subunit for TRAP (TRipartite ATP-independent Periplasmic) family transporter YiaMNO	YES
	CTGGCTCATTTCTGGCT	0.580882	0.814433	-	2214332	2214349	gi|49175990|ref|NC_000913.2| Escherichia coli str. K-12 substr. MG1655 chromosome, complete genome	NC_000913	A	<<	-168	2213767	16130066	yehW	b2128	-	COG1174E	predicted transporter subunit: membrane component of ABC superfamily	YES
	ATGGGACGCATTTTGCA	0.602941	0.845361	+	1549515	1549532	gi|49175990|ref|NC_000913.2| Escherichia coli str. K-12 substr. MG1655 chromosome, complete genome	NC_000913	A	>>	-170	1549362	16129435	fdnI	b1476	-	COG2864C	formate dehydrogenase-N, cytochrome B556 (gamma) subunit, nitrate-inducible	YES
	CTGGCGCGAATTCTGCA	0.595588	0.835052	-	4079714	4079731	gi|49175990|ref|NC_000913.2| Escherichia coli str. K-12 substr. MG1655 chromosome, complete genome	NC_000913	A	<<	-171	4079248	16131732	fdoI	b3892	-	COG2864C	formate dehydrogenase-O, cytochrome b556 subunit	YES
	CAGGCACAAAAATTCCT	0.580882	0.814433	-	832004	832021	gi|49175990|ref|NC_000913.2| Escherichia coli str. K-12 substr. MG1655 chromosome, complete genome	NC_000913	A	<<	-171	831691	16128766	ybiA	b0798	-	COG3236S	conserved protein, DUF1768 family	YES
	CTGGCACGCCGCTGGAA	0.580882	0.814433	-	1990672	1990689	gi|49175990|ref|NC_000913.2| Escherichia coli str. K-12 substr. MG1655 chromosome, complete genome	NC_000913	A	<<	-171	1990293	16129859	pgsA	b1912	-	COG0558I	phosphatidylglycerophosphate synthetase	YES
	CTGGCATTGCCAGTGCT	0.595588	0.835052	+	3301627	3301644	gi|49175990|ref|NC_000913.2| Escherichia coli str. K-12 substr. MG1655 chromosome, complete genome	NC_000913	A	>>	-174	3301470	16131052	yhbW	b3160	-	COG2141C	predicted enzyme	YES
	ATGGCACCAATATTACT	0.580882	0.814433	-	1255002	1255019	gi|49175990|ref|NC_000913.2| Escherichia coli str. K-12 substr. MG1655 chromosome, complete genome	NC_000913	A	<<	-175	1252308	16129165	ycgV	b1202	-	COG3468MU	predicted adhesin	YES
	ATGGCGAGCTGATTGCT	0.580882	0.814433	+	3521053	3521070	gi|49175990|ref|NC_000913.2| Escherichia coli str. K-12 substr. MG1655 chromosome, complete genome	NC_000913	A	>>	-177	3520893	162135911	mrcA	b3396	-	COG5009M	fused penicillin-binding protein 1a: murein transglycosylase/murein transpeptidase	YES
	GTGGCACGTGTTGCGCT	0.580882	0.814433	-	3880169	3880186	gi|49175990|ref|NC_000913.2| Escherichia coli str. K-12 substr. MG1655 chromosome, complete genome	NC_000913	A	<<	-177	3879244	16131569	dnaN	b3701	-	COG0592L	DNA polymerase III, beta subunit	YES
	CTGGCACGGCGGTAGAT	0.602941	0.845361	-	4577687	4577704	gi|49175990|ref|NC_000913.2| Escherichia coli str. K-12 substr. MG1655 chromosome, complete genome	NC_000913	A	<<	-178	4577522	145698346	symE	b4347	-	-	toxic peptide regulated by antisense sRNA symR	YES
	TTGCCACGAATTTTCCT	0.580882	0.814433	-	1415234	1415251	gi|49175990|ref|NC_000913.2| Escherichia coli str. K-12 substr. MG1655 chromosome, complete genome	NC_000913	A	<<	-178	1412810	16129311	recE	b1350	-	-	Rac prophage; exonuclease VIII, 5' -> 3' specific dsDNA exonuclease	YES
	TCGGCAATGGTATTGCT	0.580882	0.814433	-	2261341	2261358	gi|49175990|ref|NC_000913.2| Escherichia coli str. K-12 substr. MG1655 chromosome, complete genome	NC_000913	A	<<	-178	2260387	16130107	fruB	b2169	-	COG4668G	fused fructose-specific PTS enzymes: IIA component/HPr component	YES
	TTGGCCCGTTCGTGGCT	0.595588	0.835052	+	738387	738404	gi|49175990|ref|NC_000913.2| Escherichia coli str. K-12 substr. MG1655 chromosome, complete genome	NC_000913	A	>>	-180	738224	16128682	ybgA	b0707	-	COG3272S	conserved protein, DUF1722 family	YES
	GAGGCACAGCATCTGCT	0.580882	0.814433	-	3213317	3213334	gi|49175990|ref|NC_000913.2| Escherichia coli str. K-12 substr. MG1655 chromosome, complete genome	NC_000913	A	<<	-180	3212989	16130964	mug	b3068	-	COG3663L	G/U mismatch-specific DNA glycosylase	YES
	CTGGCAGGCGCATTGAT	0.602941	0.845361	+	3151750	3151767	gi|49175990|ref|NC_000913.2| Escherichia coli str. K-12 substr. MG1655 chromosome, complete genome	NC_000913	A	>>	-182	3151585	16130907	yghB	b3009	-	COG0586S	required, with yqjA, for membrane integrity; inner membrane protein	YES
	CTGGTACGATAACTGCT	0.602941	0.845361	-	3897236	3897253	gi|49175990|ref|NC_000913.2| Escherichia coli str. K-12 substr. MG1655 chromosome, complete genome	NC_000913	A	<<	-182	3896694	49176397	yieK	b3718	-	COG0363G	predicted 6-phosphogluconolactonase	YES
	CTGGCATGCACGTTTCG	0.580882	0.814433	+	655947	655964	gi|49175990|ref|NC_000913.2| Escherichia coli str. K-12 substr. MG1655 chromosome, complete genome	NC_000913	A	>>	-184	655780	16128605	pagP	b0622	-	-	palmitoyl transferase for Lipid A	YES
	TCGGCAATATGATTGCT	0.573529	0.804124	-	2449424	2449441	gi|49175990|ref|NC_000913.2| Escherichia coli str. K-12 substr. MG1655 chromosome, complete genome	NC_000913	A	<<	-184	2449094	16130270	yfcR	b2335	-	COG3539NU	predicted fimbrial-like adhesin protein	YES
	CTGTTACGCGCATTGCA	0.573529	0.804124	+	119449	119466	gi|49175990|ref|NC_000913.2| Escherichia coli str. K-12 substr. MG1655 chromosome, complete genome	NC_000913	A	>>	-185	119281	16128104	ampE	b0111	-	COG3725V	predicted inner membrane protein	YES
	TTGGCAGAACCGATGCA	0.573529	0.804124	-	3430302	3430319	gi|49175990|ref|NC_000913.2| Escherichia coli str. K-12 substr. MG1655 chromosome, complete genome	NC_000913	A	<<	-186	3430013	16131165	smg	b3284	-	COG2922S	conserved protein	YES
	GTGGCAAAGTGGTTGCG	0.595588	0.835052	-	1888365	1888382	gi|49175990|ref|NC_000913.2| Escherichia coli str. K-12 substr. MG1655 chromosome, complete genome	NC_000913	A	<<	-193	1887975	16129760	yeaY	b1806	-	COG3065M	RpoE-regulated lipoprotein	YES
	TTGGCATGGCGCTTGAG	0.580882	0.814433	-	4501263	4501280	gi|49175990|ref|NC_000913.2| Escherichia coli str. K-12 substr. MG1655 chromosome, complete genome	NC_000913	A	<<	-193	4500126	16132099	insG	b4278	-	COG3385L	IS4 transposase	YES
	GTGGCACCGTATCTGCA	0.595588	0.835052	-	3921510	3921527	gi|49175990|ref|NC_000913.2| Escherichia coli str. K-12 substr. MG1655 chromosome, complete genome	NC_000913	A	<<	-195	3921080	16131608	rsmG	b3740	-	COG0357M	16S rRNA m(7)G527 methyltransferase, SAM-dependent; glucose-inhibited cell-division protein	YES
	CTGGCGGGACGTTTGCG	0.573529	0.804124	-	1022913	1022930	gi|49175990|ref|NC_000913.2| Escherichia coli str. K-12 substr. MG1655 chromosome, complete genome	NC_000913	A	<<	-195	1020953	90111194	yccS	b0960	-	COG1289S	inner membrane protein	YES
	CTGGCACATGACTTGCC	0.647059	0.907216	-	4254293	4254310	gi|49175990|ref|NC_000913.2| Escherichia coli str. K-12 substr. MG1655 chromosome, complete genome	NC_000913	A	<<	-198	4252066	90111678	plsB	b4041	-	COG2937I	glycerol-3-phosphate O-acyltransferase	YES
	TTGGCACCGGCTTTGCC	0.632353	0.886598	-	3141989	3142006	gi|49175990|ref|NC_000913.2| Escherichia coli str. K-12 substr. MG1655 chromosome, complete genome	NC_000913	A	<<	-199	3141008	16130895	hybB	b2995	-	COG5557C	predicted hydrogenase 2 cytochrome b type component	YES
	CTGCCATGCAGGTTGCT	0.617647	0.865979	-	4364599	4364616	gi|49175990|ref|NC_000913.2| Escherichia coli str. K-12 substr. MG1655 chromosome, complete genome	NC_000913	A	<<	-199	4363495	16131963	dcuA	b4138	-	COG2704R	C4-dicarboxylate antiporter	YES
	CTGGAACAGGATTTGGT	0.580882	0.814433	-	2348834	2348851	gi|49175990|ref|NC_000913.2| Escherichia coli str. K-12 substr. MG1655 chromosome, complete genome	NC_000913	A	<<	-201	2347957	16130174	glpQ	b2239	-	COG0584C	periplasmic glycerophosphodiester phosphodiesterase	YES
	TTGGCACTGCCACTGCG	0.588235	0.824742	-	2435673	2435690	gi|49175990|ref|NC_000913.2| Escherichia coli str. K-12 substr. MG1655 chromosome, complete genome	NC_000913	A	<<	-202	2434737	16130255	pdxB	b2320	-	COG0111HE	erythronate-4-phosphate dehydrogenase	YES
	CTGGCAGGCGTATTTCT	0.602941	0.845361	+	2072989	2073006	gi|49175990|ref|NC_000913.2| Escherichia coli str. K-12 substr. MG1655 chromosome, complete genome	NC_000913	A	>>	-203	2072803	90111368	yeeR	b2001	-	-	CP4-44 prophage; predicted membrane protein	YES
	TTGGCACGTTGGTTGTT	0.632353	0.886598	-	2359233	2359250	gi|49175990|ref|NC_000913.2| Escherichia coli str. K-12 substr. MG1655 chromosome, complete genome	NC_000913	A	<<	-205	2358231	226524733	rhmD	b2247	-	COG4948MR	L-rhamnonate dehydratase	YES
	CTGGCCCGTGGTTTTCT	0.595588	0.835052	-	3012875	3012892	gi|49175990|ref|NC_000913.2| Escherichia coli str. K-12 substr. MG1655 chromosome, complete genome	NC_000913	A	<<	-206	3012309	90111505	yqeC	b2876	-	COG0285H	conserved protein	YES
	CTGGCACAGGCACTGCG	0.617647	0.865979	-	3053261	3053278	gi|49175990|ref|NC_000913.2| Escherichia coli str. K-12 substr. MG1655 chromosome, complete genome	NC_000913	A	<<	-207	3052888	90111511	ygfB	b2909	-	COG3079S	conserved protein, UPF0149 family	YES
	TTGGCATTAAGGTTGTT	0.573529	0.804124	+	2608918	2608935	gi|49175990|ref|NC_000913.2| Escherichia coli str. K-12 substr. MG1655 chromosome, complete genome	NC_000913	A	>>	-207	2608728	16130414	hyfI	b2489	-	COG3260C	hydrogenase 4, Fe-S subunit	YES
	TTGGCCCGACGCTTGAA	0.580882	0.814433	-	3394074	3394091	gi|49175990|ref|NC_000913.2| Escherichia coli str. K-12 substr. MG1655 chromosome, complete genome	NC_000913	A	<<	-208	3390480	49176330	yhdP	b4472	-	COG3164S	conserved membrane protein, predicted transporter	YES
	TTGGCACCGCCATTACC	0.573529	0.804124	+	891383	891400	gi|49175990|ref|NC_000913.2| Escherichia coli str. K-12 substr. MG1655 chromosome, complete genome	NC_000913	A	>>	-210	891190	16128820	rimK	b0852	-	COG0189HJ	ribosomal protein S6 modification protein	YES
	CTGGGATGCGGATCGCT	0.573529	0.804124	-	2654170	2654187	gi|49175990|ref|NC_000913.2| Escherichia coli str. K-12 substr. MG1655 chromosome, complete genome	NC_000913	A	<<	-212	2653097	90111453	pepB	b2523	-	COG0260E	aminopeptidase B	YES
	GCGGCACTGGTATTGCT	0.610294	0.85567	-	3911479	3911496	gi|49175990|ref|NC_000913.2| Escherichia coli str. K-12 substr. MG1655 chromosome, complete genome	NC_000913	A	<<	-214	3909862	16131597	glmS	b3729	-	COG0449M	L-glutamine:D-fructose-6-phosphate aminotransferase	YES
	CTGGCAGGATGTTTACA	0.588235	0.824742	-	3166353	3166370	gi|49175990|ref|NC_000913.2| Escherichia coli str. K-12 substr. MG1655 chromosome, complete genome	NC_000913	A	<<	-215	3166270	16130918	mqsR	b3022	-	-	GCU-specific mRNA interferase toxin of the MqsR-MqsA toxin-antitoxin system and biofilm/motility regulator	YES
	TTGGCCTGGTGGTTGAT	0.573529	0.804124	+	176809	176826	gi|49175990|ref|NC_000913.2| Escherichia coli str. K-12 substr. MG1655 chromosome, complete genome	NC_000913	A	>>	-216	176610	16128149	erpA	b0156	-	COG0316S	iron-sulfur cluster insertion protein	YES
	GCGGCGCACTCTTTGCT	0.573529	0.804124	+	772467	772484	gi|49175990|ref|NC_000913.2| Escherichia coli str. K-12 substr. MG1655 chromosome, complete genome	NC_000913	A	>>	-219	772265	16128709	cydB	b0734	-	COG1294C	cytochrome d terminal oxidase, subunit II	YES
	CTGGCGGAAAAATTGCT	0.595588	0.835052	-	3508778	3508795	gi|49175990|ref|NC_000913.2| Escherichia coli str. K-12 substr. MG1655 chromosome, complete genome	NC_000913	A	<<	-222	3507835	16131259	yhfX	b3381	-	COG3457E	predicted amino acid racemase	YES
	CTTGCACAATTGTTGCA	0.617647	0.865979	-	2706553	2706570	gi|49175990|ref|NC_000913.2| Escherichia coli str. K-12 substr. MG1655 chromosome, complete genome	NC_000913	A	<<	-225	2705820	16130496	rseB	b2571	-	COG3026T	anti-sigma E factor, binds RseA	YES
	CTGGCACCTCACCTGCG	0.580882	0.814433	-	1723433	1723450	gi|49175990|ref|NC_000913.2| Escherichia coli str. K-12 substr. MG1655 chromosome, complete genome	NC_000913	A	<<	-225	1722760	49176131	ydhF	b1647	-	COG4989R	predicted oxidoreductase	YES
	TTGGCCTGGTCATTGAT	0.573529	0.804124	+	2603041	2603058	gi|49175990|ref|NC_000913.2| Escherichia coli str. K-12 substr. MG1655 chromosome, complete genome	NC_000913	A	>>	-225	2602833	16130409	hyfD	b2484	-	COG1009CP	hydrogenase 4, membrane subunit	YES
	TTGGCACGATACTGGGA	0.573529	0.804124	+	2476083	2476100	gi|49175990|ref|NC_000913.2| Escherichia coli str. K-12 substr. MG1655 chromosome, complete genome	NC_000913	A	>>	-231	2475869	16130297	dsdX	b2365	-	COG2610GE	D-serine permease	YES
	CTCGCCTGGAAATTGCT	0.580882	0.814433	-	1888326	1888343	gi|49175990|ref|NC_000913.2| Escherichia coli str. K-12 substr. MG1655 chromosome, complete genome	NC_000913	A	<<	-232	1887975	16129760	yeaY	b1806	-	COG3065M	RpoE-regulated lipoprotein	YES
	CTGGGCTGGGTATTGCT	0.580882	0.814433	+	3405848	3405865	gi|49175990|ref|NC_000913.2| Escherichia coli str. K-12 substr. MG1655 chromosome, complete genome	NC_000913	A	>>	-236	3405629	90111565	panF	b3258	-	COG4145H	pantothenate:sodium symporter	YES
	TTGACACCGCTGTTGCT	0.610294	0.85567	-	952541	952558	gi|49175990|ref|NC_000913.2| Escherichia coli str. K-12 substr. MG1655 chromosome, complete genome	NC_000913	A	<<	-238	950495	16128870	pflB	b0903	-	COG1882C	pyruvate formate lyase I	YES
	TTGGCACTGAAGCAGCT	0.573529	0.804124	+	1216774	1216791	gi|49175990|ref|NC_000913.2| Escherichia coli str. K-12 substr. MG1655 chromosome, complete genome	NC_000913	A	>>	-240	1216551	90111225	ycgG	b1168	-	COG2200T	predicted cyclic-di-GMP phosphodiesterase	YES
	CTGGCGCGATATTTTCT	0.595588	0.835052	+	331819	331836	gi|49175990|ref|NC_000913.2| Escherichia coli str. K-12 substr. MG1655 chromosome, complete genome	NC_000913	A	>>	-241	331595	16128300	yahA	b0315	-	COG2200T	c-di-GMP-specific phosphodiesterase	YES
	GCGGCACTGCGGTTGCC	0.573529	0.804124	-	1913910	1913927	gi|49175990|ref|NC_000913.2| Escherichia coli str. K-12 substr. MG1655 chromosome, complete genome	NC_000913	A	<<	-244	1913655	171701682	yebR	b1832	-	COG1956T	free methionine-(R)-sulfoxide reductase	YES
	CAGGCACAACGTTTTCT	0.580882	0.814433	-	2378418	2378435	gi|49175990|ref|NC_000913.2| Escherichia coli str. K-12 substr. MG1655 chromosome, complete genome	NC_000913	A	<<	-249	2377370	90111411	menF	b2265	-	COG1169HQ	isochorismate synthase 2	YES
	ATGGCCCGATTGTTGAT	0.573529	0.804124	+	4616484	4616501	gi|49175990|ref|NC_000913.2| Escherichia coli str. K-12 substr. MG1655 chromosome, complete genome	NC_000913	A	>>	-249	4616252	16132199	deoA	b4382	-	COG0213F	thymidine phosphorylase	YES
	CAGGCACGGATGCTGCT	0.617647	0.865979	-	2099044	2099061	gi|49175990|ref|NC_000913.2| Escherichia coli str. K-12 substr. MG1655 chromosome, complete genome	NC_000913	A	<<	-250	2097886	16129970	gnd	b2029	-	COG0362G	6-phosphogluconate dehydrogenase, decarboxylating	YES
	TTGCCACAGATATTGTT	0.573529	0.804124	-	1743903	1743920	gi|49175990|ref|NC_000913.2| Escherichia coli str. K-12 substr. MG1655 chromosome, complete genome	NC_000913	A	<<	-250	1742895	16129622	ydhQ	b1664	-	COG3468MU	conserved protein	YES
	TTGGGACGTTATTTGCC	0.595588	0.835052	+	371574	371591	gi|49175990|ref|NC_000913.2| Escherichia coli str. K-12 substr. MG1655 chromosome, complete genome	NC_000913	A	>>	-252	371339	90111116	mhpD	b0350	-	COG3971Q	2-keto-4-pentenoate hydratase	YES
	CCGGCACGCTGTTTGAA	0.588235	0.824742	+	355630	355647	gi|49175990|ref|NC_000913.2| Escherichia coli str. K-12 substr. MG1655 chromosome, complete genome	NC_000913	A	>>	-252	355395	16128322	codA	b0337	-	COG0402FR	cytosine deaminase	YES
	CCGGCACGGCGGTGGCA	0.602941	0.845361	-	2377030	2377047	gi|49175990|ref|NC_000913.2| Escherichia coli str. K-12 substr. MG1655 chromosome, complete genome	NC_000913	A	<<	-253	2375611	16130199	menD	b2264	-	COG1165H	bifunctional 2-oxoglutarate decarboxylase/ SHCHC synthase	YES
	CTGGCATGACACCTGGT	0.573529	0.804124	+	3696473	3696490	gi|49175990|ref|NC_000913.2| Escherichia coli str. K-12 substr. MG1655 chromosome, complete genome	NC_000913	A	>>	-253	3696237	16131410	bcsG	b3538	-	-	inner membrane protein, predicted endoglucanase, DUF3260 family	YES
	CTGACAGGCTTATTGCT	0.602941	0.845361	+	1707403	1707420	gi|49175990|ref|NC_000913.2| Escherichia coli str. K-12 substr. MG1655 chromosome, complete genome	NC_000913	A	>>	-254	1707166	16129588	rsxD	b1630	-	COG4658C	electron transport complex protein required for the reduction of SoxR; predicted membrane protein	YES
	CTGGCACATTTGCTGGT	0.580882	0.814433	+	3088014	3088031	gi|49175990|ref|NC_000913.2| Escherichia coli str. K-12 substr. MG1655 chromosome, complete genome	NC_000913	A	>>	-254	3087777	16130845	yggI	b2944	-	COG3091S	conserved protein	YES
	CTGGCACCAACGTTGAA	0.595588	0.835052	-	178900	178917	gi|49175990|ref|NC_000913.2| Escherichia coli str. K-12 substr. MG1655 chromosome, complete genome	NC_000913	A	<<	-255	178455	16128152	mtn	b0159	-	COG0775F	5'-methylthioadenosine/S-adenosylhomocysteine nucleosidase	YES
	CTGGAAGGGCATTTGCG	0.573529	0.804124	-	3383898	3383915	gi|49175990|ref|NC_000913.2| Escherichia coli str. K-12 substr. MG1655 chromosome, complete genome	NC_000913	A	<<	-255	3383879	16131129	yhcO	b3239	-	COG2732K	predicted barnase inhibitor	YES
	CTGGCACGCCAGTTGAC	0.610294	0.85567	+	3344435	3344452	gi|49175990|ref|NC_000913.2| Escherichia coli str. K-12 substr. MG1655 chromosome, complete genome	NC_000913	A	>>	-257	3344195	16131093	hpf	b3203	-	COG1544J	ribosome hibernation promoting factor HPF; stabilizes 70S dimers (100S)	YES
	GTGGCGCTGGCGTTGCA	0.588235	0.824742	-	4521861	4521878	gi|49175990|ref|NC_000913.2| Escherichia coli str. K-12 substr. MG1655 chromosome, complete genome	NC_000913	A	<<	-258	4520150	16132118	yjhG	b4297	-	COG0129EG	KpLE2 phage-like element; predicted dehydratase	YES
	CTGAAACGCCTGTTGCA	0.573529	0.804124	-	2123514	2123531	gi|49175990|ref|NC_000913.2| Escherichia coli str. K-12 substr. MG1655 chromosome, complete genome	NC_000913	A	<<	-258	2122547	16129990	wcaI	b2050	-	COG0438M	predicted glycosyl transferase	YES
	ATGGCAAGAAGATTGGT	0.573529	0.804124	+	2984110	2984127	gi|49175990|ref|NC_000913.2| Escherichia coli str. K-12 substr. MG1655 chromosome, complete genome	NC_000913	A	>>	-258	2983869	16130749	yqeG	b2845	-	COG0814E	predicted transporter	YES
	GTGGCGTGACCTTTGCT	0.602941	0.845361	-	3450051	3450068	gi|49175990|ref|NC_000913.2| Escherichia coli str. K-12 substr. MG1655 chromosome, complete genome	NC_000913	A	<<	-259	3449703	16131198	rplD	b3319	-	COG0088J	50S ribosomal subunit protein L4	YES
	CTGGCGCAACGTCTGCT	0.595588	0.835052	+	2436218	2436235	gi|49175990|ref|NC_000913.2| Escherichia coli str. K-12 substr. MG1655 chromosome, complete genome	NC_000913	A	>>	-263	2435972	16130256	flk	b2321	-	-	predicted flagella assembly protein	YES
	CTGCCGCAACCGTTGCT	0.580882	0.814433	-	2372754	2372771	gi|49175990|ref|NC_000913.2| Escherichia coli str. K-12 substr. MG1655 chromosome, complete genome	NC_000913	A	<<	-273	2371670	16130195	menE	b2260	-	COG0318IQ	o-succinylbenzoate-CoA ligase	YES
	CTGCCATGGCCGATGCT	0.573529	0.804124	-	2661074	2661091	gi|49175990|ref|NC_000913.2| Escherichia coli str. K-12 substr. MG1655 chromosome, complete genome	NC_000913	A	<<	-273	2660605	16130457	trmJ	b2532	-	COG0565J	tRNA mC32/mU32 methyltransferase, SAM-dependent	YES
	CTGGCACAACGTTTACC	0.595588	0.835052	+	497537	497554	gi|49175990|ref|NC_000913.2| Escherichia coli str. K-12 substr. MG1655 chromosome, complete genome	NC_000913	A	>>	-275	497279	16128459	hemH	b0475	-	COG0276H	ferrochelatase	YES
	GTGGCAGGTGAATTGCG	0.595588	0.835052	+	1407793	1407810	gi|49175990|ref|NC_000913.2| Escherichia coli str. K-12 substr. MG1655 chromosome, complete genome	NC_000913	A	>>	-275	1407535	16129304	dbpA	b1343	-	COG0513LKJ	ATP-dependent RNA helicase, specific for 23S rRNA	YES
	CTGGCATTCTTCTTCCT	0.580882	0.814433	+	2511322	2511339	gi|49175990|ref|NC_000913.2| Escherichia coli str. K-12 substr. MG1655 chromosome, complete genome	NC_000913	A	>>	-275	2511064	16130325	nupC	b2393	-	COG1972F	nucleoside (except guanosine) transporter	YES
	CTGGCGCGACCTTCGCT	0.610294	0.85567	+	1007326	1007343	gi|49175990|ref|NC_000913.2| Escherichia coli str. K-12 substr. MG1655 chromosome, complete genome	NC_000913	A	>>	-276	1007067	16128915	rlmL	b0948	-	COG0116L	23S rRNA mG2445 methyltransferase, SAM-dependent	YES
	CTGTCACGGCTGGTGCA	0.588235	0.824742	-	3350773	3350790	gi|49175990|ref|NC_000913.2| Escherichia coli str. K-12 substr. MG1655 chromosome, complete genome	NC_000913	A	<<	-276	3348711	49176326	arcB	b3210	-	COG0642T	aerobic respiration control sensor histidine protein kinase, cognate to two-component response regulators ArcA and RssB	YES
	CTGGCACGCCAACTGGT	0.602941	0.845361	-	3298503	3298520	gi|49175990|ref|NC_000913.2| Escherichia coli str. K-12 substr. MG1655 chromosome, complete genome	NC_000913	A	<<	-279	3298277	16131048	yhbS	b3156	-	COG3153R	predicted acyltransferase with acyl-CoA N-acyltransferase domain	YES
	CTGGCACAGCGTCTGGT	0.595588	0.835052	-	3180152	3180169	gi|49175990|ref|NC_000913.2| Escherichia coli str. K-12 substr. MG1655 chromosome, complete genome	NC_000913	A	<<	-279	3179641	226524747	ygiD	b3039	-	COG3384S	predicted dioxygenase, LigB family	YES
	TTGGCACGCAAATTGAT	0.639706	0.896907	-	1790477	1790494	gi|49175990|ref|NC_000913.2| Escherichia coli str. K-12 substr. MG1655 chromosome, complete genome	NC_000913	A	<<	-280	1790291	16129664	nlpC	b1708	-	COG0791M	predicted peptidase, C40 clan, lipoprotein	YES
	ATGGCACGGAAGTCGAT	0.580882	0.814433	-	1762132	1762149	gi|49175990|ref|NC_000913.2| Escherichia coli str. K-12 substr. MG1655 chromosome, complete genome	NC_000913	A	<<	-280	1762042	16129640	sufA	b1684	-	COG0316S	Fe-S cluster assembly protein	YES
	TGGGCACCATGATTGCC	0.573529	0.804124	+	877734	877751	gi|49175990|ref|NC_000913.2| Escherichia coli str. K-12 substr. MG1655 chromosome, complete genome	NC_000913	A	>>	-280	877471	16128804	bssR	b0836	-	-	repressor of biofilm formation by indole transport regulation	YES
	CTGGTACTGGCGTTGCT	0.617647	0.865979	+	639243	639260	gi|49175990|ref|NC_000913.2| Escherichia coli str. K-12 substr. MG1655 chromosome, complete genome	NC_000913	A	>>	-284	638976	90111152	ahpF	b0606	-	COG3634O	alkyl hydroperoxide reductase, F52a subunit, FAD/NAD(P)-binding	YES
	GTGGCAGAACGGTTGCA	0.610294	0.85567	-	2182255	2182272	gi|49175990|ref|NC_000913.2| Escherichia coli str. K-12 substr. MG1655 chromosome, complete genome	NC_000913	A	<<	-285	2181738	16130041	thiD	b2103	-	COG0351H	bifunctional hydroxy-methylpyrimidine kinase/ hydroxy-phosphomethylpyrimidine kinase	YES
	CTGGCAACGCGTCTGCA	0.573529	0.804124	-	1344482	1344499	gi|49175990|ref|NC_000913.2| Escherichia coli str. K-12 substr. MG1655 chromosome, complete genome	NC_000913	A	<<	-286	1342781	16129246	gmr	b1285	-	COG5001T	cyclic-di-GMP phosphodiesterase; csgD regulator; modulator of Rnase II stability	YES
	CTGGCACTGTTTTTGAC	0.580882	0.814433	+	2020166	2020183	gi|49175990|ref|NC_000913.2| Escherichia coli str. K-12 substr. MG1655 chromosome, complete genome	NC_000913	A	>>	-290	2019893	16129895	fliP	b1948	-	COG1338NU	flagellar biosynthesis protein	YES
	CTGGGGCAGGCGTTGCT	0.588235	0.824742	-	1316150	1316167	gi|49175990|ref|NC_000913.2| Escherichia coli str. K-12 substr. MG1655 chromosome, complete genome	NC_000913	A	<<	-291	1315246	16129222	trpB	b1261	-	COG0133E	tryptophan synthase, beta subunit	YES
	CAGGCACCGCACTGGCT	0.573529	0.804124	-	1825994	1826011	gi|49175990|ref|NC_000913.2| Escherichia coli str. K-12 substr. MG1655 chromosome, complete genome	NC_000913	A	<<	-291	1824940	16129699	astB	b1745	-	COG3724E	succinylarginine dihydrolase	YES
	TTGGCATTCCCGTCGCT	0.588235	0.824742	-	136627	136644	gi|49175990|ref|NC_000913.2| Escherichia coli str. K-12 substr. MG1655 chromosome, complete genome	NC_000913	A	<<	-292	136570	90111087	yacC	b0122	-	-	conserved protein, PulS_OutS. family	YES
	CTGGCGCACCGTTTGCT	0.639706	0.896907	+	3996282	3996299	gi|49175990|ref|NC_000913.2| Escherichia coli str. K-12 substr. MG1655 chromosome, complete genome	NC_000913	A	>>	-293	3996006	16131665	uvrD	b3813	-	COG0210L	DNA-dependent ATPase I and helicase II	YES
	CTGTCACGTCTGTTACT	0.580882	0.814433	+	3543180	3543197	gi|49175990|ref|NC_000913.2| Escherichia coli str. K-12 substr. MG1655 chromosome, complete genome	NC_000913	A	>>	-293	3542904	90111589	gntX	b3413	-	COG1040R	protein required for the utilization of DNA as a carbon source	YES
	CTGGCAGAACAATTGCC	0.610294	0.85567	-	3875196	3875213	gi|49175990|ref|NC_000913.2| Escherichia coli str. K-12 substr. MG1655 chromosome, complete genome	NC_000913	A	<<	-294	3875090	90111642	yidB	b3698	-	COG3753S	conserved protein, DUF937 family	YES
	ATGGCACGCCTGCTGCG	0.595588	0.835052	+	2900195	2900212	gi|49175990|ref|NC_000913.2| Escherichia coli str. K-12 substr. MG1655 chromosome, complete genome	NC_000913	A	>>	-294	2899918	16130683	ygcE	b2776	-	COG1070G	predicted kinase	YES
	CTGGCATTTTTGCTGCA	0.573529	0.804124	-	2674552	2674569	gi|49175990|ref|NC_000913.2| Escherichia coli str. K-12 substr. MG1655 chromosome, complete genome	NC_000913	A	<<	-297	2673849	16130471	yphD	b2546	-	COG1172G	predicted sugar transporter subunit: membrane component of ABC superfamily	YES
	TCGGCAAGAAGTTTGCG	0.573529	0.804124	+	3405909	3405926	gi|49175990|ref|NC_000913.2| Escherichia coli str. K-12 substr. MG1655 chromosome, complete genome	NC_000913	A	>>	-297	3405629	90111565	panF	b3258	-	COG4145H	pantothenate:sodium symporter	YES
	GGGGCACGCGGCTTTCT	0.573529	0.804124	-	3848454	3848471	gi|49175990|ref|NC_000913.2| Escherichia coli str. K-12 substr. MG1655 chromosome, complete genome	NC_000913	A	<<	-297	3848159	16131539	uhpA	b3669	-	COG2197TK	DNA-binding response regulator in two-component regulatory system wtih UhpB	YES
	CTGGCACGGATTTCACC	0.573529	0.804124	-	2123950	2123967	gi|49175990|ref|NC_000913.2| Escherichia coli str. K-12 substr. MG1655 chromosome, complete genome	NC_000913	A	<<	-298	2123767	90111376	gmm	b2051	-	COG1051F	GDP-mannose mannosyl hydrolase	YES
	TTGACCCGTGATTTGCA	0.573529	0.804124	+	3694763	3694780	gi|49175990|ref|NC_000913.2| Escherichia coli str. K-12 substr. MG1655 chromosome, complete genome	NC_000913	A	>>	-299	3694481	16131408	bcsE	b3536	-	-	cellulose production protein	YES
	ATGGCATTACGCTTGCC	0.573529	0.804124	-	2427961	2427978	gi|49175990|ref|NC_000913.2| Escherichia coli str. K-12 substr. MG1655 chromosome, complete genome	NC_000913	A	<<	-301	2426743	16130247	purF	b2312	-	COG0034F	amidophosphoribosyltransferase	YES
	CTGGCACATACATTGCC	0.647059	0.907216	+	235101	235118	gi|49175990|ref|NC_000913.2| Escherichia coli str. K-12 substr. MG1655 chromosome, complete genome	NC_000913	A	>>	-302	234816	90111099	yafS	b0213	-	COG2226H	predicted S-adenosyl-L-methionine-dependent methyltransferase	YES
	CGGCCACGTCCATTGCT	0.588235	0.824742	+	3000922	3000939	gi|49175990|ref|NC_000913.2| Escherichia coli str. K-12 substr. MG1655 chromosome, complete genome	NC_000913	A	>>	-303	3000636	16130769	xdhB	b2867	-	COG1319C	xanthine dehydrogenase, FAD-binding subunit	YES
Zhao et al. 2	TGGGCCTGCCCGTTGCT	0.573529	0.804124	-	4095169	4095186	gi|49175990|ref|NC_000913.2| Escherichia coli str. K-12 substr. MG1655 chromosome, complete genome	NC_000913	A	<<	-304	4094002	16131744	rhaB	b3904	-	COG1070G	rhamnulokinase	YES
	CTGGCACAGGGACGGCA	0.588235	0.824742	+	1895247	1895264	gi|49175990|ref|NC_000913.2| Escherichia coli str. K-12 substr. MG1655 chromosome, complete genome	NC_000913	A	>>	-308	1894956	16129768	sdaA	b1814	-	COG1760E	L-serine deaminase I	YES
	TTGGCCTGAAACTGGCT	0.573529	0.804124	+	4245099	4245116	gi|49175990|ref|NC_000913.2| Escherichia coli str. K-12 substr. MG1655 chromosome, complete genome	NC_000913	A	>>	-309	4244807	16131861	malK	b4035	-	COG3839G	fused maltose transport subunit, ATP-binding component of ABC superfamily/regulatory protein	YES
	TTGGCTTTATTCTTGCT	0.580882	0.814433	-	1839119	1839136	gi|49175990|ref|NC_000913.2| Escherichia coli str. K-12 substr. MG1655 chromosome, complete genome	NC_000913	A	<<	-310	1838807	90111325	ynjF	b1758	-	COG0558I	inner membrane protein, phosphatidylglycerophosphate synthase homolog	YES
	CTGGCCCGACAGTCGCG	0.580882	0.814433	+	2493960	2493977	gi|49175990|ref|NC_000913.2| Escherichia coli str. K-12 substr. MG1655 chromosome, complete genome	NC_000913	A	>>	-310	2493667	90111426	lpxP	b2378	-	COG1560M	palmitoleoyl-acyl carrier protein (ACP)-dependent acyltransferase	YES
	TTGGCATGGTCGTCGCC	0.595588	0.835052	-	2815216	2815233	gi|49175990|ref|NC_000913.2| Escherichia coli str. K-12 substr. MG1655 chromosome, complete genome	NC_000913	A	<<	-311	2814959	16130602	yqaB	b2690	-	COG0637R	fructose-1-P and 6-phosphogluconate phosphatase	YES
	CGGGCGCGGCTGTTGCT	0.610294	0.85567	-	589867	589884	gi|49175990|ref|NC_000913.2| Escherichia coli str. K-12 substr. MG1655 chromosome, complete genome	NC_000913	A	<<	-312	587205	16128551	nfrA	b0568	-	COG5010U	bacteriophage N4 receptor, outer membrane subunit	YES
	CTGGAAGAGGTGTTGCT	0.595588	0.835052	+	4631080	4631097	gi|49175990|ref|NC_000913.2| Escherichia coli str. K-12 substr. MG1655 chromosome, complete genome	NC_000913	A	>>	-314	4630783	16132210	trpR	b4393	-	COG2973K	DNA-binding transcriptional repressor, tryptophan-binding	YES
	CCGGCCTGCGGATTGCT	0.588235	0.824742	+	3885152	3885169	gi|49175990|ref|NC_000913.2| Escherichia coli str. K-12 substr. MG1655 chromosome, complete genome	NC_000913	A	>>	-318	3884851	16131574	mnmE	b3706	-	COG0486R	GTPase	YES
	CTGGCATGCTCGCCGCA	0.573529	0.804124	+	1127363	1127380	gi|49175990|ref|NC_000913.2| Escherichia coli str. K-12 substr. MG1655 chromosome, complete genome	NC_000913	A	>>	-318	1127062	16129032	murJ	b1069	-	COG0728R	probable peptidoglycan lipid II flippase required for murein synthesis	YES
	CTGGCGACGTGGTTGCT	0.580882	0.814433	+	3058078	3058095	gi|49175990|ref|NC_000913.2| Escherichia coli str. K-12 substr. MG1655 chromosome, complete genome	NC_000913	A	>>	-320	3057775	16130817	argP	b2916	-	COG0583K	DNA-binding transcriptional activator, replication initiation inhibitor	YES
	CTGGCACGGTAGAAGCC	0.573529	0.804124	+	3095593	3095610	gi|49175990|ref|NC_000913.2| Escherichia coli str. K-12 substr. MG1655 chromosome, complete genome	NC_000913	A	>>	-321	3095289	16130856	yggW	b2955	-	COG0635H	predicted oxidoreductase, HemN family	YES
	TTGGCATGGCGCTGGCA	0.610294	0.85567	-	1818918	1818935	gi|49175990|ref|NC_000913.2| Escherichia coli str. K-12 substr. MG1655 chromosome, complete genome	NC_000913	A	<<	-322	1817880	16129691	chbC	b1737	-	COG1455G	N,N'-diacetylchitobiose-specific enzyme IIC component of PTS	YES
	CTGGCACGCGCGTTACA	0.632353	0.886598	+	2159794	2159811	gi|49175990|ref|NC_000913.2| Escherichia coli str. K-12 substr. MG1655 chromosome, complete genome	NC_000913	A	>>	-323	2159488	16130017	mdtD	b2077	-	COG2814G	predicted transporter with no MDR phenotype when mutated or cloned	YES
	CTGGGACGTGATTTACT	0.580882	0.814433	+	1831731	1831748	gi|49175990|ref|NC_000913.2| Escherichia coli str. K-12 substr. MG1655 chromosome, complete genome	NC_000913	A	>>	-323	1831425	90111321	ydjX	b1750	-	COG0398S	inner membrane protein, TVP38/TMEM64 family	YES
	CTGGCAAGGGCGTTTCT	0.610294	0.85567	-	333922	333939	gi|49175990|ref|NC_000913.2| Escherichia coli str. K-12 substr. MG1655 chromosome, complete genome	NC_000913	A	<<	-326	333749	16128302	yahC	b0317	-	-	predicted inner membrane protein	YES
	TTGGGACGTTATTTACT	0.573529	0.804124	-	1451340	1451357	gi|49175990|ref|NC_000913.2| Escherichia coli str. K-12 substr. MG1655 chromosome, complete genome	NC_000913	A	<<	-328	1449621	16129348	maoC	b1387	-	COG1012C	fused aldehyde dehydrogenase/enoyl-CoA hydratase	YES
	CGGGCATGTTAATCGCT	0.573529	0.804124	+	4007504	4007521	gi|49175990|ref|NC_000913.2| Escherichia coli str. K-12 substr. MG1655 chromosome, complete genome	NC_000913	A	>>	-328	4007193	49176423	pldB	b3825	-	COG2267I	lysophospholipase L2	YES
	ATGGCACATCAGCTGCC	0.573529	0.804124	+	1700572	1700589	gi|49175990|ref|NC_000913.2| Escherichia coli str. K-12 substr. MG1655 chromosome, complete genome	NC_000913	A	>>	-332	1700257	16129581	add	b1623	-	COG1816F	adenosine deaminase	YES
	CTGCTACGTAAATTGCT	0.580882	0.814433	+	2141608	2141625	gi|49175990|ref|NC_000913.2| Escherichia coli str. K-12 substr. MG1655 chromosome, complete genome	NC_000913	A	>>	-335	2141290	16130007	yegE	b2067	-	COG3447T	predicted diguanylate cyclase, GGDEF domain signalling protein	YES
	CTGGTGCAACCGTTGCT	0.580882	0.814433	+	4256083	4256100	gi|49175990|ref|NC_000913.2| Escherichia coli str. K-12 substr. MG1655 chromosome, complete genome	NC_000913	A	>>	-335	4255765	162135919	dinF	b4044	-	COG0534V	DNA-damage-inducible SOS response protein	YES
	CTGGCAGCGTTCTTCCT	0.573529	0.804124	+	2863441	2863458	gi|49175990|ref|NC_000913.2| Escherichia coli str. K-12 substr. MG1655 chromosome, complete genome	NC_000913	A	>>	-335	2863123	16130647	ygbN	b2740	-	COG2610GE	predicted transporter	YES
	CTGGCACGCCAGTTGCC	0.669118	0.938144	+	2937711	2937728	gi|49175990|ref|NC_000913.2| Escherichia coli str. K-12 substr. MG1655 chromosome, complete genome	NC_000913	A	>>	-338	2937390	16130712	fucR	b2805	-	COG1349KG	DNA-binding transcriptional activator	YES
	CTGGCCTGATTATGGCT	0.580882	0.814433	+	3001833	3001850	gi|49175990|ref|NC_000913.2| Escherichia coli str. K-12 substr. MG1655 chromosome, complete genome	NC_000913	A	>>	-339	3001511	16130770	xdhC	b2868	-	COG2080C	xanthine dehydrogenase, Fe-S binding subunit	YES
	GTGGCAGGCGCGTAGCA	0.573529	0.804124	+	2609802	2609819	gi|49175990|ref|NC_000913.2| Escherichia coli str. K-12 substr. MG1655 chromosome, complete genome	NC_000913	A	>>	-340	2609479	90111446	hyfJ	b2490	-	-	predicted processing element hydrogenase 4	YES
	TCGGCACACCGTTTGAT	0.580882	0.814433	-	4064876	4064893	gi|49175990|ref|NC_000913.2| Escherichia coli str. K-12 substr. MG1655 chromosome, complete genome	NC_000913	A	<<	-343	4063832	145698335	yihP	b3877	-	COG2211G	predicted transporter	YES
	CTGTCACCGGCATTGCG	0.580882	0.814433	+	943583	943600	gi|49175990|ref|NC_000913.2| Escherichia coli str. K-12 substr. MG1655 chromosome, complete genome	NC_000913	A	>>	-344	943256	16128863	dmsC	b0896	-	COG3302R	dimethyl sulfoxide reductase, anaerobic, subunit C	YES
	ATGGCAATGTTGTTGCT	0.602941	0.845361	-	3530118	3530135	gi|49175990|ref|NC_000913.2| Escherichia coli str. K-12 substr. MG1655 chromosome, complete genome	NC_000913	A	<<	-345	3528737	16131279	yhgE	b3402	-	-	predicted inner membrane protein	YES
	TTTGCATGGGAACTGCT	0.573529	0.804124	-	2819690	2819707	gi|49175990|ref|NC_000913.2| Escherichia coli str. K-12 substr. MG1655 chromosome, complete genome	NC_000913	A	<<	-345	2817403	16130604	alaS	b2697	-	COG0013J	alanyl-tRNA synthetase	YES
	TTGGCATGATGGTTGCC	0.632353	0.886598	-	3330413	3330430	gi|49175990|ref|NC_000913.2| Escherichia coli str. K-12 substr. MG1655 chromosome, complete genome	NC_000913	A	<<	-346	3329792	16131074	yhbE	b3184	-	COG2962R	conserved inner membrane protein	YES
	TTGTCACGCTGATTGGT	0.580882	0.814433	-	4377045	4377062	gi|49175990|ref|NC_000913.2| Escherichia coli str. K-12 substr. MG1655 chromosome, complete genome	NC_000913	A	<<	-346	4377030	16131976	frdD	b4151	-	COG3080C	fumarate reductase (anaerobic), membrane anchor subunit	YES
	CTGGCGCATCTGATGCT	0.580882	0.814433	-	2495971	2495988	gi|49175990|ref|NC_000913.2| Escherichia coli str. K-12 substr. MG1655 chromosome, complete genome	NC_000913	A	<<	-348	2495079	16130311	yfdZ	b2379	-	COG0436E	prediected aminotransferase, PLP-dependent	YES
	CTGGCAAAACAGTTGGA	0.573529	0.804124	-	3986743	3986760	gi|49175990|ref|NC_000913.2| Escherichia coli str. K-12 substr. MG1655 chromosome, complete genome	NC_000913	A	<<	-348	3985908	16131655	hemX	b3803	-	COG2959H	predicted uroporphyrinogen III methylase	YES
	CCGGCACCGCCGTTGCG	0.595588	0.835052	-	4318923	4318940	gi|49175990|ref|NC_000913.2| Escherichia coli str. K-12 substr. MG1655 chromosome, complete genome	NC_000913	A	<<	-349	4318686	16131926	phnH	b4100	-	COG3625P	carbon-phosphorus lyase complex subunit	YES
	TTGGCATTGGTATGGCT	0.588235	0.824742	-	3826341	3826358	gi|49175990|ref|NC_000913.2| Escherichia coli str. K-12 substr. MG1655 chromosome, complete genome	NC_000913	A	<<	-349	3825483	16131524	gltS	b3653	-	COG0786E	glutamate transporter	YES
	CTGGTAAATGGTTTGCT	0.580882	0.814433	-	3865096	3865113	gi|49175990|ref|NC_000913.2| Escherichia coli str. K-12 substr. MG1655 chromosome, complete genome	NC_000913	A	<<	-351	3865032	16131555	ibpA	b3687	-	COG0071O	heat shock chaperone	YES
	GTGGCACGTTGTTTGAT	0.617647	0.865979	-	1124199	1124216	gi|49175990|ref|NC_000913.2| Escherichia coli str. K-12 substr. MG1655 chromosome, complete genome	NC_000913	A	<<	-352	1123341	90111209	mdtH	b1065	-	COG2814G	multidrug resistance efflux transporter conferring overexpression resistance to norfloxacin and enoxacin	YES
	CTGGCAGGAAGATGGCA	0.595588	0.835052	+	3745442	3745459	gi|49175990|ref|NC_000913.2| Escherichia coli str. K-12 substr. MG1655 chromosome, complete genome	NC_000913	A	>>	-352	3745107	16131451	lyxK	b3580	-	COG1070G	L-xylulose kinase	YES
	CTGGCAAGCCCGTAGCG	0.573529	0.804124	+	2368375	2368392	gi|49175990|ref|NC_000913.2| Escherichia coli str. K-12 substr. MG1655 chromosome, complete genome	NC_000913	A	>>	-352	2368040	16130191	arnD	b2256	-	COG0726G	Undecaprenyl phosphate-alpha-L-ara4FN deformylase	YES
	TTGGCACTAAAGGTGCG	0.573529	0.804124	-	3395467	3395484	gi|49175990|ref|NC_000913.2| Escherichia coli str. K-12 substr. MG1655 chromosome, complete genome	NC_000913	A	<<	-352	3394348	90111563	rng	b3247	-	COG1530J	ribonuclease G	YES
	CTGGCGATGCCGTTGCT	0.580882	0.814433	-	483275	483292	gi|49175990|ref|NC_000913.2| Escherichia coli str. K-12 substr. MG1655 chromosome, complete genome	NC_000913	A	<<	-354	480478	16128446	acrB	b0462	-	COG0841V	multidrug efflux system protein	YES
	CTGGCAGATAAATTACT	0.580882	0.814433	-	1979284	1979301	gi|49175990|ref|NC_000913.2| Escherichia coli str. K-12 substr. MG1655 chromosome, complete genome	NC_000913	A	<<	-354	1978212	16129848	otsA	b1896	-	COG0380G	trehalose-6-phosphate synthase	YES
	CTGGCAAGGCATTTGGC	0.573529	0.804124	+	4268599	4268616	gi|49175990|ref|NC_000913.2| Escherichia coli str. K-12 substr. MG1655 chromosome, complete genome	NC_000913	A	>>	-355	4268261	16131882	yjbQ	b4056	-	COG0432S	thiamin phosphate synthase	YES
	CTGGCAAAATTATTACT	0.588235	0.824742	+	1147183	1147200	gi|49175990|ref|NC_000913.2| Escherichia coli str. K-12 substr. MG1655 chromosome, complete genome	NC_000913	A	>>	-356	1146844	90111212	plsX	b1090	-	COG0416I	probable phosphate acyltransferase	YES
	ATGGCAAGCTGGATGCT	0.580882	0.814433	+	3479651	3479668	gi|49175990|ref|NC_000913.2| Escherichia coli str. K-12 substr. MG1655 chromosome, complete genome	NC_000913	A	>>	-357	3479311	16131231	yheS	b3352	-	COG0488R	fused predicted transporter subunits of ABC superfamily: ATP-binding components	YES
	CTGTCACGGGCATTGCG	0.617647	0.865979	+	891533	891550	gi|49175990|ref|NC_000913.2| Escherichia coli str. K-12 substr. MG1655 chromosome, complete genome	NC_000913	A	>>	-360	891190	16128820	rimK	b0852	-	COG0189HJ	ribosomal protein S6 modification protein	YES
	GTGGCACGAGAAATTCT	0.573529	0.804124	-	4343223	4343240	gi|49175990|ref|NC_000913.2| Escherichia coli str. K-12 substr. MG1655 chromosome, complete genome	NC_000913	A	<<	-360	4342952	16131947	yjdF	b4121	-	COG3647S	conserved inner membrane protein	YES
	CTGGCAAATTGCTTTCT	0.580882	0.814433	-	3242404	3242421	gi|49175990|ref|NC_000913.2| Escherichia coli str. K-12 substr. MG1655 chromosome, complete genome	NC_000913	A	<<	-361	3241351	16130987	uxaC	b3092	-	COG1904G	uronate isomerase	YES
	CTGGCAGGAAACTTTCT	0.602941	0.845361	-	4323404	4323421	gi|49175990|ref|NC_000913.2| Escherichia coli str. K-12 substr. MG1655 chromosome, complete genome	NC_000913	A	<<	-362	4323321	16131933	yjdN	b4107	-	COG2764S	conserved protein	YES
	CAGGCACAGGGTTTTCA	0.573529	0.804124	+	3712020	3712037	gi|49175990|ref|NC_000913.2| Escherichia coli str. K-12 substr. MG1655 chromosome, complete genome	NC_000913	A	>>	-362	3711675	16131421	yiaC	b3550	-	COG1246E	predicted acyltransferase with acyl-CoA N-acyltransferase domain	YES
	CTGGCACGTGAGCTGCT	0.654412	0.917526	-	845325	845342	gi|49175990|ref|NC_000913.2| Escherichia coli str. K-12 substr. MG1655 chromosome, complete genome	NC_000913	A	<<	-363	844964	16128777	glnQ	b0809	-	COG1126E	glutamine transporter subunit	YES
	TTGGCAGTGACCTGGCT	0.573529	0.804124	-	3066469	3066486	gi|49175990|ref|NC_000913.2| Escherichia coli str. K-12 substr. MG1655 chromosome, complete genome	NC_000913	A	<<	-363	3066195	16130824	argO	b2923	-	COG1279R	arginine transporter	YES
	GTGGCACTGAACATGCT	0.602941	0.845361	+	3538777	3538794	gi|49175990|ref|NC_000913.2| Escherichia coli str. K-12 substr. MG1655 chromosome, complete genome	NC_000913	A	>>	-365	3538429	16131285	feoB	b3409	-	COG0370P	fused ferrous iron transporter, protein B: GTP-binding protein/membrane protein	YES
	CTGGCCCGTCAATTGTT	0.595588	0.835052	-	1426386	1426403	gi|49175990|ref|NC_000913.2| Escherichia coli str. K-12 substr. MG1655 chromosome, complete genome	NC_000913	A	<<	-366	1425770	16129331	insH	b1370	-	COG3039L	IS5 transposase and trans-activator	YES
	TTGACGCGCGCATTGCT	0.588235	0.824742	-	585767	585784	gi|49175990|ref|NC_000913.2| Escherichia coli str. K-12 substr. MG1655 chromosome, complete genome	NC_000913	A	<<	-366	585370	16128549	envY	b0566	-	COG2207K	DNA-binding transcriptional activator of porin biosynthesis	YES
	TTGGCACGCGCGTGACA	0.573529	0.804124	+	1708577	1708594	gi|49175990|ref|NC_000913.2| Escherichia coli str. K-12 substr. MG1655 chromosome, complete genome	NC_000913	A	>>	-366	1708228	16129589	rsxG	b1631	-	COG4659C	electron transport complex protein required for the reduction of SoxR	YES
	CTGGCGCGGCGCGTGCC	0.573529	0.804124	-	1397892	1397909	gi|49175990|ref|NC_000913.2| Escherichia coli str. K-12 substr. MG1655 chromosome, complete genome	NC_000913	A	<<	-370	1397745	16129296	ogt	b1335	-	COG0350L	O-6-alkylguanine-DNA:cysteine-protein methyltransferase	YES
	CTGGCGCGCCTGGTGCA	0.588235	0.824742	+	2233641	2233658	gi|49175990|ref|NC_000913.2| Escherichia coli str. K-12 substr. MG1655 chromosome, complete genome	NC_000913	A	>>	-371	2233287	90111398	yeiA	b2147	-	COG0167F	Dihydropyrimidine dehydrogenase, NADH-dependent, subunit B	YES
	CTGGAAGGGGAATTGCG	0.573529	0.804124	+	463980	463997	gi|49175990|ref|NC_000913.2| Escherichia coli str. K-12 substr. MG1655 chromosome, complete genome	NC_000913	A	>>	-371	463626	16128428	fadM	b0443	-	COG0824R	long-chain acyl-CoA thioesterase III	YES
	GTGGCATTGGCCTTGCG	0.588235	0.824742	-	3478258	3478275	gi|49175990|ref|NC_000913.2| Escherichia coli str. K-12 substr. MG1655 chromosome, complete genome	NC_000913	A	<<	-373	3476824	16131229	kefB	b3350	-	COG0475P	potassium:proton antiporter	YES
	CTGGCAGGCGCGCCGCT	0.573529	0.804124	+	1073822	1073839	gi|49175990|ref|NC_000913.2| Escherichia coli str. K-12 substr. MG1655 chromosome, complete genome	NC_000913	A	>>	-374	1073465	16128979	rutR	b1013	-	COG1309K	DNA-binding transcriptional repressor for rut operon	YES
	CTGGCACGACTGTTGAA	0.632353	0.886598	-	4487713	4487730	gi|49175990|ref|NC_000913.2| Escherichia coli str. K-12 substr. MG1655 chromosome, complete genome	NC_000913	A	<<	-375	4486584	16132085	yjgR	b4263	-	COG0433R	conserved protein, DUF853 family with NTPase fold	YES
	CTGGCACAAGCGATGCA	0.625	0.876289	-	3348108	3348125	gi|49175990|ref|NC_000913.2| Escherichia coli str. K-12 substr. MG1655 chromosome, complete genome	NC_000913	A	<<	-375	3347828	90111557	elbB	b3209	-	COG3155Q	isoprenoid biosynthesis protein with amidotransferase-like domain	YES
	ATGGCATCGCCATTGCC	0.580882	0.814433	+	101123	101140	gi|49175990|ref|NC_000913.2| Escherichia coli str. K-12 substr. MG1655 chromosome, complete genome	NC_000913	A	>>	-375	100765	16128084	murC	b0091	-	COG0773M	UDP-N-acetylmuramate:L-alanine ligase	YES
	ATGGCCTGGTCGTTGCT	0.610294	0.85567	-	3687908	3687925	gi|49175990|ref|NC_000913.2| Escherichia coli str. K-12 substr. MG1655 chromosome, complete genome	NC_000913	A	<<	-378	3687178	16131403	bcsZ	b3531	-	COG3405G	endo-1,4-D-glucanase	YES
	TTGCCACGCACTCTGCT	0.595588	0.835052	-	1444931	1444948	gi|49175990|ref|NC_000913.2| Escherichia coli str. K-12 substr. MG1655 chromosome, complete genome	NC_000913	A	<<	-378	1444402	16129345	feaR	b1384	-	COG2207K	DNA-binding transcriptional activator for tynA and feaB	YES
	CTGGCGCAACAACTGCA	0.580882	0.814433	-	3716691	3716708	gi|49175990|ref|NC_000913.2| Escherichia coli str. K-12 substr. MG1655 chromosome, complete genome	NC_000913	A	<<	-378	3716357	90111615	yiaF	b3554	-	-	conserved protein	YES
	ATGGCAACAAATTTGCA	0.580882	0.814433	+	4606188	4606205	gi|49175990|ref|NC_000913.2| Escherichia coli str. K-12 substr. MG1655 chromosome, complete genome	NC_000913	A	>>	-379	4605826	16132190	holD	b4372	-	COG3050L	DNA polymerase III, psi subunit	YES
	CTGGCACGGTCTGGGCA	0.595588	0.835052	-	3329398	3329415	gi|49175990|ref|NC_000913.2| Escherichia coli str. K-12 substr. MG1655 chromosome, complete genome	NC_000913	A	<<	-380	3328604	16131073	obgE	b3183	-	COG0536R	GTPase involved in cell partioning and DNA repair	YES
	CTGGCAGTGTGGCTGCA	0.573529	0.804124	-	2571948	2571965	gi|49175990|ref|NC_000913.2| Escherichia coli str. K-12 substr. MG1655 chromosome, complete genome	NC_000913	A	<<	-381	2571524	16130384	eutT	b2459	-	COG4812E	cobalamin adenosyltransferase involved in ethanolamine utilization	YES
	TGGGCACCTATTTTGCT	0.602941	0.845361	+	2052033	2052050	gi|49175990|ref|NC_000913.2| Escherichia coli str. K-12 substr. MG1655 chromosome, complete genome	NC_000913	A	>>	-383	2051667	16129925	shiA	b1981	-	COG2211G	shikimate transporter	YES
	CTGGCACGGCATTTTGA	0.580882	0.814433	+	1668091	1668108	gi|49175990|ref|NC_000913.2| Escherichia coli str. K-12 substr. MG1655 chromosome, complete genome	NC_000913	A	>>	-385	1667723	16129554	ynfM	b1596	-	COG2814G	predicted transporter	YES
	ATGGCCCGCGCATTGCT	0.632353	0.886598	+	3535203	3535220	gi|49175990|ref|NC_000913.2| Escherichia coli str. K-12 substr. MG1655 chromosome, complete genome	NC_000913	A	>>	-386	3534834	90111587	greB	b3406	-	COG0782K	transcript cleavage factor	YES
	CTGGCGCGCAAATTACT	0.595588	0.835052	+	1786828	1786845	gi|49175990|ref|NC_000913.2| Escherichia coli str. K-12 substr. MG1655 chromosome, complete genome	NC_000913	A	>>	-386	1786459	16129660	aroH	b1704	-	COG0722E	3-deoxy-D-arabino-heptulosonate-7-phosphate synthase, tryptophan repressible	YES
	TTGGCGCGCGTCTGGCA	0.580882	0.814433	+	2006671	2006688	gi|49175990|ref|NC_000913.2| Escherichia coli str. K-12 substr. MG1655 chromosome, complete genome	NC_000913	A	>>	-387	2006301	16129876	yedE	b1929	-	COG2391R	predicted inner membrane protein	YES
	TGGGCACCGATTCTGCT	0.573529	0.804124	+	4328897	4328914	gi|49175990|ref|NC_000913.2| Escherichia coli str. K-12 substr. MG1655 chromosome, complete genome	NC_000913	A	>>	-389	4328525	16131937	proP	b4111	-	COG2814G	proline/glycine betaine transporter	YES
	TTGGCACAAATCACGCA	0.573529	0.804124	-	1347743	1347760	gi|49175990|ref|NC_000913.2| Escherichia coli str. K-12 substr. MG1655 chromosome, complete genome	NC_000913	A	<<	-390	1347004	90111242	yciW	b1287	-	COG4950S	predicted oxidoreductase	YES
	ATGGTCCGCACCTTGCT	0.573529	0.804124	-	1945012	1945029	gi|49175990|ref|NC_000913.2| Escherichia coli str. K-12 substr. MG1655 chromosome, complete genome	NC_000913	A	<<	-390	1944879	16129816	ruvC	b1863	-	COG0817L	component of RuvABC resolvasome, endonuclease	YES
	GTGGCACTGAATTTGAA	0.580882	0.814433	-	2552815	2552832	gi|49175990|ref|NC_000913.2| Escherichia coli str. K-12 substr. MG1655 chromosome, complete genome	NC_000913	A	<<	-391	2552152	16130362	eutR	b2437	-	COG2207K	eut operon transcriptional activator, AraC family	YES
	TCGGCACAGCCTCTGCT	0.602941	0.845361	-	297559	297576	gi|49175990|ref|NC_000913.2| Escherichia coli str. K-12 substr. MG1655 chromosome, complete genome	NC_000913	A	<<	-393	296994	16128268	paoD	b0283	-	COG1975O	moco insertion factor for PaoABC aldehyde oxidoreductase	YES
	ACGGCAAGCTGATTGCT	0.588235	0.824742	-	4244050	4244067	gi|49175990|ref|NC_000913.2| Escherichia coli str. K-12 substr. MG1655 chromosome, complete genome	NC_000913	A	<<	-394	4243252	16131860	malE	b4034	-	COG2182G	maltose transporter subunit	YES
	CTGGCCCGCCAATTGTT	0.602941	0.845361	+	1394484	1394501	gi|49175990|ref|NC_000913.2| Escherichia coli str. K-12 substr. MG1655 chromosome, complete genome	NC_000913	A	>>	-401	1394100	16129292	insH	b1331	-	COG3039L	IS5 transposase and trans-activator	YES
	CTGGCCCGCCAATTGTT	0.602941	0.845361	+	3128584	3128601	gi|49175990|ref|NC_000913.2| Escherichia coli str. K-12 substr. MG1655 chromosome, complete genome	NC_000913	A	>>	-401	3128200	16130882	insH	b2982	-	COG3039L	IS5 transposase and trans-activator	YES
	TCCGCACAGCGGTTGCA	0.573529	0.804124	+	2935844	2935861	gi|49175990|ref|NC_000913.2| Escherichia coli str. K-12 substr. MG1655 chromosome, complete genome	NC_000913	A	>>	-401	2935460	16130710	fucK	b2803	-	COG1070G	L-fuculokinase	YES
	TGGGCATGGCTGGTGCT	0.573529	0.804124	+	4099217	4099234	gi|49175990|ref|NC_000913.2| Escherichia coli str. K-12 substr. MG1655 chromosome, complete genome	NC_000913	A	>>	-401	4098833	49176442	sodA	b3908	-	COG0605P	superoxide dismutase, Mn	YES
	CTGGCCCGCCAATTGTT	0.602941	0.845361	-	273941	273958	gi|49175990|ref|NC_000913.2| Escherichia coli str. K-12 substr. MG1655 chromosome, complete genome	NC_000913	A	<<	-402	273325	16128244	insH	b0259	-	COG3039L	IS5 transposase and trans-activator	YES
	CTGGCCCGCCAATTGTT	0.602941	0.845361	-	574576	574593	gi|49175990|ref|NC_000913.2| Escherichia coli str. K-12 substr. MG1655 chromosome, complete genome	NC_000913	A	<<	-402	573960	16128535	insH	b0552	-	COG3039L	IS5 transposase and trans-activator	YES
	CTGGCCCGCCAATTGTT	0.602941	0.845361	-	687836	687853	gi|49175990|ref|NC_000913.2| Escherichia coli str. K-12 substr. MG1655 chromosome, complete genome	NC_000913	A	<<	-402	687220	16128639	insH	b0656	-	COG3039L	IS5 transposase and trans-activator	YES
	CTGGCCCGCCAATTGTT	0.602941	0.845361	-	2064945	2064962	gi|49175990|ref|NC_000913.2| Escherichia coli str. K-12 substr. MG1655 chromosome, complete genome	NC_000913	A	<<	-402	2064329	16129935	insH	b1994	-	COG3039L	IS5 transposase and trans-activator	YES
	CTGGCCCGCCAATTGTT	0.602941	0.845361	-	2100535	2100552	gi|49175990|ref|NC_000913.2| Escherichia coli str. K-12 substr. MG1655 chromosome, complete genome	NC_000913	A	<<	-402	2099919	16129971	insH	b2030	-	COG3039L	IS5 transposase and trans-activator	YES
	CTGGCCCGCCAATTGTT	0.602941	0.845361	-	2287703	2287720	gi|49175990|ref|NC_000913.2| Escherichia coli str. K-12 substr. MG1655 chromosome, complete genome	NC_000913	A	<<	-402	2287087	16130129	insH	b2192	-	COG3039L	IS5 transposase and trans-activator	YES
	CTGGCCCGCCAATTGTT	0.602941	0.845361	-	3364340	3364357	gi|49175990|ref|NC_000913.2| Escherichia coli str. K-12 substr. MG1655 chromosome, complete genome	NC_000913	A	<<	-402	3363724	16131108	insH	b3218	-	COG3039L	IS5 transposase and trans-activator	YES
	CTGGCCCGCCAATTGTT	0.602941	0.845361	-	3650821	3650838	gi|49175990|ref|NC_000913.2| Escherichia coli str. K-12 substr. MG1655 chromosome, complete genome	NC_000913	A	<<	-402	3650205	16131377	insH	b3505	-	COG3039L	IS5 transposase and trans-activator	YES
	CTGGCAGATGCTTTGCG	0.602941	0.845361	-	1758145	1758162	gi|49175990|ref|NC_000913.2| Escherichia coli str. K-12 substr. MG1655 chromosome, complete genome	NC_000913	A	<<	-404	1757327	16129636	sufS	b1680	-	COG0520E	cysteine desulfurase, stimulated by SufE; selenocysteine lyase, PLP-dependent	YES
	TTGGTATTGCGGTTGCT	0.580882	0.814433	-	438994	439011	gi|49175990|ref|NC_000913.2| Escherichia coli str. K-12 substr. MG1655 chromosome, complete genome	NC_000913	A	<<	-409	437539	16128405	dxs	b0420	-	COG1154HI	1-deoxyxylulose-5-phosphate synthase, thiamine-requiring, FAD-requiring	YES
	CTGGCAAGGTTTTGGCG	0.580882	0.814433	+	1461955	1461972	gi|49175990|ref|NC_000913.2| Escherichia coli str. K-12 substr. MG1655 chromosome, complete genome	NC_000913	A	>>	-409	1461563	16129360	paaX	b1399	-	COG3327K	DNA-binding transcriptional repressor of phenylacetic acid degradation paa operon, aryl-CoA responsive	YES
	CTGGCATTTGGCTTCCT	0.573529	0.804124	+	4021152	4021169	gi|49175990|ref|NC_000913.2| Escherichia coli str. K-12 substr. MG1655 chromosome, complete genome	NC_000913	A	>>	-410	4020759	16131687	tatC	b3839	-	COG0805U	TatABCE protein translocation system subunit	YES
	CTGACATTGCTTTTGCA	0.573529	0.804124	+	17883	17900	gi|49175990|ref|NC_000913.2| Escherichia coli str. K-12 substr. MG1655 chromosome, complete genome	NC_000913	A	>>	-411	17489	16128013	nhaA	b0019	-	COG3004P	sodium-proton antiporter	YES
	GGCGCACGCGTATTGCT	0.573529	0.804124	-	2706366	2706383	gi|49175990|ref|NC_000913.2| Escherichia coli str. K-12 substr. MG1655 chromosome, complete genome	NC_000913	A	<<	-412	2705820	16130496	rseB	b2571	-	COG3026T	anti-sigma E factor, binds RseA	YES
	CTGGCAGAGCGTTTGAA	0.580882	0.814433	+	679831	679848	gi|49175990|ref|NC_000913.2| Escherichia coli str. K-12 substr. MG1655 chromosome, complete genome	NC_000913	A	>>	-413	679435	16128632	djlC	b0649	-	-	Hsc56 co-chaperone of HscC	YES
	ATGGCGCGTAAATCGCT	0.573529	0.804124	+	170971	170988	gi|49175990|ref|NC_000913.2| Escherichia coli str. K-12 substr. MG1655 chromosome, complete genome	NC_000913	A	>>	-413	170575	16128145	fhuD	b0152	-	COG0614P	iron-hydroxamate transporter subunit	YES
	CTGGCACAGAAACTGAA	0.580882	0.814433	-	3449893	3449910	gi|49175990|ref|NC_000913.2| Escherichia coli str. K-12 substr. MG1655 chromosome, complete genome	NC_000913	A	<<	-417	3449703	16131198	rplD	b3319	-	COG0088J	50S ribosomal subunit protein L4	YES
	CTGGCACGCCTGTTGCG	0.669118	0.938144	+	3496252	3496269	gi|49175990|ref|NC_000913.2| Escherichia coli str. K-12 substr. MG1655 chromosome, complete genome	NC_000913	A	>>	-419	3495850	16131246	cysG	b3368	-	COG0007H	fused siroheme synthase 1,3-dimethyluroporphyriongen III dehydrogenase and siroheme ferrochelatase/uroporphyrinogen methyltransferase	YES
	CTGGAAGCGGGGTTGCT	0.573529	0.804124	+	2477626	2477643	gi|49175990|ref|NC_000913.2| Escherichia coli str. K-12 substr. MG1655 chromosome, complete genome	NC_000913	A	>>	-419	2477224	16130298	dsdA	b2366	-	COG3048E	D-serine dehydratase	YES
	TGAGCACGAACCTTGCA	0.573529	0.804124	-	3012662	3012679	gi|49175990|ref|NC_000913.2| Escherichia coli str. K-12 substr. MG1655 chromosome, complete genome	NC_000913	A	<<	-419	3012309	90111505	yqeC	b2876	-	COG0285H	conserved protein	YES
	CAGGCGCTGCAGTTGCT	0.573529	0.804124	-	3026613	3026630	gi|49175990|ref|NC_000913.2| Escherichia coli str. K-12 substr. MG1655 chromosome, complete genome	NC_000913	A	<<	-423	3026546	90111508	ygfS	b2886	-	COG1142C	predicted oxidoreductase, 4Fe-4S ferredoxin-type subunit	YES
	CTGGCAGAACCGGTGCA	0.580882	0.814433	-	648370	648387	gi|49175990|ref|NC_000913.2| Escherichia coli str. K-12 substr. MG1655 chromosome, complete genome	NC_000913	A	<<	-426	647262	16128598	citF	b0615	-	COG3051C	citrate lyase, citrate-ACP transferase (alpha) subunit	YES
	GCGGCGCGGGATTTGCA	0.580882	0.814433	+	3178175	3178192	gi|49175990|ref|NC_000913.2| Escherichia coli str. K-12 substr. MG1655 chromosome, complete genome	NC_000913	A	>>	-426	3177766	145698308	ygiB	b3037	-	COG5463S	conserved protein, UPF0441 family	YES
	ATGGCGCGGTGATTGCC	0.595588	0.835052	-	2495892	2495909	gi|49175990|ref|NC_000913.2| Escherichia coli str. K-12 substr. MG1655 chromosome, complete genome	NC_000913	A	<<	-427	2495079	16130311	yfdZ	b2379	-	COG0436E	prediected aminotransferase, PLP-dependent	YES
	CTGGAACGCATGTTCCA	0.573529	0.804124	+	1263348	1263365	gi|49175990|ref|NC_000913.2| Escherichia coli str. K-12 substr. MG1655 chromosome, complete genome	NC_000913	A	>>	-428	1262937	16129173	hemA	b1210	-	COG0373H	glutamyl tRNA reductase	YES
	CTGGCCCAACGTTTGCG	0.610294	0.85567	-	3781256	3781273	gi|49175990|ref|NC_000913.2| Escherichia coli str. K-12 substr. MG1655 chromosome, complete genome	NC_000913	A	<<	-430	3780665	16131479	gpsA	b3608	-	COG0240C	glycerol-3-phosphate dehydrogenase (NAD+)	YES
	CCGGGACAATTTTTGCA	0.573529	0.804124	-	1307865	1307882	gi|49175990|ref|NC_000913.2| Escherichia coli str. K-12 substr. MG1655 chromosome, complete genome	NC_000913	A	<<	-430	1307040	16129211	kch	b1250	-	COG0569P	voltage-gated potassium channel	YES
Zhao et al. 3	CTGGGACGGAAGTCGCT	0.610294	0.85567	+	1049664	1049681	gi|49175990|ref|NC_000913.2| Escherichia coli str. K-12 substr. MG1655 chromosome, complete genome	NC_000913	A	>>	-431	1049250	16128954	insB	b0988	-	COG1662L	IS1 transposase B	YES
Zhao et al. 3	CTGGGACGGAAGTCGCT	0.610294	0.85567	+	3582114	3582131	gi|49175990|ref|NC_000913.2| Escherichia coli str. K-12 substr. MG1655 chromosome, complete genome	NC_000913	A	>>	-431	3581700	16131317	insB	b3445	-	COG1662L	IS1 transposase B	YES
	GTGGCCTGGCTGTTGCT	0.617647	0.865979	+	3243541	3243558	gi|49175990|ref|NC_000913.2| Escherichia coli str. K-12 substr. MG1655 chromosome, complete genome	NC_000913	A	>>	-432	3243126	16130988	exuT	b3093	-	COG2271G	hexuronate transporter	YES
Zhao et al. 3	CTGGGACGGAAGTCGCT	0.610294	0.85567	-	19884	19901	gi|49175990|ref|NC_000913.2| Escherichia coli str. K-12 substr. MG1655 chromosome, complete genome	NC_000913	A	<<	-432	19811	16128015	insB	b0021	-	COG1662L	IS1 transposase B	YES
Zhao et al. 3	CTGGGACGGAAGTCGCT	0.610294	0.85567	-	278475	278492	gi|49175990|ref|NC_000913.2| Escherichia coli str. K-12 substr. MG1655 chromosome, complete genome	NC_000913	A	<<	-432	278402	16128249	insB	b0264	-	COG1662L	IS1 transposase B	YES
Zhao et al. 3	CTGGGACGGAAGTCGCT	0.610294	0.85567	-	289946	289963	gi|49175990|ref|NC_000913.2| Escherichia coli str. K-12 substr. MG1655 chromosome, complete genome	NC_000913	A	<<	-432	289873	16128259	insB	b0274	-	COG1662L	IS1 transposase B	YES
Zhao et al. 3	CTGGGACGGAAGTCGCT	0.610294	0.85567	-	1976615	1976632	gi|49175990|ref|NC_000913.2| Escherichia coli str. K-12 substr. MG1655 chromosome, complete genome	NC_000913	A	<<	-432	1976542	16129845	insB	b1893	-	COG1662L	IS1 transposase B	YES
	CTGGCGTGCTGGTCGCT	0.580882	0.814433	-	4044195	4044212	gi|49175990|ref|NC_000913.2| Escherichia coli str. K-12 substr. MG1655 chromosome, complete genome	NC_000913	A	<<	-432	4043693	16131703	yihG	b3862	-	COG0204I	inner membrane protein, Predicted acyltransferas	YES
	TTGGCGCGGTGATCGCC	0.573529	0.804124	+	2161318	2161335	gi|49175990|ref|NC_000913.2| Escherichia coli str. K-12 substr. MG1655 chromosome, complete genome	NC_000913	A	>>	-435	2160900	16130018	baeS	b2078	-	COG0642T	sensory histidine kinase in two-component regulatory system with BaeR	YES
	CTGGCATGCCAAAAGCT	0.573529	0.804124	-	3368625	3368642	gi|49175990|ref|NC_000913.2| Escherichia coli str. K-12 substr. MG1655 chromosome, complete genome	NC_000913	A	<<	-435	3368369	16131113	nanE	b3223	-	COG3010G	predicted N-acetylmannosamine-6-P epimerase	YES
	GTGGCGCTGCGTTTGCT	0.602941	0.845361	+	2610345	2610362	gi|49175990|ref|NC_000913.2| Escherichia coli str. K-12 substr. MG1655 chromosome, complete genome	NC_000913	A	>>	-440	2609922	90111447	hyfR	b2491	-	COG3604KT	DNA-binding transcriptional activator, formate sensing	YES
	GTGGCACCGTGTTTTCT	0.595588	0.835052	+	3227	3244	gi|49175990|ref|NC_000913.2| Escherichia coli str. K-12 substr. MG1655 chromosome, complete genome	NC_000913	A	>>	-443	2801	16127997	thrB	b0003	-	COG0083E	homoserine kinase	YES
	CTGGCAAGAGCGTTGAT	0.602941	0.845361	-	992825	992842	gi|49175990|ref|NC_000913.2| Escherichia coli str. K-12 substr. MG1655 chromosome, complete genome	NC_000913	A	<<	-444	992500	16128900	ssuB	b0933	-	COG1116P	alkanesulfonate transporter subunit	YES
	CTGGCGCGAACTTCGCA	0.595588	0.835052	+	1277607	1277624	gi|49175990|ref|NC_000913.2| Escherichia coli str. K-12 substr. MG1655 chromosome, complete genome	NC_000913	A	>>	-444	1277180	16129186	narK	b1223	-	COG2223P	nitrate/nitrite transporter	YES
	CTGGCTCATTAATTGCC	0.595588	0.835052	+	4547258	4547275	gi|49175990|ref|NC_000913.2| Escherichia coli str. K-12 substr. MG1655 chromosome, complete genome	NC_000913	A	>>	-444	4546831	16132141	fimH	b4320	-	-	minor component of type 1 fimbriae	YES
	CTGGCAGAAGATTTTCT	0.588235	0.824742	-	1926421	1926438	gi|49175990|ref|NC_000913.2| Escherichia coli str. K-12 substr. MG1655 chromosome, complete genome	NC_000913	A	<<	-444	1924803	16129798	ptrB	b1845	-	COG1770E	protease II	YES
	TTGGCCTGCCTGTCGCT	0.580882	0.814433	+	2863550	2863567	gi|49175990|ref|NC_000913.2| Escherichia coli str. K-12 substr. MG1655 chromosome, complete genome	NC_000913	A	>>	-444	2863123	16130647	ygbN	b2740	-	COG2610GE	predicted transporter	YES
Zhao et al. 2	ACGGCACGGGGATTGGT	0.580882	0.814433	+	4276929	4276946	gi|49175990|ref|NC_000913.2| Escherichia coli str. K-12 substr. MG1655 chromosome, complete genome	NC_000913	A	>>	-444	4276502	16131890	yjcD	b4064	-	COG2252R	predicted permease	YES
	ATGGCGCGACGCTTGCT	0.625	0.876289	-	3813348	3813365	gi|49175990|ref|NC_000913.2| Escherichia coli str. K-12 substr. MG1655 chromosome, complete genome	NC_000913	A	<<	-445	3813150	16131513	pyrE	b3642	-	COG0461F	orotate phosphoribosyltransferase	YES
	CTGGCATAACGGTTACA	0.588235	0.824742	+	1662061	1662078	gi|49175990|ref|NC_000913.2| Escherichia coli str. K-12 substr. MG1655 chromosome, complete genome	NC_000913	A	>>	-445	1661633	16129548	ynfH	b1590	-	COG3302R	oxidoreductase, membrane subunit	YES
	TTGGCATTGCATTGGCA	0.573529	0.804124	-	2489529	2489546	gi|49175990|ref|NC_000913.2| Escherichia coli str. K-12 substr. MG1655 chromosome, complete genome	NC_000913	A	<<	-445	2488278	16130305	oxc	b2373	-	COG0028EH	predicted oxalyl-CoA decarboxylase	YES
	CTGGCACGTTTGTTACA	0.625	0.876289	+	2384311	2384328	gi|49175990|ref|NC_000913.2| Escherichia coli str. K-12 substr. MG1655 chromosome, complete genome	NC_000913	A	>>	-446	2383882	90111413	yfbL	b2271	-	COG2234R	predicted peptidase	YES
	TTGGCAGAAAAATTTCT	0.580882	0.814433	-	1790311	1790328	gi|49175990|ref|NC_000913.2| Escherichia coli str. K-12 substr. MG1655 chromosome, complete genome	NC_000913	A	<<	-446	1790291	16129664	nlpC	b1708	-	COG0791M	predicted peptidase, C40 clan, lipoprotein	YES
	CTGGCGCGCAGCCTGCA	0.595588	0.835052	-	4599095	4599112	gi|49175990|ref|NC_000913.2| Escherichia coli str. K-12 substr. MG1655 chromosome, complete genome	NC_000913	A	<<	-447	4599001	16132183	dnaT	b4362	-	COG5529R	DNA biosynthesis protein (primosomal protein I)	YES
	CTGGCGCAGGCGCTGCA	0.588235	0.824742	-	987763	987780	gi|49175990|ref|NC_000913.2| Escherichia coli str. K-12 substr. MG1655 chromosome, complete genome	NC_000913	A	<<	-447	986808	16128897	asnS	b0930	-	COG0017J	asparaginyl tRNA synthetase	YES
	TTGGCATTACCTTTGCC	0.595588	0.835052	-	445444	445461	gi|49175990|ref|NC_000913.2| Escherichia coli str. K-12 substr. MG1655 chromosome, complete genome	NC_000913	A	<<	-448	444526	90111133	yajR	b0427	-	COG2814G	predicted transporter	YES
	TTGGCGCGGGTAATGCA	0.588235	0.824742	-	2258983	2259000	gi|49175990|ref|NC_000913.2| Escherichia coli str. K-12 substr. MG1655 chromosome, complete genome	NC_000913	A	<<	-451	2257741	16130105	fruA	b2167	-	COG1299G	fused fructose-specific PTS enzymes: IIBcomponent/IIC components	YES
	CTGGCACAACATCCGCA	0.588235	0.824742	+	2447063	2447080	gi|49175990|ref|NC_000913.2| Escherichia coli str. K-12 substr. MG1655 chromosome, complete genome	NC_000913	A	>>	-452	2446628	16130266	yfcN	b2331	-	COG2840S	conserved protein	YES
	CTGGCAGAAAGGTTGCG	0.610294	0.85567	-	3520322	3520339	gi|49175990|ref|NC_000913.2| Escherichia coli str. K-12 substr. MG1655 chromosome, complete genome	NC_000913	A	<<	-453	3519994	90111583	hofM	b3395	-	COG4972NU	protein required for the utilization of DNA as a carbon source, pilus assembly protein homolog	YES
	ATGGCACTTGCATTGAT	0.573529	0.804124	+	2923806	2923823	gi|49175990|ref|NC_000913.2| Escherichia coli str. K-12 substr. MG1655 chromosome, complete genome	NC_000913	A	>>	-453	2923370	16130701	queF	b2794	-	COG2904S	7-cyano-7-deazaguanine reductase (NADPH-dependent)	YES
	ATGGCCCGATTGGTGCT	0.580882	0.814433	-	3308738	3308755	gi|49175990|ref|NC_000913.2| Escherichia coli str. K-12 substr. MG1655 chromosome, complete genome	NC_000913	A	<<	-454	3307055	145698316	pnp	b3164	-	COG1185J	polynucleotide phosphorylase/polyadenylase	YES
	CTGGCACGACATTTTCG	0.610294	0.85567	-	2063334	2063351	gi|49175990|ref|NC_000913.2| Escherichia coli str. K-12 substr. MG1655 chromosome, complete genome	NC_000913	A	<<	-456	2063243	16129934	cobU	b1993	-	COG2087H	bifunctional cobinamide kinase/ cobinamide phosphate guanylyltransferase	YES
	CTGGCCTCGACTTTGCA	0.588235	0.824742	+	939090	939107	gi|49175990|ref|NC_000913.2| Escherichia coli str. K-12 substr. MG1655 chromosome, complete genome	NC_000913	A	>>	-456	938651	16128860	serS	b0893	-	COG0172J	seryl-tRNA synthetase, also charges selenocysteinyl-tRNA with serine	YES
	CTCTCACAGCTATTGCT	0.580882	0.814433	+	50263	50280	gi|49175990|ref|NC_000913.2| Escherichia coli str. K-12 substr. MG1655 chromosome, complete genome	NC_000913	A	>>	-457	49823	16128042	folA	b0048	-	COG0262H	dihydrofolate reductase	YES
	TTGGCATTGGCATCGCA	0.580882	0.814433	-	4560243	4560260	gi|49175990|ref|NC_000913.2| Escherichia coli str. K-12 substr. MG1655 chromosome, complete genome	NC_000913	A	<<	-457	4559520	16132153	yjiJ	b4332	-	-	predicted inner membrane protein	YES
	CCGGCAAAGCCATTGCT	0.610294	0.85567	-	1759358	1759375	gi|49175990|ref|NC_000913.2| Escherichia coli str. K-12 substr. MG1655 chromosome, complete genome	NC_000913	A	<<	-459	1758544	16129637	sufD	b1681	-	COG0719O	FeS cluster assembly protein of SufBCD complex	YES
	CTGGAACAATTATTGGT	0.573529	0.804124	-	2102647	2102664	gi|49175990|ref|NC_000913.2| Escherichia coli str. K-12 substr. MG1655 chromosome, complete genome	NC_000913	A	<<	-463	2102518	16129973	wbbJ	b2033	-	COG0110R	predicted lipopolysaccharide biosynthesis O-acetyl transferase	YES
	CTGGCACGTCCTGCGCT	0.602941	0.845361	+	1477609	1477626	gi|49175990|ref|NC_000913.2| Escherichia coli str. K-12 substr. MG1655 chromosome, complete genome	NC_000913	A	>>	-464	1477162	16129371	ynbC	b1410	-	COG2267I	predicted hydrolase	YES
	TTGGCCCGATTGTTGAA	0.580882	0.814433	+	3770752	3770769	gi|49175990|ref|NC_000913.2| Escherichia coli str. K-12 substr. MG1655 chromosome, complete genome	NC_000913	A	>>	-465	3770304	16131470	mtlA	b3599	-	COG2213G	fused mannitol-specific PTS enzymes: IIA components/IIB components/IIC components	YES
	GCGGCCTGGCGTTTGCT	0.573529	0.804124	+	1234609	1234626	gi|49175990|ref|NC_000913.2| Escherichia coli str. K-12 substr. MG1655 chromosome, complete genome	NC_000913	A	>>	-465	1234161	16129150	fadR	b1187	-	COG2186K	DNA-binding transcriptional dual regulator of fatty acid metabolism	YES
	TTGGCACTACGCTTTCT	0.602941	0.845361	-	3368594	3368611	gi|49175990|ref|NC_000913.2| Escherichia coli str. K-12 substr. MG1655 chromosome, complete genome	NC_000913	A	<<	-466	3368369	16131113	nanE	b3223	-	COG3010G	predicted N-acetylmannosamine-6-P epimerase	YES
	TTGGTACGGTACTGGCT	0.595588	0.835052	+	795536	795553	gi|49175990|ref|NC_000913.2| Escherichia coli str. K-12 substr. MG1655 chromosome, complete genome	NC_000913	A	>>	-468	795085	16128732	modB	b0764	-	COG4149P	molybdate transporter subunit	YES
	ATGGCATGGTGATGGCA	0.588235	0.824742	-	1318941	1318958	gi|49175990|ref|NC_000913.2| Escherichia coli str. K-12 substr. MG1655 chromosome, complete genome	NC_000913	A	<<	-469	1317813	16129224	trpD	b1263	-	COG0547E	fused glutamine amidotransferase (component II) of anthranilate synthase/anthranilate phosphoribosyl transferase	YES
	CTGGCCTGCCGGTTTCT	0.573529	0.804124	-	3398642	3398659	gi|49175990|ref|NC_000913.2| Escherichia coli str. K-12 substr. MG1655 chromosome, complete genome	NC_000913	A	<<	-469	3398066	90111564	mreB	b3251	-	COG1077D	cell wall structural complex MreBCD, actin-like component MreB	YES
	CTGGCTGGCCTTTTGCC	0.573529	0.804124	-	367176	367193	gi|49175990|ref|NC_000913.2| Escherichia coli str. K-12 substr. MG1655 chromosome, complete genome	NC_000913	A	<<	-470	366811	145698223	mhpR	b0346	-	COG1414K	DNA-binding transcriptional activator, 3HPP-binding	YES
	CTGGCGGATATTTTGCA	0.573529	0.804124	-	443270	443287	gi|49175990|ref|NC_000913.2| Escherichia coli str. K-12 substr. MG1655 chromosome, complete genome	NC_000913	A	<<	-471	442828	16128410	panE	b0425	-	COG1893H	2-dehydropantoate reductase, NADPH-specific	YES
	GTGGCGCTCGGTTTGCT	0.595588	0.835052	+	2609187	2609204	gi|49175990|ref|NC_000913.2| Escherichia coli str. K-12 substr. MG1655 chromosome, complete genome	NC_000913	A	>>	-476	2608728	16130414	hyfI	b2489	-	COG3260C	hydrogenase 4, Fe-S subunit	YES
	ATGGCATGGATCTGGCA	0.588235	0.824742	+	30111	30128	gi|49175990|ref|NC_000913.2| Escherichia coli str. K-12 substr. MG1655 chromosome, complete genome	NC_000913	A	>>	-477	29651	16128026	carA	b0032	-	COG0505EF	carbamoyl phosphate synthetase small subunit, glutamine amidotransferase	YES
	GTGGCATGAGCCCTGCC	0.573529	0.804124	-	806025	806042	gi|49175990|ref|NC_000913.2| Escherichia coli str. K-12 substr. MG1655 chromosome, complete genome	NC_000913	A	<<	-481	805221	16128740	ybhC	b0772	-	COG4677G	acyl-CoA thioesterase, lipoprotein	YES
	CTGGCACCGTTCCTGCC	0.595588	0.835052	+	3925646	3925663	gi|49175990|ref|NC_000913.2| Escherichia coli str. K-12 substr. MG1655 chromosome, complete genome	NC_000913	A	>>	-485	3925178	16131612	asnA	b3744	-	COG2502E	asparagine synthetase A	YES
	CTGGCACGAGCCTTTAA	0.573529	0.804124	+	519425	519442	gi|49175990|ref|NC_000913.2| Escherichia coli str. K-12 substr. MG1655 chromosome, complete genome	NC_000913	A	>>	-485	518957	16128479	ybbA	b0495	-	COG4181Q	predicted transporter subunit: ATP-binding component of ABC superfamily	YES
	CTGTCACGGTTAATGCT	0.602941	0.845361	-	4331486	4331503	gi|49175990|ref|NC_000913.2| Escherichia coli str. K-12 substr. MG1655 chromosome, complete genome	NC_000913	A	<<	-489	4331305	16131939	basR	b4113	-	COG0745TK	DNA-binding response regulator in two-component regulatory system with BasS	YES
	TTGGCCCACCGCTGGCT	0.588235	0.824742	+	2262357	2262374	gi|49175990|ref|NC_000913.2| Escherichia coli str. K-12 substr. MG1655 chromosome, complete genome	NC_000913	A	>>	-489	2261885	16130108	setB	b2170	-	COG2814G	lactose/glucose efflux system	YES
	CTGGAACTGGAACTGCT	0.573529	0.804124	-	3198497	3198514	gi|49175990|ref|NC_000913.2| Escherichia coli str. K-12 substr. MG1655 chromosome, complete genome	NC_000913	A	<<	-492	3197686	16130950	ygiF	b3054	-	COG3025S	predicted adenylate cyclase	YES
	TGTGCACAGTGTTTGCT	0.580882	0.814433	-	4562221	4562238	gi|49175990|ref|NC_000913.2| Escherichia coli str. K-12 substr. MG1655 chromosome, complete genome	NC_000913	A	<<	-493	4561945	90111734	yjiL	b4334	-	COG1924I	predicted ATPase, activator of (R)-hydroxyglutaryl-CoA dehydratase	YES
	CTGGCACAACGTGCGCA	0.580882	0.814433	+	3715810	3715827	gi|49175990|ref|NC_000913.2| Escherichia coli str. K-12 substr. MG1655 chromosome, complete genome	NC_000913	A	>>	-494	3715333	90111614	ghrB	b3553	-	COG1052CHR	glyoxylate/hydroxypyruvate reductase B	YES
	CTGGCAAGCGAAGTGCG	0.573529	0.804124	-	2813969	2813986	gi|49175990|ref|NC_000913.2| Escherichia coli str. K-12 substr. MG1655 chromosome, complete genome	NC_000913	A	<<	-494	2812905	16130600	gshA	b2688	-	COG2918H	glutamate-cysteine ligase	YES
	CTGGAAAACTTATTGCA	0.573529	0.804124	+	4585449	4585466	gi|49175990|ref|NC_000913.2| Escherichia coli str. K-12 substr. MG1655 chromosome, complete genome	NC_000913	A	>>	-494	4584972	16132172	mrr	b4351	-	COG1715V	methylated adenine and cytosine restriction protein	YES
	TTGGCACTCCTGTTGCG	0.625	0.876289	+	2508130	2508147	gi|49175990|ref|NC_000913.2| Escherichia coli str. K-12 substr. MG1655 chromosome, complete genome	NC_000913	A	>>	-495	2507652	16130321	yfeO	b2389	-	COG0038P	predicted ion channel protein	YES
	CTGGCAAAATTGTTGCC	0.610294	0.85567	+	1678061	1678078	gi|49175990|ref|NC_000913.2| Escherichia coli str. K-12 substr. MG1655 chromosome, complete genome	NC_000913	A	>>	-497	1677581	16129563	ydgI	b1605	-	COG0531E	predicted arginine/ornithine antiporter transporter	YES
	CTGCCAAACATTTTGCT	0.588235	0.824742	-	3163499	3163516	gi|49175990|ref|NC_000913.2| Escherichia coli str. K-12 substr. MG1655 chromosome, complete genome	NC_000913	A	<<	-498	3161737	16130915	parC	b3019	-	COG0188L	DNA topoisomerase IV, subunit A	YES
	CTGGCGTTTCCATTGCT	0.580882	0.814433	+	1754203	1754220	gi|49175990|ref|NC_000913.2| Escherichia coli str. K-12 substr. MG1655 chromosome, complete genome	NC_000913	A	>>	-498	1753722	16129632	pykF	b1676	-	COG0469G	pyruvate kinase I	YES
	CTGGCGCAACCTCTGCT	0.595588	0.835052	-	1017023	1017040	gi|49175990|ref|NC_000913.2| Escherichia coli str. K-12 substr. MG1655 chromosome, complete genome	NC_000913	A	<<	-501	1015762	16128922	ycbZ	b0955	-	COG1067O	predicted peptidase	YES
	CTGGCCCCGCATTTGGT	0.573529	0.804124	-	3907921	3907938	gi|49175990|ref|NC_000913.2| Escherichia coli str. K-12 substr. MG1655 chromosome, complete genome	NC_000913	A	<<	-502	3907462	16131595	pstC	b3727	-	COG0573P	phosphate transporter subunit	YES
	CTCCCACGAAGTTTGCT	0.588235	0.824742	-	3079156	3079173	gi|49175990|ref|NC_000913.2| Escherichia coli str. K-12 substr. MG1655 chromosome, complete genome	NC_000913	A	<<	-503	3077666	49176286	tktA	b2935	-	COG0021G	transketolase 1, thiamin-binding	YES
	TTGCCTCGGCATTTGCT	0.595588	0.835052	+	3836758	3836775	gi|49175990|ref|NC_000913.2| Escherichia coli str. K-12 substr. MG1655 chromosome, complete genome	NC_000913	A	>>	-504	3836271	16131530	yicL	b3660	-	-	predicted inner membrane protein	YES
	TTGCCACGATGATGGCA	0.573529	0.804124	-	1026493	1026510	gi|49175990|ref|NC_000913.2| Escherichia coli str. K-12 substr. MG1655 chromosome, complete genome	NC_000913	A	<<	-505	1026334	16128931	yccT	b0964	-	COG3110S	conserved protein	YES
	ATGGCCTGGATGTTGCC	0.573529	0.804124	-	792505	792522	gi|49175990|ref|NC_000913.2| Escherichia coli str. K-12 substr. MG1655 chromosome, complete genome	NC_000913	A	<<	-508	791539	16128728	modF	b0760	-	COG1119P	fused molybdate transporter subunits of ABC superfamily: ATP-binding components	YES
	CTGGCAGGCCGACTGCA	0.602941	0.845361	-	4066792	4066809	gi|49175990|ref|NC_000913.2| Escherichia coli str. K-12 substr. MG1655 chromosome, complete genome	NC_000913	A	<<	-509	4065263	16131718	yihQ	b3878	-	COG1501G	alpha-glucosidase	YES
	TCGGCCTGGTGTTTGCT	0.588235	0.824742	+	3636158	3636175	gi|49175990|ref|NC_000913.2| Escherichia coli str. K-12 substr. MG1655 chromosome, complete genome	NC_000913	A	>>	-510	3635665	16131365	pitA	b3493	-	COG0306P	phosphate transporter, low-affinity	YES
	CTGGCAGATAAATGGCT	0.588235	0.824742	-	452258	452275	gi|49175990|ref|NC_000913.2| Escherichia coli str. K-12 substr. MG1655 chromosome, complete genome	NC_000913	A	<<	-513	451294	16128418	ampG	b0433	-	COG2814G	muropeptide transporter	YES
	CTCGCATCAATCTTGCT	0.580882	0.814433	+	3412382	3412399	gi|49175990|ref|NC_000913.2| Escherichia coli str. K-12 substr. MG1655 chromosome, complete genome	NC_000913	A	>>	-513	3411886	16131153	acrE	b3265	-	COG0845M	cytoplasmic membrane lipoprotein	YES
	TTGGCGCTGCCGTTGCC	0.580882	0.814433	+	100142	100159	gi|49175990|ref|NC_000913.2| Escherichia coli str. K-12 substr. MG1655 chromosome, complete genome	NC_000913	A	>>	-515	99644	16128083	murG	b0090	-	COG0707M	N-acetylglucosaminyl transferase	YES
	TTGTCACGCTGTCTGCA	0.580882	0.814433	+	491814	491831	gi|49175990|ref|NC_000913.2| Escherichia coli str. K-12 substr. MG1655 chromosome, complete genome	NC_000913	A	>>	-515	491316	16128454	dnaX	b0470	-	COG2812L	DNA polymerase III/DNA elongation factor III, tau and gamma subunits	YES
	GTGGCATCCATGCTGCT	0.573529	0.804124	-	2665354	2665371	gi|49175990|ref|NC_000913.2| Escherichia coli str. K-12 substr. MG1655 chromosome, complete genome	NC_000913	A	<<	-516	2664729	16130461	hcaT	b2536	-	COG2814G	predicted 3-phenylpropionic transporter	YES
	TTGGTACATCTCTTGCG	0.580882	0.814433	-	2486675	2486692	gi|49175990|ref|NC_000913.2| Escherichia coli str. K-12 substr. MG1655 chromosome, complete genome	NC_000913	A	<<	-517	2486045	162135906	yfdE	b2371	-	COG1804C	predicted CoA-transferase, NAD(P)-binding	YES
	CTGGCACTGGTGCCGCT	0.588235	0.824742	+	2141791	2141808	gi|49175990|ref|NC_000913.2| Escherichia coli str. K-12 substr. MG1655 chromosome, complete genome	NC_000913	A	>>	-518	2141290	16130007	yegE	b2067	-	COG3447T	predicted diguanylate cyclase, GGDEF domain signalling protein	YES
	CTGGCACCAACGTGGCT	0.617647	0.865979	-	1451149	1451166	gi|49175990|ref|NC_000913.2| Escherichia coli str. K-12 substr. MG1655 chromosome, complete genome	NC_000913	A	<<	-519	1449621	16129348	maoC	b1387	-	COG1012C	fused aldehyde dehydrogenase/enoyl-CoA hydratase	YES
	TTGGCACCGAAGTTCCG	0.573529	0.804124	-	2173825	2173842	gi|49175990|ref|NC_000913.2| Escherichia coli str. K-12 substr. MG1655 chromosome, complete genome	NC_000913	A	<<	-520	2173081	16130033	gatZ	b2095	-	COG4573G	D-tagatose 1,6-bisphosphate aldolase 2, subunit	YES
	CTGGCGCTGGAACTGCT	0.580882	0.814433	+	3953858	3953875	gi|49175990|ref|NC_000913.2| Escherichia coli str. K-12 substr. MG1655 chromosome, complete genome	NC_000913	A	>>	-521	3953354	16131630	ilvA	b3772	-	COG1171E	threonine deaminase	YES
	TCGGCATTGGCGTTGCT	0.595588	0.835052	+	1914790	1914807	gi|49175990|ref|NC_000913.2| Escherichia coli str. K-12 substr. MG1655 chromosome, complete genome	NC_000913	A	>>	-525	1914282	16129786	yebS	b1833	-	COG2995S	inner membrane protein	YES
	CTGGCACCGCGTCTGCG	0.595588	0.835052	-	3066307	3066324	gi|49175990|ref|NC_000913.2| Escherichia coli str. K-12 substr. MG1655 chromosome, complete genome	NC_000913	A	<<	-525	3066195	16130824	argO	b2923	-	COG1279R	arginine transporter	YES
	TTGGCAAATTGTTTGGT	0.573529	0.804124	+	196188	196205	gi|49175990|ref|NC_000913.2| Escherichia coli str. K-12 substr. MG1655 chromosome, complete genome	NC_000913	A	>>	-528	195677	90111095	cdsA	b0175	-	COG0575I	CDP-diglyceride synthase	YES
	CTTGCAGACGTCTTGCA	0.573529	0.804124	-	3917900	3917917	gi|49175990|ref|NC_000913.2| Escherichia coli str. K-12 substr. MG1655 chromosome, complete genome	NC_000913	A	<<	-528	3917893	16131603	atpH	b3735	-	COG0712C	F1 sector of membrane-bound ATP synthase, delta subunit	YES
	TTGGTGCGGGTGTTGCA	0.580882	0.814433	-	1675400	1675417	gi|49175990|ref|NC_000913.2| Escherichia coli str. K-12 substr. MG1655 chromosome, complete genome	NC_000913	A	<<	-529	1674395	16129561	pntA	b1603	-	COG3288C	pyridine nucleotide transhydrogenase, alpha subunit	YES
	ATGGCGCAACGCTTGCC	0.573529	0.804124	-	2375084	2375101	gi|49175990|ref|NC_000913.2| Escherichia coli str. K-12 substr. MG1655 chromosome, complete genome	NC_000913	A	<<	-532	2374856	16130198	menH	b2263	-	COG0596R	2-succinyl-6-hydroxy-2,4-cyclohexadiene-1-carboxylate synthase	YES
	CTGGCCGTTGGTTTGCT	0.573529	0.804124	+	1337870	1337887	gi|49175990|ref|NC_000913.2| Escherichia coli str. K-12 substr. MG1655 chromosome, complete genome	NC_000913	A	>>	-533	1337354	16129239	pgpB	b1278	-	COG0671I	phosphatidylglycerophosphatase B	YES
	CTGGCACCGAAAGTGCG	0.588235	0.824742	+	2669766	2669783	gi|49175990|ref|NC_000913.2| Escherichia coli str. K-12 substr. MG1655 chromosome, complete genome	NC_000913	A	>>	-536	2669247	16130466	hcaB	b2541	-	COG1028IQR	2,3-dihydroxy-2,3-dihydrophenylpropionate dehydrogenase	YES
	ATGGCAAGGAGATTGGT	0.580882	0.814433	+	869154	869171	gi|49175990|ref|NC_000913.2| Escherichia coli str. K-12 substr. MG1655 chromosome, complete genome	NC_000913	A	>>	-537	868634	16128798	gsiB	b0830	-	COG0747E	glutathione periplasmic binding protein, ABC superfamily transporter	YES
	ATGGCACAGTCTTTGAG	0.573529	0.804124	+	1502261	1502278	gi|49175990|ref|NC_000913.2| Escherichia coli str. K-12 substr. MG1655 chromosome, complete genome	NC_000913	A	>>	-537	1501741	288551665	insQ	b1432	-	-	IS609 transposase B	YES
	GTGGCACGGTGATAGTT	0.580882	0.814433	-	3179892	3179909	gi|49175990|ref|NC_000913.2| Escherichia coli str. K-12 substr. MG1655 chromosome, complete genome	NC_000913	A	<<	-539	3179641	226524747	ygiD	b3039	-	COG3384S	predicted dioxygenase, LigB family	YES
	ATGGCACGGCAGATCCT	0.573529	0.804124	+	4007718	4007735	gi|49175990|ref|NC_000913.2| Escherichia coli str. K-12 substr. MG1655 chromosome, complete genome	NC_000913	A	>>	-542	4007193	49176423	pldB	b3825	-	COG2267I	lysophospholipase L2	YES
	CTGGCGCGAGCGGTGCA	0.588235	0.824742	-	3597137	3597154	gi|49175990|ref|NC_000913.2| Escherichia coli str. K-12 substr. MG1655 chromosome, complete genome	NC_000913	A	<<	-546	3596578	49176358	livJ	b3460	-	COG0683E	leucine/isoleucine/valine transporter subunit	YES
	CTGGCGCGTTCGGTGCA	0.580882	0.814433	-	3595039	3595056	gi|49175990|ref|NC_000913.2| Escherichia coli str. K-12 substr. MG1655 chromosome, complete genome	NC_000913	A	<<	-546	3594474	16131330	livK	b3458	-	COG0683E	leucine transporter subunit	YES
	CTGGCAAAGTCGTTGAA	0.580882	0.814433	-	2649761	2649778	gi|49175990|ref|NC_000913.2| Escherichia coli str. K-12 substr. MG1655 chromosome, complete genome	NC_000913	A	<<	-550	2645348	16130445	yfhM	b2520	-	COG2373R	conserved protein	YES
	CTCGCAGAAAAATTGCA	0.573529	0.804124	+	323516	323533	gi|49175990|ref|NC_000913.2| Escherichia coli str. K-12 substr. MG1655 chromosome, complete genome	NC_000913	A	>>	-551	322982	90111113	ykgG	b0308	-	COG1556S	predicted transporter	YES
	CTGGGACGCATATTTCA	0.573529	0.804124	-	611168	611185	gi|49175990|ref|NC_000913.2| Escherichia coli str. K-12 substr. MG1655 chromosome, complete genome	NC_000913	A	<<	-551	609477	16128567	fepA	b0584	-	COG4771P	iron-enterobactin outer membrane transporter	YES
	TTGGCAGGCTACTTGCT	0.654412	0.917526	+	3580421	3580438	gi|49175990|ref|NC_000913.2| Escherichia coli str. K-12 substr. MG1655 chromosome, complete genome	NC_000913	A	>>	-552	3579886	16131314	yhhZ	b3442	-	COG3157S	conserved protein	YES
	CTGGCAGAGAGTTTACT	0.595588	0.835052	+	21944	21961	gi|49175990|ref|NC_000913.2| Escherichia coli str. K-12 substr. MG1655 chromosome, complete genome	NC_000913	A	>>	-554	21407	16128019	ribF	b0025	-	COG0196H	bifunctional riboflavin kinase/FAD synthetase	YES
	CCGGCACACCGCTGGCT	0.595588	0.835052	+	546445	546462	gi|49175990|ref|NC_000913.2| Escherichia coli str. K-12 substr. MG1655 chromosome, complete genome	NC_000913	A	>>	-558	545904	16128502	fdrA	b0518	-	COG0074C	multicopy suppressor of dominant negative ftsH mutations; predicted acyl-CoA synthetase with NAD(P)-binding Rossmann-fold domain	YES
	ATGGCAAGCGGTTTGCC	0.595588	0.835052	-	1932072	1932089	gi|49175990|ref|NC_000913.2| Escherichia coli str. K-12 substr. MG1655 chromosome, complete genome	NC_000913	A	<<	-558	1930817	16129804	edd	b1851	-	COG0129EG	6-phosphogluconate dehydratase	YES
	CTGGCAGAGTTTCTGCA	0.595588	0.835052	-	2539976	2539993	gi|49175990|ref|NC_000913.2| Escherichia coli str. K-12 substr. MG1655 chromosome, complete genome	NC_000913	A	<<	-560	2539701	16130349	cysU	b2424	-	COG0555O	sulfate/thiosulfate transporter subunit	YES
	GTGGCGCGGGTCATGCT	0.588235	0.824742	-	3296309	3296326	gi|49175990|ref|NC_000913.2| Escherichia coli str. K-12 substr. MG1655 chromosome, complete genome	NC_000913	A	<<	-561	3296233	90111547	yraR	b3152	-	COG0702MG	predicted nucleoside-diphosphate-sugar epimerase	YES
	CTGGCAGGCGATTGGCG	0.573529	0.804124	-	2227846	2227863	gi|49175990|ref|NC_000913.2| Escherichia coli str. K-12 substr. MG1655 chromosome, complete genome	NC_000913	A	<<	-563	2227460	16130078	dusC	b2140	-	COG0042J	tRNA-dihydrouridine synthase C	YES
	CTGGCACTGGCGTTGGT	0.617647	0.865979	-	689542	689559	gi|49175990|ref|NC_000913.2| Escherichia coli str. K-12 substr. MG1655 chromosome, complete genome	NC_000913	A	<<	-564	688566	16128640	lnt	b0657	-	COG0815M	apolipoprotein N-acyltransferase	YES
	CAGGCTCCGGCGTTGCT	0.573529	0.804124	-	2289870	2289887	gi|49175990|ref|NC_000913.2| Escherichia coli str. K-12 substr. MG1655 chromosome, complete genome	NC_000913	A	<<	-564	2289380	16130131	ccmH	b2194	-	COG4235O	heme lyase, CcmH subunit	YES
	CGGGCAAACCGGTTGCA	0.580882	0.814433	-	2596321	2596338	gi|49175990|ref|NC_000913.2| Escherichia coli str. K-12 substr. MG1655 chromosome, complete genome	NC_000913	A	<<	-568	2595853	90111442	bamC	b2477	-	COG3317M	lipoprotein required for OM biogenesis, in BamABCD complex	YES
	CTGGCGCGCGGTTTACT	0.595588	0.835052	+	2161452	2161469	gi|49175990|ref|NC_000913.2| Escherichia coli str. K-12 substr. MG1655 chromosome, complete genome	NC_000913	A	>>	-569	2160900	16130018	baeS	b2078	-	COG0642T	sensory histidine kinase in two-component regulatory system with BaeR	YES
	CCGGGATGATGATTGCT	0.573529	0.804124	-	3846078	3846095	gi|49175990|ref|NC_000913.2| Escherichia coli str. K-12 substr. MG1655 chromosome, complete genome	NC_000913	A	<<	-571	3845328	90111632	uhpC	b3667	-	COG2271G	membrane protein regulates uhpT expression	YES
	ATTGCATGGTTCTTGCT	0.595588	0.835052	+	4009654	4009671	gi|49175990|ref|NC_000913.2| Escherichia coli str. K-12 substr. MG1655 chromosome, complete genome	NC_000913	A	>>	-572	4009099	16131676	yigM	b3827	-	COG0697GER	predicted inner membrane protein	YES
	CTGGTCTGGTACTTGCT	0.580882	0.814433	-	3847588	3847605	gi|49175990|ref|NC_000913.2| Escherichia coli str. K-12 substr. MG1655 chromosome, complete genome	NC_000913	A	<<	-573	3846657	90111633	uhpB	b3668	-	COG3851T	sensory histidine kinase in two-component regulatory sytem with UhpA	YES
	CTGGCACCGCATTCGCG	0.595588	0.835052	+	4212864	4212881	gi|49175990|ref|NC_000913.2| Escherichia coli str. K-12 substr. MG1655 chromosome, complete genome	NC_000913	A	>>	-578	4212303	16131839	metA	b4013	-	COG1897E	homoserine O-transsuccinylase	YES
	GTGGCAGAGCGTCTGCT	0.588235	0.824742	+	761306	761323	gi|49175990|ref|NC_000913.2| Escherichia coli str. K-12 substr. MG1655 chromosome, complete genome	NC_000913	A	>>	-578	760745	16128702	sucB	b0727	-	COG0508C	dihydrolipoyltranssuccinase	YES
[truncated: 406 more rows]

## Sheet: Lactobacillus plantarum WCFS1
table sorted on distance promoter to downstream gene and relative orientation
[truncated: 2,046 more rows]

[truncated: 2 more sheets: Pseudomonas putida, summary sheet]
