# Supplementary material for: Comparative analyses imply that the enigmatic sigma factor 54 is a central controller of the bacterial exterior
Source: BMC Genomics. 2011 Aug 1;12:385. doi: 10.1186/1471-2164-12-385 (PMC3162934; doi:10.1186/1471-2164-12-385)
Supplement: Additional file 5 — Representation of the gene annotations in the context of the Sigma-54 encoding genes. The file contains: sheet 1, giving the annotations present in the context of the Sigma-54 encoding genes in all species (10 genes upstream and 10 genes downstream); and a summary sheet 2. [file 1471-2164-12-385-S5.XLS]

## Sheet: s54 context gis pl10m10 300
1		NC	Species	Input_GI	GI	PFAM	INTERPRO	GO	cog	ko	ec_number	gene	product
2	acidobacteria	NC_012483	Acidobacterium capsulatum ATCC 5119	225872294	225872301			GO:0016301,kinaseactivity;	COG4639R,Predicted kinase,General function prediction only;	None	0	-	polynucleotide kinase domain protein
3	acidobacteria	NC_012483	Acidobacterium capsulatum ATCC 5119	225872294	225872300	PF00005,ABC_tran,ABCtransporter;	IPR003439,Domain,ABCtransporter-like;IPR003593,Domain,ATPase,AAA+type,core;IPR017871,Conserved_site,ABCtransporter,conservedsite;	GO:0005524,ATPbinding;GO:0015418,quaternary-ammonium-compound-transportingATPaseactivity;	COG1125E,ABC-type proline/glycine betaine transport systems, ATPase components,Amino acid transport and metabolism;	None	3.6.3.32	-	amine ABC transporter, quaternary amine uptake transporter (QAT) family, ATP-binding protein
4	acidobacteria	NC_012483	Acidobacterium capsulatum ATCC 5119	225872294	225872297			None	-	None	0	-	hypothetical protein
5	acidobacteria	NC_012483	Acidobacterium capsulatum ATCC 5119	225872294	225872299	PF00528,BPD_transp_1,Binding-protein-dependenttransportsysteminnermembranecomponent;	IPR000515,Family,Binding-protein-dependenttransportsystemsinnermembranecomponent;	GO:0016021,integraltomembrane;GO:0005886,plasmamembrane;GO:0006810,transport;GO:0005215,transporteractivity;	COG1174E,ABC-type proline/glycine betaine transport systems, permease component,Amino acid transport and metabolism;	K05846	0	-	amine ABC transporter, quaternary amine uptake transporter (QAT) family, permease protein
6	acidobacteria	NC_012483	Acidobacterium capsulatum ATCC 5119	225872294	225872287			None	-	None	0	-	hypothetical protein
7	acidobacteria	NC_012483	Acidobacterium capsulatum ATCC 5119	225872294	225872286	PF02441,Flavoprotein,Flavoprotein;PF04127,DFP,DNA/pantothenatemetabolismflavoprotein;				K13038
8	acidobacteria	NC_012483	Acidobacterium capsulatum ATCC 5119	225872294	225872304	PF12441,DUF3680,ProteinofunknownfunctionDUF3680;		None	-	None	0	-	hypothetical protein
9	acidobacteria	NC_012483	Acidobacterium capsulatum ATCC 5119	225872294	225872289	PF00625,Guanylate_kin,Guanylatekinase;				K00942
10	acidobacteria	NC_012483	Acidobacterium capsulatum ATCC 5119	225872294	225872288	PF01192,RNA_pol_Rpb6,RNApolymeraseRpb6;	IPR003716,Family,RNApolymerase,omegasubunit;IPR006110,Family,RNApolymeraseRpb6;	GO:0003677,DNAbinding;GO:0003899,DNA-directedRNApolymeraseactivity;GO:0006351,transcription,DNA-dependent;	COG1758K,DNA-directed RNA polymerase, subunit K/omega,Transcription;	K03060	2.7.7.6	rpoZ	DNA-directed RNA polymerase, omega subunit
11	acidobacteria	NC_012483	Acidobacterium capsulatum ATCC 5119	225872294	225872298	PF04069,OpuAC,SubstratebindingdomainofABC-typeglycinebetainetransportsystem;	IPR007210,Domain,ABC-typeglycinebetainetransportsystem,substrate-bindingregion;	GO:0005488,binding;GO:0006810,transport;GO:0005215,transporteractivity;	COG1732M,Periplasmic glycine betaine/choline-binding (lipo)protein of an ABC-type transport system (osmoprotectant binding protein),Cell wall/membrane/envelope biogenesis;	K05845	0	-	amine ABC transporter, quaternary amine uptake transporter (QAT) family, periplasmic amine-binding protein
12	acidobacteria	NC_012483	Acidobacterium capsulatum ATCC 5119	225872294	225872285	PF03167,UDG,UracilDNAglycosylasesuperfamily;	IPR005122,Family,Uracil-DNAglycosylase-like;IPR005273,Family,PhageSPO1DNApolymerase-relatedprotein;	GO:0016798,hydrolaseactivity,actingonglycosylbonds;GO:0008152,metabolicprocess;	COG1573L,Uracil-DNA glycosylase,Replication, recombination and repair;	K02334	3.2.2.-	-	uracil-DNA glycosylase, family 4
13	acidobacteria	NC_012483	Acidobacterium capsulatum ATCC 5119	225872294	225872303	PF00162,PGK,Phosphoglyceratekinase;				K00927
14	acidobacteria	NC_012483	Acidobacterium capsulatum ATCC 5119	225872294	225872302	PF00044,Gp_dh_N,Glyceraldehyde3-phosphatedehydrogenase,NADbindingdomain;PF02800,Gp_dh_C,Glyceraldehyde3-phosphatedehydrogenase,C-terminaldomain;				K00134
15	acidobacteria	NC_012483	Acidobacterium capsulatum ATCC 5119	225872294	225872295	PF00005,ABC_tran,ABCtransporter;	IPR003439,Domain,ABCtransporter-like;IPR003593,Domain,ATPase,AAA+type,core;IPR017871,Conserved_site,ABCtransporter,conservedsite;	GO:0005524,ATPbinding;GO:0016887,ATPaseactivity;	COG1137R,ABC-type (unclassified) transport system, ATPase component,General function prediction only;	K06861	0	-	ABC transporter, ATP-binding protein
16	acidobacteria	NC_012483	Acidobacterium capsulatum ATCC 5119	225872294	225872296	PF06835,DUF1239,ProteinofunknownfunctionDUF1239;	IPR010664,Family,ProteinofunknownfunctionDUF1239;	None	-	K09774	0	-	hypothetical protein
17	acidobacteria	NC_012483	Acidobacterium capsulatum ATCC 5119	225872294	225872284	PF00271,Helicase_C,HelicaseconservedC-terminaldomain;PF04851,ResIII,TypeIIIrestrictionenzyme,ressubunit;	IPR001650,Domain,DNA/RNAhelicase,C-terminal;IPR005259,Family,Primosomalproteinn;IPR006935,Family,Restrictionendonuclease,typeI,Rsubunit/TypeIII,Ressubunit;IPR014001,Domain,DEAD-likehelicase,N-terminal;IPR014021,Domain,Helicase,superfamily1and2,ATP-binding;	GO:0005524,ATPbinding;GO:0003677,DNAbinding;GO:0006260,DNAreplication;GO:0004386,helicaseactivity;	COG1198L,Primosomal protein N' (replication factor Y) - superfamily II helicase,Replication, recombination and repair;	K04066	0	priA	primosomal protein N'
18	acidobacteria	NC_012483	Acidobacterium capsulatum ATCC 5119	225872294	225872290	PF03755,YicC_N,YicC-likefamily,N-terminalregion;PF08340,DUF1732,DomainofunknownfunctionDUF1732;	IPR005229,Family,ConservedhypotheticalproteinCHP00255;IPR013527,Domain,YicC-like,N-terminal;IPR013551,Domain,RegionofunknownfunctionDUF1732;	None	COG1561S,Uncharacterized stress-induced protein,Function unknown;	None	0	-	hypothetical protein
19	acidobacteria	NC_012483	Acidobacterium capsulatum ATCC 5119	225872294	225872291	PF00005,ABC_tran,ABCtransporter;PF00664,ABC_membrane,ABCtransportertransmembraneregion;	IPR001140,Domain,ABCtransporter,transmembraneregion;IPR003439,Domain,ABCtransporter-like;IPR003593,Domain,ATPase,AAA+type,core;IPR011527,Domain,ABCtransporter,transmembraneregion,type1;IPR017871,Conserved_site,ABCtransporter,conservedsite;IPR017940,Domain,ABCtransporterintegralmembranetype1;	GO:0005524,ATPbinding;GO:0042626,ATPaseactivity,coupledtotransmembranemovementofsubstances;GO:0016021,integraltomembrane;GO:0055085,transmembranetransport;	COG1132V,ABC-type multidrug transport system, ATPase and permease components,Defense mechanisms;	K11085	0	-	efflux ABC transporter, permease/ATP-binding protein
20	acidobacteria	NC_012483	Acidobacterium capsulatum ATCC 5119	225872294	225872292	PF03668,ATP_bind_2,P-loopATPaseproteinfamily;	IPR005337,Family,ATPase,P-loop-containing;	GO:0005524,ATPbinding;GO:0005525,GTPbinding;	COG1660R,Predicted P-loop-containing kinase,General function prediction only;	K06958	0	-	hypothetical protein
21	acidobacteria	NC_012483	Acidobacterium capsulatum ATCC 5119	225872294	225872293	PF02482,Ribosomal_S30AE,Sigma54modulationprotein/S30EAribosomalprotein;	IPR003489,Domain,RibosomalproteinS30Ae/sigma54modulationprotein;	GO:0005488,binding;GO:0044238,primarymetabolicprocess;	COG1544J,Ribosome-associated protein Y (PSrp-1),Translation, ribosomal structure and biogenesis;	K05808	0	yfiA	ribosomal subunit interface protein
22	acidobacteria	NC_008536	Solibacter usitatus Ellin607	116626435	116626429	PF07690,MFS_1,MajorFacilitatorSuperfamily;	IPR005964,Family,Bacterialglucose/galactosetransporter;IPR011701,Family,MajorfacilitatorsuperfamilyMFS-1;IPR016196,Domain,Majorfacilitatorsuperfamily,generalsubstratetransporter;	GO:0009276,Gram-negative-bacterium-typecellwall;GO:0005354,galactosetransmembranetransporteractivity;GO:0015757,galactosetransport;GO:0005355,glucosetransmembranetransporteractivity;GO:0015758,glucosetransport;GO:0016021,integraltomembrane;GO:0055085,transmembranetransport;	COG0738G,Fucose permease,Carbohydrate transport and metabolism;	K02429	0	-	glucose/galactose transporter
23	acidobacteria	NC_008536	Solibacter usitatus Ellin607	116626435	116626428	PF00106,adh_short,shortchaindehydrogenase;				K00059
24	acidobacteria	NC_008536	Solibacter usitatus Ellin607	116626435	116626438	PF05163,DinB,DinBfamily;	IPR007837,Family,DinB;	None	COG2318S,Uncharacterized protein conserved in bacteria,Function unknown;	None	0	-	DinB family protein
25	acidobacteria	NC_008536	Solibacter usitatus Ellin607	116626435	116626439	PF01127,Sdh_cyt,Succinatedehydrogenase/Fumaratereductasetransmembranesubunit;				K00241
26	acidobacteria	NC_008536	Solibacter usitatus Ellin607	116626435	116626436	PF00842,Ala_racemase_C,Alanineracemase,C-terminaldomain;PF01168,Ala_racemase_N,Alanineracemase,N-terminaldomain;				K01775
27	acidobacteria	NC_008536	Solibacter usitatus Ellin607	116626435	116626432	PF02065,Melibiase,Melibiase;	IPR000111,Family,Glycosidehydrolase,clanGH-D;IPR013785,Domain,Aldolase-typeTIMbarrel;IPR017853,Domain,Glycosidehydrolase,catalyticcore;	GO:0005975,carbohydratemetabolicprocess;GO:0004553,hydrolaseactivity,hydrolyzingO-glycosylcompounds;	COG3345G,Alpha-galactosidase,Carbohydrate transport and metabolism;	None	0	-	glycoside hydrolase, clan GH-D
28	acidobacteria	NC_008536	Solibacter usitatus Ellin607	116626435	116626433	PF03668,ATP_bind_2,P-loopATPaseproteinfamily;	IPR005337,Family,ATPase,P-loop-containing;	GO:0005524,ATPbinding;GO:0005525,GTPbinding;	COG1660R,Predicted P-loop-containing kinase,General function prediction only;	K06958	0	-	hypothetical protein
29	acidobacteria	NC_008536	Solibacter usitatus Ellin607	116626435	116626430			None	-	None	0	-	hypothetical protein
30	acidobacteria	NC_008536	Solibacter usitatus Ellin607	116626435	116626431	PF00069,Pkinase,Proteinkinasedomain;PF07676,PD40,WD40-likeBetaPropellerRepeat;	IPR000719,Domain,Proteinkinase,core;IPR004106,Domain,PeptidaseS9A,oligopeptidase,N-terminalbeta-propeller;IPR011009,Domain,Proteinkinase-like;IPR011042,Domain,Six-bladedbeta-propeller,TolB-like;IPR011659,Repeat,WD40-likeBetaPropeller;IPR017441,Binding_site,Proteinkinase,ATPbindingsite;IPR017442,Domain,Serine/threonineproteinkinase-related;	GO:0005524,ATPbinding;GO:0006468,proteinaminoacidphosphorylation;GO:0004674,proteinserine/threoninekinaseactivity;GO:0006508,proteolysis;GO:0004252,serine-typeendopeptidaseactivity;	COG0515RTKL,Replication, recombination and repair|Transcription;	None	0	-	serine/threonine protein kinase
31	acidobacteria	NC_008536	Solibacter usitatus Ellin607	116626435	116626425	PF00657,Lipase_GDSL,GDSL-likeLipase/Acylhydrolase;	IPR001087,Domain,Lipase,GDSL;IPR013830,Domain,Esterase,SGNHhydrolase-type;IPR013831,Domain,Esterase,SGNHhydrolase-type,subgroup;	GO:0016788,hydrolaseactivity,actingonesterbonds;GO:0006629,lipidmetabolicprocess;	-	None	0	-	hypothetical protein
32	acidobacteria	NC_008536	Solibacter usitatus Ellin607	116626435	116626437	PF00437,GSPII_E,TypeII/IVsecretionsystemprotein;	IPR001482,Domain,TypeIIsecretionsystemproteinE;IPR003593,Domain,ATPase,AAA+type,core;	GO:0005524,ATPbinding;GO:0005622,intracellular;GO:0017111,nucleoside-triphosphataseactivity;GO:0006810,transport;	COG4962U,Flp pilus assembly protein, ATPase CpaF,Intracellular trafficking, secretion, and vesicular transport;	K02283	0	-	type II secretion system protein E
33	acidobacteria	NC_008536	Solibacter usitatus Ellin607	116626435	116626434	PF02482,Ribosomal_S30AE,Sigma54modulationprotein/S30EAribosomalprotein;	IPR003489,Domain,RibosomalproteinS30Ae/sigma54modulationprotein;	GO:0005488,binding;GO:0044238,primarymetabolicprocess;GO:0005840,ribosome;	COG1544J,Ribosome-associated protein Y (PSrp-1),Translation, ribosomal structure and biogenesis;	K05808	0	-	SSU ribosomal protein S30P / sigma 54 modulation protein
34	acidobacteria	NC_008536	Solibacter usitatus Ellin607	116626435	116626426	PF00550,PP-binding,Phosphopantetheineattachmentsite;	IPR006163,Domain,Phosphopantetheine-binding;IPR009081,Domain,Acylcarrierprotein-like;	GO:0000036,acylcarrieractivity;GO:0048037,cofactorbinding;	COG0236IQ|Acyl carrier protein,Secondary metabolites biosynthesis, transport and catabolism|Lipid transport and metabolism;	None	0	-	hypothetical protein
35	acidobacteria	NC_008536	Solibacter usitatus Ellin607	116626435	116626427	PF08541,ACP_syn_III_C,3-Oxoacyl-[acyl-carrier-proteinACP]synthaseIIICterminal;PF08545,ACP_syn_III,3-Oxoacyl-[acyl-carrier-proteinACP]synthaseIII;				K00648
36	acidobacteria	NC_008536	Solibacter usitatus Ellin607	116626435	116626443	PF03446,NAD_binding_2,NADbindingdomainof6-phosphogluconatedehydrogenase;	IPR006115,Domain,6-phosphogluconatedehydrogenase,NAD-binding;IPR008927,Domain,6-phosphogluconatedehydrogenase,C-terminal-like;IPR013328,Domain,Dehydrogenase,multihelical;IPR015815,Domain,3-hydroxyaciddehydrogenase/reductase;IPR016040,Domain,NADP-bindingdomain;	GO:0050662,coenzymebinding;GO:0055114,oxidationreduction;GO:0006098,pentose-phosphateshunt;GO:0004616,phosphogluconatedehydrogenasedecarboxylatingactivity;	COG2084I,3-hydroxyisobutyrate dehydrogenase and related beta-hydroxyacid dehydrogenases,Lipid transport and metabolism;	None	0	-	6-phosphogluconate dehydrogenase, NAD-binding
37	acidobacteria	NC_008536	Solibacter usitatus Ellin607	116626435	116626442	PF07238,PilZ,PilZdomain;	IPR009875,Domain,TypeIVpilusassemblyPilZ;	None	-	None	0	-	hypothetical protein
38	acidobacteria	NC_008536	Solibacter usitatus Ellin607	116626435	116626441					K00240
39	acidobacteria	NC_008536	Solibacter usitatus Ellin607	116626435	116626440	PF00890,FAD_binding_2,FADbindingdomain;PF02910,Succ_DH_flav_C,domain;				K00239
40	acidobacteria	NC_008536	Solibacter usitatus Ellin607	116626435	116626445	PF03330,DPBB_1,RarelipoproteinARlpA-likedouble-psibeta-barrel;PF05036,SPOR,Sporulationrelateddomain;	IPR005132,Domain,RarelipoproteinA;IPR007730,Domain,Sporulation/celldivisionregion,bacteria;IPR009009,Domain,Barwin-relatedendoglucanase;IPR012997,Domain,RarelipoproteinA,bacterial;	None	COG0797M,Lipoproteins,Cell wall/membrane/envelope biogenesis;	K03642	0	-	rare lipoprotein A
41	acidobacteria	NC_008536	Solibacter usitatus Ellin607	116626435	116626444	PF00136,DNA_pol_B,DNApolymerasefamilyB;PF03104,DNA_pol_B_exo,DNApolymerasefamilyB,exonucleasedomain;	IPR006133,Domain,DNA-directedDNApolymerase,familyB,exonuclease;IPR006134,Domain,DNA-directedDNApolymerase,familyB,conservedregion;IPR006172,Family,DNA-directedDNApolymerase,familyB;IPR012337,Domain,Polynucleotidyltransferase,ribonucleaseHfold;	GO:0003677,DNAbinding;GO:0006260,DNAreplication;GO:0003887,DNA-directedDNApolymeraseactivity;GO:0000166,nucleotidebinding;	COG0417L,DNA polymerase elongation subunit (family B),Replication, recombination and repair;	None	0	-	DNA polymerase B region
42	acidobacteria	NC_008009	Candidatus Koribacter versatilis Ellin34	94968689	94968679	PF01706,FliG_C,FliGC-terminaldomain;	IPR000090,Family,FlagellarmotorswitchproteinFliG;IPR011002,Domain,FlagellarmotorswitchproteinFliG,alpha-helical;	GO:0009288,bacterial-typeflagellum;GO:0006935,chemotaxis;GO:0001539,ciliaryorflagellarmotility;GO:0003774,motoractivity;	COG1536N,Flagellar motor switch protein,Cell motility;	K02410	0	-	flagellar motor switch protein FliG
43	acidobacteria	NC_008009	Candidatus Koribacter versatilis Ellin34	94968689	94968691	PF06762,DUF1222,ProteinofunknownfunctionDUF1222;	IPR009613,Family,ProteinofunknownfunctionDUF1222;	None	-	None	0	-	hypothetical protein
44	acidobacteria	NC_008009	Candidatus Koribacter versatilis Ellin34	94968689	94968696					K00568
45	acidobacteria	NC_008009	Candidatus Koribacter versatilis Ellin34	94968689	94968694			None	-	None	0	-	hypothetical protein
46	acidobacteria	NC_008009	Candidatus Koribacter versatilis Ellin34	94968689	94968690	PF01593,Amino_oxidase,Flavincontainingamineoxidoreductase;	IPR002937,Domain,Amineoxidase;	None	COG1233Q,Phytoene dehydrogenase and related proteins,Secondary metabolites biosynthesis, transport and catabolism;	None	0	-	phytoene dehydrogenase, putative
47	acidobacteria	NC_008009	Candidatus Koribacter versatilis Ellin34	94968689	94968695		IPR006626,Repeat,Parallelbeta-helixrepeat;IPR011050,Domain,Pectinlyasefold/virulencefactor;	None	-	None	0	-	hypothetical protein
48	acidobacteria	NC_008009	Candidatus Koribacter versatilis Ellin34	94968689	94968697	PF02482,Ribosomal_S30AE,Sigma54modulationprotein/S30EAribosomalprotein;	IPR003489,Domain,RibosomalproteinS30Ae/sigma54modulationprotein;	GO:0005488,binding;GO:0044238,primarymetabolicprocess;GO:0005840,ribosome;	COG1544J,Ribosome-associated protein Y (PSrp-1),Translation, ribosomal structure and biogenesis;	None	0	-	SSU ribosomal protein S30P / sigma 54 modulation protein
49	acidobacteria	NC_008009	Candidatus Koribacter versatilis Ellin34	94968689	94968684	PF00158,Sigma54_activat,Sigma-54interactiondomain;	IPR002078,Domain,RNApolymerasesigmafactor54,interaction;IPR003593,Domain,ATPase,AAA+type,core;IPR011006,Domain,CheY-like;	GO:0005524,ATPbinding;GO:0005622,intracellular;GO:0017111,nucleoside-triphosphataseactivity;GO:0006355,regulationoftranscription,DNA-dependent;GO:0006350,transcription;GO:0008134,transcriptionfactorbinding;	COG3604KT|Transcriptional regulator containing GAF, AAA-type ATPase, and DNA binding domains,Signal transduction mechanisms|Transcription;	None	0	-	sigma-54 activating ATPase
50	acidobacteria	NC_008009	Candidatus Koribacter versatilis Ellin34	94968689	94968685	PF00072,Response_reg,Responseregulatorreceiverdomain;PF00486,Trans_reg_C,Transcriptionalregulatoryprotein,Cterminal;	IPR001789,Domain,Signaltransductionresponseregulator,receiverregion;IPR001867,Domain,Signaltransductionresponseregulator,C-terminal;IPR011006,Domain,CheY-like;	GO:0003677,DNAbinding;GO:0006355,regulationoftranscription,DNA-dependent;GO:0006350,transcription;GO:0000156,two-componentresponseregulatoractivity;GO:0000160,two-componentsignaltransductionsystemphosphorelay;	COG0745TK|Response regulators consisting of a CheY-like receiver domain and a winged-helix DNA-binding domain,Transcription|Signal transduction mechanisms;	None	0	-	two component transcriptional regulator
51	acidobacteria	NC_008009	Candidatus Koribacter versatilis Ellin34	94968689	94968686	PF00512,HisKA,HisKinaseAphosphoacceptordomain;PF02518,HATPase_c,Histidinekinase-,DNAgyraseB-,andHSP90-likeATPase;PF08448,PAS_4,PASfold;	IPR000014,Domain,PAS;IPR003594,Domain,ATP-bindingregion,ATPase-like;IPR003661,Domain,Signaltransductionhistidinekinase,subgroup1,dimerisationandphosphoacceptorregion;IPR004358,Domain,Signaltransductionhistidinekinase-relatedprotein,C-terminal;IPR005467,Domain,Signaltransductionhistidinekinase,core;IPR009082,Domain,Signaltransductionhistidinekinase,homodimeric;IPR013656,Domain,PASfold-4;	GO:0005524,ATPbinding;GO:0016020,membrane;GO:0018106,peptidyl-histidinephosphorylation;GO:0007165,signaltransduction;GO:0000155,two-componentsensoractivity;	COG4191T,Signal transduction histidine kinase regulating C4-dicarboxylate transport system,Signal transduction mechanisms;	None	2.7.3.-	-	PAS/PAC sensor signal transduction histidine kinase
52	acidobacteria	NC_008009	Candidatus Koribacter versatilis Ellin34	94968689	94968687	PF03968,OstA,OstA-likeprotein;PF06835,DUF1239,ProteinofunknownfunctionDUF1239;	IPR005653,Family,OstA-likeprotein;IPR010664,Family,ProteinofunknownfunctionDUF1239;	None	COG1934S,Uncharacterized protein conserved in bacteria,Function unknown;	K09774	0	-	OstA-like protein
53	acidobacteria	NC_008009	Candidatus Koribacter versatilis Ellin34	94968689	94968680	PF01514,YscJ_FliF,SecretoryproteinofYscJ/FliFfamily;PF08345,YscJ_FliF_C,FlagellarM-ringproteinC-terminal;	IPR000067,Family,FlagellarFliFM-ringprotein;IPR006182,Domain,SecretoryproteinYscJ/FliF;IPR013556,Domain,FlagellarM-ringC-terminal;	GO:0009431,bacterial-typeflagellumbasalbody,MSring;GO:0001539,ciliaryorflagellarmotility;GO:0003774,motoractivity;	COG1766NU|Flagellar biosynthesis/type III secretory pathway lipoprotein,Intracellular trafficking, secretion, and vesicular transport|Cell motility;	K02409	0	-	flagellar M-ring protein FliF
54	acidobacteria	NC_008009	Candidatus Koribacter versatilis Ellin34	94968689	94968681	PF02049,FliE,Flagellarhook-basalbodycomplexproteinFliE;	IPR001624,Family,Flagellarhook-basalbodycomplexproteinFliE;	GO:0009288,bacterial-typeflagellum;GO:0001539,ciliaryorflagellarmotility;GO:0003774,motoractivity;GO:0005198,structuralmoleculeactivity;	COG1677NU|Flagellar hook-basal body protein,Intracellular trafficking, secretion, and vesicular transport|Cell motility;	K02408	0	-	flagellar hook-basal body complex protein (FliE)
55	acidobacteria	NC_008009	Candidatus Koribacter versatilis Ellin34	94968689	94968682	PF06429,DUF1078,DomainofunknownfunctionDUF1078;	IPR006299,Family,Flagellarbasal-bodyrodproteinFlgC;IPR010930,Domain,ProteinofunknownfunctionDUF1078,C-terminal;	GO:0019861,flagellum;	COG1558N,Flagellar basal body rod protein,Cell motility;	K02388	0	-	flagellar basal-body rod protein FlgC
56	acidobacteria	NC_008009	Candidatus Koribacter versatilis Ellin34	94968689	94968683	PF00460,Flg_bb_rod,Flagellabasalbodyrodprotein;	IPR001444,Domain,Flagellarbasalbodyrodprotein,N-terminal;IPR006300,Family,Flagellarbasal-bodyrodproteinFlgB;IPR019776,Conserved_site,Flagellarbasalbodyrodprotein,conservedsite;	GO:0009288,bacterial-typeflagellum;GO:0001539,ciliaryorflagellarmotility;GO:0003774,motoractivity;GO:0005198,structuralmoleculeactivity;	COG1815N,Flagellar basal body protein,Cell motility;	K02387	0	-	flagellar basal-body rod protein FlgB
57	acidobacteria	NC_008009	Candidatus Koribacter versatilis Ellin34	94968689	94968693	PF04326,AAA_4,DivergentAAAdomain;	IPR007421,Family,ATPaseassociatedwithvariouscellularactivities,AAA-4;	GO:0005524,ATPbinding;	COG2865K,Predicted transcriptional regulator containing an HTH domain and an uncharacterized domain shared with the mammalian protein Schlafen,Transcription;	None	0	-	putative transcriptional regulator
58	acidobacteria	NC_008009	Candidatus Koribacter versatilis Ellin34	94968689	94968698	PF05163,DinB,DinBfamily;	IPR007837,Family,DinB;	None	-	None	0	-	hypothetical protein
59	acidobacteria	NC_008009	Candidatus Koribacter versatilis Ellin34	94968689	94968688	PF00005,ABC_tran,ABCtransporter;	IPR003439,Domain,ABCtransporter-like;IPR003593,Domain,ATPase,AAA+type,core;IPR017871,Conserved_site,ABCtransporter,conservedsite;	GO:0005524,ATPbinding;GO:0016887,ATPaseactivity;	COG1137R,ABC-type (unclassified) transport system, ATPase component,General function prediction only;	K06861	0	-	ABC transporter, ATPase subunit
60	acidobacteria	NC_008009	Candidatus Koribacter versatilis Ellin34	94968689	94968699	PF00015,MCPsignal,Methyl-acceptingchemotaxisproteinMCPsignalingdomain;PF00672,HAMP,HAMPdomain;PF08448,PAS_4,PASfold;	IPR003660,Domain,HAMPlinkerdomain;IPR004089,Domain,Chemotaxismethyl-acceptingreceptor,signalling;IPR004090,Family,Chemotaxismethyl-acceptingreceptor;IPR013656,Domain,PASfold-4;	GO:0006935,chemotaxis;GO:0016021,integraltomembrane;GO:0004871,signaltransduceractivity;GO:0007165,signaltransduction;	COG0840NT|Methyl-accepting chemotaxis protein,Signal transduction mechanisms|Cell motility;	K03406	0	-	methyl-accepting chemotaxis sensory transducer
61	acidobacteria	NC_008009	Candidatus Koribacter versatilis Ellin34	94968689	94968692			None	-	None	0	-	hypothetical protein
62	Aquificae	NC_000918	Aquifex aeolicus VF	15606041	15606039	PF00206,Lyase_1,Lyase;PF10397,ADSL_C,AdenylosuccinatelyaseC-terminus;				K01756
63	Aquificae	NC_000918	Aquifex aeolicus VF	15606041	15606038	PF00890,FAD_binding_2,FADbindingdomain;PF02910,Succ_DH_flav_C,domain;				K00239
64	Aquificae	NC_000918	Aquifex aeolicus VF	15606041	15606033	PF00263,Secretin,BacterialtypeIIandIIIsecretionsystemprotein;	IPR004846,Domain,TypeIIandIIIsecretionsystem;	GO:0016020,membrane;GO:0009306,proteinsecretion;	COG4796U,Type II secretory pathway, component HofQ,Intracellular trafficking, secretion, and vesicular transport;	K02666	0	-	hypothetical protein
65	Aquificae	NC_000918	Aquifex aeolicus VF	15606041	15606032	PF00425,Chorismate_bind,chorismatebindingenzyme;PF04715,Anth_synt_I_N,AnthranilatesynthasecomponentI,Nterminalregion;				K01657
66	Aquificae	NC_000918	Aquifex aeolicus VF	15606041	15606031			None	-	None	0	-	hypothetical protein
67	Aquificae	NC_000918	Aquifex aeolicus VF	15606041	15606037	PF02971,FTCD,Formiminotransferasedomain;	IPR013802,Domain,Formiminotransferase,C-terminal;	GO:0005542,folicacidbinding;GO:0008152,metabolicprocess;GO:0016740,transferaseactivity;	-	None	0	-	hypothetical protein
68	Aquificae	NC_000918	Aquifex aeolicus VF	15606041	15606036	PF03745,DUF309,DomainofunknownfunctionDUF309;	IPR005500,Family,ProteinofunknownfunctionDUF309;	None	COG1547S,Uncharacterized conserved protein,Function unknown;	None	0	-	hypothetical protein
69	Aquificae	NC_000918	Aquifex aeolicus VF	15606041	15606035	PF00483,NTP_transferase,Nucleotidyltransferase;PF01050,MannoseP_isomer,Mannose-6-phosphateisomerase;				K00971 K01809
70	Aquificae	NC_000918	Aquifex aeolicus VF	15606041	15606034	PF01979,Amidohydro_1,Amidohydrolasefamily;	IPR006680,Domain,Amidohydrolase1;IPR011059,Domain,Metal-dependenthydrolase,composite;	GO:0050270,S-adenosylhomocysteinedeaminaseactivity;GO:0046872,metalionbinding;	COG0402FR|Cytosine deaminase and related metal-dependent hydrolases,General function prediction only|Nucleotide transport and metabolism;	K01564	0	neaC	N-ethylammeline chlorohydrolase
71	Aquificae	NC_000918	Aquifex aeolicus VF	15606041	15606051	PF09123,DUF1931,DomainofunknownfunctionDUF1931;	IPR015207,Family,ProteinofunknownfunctionDUF1931;	None	-	None	0	-	hypothetical protein
72	Aquificae	NC_000918	Aquifex aeolicus VF	15606041	15606050			GO:0005886,plasmamembrane;	-	None	0	-	hypothetical protein
73	Aquificae	NC_000918	Aquifex aeolicus VF	15606041	15606048	PF01926,MMR_HSR1,GTPaseofunknownfunction;PF06071,YchF-GTPase_C,ProteinofunknownfunctionDUF933;	IPR002917,Domain,GTP-bindingprotein,HSR1-related;IPR004396,Family,ConservedhypotheticalproteinCHP00092;IPR006073,Domain,GTP1/OBG;IPR012675,Domain,Beta-graspfold,ferredoxin-type;IPR012676,Domain,TGS-like;IPR013029,Domain,ProteinofunknownfunctionDUF933;	GO:0005525,GTPbinding;GO:0005622,intracellular;	COG0012J,Predicted GTPase, probable translation factor,Translation, ribosomal structure and biogenesis;	K06942	0	-	GTP-dependent nucleic acid-binding protein EngD
74	Aquificae	NC_000918	Aquifex aeolicus VF	15606041	15606049	PF00270,DEAD,DEAD/DEAHboxhelicase;PF00271,Helicase_C,HelicaseconservedC-terminaldomain;	IPR001650,Domain,DNA/RNAhelicase,C-terminal;IPR011545,Domain,DNA/RNAhelicase,DEAD/DEAHboxtype,N-terminal;IPR014001,Domain,DEAD-likehelicase,N-terminal;IPR014021,Domain,Helicase,superfamily1and2,ATP-binding;	GO:0005524,ATPbinding;GO:0008026,ATP-dependenthelicaseactivity;GO:0003676,nucleicacidbinding;	COG0513LKJ,Translation, ribosomal structure and biogenesis|Transcription;	None	0	deaD	ATP-dependent RNA helicase DeaD
75	Aquificae	NC_000918	Aquifex aeolicus VF	15606041	15606042			None	COG1318K,Predicted transcriptional regulators,Transcription;	None	0	-	hypothetical protein
76	Aquificae	NC_000918	Aquifex aeolicus VF	15606041	15606043			None	COG0745TK|Response regulators consisting of a CheY-like receiver domain and a winged-helix DNA-binding domain,Transcription|Signal transduction mechanisms;	None	0	-	hypothetical protein
77	Aquificae	NC_000918	Aquifex aeolicus VF	15606041	15606040	PF03625,DUF302,DomainofunknownfunctionDUF302;	IPR005180,Domain,ProteinofunknownfunctionDUF302;IPR016796,Family,UncharacterisedconservedproteinUCP021774;	None	COG3439S,Uncharacterized conserved protein,Function unknown;	None	0	-	hypothetical protein
78	Aquificae	NC_000918	Aquifex aeolicus VF	15606041	15606046	PF00483,NTP_transferase,Nucleotidyltransferase;				K04042
79	Aquificae	NC_000918	Aquifex aeolicus VF	15606041	15606047	PF00291,PALP,Pyridoxal-phosphatedependentenzyme;				K01733
80	Aquificae	NC_000918	Aquifex aeolicus VF	15606041	15606044		IPR000551,Domain,Bacterialregulatoryprotein,MerR;	GO:0006355,regulationoftranscription,DNA-dependent;GO:0006350,transcription;GO:0003700,transcriptionfactoractivity;	COG0426C,Uncharacterized flavoproteins,Energy production and conversion;	None	0	-	hypothetical protein
81	Aquificae	NC_000918	Aquifex aeolicus VF	15606041	15606045	PF00132,Hexapep,Bacterialtransferasehexapeptidethreerepeats;				K00677
82	Aquificae	NC_011126	Hydrogenobaculum sp. Y04AAS	195953579	195953580	PF00310,GATase_2,Glutamineamidotransferasesclass-II;PF01493,GXGXG,GXGXGmotif;PF01645,Glu_synthase,Conservedregioninglutamatesynthase;PF04898,Glu_syn_central,Glutamatesynthasecentraldomain;				K00265
83	Aquificae	NC_011126	Hydrogenobaculum sp. Y04AAS	195953579	195953581	PF01300,Sua5_yciO_yrdC,yrdCdomain;	IPR004388,Domain,Sua5/YciO/YrdC/YwlC;IPR006070,Domain,Sua5/YciO/YrdC,N-terminal;IPR017945,Domain,DHBPsynthaseRibB-likealpha/betadomain;	None	COG0009J,Putative translation factor (SUA5),Translation, ribosomal structure and biogenesis;	K07566	0	-	Sua5/YciO/YrdC/YwlC family protein
84	Aquificae	NC_011126	Hydrogenobaculum sp. Y04AAS	195953579	195953582			None	-	None	0	-	hypothetical protein
85	Aquificae	NC_011126	Hydrogenobaculum sp. Y04AAS	195953579	195953583	PF02583,DUF156,UncharacterisedBCR,COG1937;	IPR003735,Family,ProteinofunknownfunctionDUF156;	None	COG1937S,Uncharacterized protein conserved in bacteria,Function unknown;	None	0	-	protein of unknown function DUF156
86	Aquificae	NC_011126	Hydrogenobaculum sp. Y04AAS	195953579	195953584			None	-	K08363	0	-	membrane protein containing heavy metal transport/detoxification domain
87	Aquificae	NC_011126	Hydrogenobaculum sp. Y04AAS	195953579	195953578	PF00557,Peptidase_M24,MetallopeptidasefamilyM24;PF01321,Creatinase_N,Creatinase/ProlidaseN-terminaldomain;	IPR000587,Domain,Creatinase;IPR000994,Domain,PeptidaseM24,structuraldomain;IPR001131,Conserved_site,PeptidaseM24B,X-Prodipeptidase/aminopeptidaseP,conservedsite;	GO:0009987,cellularprocess;GO:0046872,metalionbinding;GO:0008235,metalloexopeptidaseactivity;GO:0006508,proteolysis;	COG0006E,Xaa-Pro aminopeptidase,Amino acid transport and metabolism;	K01262	0	-	peptidase M24
88	Aquificae	NC_011126	Hydrogenobaculum sp. Y04AAS	195953579	195953586	PF00070,Pyr_redox,Pyridinenucleotide-disulphideoxidoreductase;PF02852,Pyr_redox_dim,Pyridinenucleotide-disulphideoxidoreductase,dimerisationdomain;PF07992,Pyr_redox_2,Pyridinenucleotide-disulphideoxidoreductase;	IPR000815,Family,Mercuricreductase;IPR001327,Domain,Pyridinenucleotide-disulphideoxidoreductase,NAD-bindingregion;IPR004099,Domain,Pyridinenucleotide-disulphideoxidoreductase,dimerisation;IPR011796,Domain,MercuricreductaseMerA;IPR012999,Active_site,Pyridinenucleotide-disulphideoxidoreductase,classI,activesite;IPR013027,Domain,FAD-dependentpyridinenucleotide-disulphideoxidoreductase;IPR016156,Doma…	GO:0050660,FADbinding;GO:0050661,NADPorNADPHbinding;GO:0045454,cellredoxhomeostasis;GO:0005737,cytoplasm;GO:0050787,detoxificationofmercuryion;GO:0016152,mercuryIIreductaseactivity;GO:0045340,mercuryionbinding;GO:0055114,oxidationreduction;	COG1249C,Pyruvate/2-oxoglutarate dehydrogenase complex, dihydrolipoamide dehydrogenase (E3) component, and related enzymes,Energy production and conversion;	K00520	0	-	mercuric reductase
89	Aquificae	NC_011126	Hydrogenobaculum sp. Y04AAS	195953579	195953569	PF01025,GrpE,GrpE;	IPR000740,Family,GrpEnucleotideexchangefactor;IPR009012,Domain,GrpEnucleotideexchangefactor,head;IPR013805,Domain,GrpEnucleotideexchangefactor,coiled-coil;	GO:0000774,adenyl-nucleotideexchangefactoractivity;GO:0051087,chaperonebinding;GO:0005739,mitochondrion;GO:0006457,proteinfolding;GO:0042803,proteinhomodimerizationactivity;GO:0030150,proteinimportintomitochondrialmatrix;GO:0006950,responsetostress;	COG0576O,Molecular chaperone GrpE (heat shock protein),Posttranslational modification, protein turnover, chaperones;	K03687	0	-	GrpE protein
90	Aquificae	NC_011126	Hydrogenobaculum sp. Y04AAS	195953579	195953575	PF01842,ACT,ACTdomain;PF10369,ALS_ss_C,Smallsubunitofacetolactatesynthase;				K01653
91	Aquificae	NC_011126	Hydrogenobaculum sp. Y04AAS	195953579	195953574	PF08668,HDOD,HDODdomain;	IPR013976,Domain,Metal-dependenthydrolaseHDOD;	None	COG3434T,Predicted signal transduction protein containing EAL and modified HD-GYP domains,Signal transduction mechanisms;	K07181	0	-	putative signal transduction protein
92	Aquificae	NC_011126	Hydrogenobaculum sp. Y04AAS	195953579	195953577	PF00682,HMGL-like,HMGL-like;PF08502,LeuA_dimer,LeuAallostericdimerisationdomain;				K01649
93	Aquificae	NC_011126	Hydrogenobaculum sp. Y04AAS	195953579	195953576	PF00205,TPP_enzyme_M,Thiaminepyrophosphateenzyme,centraldomain;PF02775,TPP_enzyme_C,Thiaminepyrophosphateenzyme,C-terminalTPPbindingdomain;PF02776,TPP_enzyme_N,Thiaminepyrophosphateenzyme,N-terminalTPPbindingdomain;				K01652
94	Aquificae	NC_011126	Hydrogenobaculum sp. Y04AAS	195953579	195953571	PF00218,IGPS,Indole-3-glycerolphosphatesynthase;				K01609
95	Aquificae	NC_011126	Hydrogenobaculum sp. Y04AAS	195953579	195953570	PF01343,Peptidase_S49,PeptidasefamilyS49;	IPR002142,Domain,PeptidaseS49;IPR004635,Domain,PeptidaseS49,SppA;	GO:0008707,4-phytaseactivity;GO:0008233,peptidaseactivity;GO:0006508,proteolysis;	COG0616OU|Periplasmic serine proteases (ClpP class),Intracellular trafficking, secretion, and vesicular transport|Posttranslational modification, protein turnover, chaperones;	K04773	3.1.3.26	-	signal peptide peptidase SppA, 36K type
96	Aquificae	NC_011126	Hydrogenobaculum sp. Y04AAS	195953579	195953573	PF01208,URO-D,UroporphyrinogendecarboxylaseURO-D;	IPR000257,Domain,UroporphyrinogendecarboxylaseURO-D;IPR006361,Family,UroporphyrinogendecarboxylaseHemE;	GO:0005737,cytoplasm;GO:0006779,porphyrinbiosyntheticprocess;GO:0004853,uroporphyrinogendecarboxylaseactivity;	COG0407H,Uroporphyrinogen-III decarboxylase,Coenzyme transport and metabolism;	K01599	4.1.1.37	-	uroporphyrinogen decarboxylase
97	Aquificae	NC_011126	Hydrogenobaculum sp. Y04AAS	195953579	195953572	PF01738,DLH,Dienelactonehydrolasefamily;				K01061
98	Aquificae	NC_011126	Hydrogenobaculum sp. Y04AAS	195953579	195953588	PF01551,Peptidase_M23,PeptidasefamilyM23;	IPR002886,Family,PeptidaseM23B;IPR011055,Domain,Duplicatedhybridmotif;IPR016047,Domain,PeptidaseM23;	GO:0004222,metalloendopeptidaseactivity;GO:0006508,proteolysis;	COG4942D,Membrane-bound metallopeptidase,Cell cycle control, cell division, chromosome partitioning;	None	0	-	Peptidase M23
99	Aquificae	NC_011126	Hydrogenobaculum sp. Y04AAS	195953579	195953589			None	-	None	0	-	hypothetical protein
100	Aquificae	NC_011126	Hydrogenobaculum sp. Y04AAS	195953579	195953587	PF00133,tRNA-synt_1,tRNAsynthetasesclassII,L,MandV;PF08264,Anticodon_1,Anticodon-bindingdomain;PF10458,Val_tRNA-synt_C,ValyltRNAsynthetasetRNAbindingarm;	IPR001412,Conserved_site,Aminoacyl-tRNAsynthetase,classI,conservedsite;IPR002300,Domain,Aminoacyl-tRNAsynthetase,classIa;IPR002303,Family,Valyl-tRNAsynthetase,classIa;IPR009008,Domain,Valyl/Leucyl/Isoleucyl-tRNAsynthetase,classIa,editing;IPR009080,Domain,Aminoacyl-tRNAsynthetase,class1a,anticodon-binding;IPR010978,Domain,tRNA-bindingarm;IPR013155,Domain,Valyl/Leucyl/Isoleucyl-tRNAsynthetase,class…	GO:0005524,ATPbinding;GO:0005737,cytoplasm;GO:0004832,valine-tRNAligaseactivity;GO:0006438,valyl-tRNAaminoacylation;	COG0525J,Valyl-tRNA synthetase,Translation, ribosomal structure and biogenesis;	K01873	0	-	valyl-tRNA synthetase
101	Aquificae	NC_011126	Hydrogenobaculum sp. Y04AAS	195953579	195953585	PF00403,HMA,Heavy-metal-associateddomain;	IPR001757,Family,ATPase,P-type,K/Mg/Cd/Cu/Zn/Na/Ca/Na/H-transporter;IPR006121,Domain,Heavymetaltransport/detoxificationprotein;IPR017969,Conserved_site,Heavy-metal-associated,conservedsite;	GO:0005524,ATPbinding;GO:0006754,ATPbiosyntheticprocess;GO:0015662,ATPaseactivity,coupledtotransmembranemovementofions,phosphorylativemechanism;GO:0016020,membrane;GO:0046872,metalionbinding;GO:0030001,metaliontransport;	COG2608P,Copper chaperone,Inorganic ion transport and metabolism;	None	0	-	Heavy metal transport/detoxification protein
102	Aquificae	NC_012440	Persephonella marina EX-H	225849983	225849973	PF00793,DAHP_synth_1,DAHPsynthetaseIfamily;				K01627
103	Aquificae	NC_012440	Persephonella marina EX-H	225849983	225849992	PF01966,HD,HDdomain;	IPR003607,Domain,Metal-dependentphosphohydrolase,HDregion;IPR006261,Family,Deoxyguanosinetriphosphatetriphosphohydrolase;IPR006674,Domain,Metal-dependentphosphohydrolase,HDregion,subdomain;	GO:0046039,GTPmetabolicprocess;GO:0008832,dGTPaseactivity;GO:0000287,magnesiumionbinding;	COG0232F,dGTP triphosphohydrolase,Nucleotide transport and metabolism;	K01129	0	-	deoxyguanosinetriphosphate triphosphohydrolase-like protein
104	Aquificae	NC_012440	Persephonella marina EX-H	225849983	225849988	PF00294,PfkB,pfkBfamilycarbohydratekinase;	IPR011611,Domain,Carbohydrate/purinekinase;IPR011913,Domain,RfaEbifunctionalprotein,domainI;	GO:0005975,carbohydratemetabolicprocess;GO:0016301,kinaseactivity;GO:0016779,nucleotidyltransferaseactivity;GO:0016773,phosphotransferaseactivity,alcoholgroupasacceptor;	COG2870M,ADP-heptose synthase, bifunctional sugar kinase/adenylyltransferase,Cell wall/membrane/envelope biogenesis;	None	2.7.1.-	rfaE_1	bifunctional protein RfaE, domain I
105	Aquificae	NC_012440	Persephonella marina EX-H	225849983	225849978	PF03544,TonB,Gram-negativebacterialtonBprotein;	IPR003538,Family,Gram-negativebacterialtonBprotein;IPR006260,Domain,TonB,C-terminal;	GO:0005381,ironiontransmembranetransporteractivity;GO:0006826,ironiontransport;GO:0016020,membrane;GO:0030288,outermembrane-boundedperiplasmicspace;GO:0015031,proteintransport;GO:0008565,proteintransporteractivity;	COG0810M,Periplasmic protein TonB, links inner and outer membranes,Cell wall/membrane/envelope biogenesis;	K03832	0	-	TonB family C- domain protein
106	Aquificae	NC_012440	Persephonella marina EX-H	225849983	225849977	PF02472,ExbD,BiopolymertransportproteinExbD/TolR;	IPR003400,Family,BiopolymertransportproteinExbD/TolR;	GO:0016021,integraltomembrane;GO:0015031,proteintransport;GO:0005215,transporteractivity;	COG0848U,Biopolymer transport protein,Intracellular trafficking, secretion, and vesicular transport;	K03559	0	-	biopolymer transport protein ExbD
107	Aquificae	NC_012440	Persephonella marina EX-H	225849983	225849976	PF01618,MotA_ExbB,MotA/TolQ/ExbBprotonchannelfamily;	IPR002898,Family,MotA/TolQ/ExbBprotonchannel;	GO:0016021,integraltomembrane;GO:0015031,proteintransport;GO:0008565,proteintransporteractivity;	COG0811U,Biopolymer transport proteins,Intracellular trafficking, secretion, and vesicular transport;	K03561	0	-	biopolymer transport protein ExbB
108	Aquificae	NC_012440	Persephonella marina EX-H	225849983	225849975	PF02630,SCO1-SenC,SCO1/SenC;	IPR003782,Family,CopperchaperoneSCO1/SenC;IPR012335,Domain,Thioredoxinfold;IPR012336,Domain,Thioredoxin-likefold;IPR017936,Domain,Thioredoxin-like;	GO:0045454,cellredoxhomeostasis;	COG1999R,Uncharacterized protein SCO1/SenC/PrrC, involved in biogenesis of respiratory and photosynthetic systems,General function prediction only;	K07152	0	-	electron transport protein SCO1/SenC
109	Aquificae	NC_012440	Persephonella marina EX-H	225849983	225849974	PF12118,SprA-related,SprA-relatedfamily;		GO:0008168,methyltransferaseactivity;	-	None	0	-	protein-glutamate O-methyltransferase
110	Aquificae	NC_012440	Persephonella marina EX-H	225849983	225849982	PF00215,OMPdecase,"Orotidine5-phosphatedecarboxylase/HUMPSfamily";				K01591
111	Aquificae	NC_012440	Persephonella marina EX-H	225849983	225849990	PF01965,DJ-1_PfpI,DJ-1/PfpIfamily;				K01952
112	Aquificae	NC_012440	Persephonella marina EX-H	225849983	225849980	PF05362,Lon_C,LonproteaseS16C-terminalproteolyticdomain;PF06745,KaiC,KaiC;	IPR003593,Domain,ATPase,AAA+type,core;IPR004504,Family,DNArepairproteinRadA;IPR008269,Domain,PeptidaseS16,lonC-terminal;IPR014774,Domain,CircadianclockproteinKaiC,centralregion;	GO:0005524,ATPbinding;GO:0004176,ATP-dependentpeptidaseactivity;GO:0006281,DNArepair;GO:0008094,DNA-dependentATPaseactivity;GO:0003684,damagedDNAbinding;GO:0046872,metalionbinding;GO:0006508,proteolysis;GO:0004252,serine-typeendopeptidaseactivity;	COG1066O,Predicted ATP-dependent serine protease,Posttranslational modification, protein turnover, chaperones;	K04485	0	radA	DNA repair protein RadA
113	Aquificae	NC_012440	Persephonella marina EX-H	225849983	225849981	PF03167,UDG,UracilDNAglycosylasesuperfamily;	IPR005122,Family,Uracil-DNAglycosylase-like;IPR005273,Family,PhageSPO1DNApolymerase-relatedprotein;	GO:0016798,hydrolaseactivity,actingonglycosylbonds;GO:0008152,metabolicprocess;	COG1573L,Uracil-DNA glycosylase,Replication, recombination and repair;	K02334	3.2.2.-	-	uracil-DNA glycosylase family 4 protein
114	Aquificae	NC_012440	Persephonella marina EX-H	225849983	225849986	PF00380,Ribosomal_S9,RibosomalproteinS9/S16;	IPR000754,Family,RibosomalproteinS9;IPR014721,Domain,RibosomalproteinS5domain2-typefold;	GO:0005840,ribosome;GO:0003735,structuralconstituentofribosome;GO:0006412,translation;	COG0103J,Ribosomal protein S9,Translation, ribosomal structure and biogenesis;	K02996	0	rpsI	30S ribosomal protein S9
115	Aquificae	NC_012440	Persephonella marina EX-H	225849983	225849987	PF01118,Semialdhyde_dh,Semialdehydedehydrogenase,NADbindingdomain;PF02774,Semialdhyde_dhC,Semialdehydedehydrogenase,dimerisationdomain;				K00145
116	Aquificae	NC_012440	Persephonella marina EX-H	225849983	225849984	PF02482,Ribosomal_S30AE,Sigma54modulationprotein/S30EAribosomalprotein;	IPR003489,Domain,RibosomalproteinS30Ae/sigma54modulationprotein;	GO:0005488,binding;GO:0044238,primarymetabolicprocess;	COG1544J,Ribosome-associated protein Y (PSrp-1),Translation, ribosomal structure and biogenesis;	K05808	0	-	sigma 54 modulation protein
117	Aquificae	NC_012440	Persephonella marina EX-H	225849983	225849985	PF00572,Ribosomal_L13,RibosomalproteinL13;	IPR005822,Family,RibosomalproteinL13;IPR005823,Family,RibosomalproteinL13,bacterial-type;	GO:0005840,ribosome;GO:0003735,structuralconstituentofribosome;GO:0006412,translation;	COG0102J,Ribosomal protein L13,Translation, ribosomal structure and biogenesis;	K02871	0	rplM	50S ribosomal protein L13
118	Aquificae	NC_012440	Persephonella marina EX-H	225849983	225849991	PF00578,AhpC-TSA,AhpC/TSAfamily;	IPR000866,Domain,Alkylhydroperoxidereductase/Thiolspecificantioxidant/Malallergen;IPR012335,Domain,Thioredoxinfold;IPR012336,Domain,Thioredoxin-likefold;IPR017936,Domain,Thioredoxin-like;	GO:0016209,antioxidantactivity;GO:0045454,cellredoxhomeostasis;GO:0016491,oxidoreductaseactivity;	COG0526OC|Thiol-disulfide isomerase and thioredoxins,Energy production and conversion|Posttranslational modification, protein turnover, chaperones;	None	0	-	putative thiol-disulfide oxidoreductase ResA
119	Aquificae	NC_012440	Persephonella marina EX-H	225849983	225849989	PF02700,PurS,PhosphoribosylformylglycinamidineFGAMsynthase;				K01952
120	Aquificae	NC_012440	Persephonella marina EX-H	225849983	225849993			None	-	None	0	-	hypothetical protein
121	Aquificae	NC_012440	Persephonella marina EX-H	225849983	225849979	PF00075,RnaseH,RNaseH;	IPR002156,Domain,RibonucleaseH;IPR012337,Domain,Polynucleotidyltransferase,ribonucleaseHfold;	GO:0003676,nucleicacidbinding;GO:0004523,ribonucleaseHactivity;	COG0328L,Ribonuclease HI,Replication, recombination and repair;	K03469	3.1.26.4	rnhA	ribonuclease HI
122	Aquificae	NC_012438	Sulfurihydrogenibium azorense Az-Fu	225644170	225848268	PF02482,Ribosomal_S30AE,Sigma54modulationprotein/S30EAribosomalprotein;	IPR003489,Domain,RibosomalproteinS30Ae/sigma54modulationprotein;	GO:0005488,binding;GO:0044238,primarymetabolicprocess;GO:0005840,ribosome;	COG1544J,Ribosome-associated protein Y (PSrp-1),Translation, ribosomal structure and biogenesis;	K05808	0	-	sigma-54 modulation protein/ribosomal protein S30EA
123	Aquificae	NC_012438	Sulfurihydrogenibium azorense Az-Fu	225644170	225848269	PF00572,Ribosomal_L13,RibosomalproteinL13;	IPR005822,Family,RibosomalproteinL13;IPR005823,Family,RibosomalproteinL13,bacterial-type;	GO:0005840,ribosome;GO:0003735,structuralconstituentofribosome;GO:0006412,translation;	COG0102J,Ribosomal protein L13,Translation, ribosomal structure and biogenesis;	K02871	0	rplM	50S ribosomal protein L13
124	Aquificae	NC_012438	Sulfurihydrogenibium azorense Az-Fu	225644170	225848271	PF01118,Semialdhyde_dh,Semialdehydedehydrogenase,NADbindingdomain;PF02774,Semialdhyde_dhC,Semialdehydedehydrogenase,dimerisationdomain;				K00145
125	Aquificae	NC_012438	Sulfurihydrogenibium azorense Az-Fu	225644170	225848260	PF00313,CSD,"Cold-shockDNA-bindingdomain";	IPR002059,Domain,Cold-shockprotein,DNA-binding;IPR011129,Domain,Coldshockprotein;IPR012156,Family,Coldshock,CspA;IPR012340,Domain,Nucleicacid-binding,OB-fold;IPR016027,Domain,Nucleicacid-binding,OB-fold-like;IPR019844,Conserved_site,Cold-shockconservedsite;	GO:0003677,DNAbinding;GO:0005737,cytoplasm;GO:0006355,regulationoftranscription,DNA-dependent;	COG1278K,Cold shock proteins,Transcription;	K03704	0	-	hypothetical protein
126	Aquificae	NC_012438	Sulfurihydrogenibium azorense Az-Fu	225644170	225848261	PF00313,CSD,"Cold-shockDNA-bindingdomain";	IPR002059,Domain,Cold-shockprotein,DNA-binding;IPR011129,Domain,Coldshockprotein;IPR012156,Family,Coldshock,CspA;IPR012340,Domain,Nucleicacid-binding,OB-fold;IPR016027,Domain,Nucleicacid-binding,OB-fold-like;IPR019844,Conserved_site,Cold-shockconservedsite;	GO:0003677,DNAbinding;GO:0005737,cytoplasm;GO:0006355,regulationoftranscription,DNA-dependent;	COG1278K,Cold shock proteins,Transcription;	K03704	0	-	hypothetical protein
127	Aquificae	NC_012438	Sulfurihydrogenibium azorense Az-Fu	225644170	225848262	PF00574,CLP_protease,Clpprotease;PF01957,NfeD,NfeD-like;	IPR001907,Family,PeptidaseS14,ClpP;IPR002810,Family,Nodulationefficiency,NfeD;	GO:0006508,proteolysis;GO:0004252,serine-typeendopeptidaseactivity;	COG1030O,Membrane-bound serine protease (ClpP class),Posttranslational modification, protein turnover, chaperones;	K07403	0	-	nodulation competitiveness protein NfeD
128	Aquificae	NC_012438	Sulfurihydrogenibium azorense Az-Fu	225644170	225848263	PF02518,HATPase_c,Histidinekinase-,DNAgyraseB-,andHSP90-likeATPase;	IPR002099,Family,DNAmismatchrepairprotein;IPR003594,Domain,ATP-bindingregion,ATPase-like;IPR014762,Conserved_site,DNAmismatchrepair,conservedsite;	GO:0005524,ATPbinding;GO:0006298,mismatchrepair;GO:0030983,mismatchedDNAbinding;	COG0323L,DNA mismatch repair enzyme (predicted ATPase),Replication, recombination and repair;	K03572	0	-	DNA mismatch repair protein MutL
129	Aquificae	NC_012438	Sulfurihydrogenibium azorense Az-Fu	225644170	225848264	PF01957,NfeD,NfeD-like;	IPR002810,Family,Nodulationefficiency,NfeD;	None	COG1030O,Membrane-bound serine protease (ClpP class),Posttranslational modification, protein turnover, chaperones;	None	0	-	nodulation competitiveness protein NfeD
130	Aquificae	NC_012438	Sulfurihydrogenibium azorense Az-Fu	225644170	225848265	PF01119,DNA_mis_repair,DNAmismatchrepairprotein,C-terminaldomain;PF02518,HATPase_c,Histidinekinase-,DNAgyraseB-,andHSP90-likeATPase;PF08676,MutL_C,MutLCterminaldimerisationdomain;	IPR002099,Family,DNAmismatchrepairprotein;IPR003594,Domain,ATP-bindingregion,ATPase-like;IPR013507,Domain,DNAmismatchrepairprotein,C-terminal;IPR014721,Domain,RibosomalproteinS5domain2-typefold;IPR014762,Conserved_site,DNAmismatchrepair,conservedsite;IPR014763,Domain,DNAmismatchrepairprotein,N-terminal;IPR014790,Domain,MutL,C-terminal,dimerisation;	GO:0005524,ATPbinding;GO:0006298,mismatchrepair;GO:0030983,mismatchedDNAbinding;GO:0005515,proteinbinding;	COG0323L,DNA mismatch repair enzyme (predicted ATPase),Replication, recombination and repair;	K03572	0	-	DNA mismatch repair protein MutL
131	Aquificae	NC_012438	Sulfurihydrogenibium azorense Az-Fu	225644170	225848266	PF00215,OMPdecase,"Orotidine5-phosphatedecarboxylase/HUMPSfamily";				K01591
132	Aquificae	NC_012438	Sulfurihydrogenibium azorense Az-Fu	225644170	225848277			None	-	None	0	-	signal transduction response regulator
133	Aquificae	NC_012438	Sulfurihydrogenibium azorense Az-Fu	225644170	225848276	PF02943,FeThRed_B,Ferredoxinthioredoxinreductasecatalyticbetachain;	IPR004209,Family,Ferredoxinthioredoxinreductase,betasubunit;	GO:0008937,ferredoxinreductaseactivity;GO:0055114,oxidationreduction;	COG4802C,Ferredoxin-thioredoxin reductase, catalytic subunit,Energy production and conversion;	None	1.18.-.-	-	ferredoxin-thioredoxin reductase, catalytic chain (FTR-C) (Ferredoxin-thioredoxin reductase subunit B) (FTR-B)
134	Aquificae	NC_012438	Sulfurihydrogenibium azorense Az-Fu	225644170	225848275	PF01322,Cytochrom_C_2,"CytochromeC";	IPR002321,Family,Cytochromec,classII;IPR010980,Family,Cytochromecandb562;IPR011031,Domain,Multihaemcytochrome;	GO:0009055,electroncarrieractivity;GO:0022900,electrontransportchain;GO:0020037,hemebinding;GO:0005746,mitochondrialrespiratorychain;	-	None	0	-	hypothetical protein
135	Aquificae	NC_012438	Sulfurihydrogenibium azorense Az-Fu	225644170	225848274	PF00563,EAL,EALdomain;PF00990,GGDEF,GGDEFdomain;	IPR000160,Domain,Diguanylatecyclase,predicted;IPR001633,Domain,Diguanylatephosphodiesterase,predicted;	None	COG2199T,FOG: GGDEF domain,Signal transduction mechanisms;	None	0	-	putative signal transduction response regulator
136	Aquificae	NC_012438	Sulfurihydrogenibium azorense Az-Fu	225644170	225848273	PF00563,EAL,EALdomain;PF00990,GGDEF,GGDEFdomain;	IPR000160,Domain,Diguanylatecyclase,predicted;IPR001633,Domain,Diguanylatephosphodiesterase,predicted;	None	COG2200T,FOG: EAL domain,Signal transduction mechanisms;	None	0	-	signal transduction response regulator
137	Aquificae	NC_012438	Sulfurihydrogenibium azorense Az-Fu	225644170	225848272	PF00294,PfkB,pfkBfamilycarbohydratekinase;	IPR011611,Domain,Carbohydrate/purinekinase;IPR011913,Domain,RfaEbifunctionalprotein,domainI;	GO:0005975,carbohydratemetabolicprocess;GO:0016301,kinaseactivity;GO:0016779,nucleotidyltransferaseactivity;GO:0016773,phosphotransferaseactivity,alcoholgroupasacceptor;	COG2870M,ADP-heptose synthase, bifunctional sugar kinase/adenylyltransferase,Cell wall/membrane/envelope biogenesis;	None	2.7.1.-	rfaE_2	bifunctional protein RfaE, domain I
138	Aquificae	NC_012438	Sulfurihydrogenibium azorense Az-Fu	225644170	225848257	PF00994,MoCF_biosynth,Probablemolybdopterinbindingdomain;	IPR001453,Domain,Molybdopterinbinding;IPR008284,Conserved_site,Molybdenumcofactorbiosynthesis,conservedsite;	GO:0006777,Mo-molybdopterincofactorbiosyntheticprocess;	COG0521H,Molybdopterin biosynthesis enzymes,Coenzyme transport and metabolism;	K03831	0	mogA	molybdenum cofactor biosynthesis protein MogA
139	Aquificae	NC_012438	Sulfurihydrogenibium azorense Az-Fu	225644170	225848270	PF00380,Ribosomal_S9,RibosomalproteinS9/S16;	IPR000754,Family,RibosomalproteinS9;IPR014721,Domain,RibosomalproteinS5domain2-typefold;	GO:0005840,ribosome;GO:0003735,structuralconstituentofribosome;GO:0006412,translation;	COG0103J,Ribosomal protein S9,Translation, ribosomal structure and biogenesis;	K02996	0	rpsI	30S ribosomal protein S9
140	Aquificae	NC_012438	Sulfurihydrogenibium azorense Az-Fu	225644170	225848259	PF04055,Radical_SAM,RadicalSAMsuperfamily;PF06463,Mob_synth_C,MolybdenumCofactorSynthesisC;	IPR006638,Domain,Elongatorprotein3/MiaB/NifB;IPR007197,Domain,RadicalSAM;IPR010505,Domain,MolybdenumcofactorsynthesisC-terminal;IPR013483,Family,MolybdenumcofactorbiosynthesisproteinA;IPR013785,Domain,Aldolase-typeTIMbarrel;	GO:0051539,4iron,4sulfurclusterbinding;GO:0005525,GTPbinding;GO:0006777,Mo-molybdopterincofactorbiosyntheticprocess;GO:0003824,catalyticactivity;GO:0046872,metalionbinding;GO:0019008,molybdopterinsynthasecomplex;	COG2896H,Molybdenum cofactor biosynthesis enzyme,Coenzyme transport and metabolism;	K03639	0	moaA	molybdenum cofactor biosynthesis protein A
141	Aquificae	NC_012438	Sulfurihydrogenibium azorense Az-Fu	225644170	225848258			None	-	None	0	-	hypothetical protein
142	Aquificae	NC_010730	Sulfurihydrogenibium sp. YO3AOP	188997627	188997631	PF01118,Semialdhyde_dh,Semialdehydedehydrogenase,NADbindingdomain;PF02774,Semialdhyde_dhC,Semialdehydedehydrogenase,dimerisationdomain;				K00145
143	Aquificae	NC_010730	Sulfurihydrogenibium sp. YO3AOP	188997627	188997630	PF00380,Ribosomal_S9,RibosomalproteinS9/S16;	IPR000754,Family,RibosomalproteinS9;IPR014721,Domain,RibosomalproteinS5domain2-typefold;	GO:0005840,ribosome;GO:0003735,structuralconstituentofribosome;GO:0006412,translation;	COG0103J,Ribosomal protein S9,Translation, ribosomal structure and biogenesis;	K02996	0	rpsI	30S ribosomal protein S9
144	Aquificae	NC_010730	Sulfurihydrogenibium sp. YO3AOP	188997627	188997628	PF02482,Ribosomal_S30AE,Sigma54modulationprotein/S30EAribosomalprotein;	IPR003489,Domain,RibosomalproteinS30Ae/sigma54modulationprotein;	GO:0005488,binding;GO:0044238,primarymetabolicprocess;GO:0005840,ribosome;	COG1544J,Ribosome-associated protein Y (PSrp-1),Translation, ribosomal structure and biogenesis;	K05808	0	-	sigma 54 modulation protein/ribosomal protein S30EA
145	Aquificae	NC_010730	Sulfurihydrogenibium sp. YO3AOP	188997627	188997632	PF00294,PfkB,pfkBfamilycarbohydratekinase;	IPR011611,Domain,Carbohydrate/purinekinase;IPR011913,Domain,RfaEbifunctionalprotein,domainI;	GO:0005975,carbohydratemetabolicprocess;GO:0016301,kinaseactivity;GO:0016779,nucleotidyltransferaseactivity;GO:0016773,phosphotransferaseactivity,alcoholgroupasacceptor;	COG2870M,ADP-heptose synthase, bifunctional sugar kinase/adenylyltransferase,Cell wall/membrane/envelope biogenesis;	None	0	-	rfaE bifunctional protein
146	Aquificae	NC_010730	Sulfurihydrogenibium sp. YO3AOP	188997627	188997633	PF02700,PurS,PhosphoribosylformylglycinamidineFGAMsynthase;				K01952
147	Aquificae	NC_010730	Sulfurihydrogenibium sp. YO3AOP	188997627	188997634	PF01965,DJ-1_PfpI,DJ-1/PfpIfamily;				K01952
148	Aquificae	NC_010730	Sulfurihydrogenibium sp. YO3AOP	188997627	188997635			None	-	None	0	-	hypothetical protein
149	Aquificae	NC_010730	Sulfurihydrogenibium sp. YO3AOP	188997627	188997636			None	-	None	0	-	hypothetical protein
150	Aquificae	NC_010730	Sulfurihydrogenibium sp. YO3AOP	188997627	188997637	PF00085,Thioredoxin,Thioredoxin;	IPR012335,Domain,Thioredoxinfold;IPR012336,Domain,Thioredoxin-likefold;IPR013766,Domain,Thioredoxindomain;IPR017936,Domain,Thioredoxin-like;	GO:0045454,cellredoxhomeostasis;	COG0526OC|Thiol-disulfide isomerase and thioredoxins,Energy production and conversion|Posttranslational modification, protein turnover, chaperones;	None	0	-	Redoxin domain protein
151	Aquificae	NC_010730	Sulfurihydrogenibium sp. YO3AOP	188997627	188997626	PF09520,RE_MjaII,MjaIIrestrictionendonuclease;	IPR019045,Region,Restrictionendonuclease,typeII,MjaII;	GO:0003677,DNAbinding;GO:0009307,DNArestriction-modificationsystem;GO:0009036,TypeIIsite-specificdeoxyribonucleaseactivity;	-	None	0	-	type II restriction endonuclease TdeIII
152	Aquificae	NC_010730	Sulfurihydrogenibium sp. YO3AOP	188997627	188997625	PF01555,N6_N4_Mtase,DNAmethylase;	IPR002941,Domain,DNAmethylaseN-4/N-6;IPR017985,Conserved_site,N-4cytosine-specificDNAmethylase,conservedsite;	GO:0003677,DNAbinding;GO:0032776,DNAmethylationoncytosine;GO:0008170,N-methyltransferaseactivity;GO:0015667,site-specificDNA-methyltransferasecytosine-N4-specificactivity;	COG1041L,Predicted DNA modification methylase,Replication, recombination and repair;	None	0	-	DNA methylase N-4/N-6 domain protein
153	Aquificae	NC_010730	Sulfurihydrogenibium sp. YO3AOP	188997627	188997624	PF00215,OMPdecase,"Orotidine5-phosphatedecarboxylase/HUMPSfamily";				K01591
154	Aquificae	NC_010730	Sulfurihydrogenibium sp. YO3AOP	188997627	188997623			None	-	None	0	-	hypothetical protein
155	Aquificae	NC_010730	Sulfurihydrogenibium sp. YO3AOP	188997627	188997622	PF01398,Mov34,Mov34/MPN/PAD-1family;	IPR000555,Family,Mov34/MPN/PAD-1;	None	COG1310R,Predicted metal-dependent protease of the PAD1/JAB1 superfamily,General function prediction only;	None	0	-	Mov34/MPN/PAD-1 family protein
156	Aquificae	NC_010730	Sulfurihydrogenibium sp. YO3AOP	188997627	188997621	PF04055,Radical_SAM,RadicalSAMsuperfamily;	IPR004383,Family,ConservedhypotheticalproteinCHP00048;IPR006638,Domain,Elongatorprotein3/MiaB/NifB;IPR007197,Domain,RadicalSAM;	GO:0008173,RNAmethyltransferaseactivity;GO:0008757,S-adenosylmethionine-dependentmethyltransferaseactivity;GO:0005737,cytoplasm;GO:0051536,iron-sulfurclusterbinding;GO:0006364,rRNAprocessing;	COG0820R,Predicted Fe-S-cluster redox enzyme,General function prediction only;	K06941	0	-	ribosomal RNA large subunit methyltransferase N
157	Aquificae	NC_010730	Sulfurihydrogenibium sp. YO3AOP	188997627	188997620	PF01330,RuvA_N,RuvANterminaldomain;PF07499,RuvA_C,RuvA,C-terminaldomain;	IPR000085,Family,BacterialDNArecombinationproteinRuvA;IPR003583,Domain,Helix-hairpin-helixDNA-binding,class1;IPR010994,Domain,RuvAdomain2-like;IPR011114,Domain,DNAhelicase,HollidayjunctionRuvAtype,domainIII,C-terminal;IPR012340,Domain,Nucleicacid-binding,OB-fold;IPR013849,Domain,DNAhelicase,HollidayjunctionRuvAtype,domainI,bacterial;IPR016027,Domain,Nucleicacid-binding,OB-fold-like;	GO:0005524,ATPbinding;GO:0003677,DNAbinding;GO:0006310,DNArecombination;GO:0006281,DNArepair;GO:0009379,Hollidayjunctionhelicasecomplex;GO:0009432,SOSresponse;GO:0009378,four-wayjunctionhelicaseactivity;	COG0632L,Holliday junction resolvasome, DNA-binding subunit,Replication, recombination and repair;	K03550	0	-	Holliday junction DNA helicase RuvA
158	Aquificae	NC_010730	Sulfurihydrogenibium sp. YO3AOP	188997627	188997618	PF01385,Transposase_2,Probabletransposase;PF07282,Transposase_35,PutativetransposaseDNA-bindingdomain;	IPR001959,Domain,Transposaseprobable,IS891/IS1136/IS1341;IPR010095,Domain,Transposase,IS605OrfB,C-terminal;	None	COG0675L,Transposase and inactivated derivatives,Replication, recombination and repair;	None	0	-	transposase, IS605 OrfB family
159	Aquificae	NC_010730	Sulfurihydrogenibium sp. YO3AOP	188997627	188997619	PF01934,DUF86,ProteinofunknownfunctionDUF86;	IPR008201,Family,ProteinofunknownfunctionDUF86;	None	COG2445S,Uncharacterized conserved protein,Function unknown;	None	0	-	hypothetical protein
160	Aquificae	NC_010730	Sulfurihydrogenibium sp. YO3AOP	188997627	188997629	PF00572,Ribosomal_L13,RibosomalproteinL13;	IPR005822,Family,RibosomalproteinL13;IPR005823,Family,RibosomalproteinL13,bacterial-type;	GO:0005840,ribosome;GO:0003735,structuralconstituentofribosome;GO:0006412,translation;	COG0102J,Ribosomal protein L13,Translation, ribosomal structure and biogenesis;	K02871	0	rplM	50S ribosomal protein L13
161	Aquificae	NC_010730	Sulfurihydrogenibium sp. YO3AOP	188997627	188997617	PF00239,Resolvase,Resolvase,Nterminaldomain;PF00376,MerR,MerRfamilyregulatoryprotein;	IPR000551,Domain,Bacterialregulatoryprotein,MerR;IPR006118,Conserved_site,Recombinase,conservedsite;IPR006119,Domain,Resolvase,N-terminal;IPR009061,Domain,PutativeDNAbinding;	GO:0006310,DNArecombination;GO:0000166,nucleotidebinding;GO:0000150,recombinaseactivity;GO:0006355,regulationoftranscription,DNA-dependent;GO:0003700,transcriptionfactoractivity;	COG2452L,Predicted site-specific integrase-resolvase,Replication, recombination and repair;	None	0	-	regulatory protein MerR
162	Bacteroidetes	NC_003228	Bacteroides fragilis NCTC 934	60683581	60683579		IPR010992,Domain,IHF-likeDNA-binding;	GO:0003677,DNAbinding;	-	None	0	-	hypothetical protein
163	Bacteroidetes	NC_003228	Bacteroides fragilis NCTC 934	60683581	60683578	PF01841,Transglut_core,Transglutaminase-likesuperfamily;	IPR002931,Domain,Transglutaminase-like;	None	COG1305E,Transglutaminase-like enzymes, putative cysteine proteases,Amino acid transport and metabolism;	None	0	-	hypothetical protein
164	Bacteroidetes	NC_003228	Bacteroides fragilis NCTC 934	60683581	60683585	PF04551,GcpE,GcpEprotein;				K03526
165	Bacteroidetes	NC_003228	Bacteroides fragilis NCTC 934	60683581	60683587	PF00754,F5_F8_type_C,F5/8typeCdomain;PF04616,Glyco_hydro_43,Glycosylhydrolasesfamily43;	IPR000421,Domain,Coagulationfactor5/8type,C-terminal;IPR003961,Domain,Fibronectin,typeIII;IPR006710,Family,Glycosidehydrolase,family43;IPR008957,Domain,Fibronectin,typeIII-likefold;IPR008979,Domain,Galactose-bindinglike;	GO:0005975,carbohydratemetabolicprocess;GO:0007155,celladhesion;GO:0004553,hydrolaseactivity,hydrolyzingO-glycosylcompounds;	COG3507G,Beta-xylosidase,Carbohydrate transport and metabolism;	None	0	-	xylosidase/arabinosidase
166	Bacteroidetes	NC_003228	Bacteroides fragilis NCTC 934	60683581	60683580	PF00557,Peptidase_M24,MetallopeptidasefamilyM24;PF05195,AMP_N,AminopeptidaseP,N-terminaldomain;	IPR000994,Domain,PeptidaseM24,structuraldomain;IPR007865,Domain,PeptidaseM24B,X-Prodipeptidase/aminopeptidasePN-terminal;	GO:0004177,aminopeptidaseactivity;GO:0009987,cellularprocess;GO:0030145,manganeseionbinding;	COG0006E,Xaa-Pro aminopeptidase,Amino acid transport and metabolism;	K01262	3.4.11.9	-	putative aminopeptidase
167	Bacteroidetes	NC_003228	Bacteroides fragilis NCTC 934	60683581	60683591	PF00933,Glyco_hydro_3,Glycosylhydrolasefamily3Nterminaldomain;PF01915,Glyco_hydro_3_C,Glycosylhydrolasefamily3Cterminaldomain;	IPR001764,Domain,Glycosidehydrolase,family3,N-terminal;IPR002772,Domain,Glycosidehydrolase,family3,C-terminal;IPR017853,Domain,Glycosidehydrolase,catalyticcore;IPR019800,Active_site,Glycosidehydrolase,family3,activesite;	GO:0008422,beta-glucosidaseactivity;GO:0005975,carbohydratemetabolicprocess;	COG1472G,Beta-glucosidase-related glycosidases,Carbohydrate transport and metabolism;	K05349	3.2.1.21	bglX	periplasmic beta-glucosidase precursor
168	Bacteroidetes	NC_003228	Bacteroides fragilis NCTC 934	60683581	60683582			GO:0016021,integraltomembrane;	-	None	0	-	putative transmembrane protein
169	Bacteroidetes	NC_003228	Bacteroides fragilis NCTC 934	60683581	60683583	PF01597,GCV_H,GlycinecleavageH-protein;	IPR002930,Family,GlycinecleavageH-protein;IPR003016,Binding_site,2-oxoaciddehydrogenase,lipoyl-bindingsite;IPR011053,Domain,Singlehybridmotif;IPR017453,Family,GlycinecleavageH-protein,subgroup;	GO:0005960,glycinecleavagecomplex;GO:0019464,glycinedecarboxylationviaglycinecleavagesystem;GO:0031405,lipoicacidbinding;GO:0005739,mitochondrion;	COG0509E,Glycine cleavage system H protein (lipoate-binding),Amino acid transport and metabolism;	K02437	0	-	glycine cleavage system protein H
170	Bacteroidetes	NC_003228	Bacteroides fragilis NCTC 934	60683581	60683571	PF00122,E1-E2_ATPase,E1-E2ATPase;PF00689,Cation_ATPase_C,CationtransportingATPase,C-terminus;PF00690,Cation_ATPase_N,Cationtransporter/ATPase,N-terminus;PF00702,Hydrolase,haloaciddehalogenase-likehydrolase;	IPR001757,Family,ATPase,P-type,K/Mg/Cd/Cu/Zn/Na/Ca/Na/H-transporter;IPR004014,Domain,ATPase,P-typecation-transporter,N-terminal;IPR005834,Domain,Haloaciddehalogenase-likehydrolase;IPR006068,Domain,ATPase,P-typecation-transporter,C-terminal;IPR006069,Family,ATPase,P-typecationexchange,alphasubunit;IPR006408,Family,ATPase,P-type,calcium-transporting,PMCA-type;IPR008250,Domain,ATPase,P-type,ATPase-a…	GO:0005524,ATPbinding;GO:0006754,ATPbiosyntheticprocess;GO:0006816,calciumiontransport;GO:0005388,calcium-transportingATPaseactivity;GO:0016021,integraltomembrane;	COG0474P,Cation transport ATPase,Inorganic ion transport and metabolism;	K01537	3.6.3.8	-	putative transmembrane calcium-transporting ATPase
171	Bacteroidetes	NC_003228	Bacteroides fragilis NCTC 934	60683581	60683588	PF10091,DUF2329,UncharacterizedproteinconservedinbacteriaDUF2329;	IPR016883,Family,UncharacterisedconservedproteinUCP028431;IPR019282,Region,ProteinofunknownfunctionDUF2329;	None	COG5368S,Uncharacterized protein conserved in bacteria,Function unknown;	None	0	-	hypothetical protein
172	Bacteroidetes	NC_003228	Bacteroides fragilis NCTC 934	60683581	60683573	PF01895,PhoU,PhoUdomain;PF02690,Na_Pi_cotrans,Na+/Pi-cotransporter;	IPR003841,Family,Na/Pi-cotransporter;IPR004633,Family,Na/Pico-transporterII-related;IPR008170,Domain,PhoU;	GO:0016021,integraltomembrane;GO:0006817,phosphatetransport;GO:0015321,sodium-dependentphosphatetransmembranetransporteractivity;	COG1283P,Na+/phosphate symporter,Inorganic ion transport and metabolism;	None	0	-	putative transmembrane Na+/Pi-cotransporter
173	Bacteroidetes	NC_003228	Bacteroides fragilis NCTC 934	60683581	60683572	PF00072,Response_reg,Responseregulatorreceiverdomain;PF00512,HisKA,HisKinaseAphosphoacceptordomain;PF02518,HATPase_c,Histidinekinase-,DNAgyraseB-,andHSP90-likeATPase;	IPR001789,Domain,Signaltransductionresponseregulator,receiverregion;IPR003594,Domain,ATP-bindingregion,ATPase-like;IPR003661,Domain,Signaltransductionhistidinekinase,subgroup1,dimerisationandphosphoacceptorregion;IPR004358,Domain,Signaltransductionhistidinekinase-relatedprotein,C-terminal;IPR005467,Domain,Signaltransductionhistidinekinase,core;IPR009082,Domain,Signaltransductionhistidinekinase,ho…	GO:0005524,ATPbinding;GO:0016020,membrane;GO:0018106,peptidyl-histidinephosphorylation;GO:0006355,regulationoftranscription,DNA-dependent;GO:0007165,signaltransduction;GO:0000156,two-componentresponseregulatoractivity;GO:0000155,two-componentsensoractivity;GO:0000160,two-componentsignaltransductionsystemphosphorelay;	COG0642T,Signal transduction histidine kinase,Signal transduction mechanisms;	None	0	-	putative two-component system sensor kinase/response regulator fusion protein
174	Bacteroidetes	NC_003228	Bacteroides fragilis NCTC 934	60683581	60683575	PF02518,HATPase_c,Histidinekinase-,DNAgyraseB-,andHSP90-likeATPase;	IPR003594,Domain,ATP-bindingregion,ATPase-like;IPR004358,Domain,Signaltransductionhistidinekinase-relatedprotein,C-terminal;IPR005467,Domain,Signaltransductionhistidinekinase,core;	GO:0005524,ATPbinding;GO:0018106,peptidyl-histidinephosphorylation;GO:0007165,signaltransduction;GO:0000155,two-componentsensoractivity;	COG0642T,Signal transduction histidine kinase,Signal transduction mechanisms;	None	0	-	putative two-component regulator sensor histidine kinase transcriptional regulator
175	Bacteroidetes	NC_003228	Bacteroides fragilis NCTC 934	60683581	60683574	PF00485,PRK,Phosphoribulokinase/Uridinekinasefamily;				K00876
176	Bacteroidetes	NC_003228	Bacteroides fragilis NCTC 934	60683581	60683577	PF01841,Transglut_core,Transglutaminase-likesuperfamily;	IPR002931,Domain,Transglutaminase-like;	None	-	None	0	-	exported protein, ATP/GTP-binding
177	Bacteroidetes	NC_003228	Bacteroides fragilis NCTC 934	60683581	60683576	PF00149,Metallophos,Calcineurin-likephosphoesterase;PF03372,Exo_endo_phos,Endonuclease/Exonuclease/phosphatasefamily;	IPR004843,Domain,Metallophosphoesterase;IPR005135,Domain,Endonuclease/exonuclease/phosphatase;	GO:0016787,hydrolaseactivity;	COG3568R,Metal-dependent hydrolase,General function prediction only;	None	0	-	hypothetical protein
178	Bacteroidetes	NC_003228	Bacteroides fragilis NCTC 934	60683581	60683586	PF02230,Abhydrolase_2,Phospholipase/Carboxylesterase;	IPR003140,Family,Phospholipase/carboxylesterase;	GO:0016787,hydrolaseactivity;	COG4099R,Predicted peptidase,General function prediction only;	None	0	-	hypothetical protein
179	Bacteroidetes	NC_003228	Bacteroides fragilis NCTC 934	60683581	60683589	PF07980,SusD,SusDfamily;	IPR012944,Domain,RagB/SusD;	None	-	None	0	-	putative outer membrane protein
180	Bacteroidetes	NC_003228	Bacteroides fragilis NCTC 934	60683581	60683584	PF00731,AIRC,AIRcarboxylase;				K01588
181	Bacteroidetes	NC_003228	Bacteroides fragilis NCTC 934	60683581	60683590	PF00593,TonB_dep_Rec,TonBdependentreceptor;PF07715,Plug,TonB-dependentReceptorPlugDomain;	IPR000531,Domain,TonB-dependentreceptor,beta-barrel;IPR008969,Domain,Carboxypeptidase-like,regulatoryregion;IPR012910,Domain,TonB-dependentreceptor,plug;	GO:0009279,celloutermembrane;GO:0005886,plasmamembrane;GO:0004872,receptoractivity;GO:0006810,transport;GO:0005215,transporteractivity;	COG1629P,Outer membrane receptor proteins, mostly Fe transport,Inorganic ion transport and metabolism;	None	0	-	putative TonB-linked outer membrane protein
182	Bacteroidetes	NC_006347	Bacteroides fragilis YCH4	53715641	53715651			None	-	None	0	-	hypothetical protein
183	Bacteroidetes	NC_006347	Bacteroides fragilis YCH4	53715641	53715650	PF00593,TonB_dep_Rec,TonBdependentreceptor;PF07715,Plug,TonB-dependentReceptorPlugDomain;	IPR000531,Domain,TonB-dependentreceptor,beta-barrel;IPR008969,Domain,Carboxypeptidase-like,regulatoryregion;IPR012910,Domain,TonB-dependentreceptor,plug;	GO:0009279,celloutermembrane;GO:0005886,plasmamembrane;GO:0004872,receptoractivity;GO:0006810,transport;GO:0005215,transporteractivity;	COG1629P,Outer membrane receptor proteins, mostly Fe transport,Inorganic ion transport and metabolism;	None	0	-	hypothetical protein
184	Bacteroidetes	NC_006347	Bacteroides fragilis YCH4	53715641	53715649	PF07980,SusD,SusDfamily;	IPR012944,Domain,RagB/SusD;	None	-	None	0	-	hypothetical protein
185	Bacteroidetes	NC_006347	Bacteroides fragilis YCH4	53715641	53715648	PF10091,DUF2329,UncharacterizedproteinconservedinbacteriaDUF2329;	IPR016883,Family,UncharacterisedconservedproteinUCP028431;IPR019282,Region,ProteinofunknownfunctionDUF2329;	None	COG5368S,Uncharacterized protein conserved in bacteria,Function unknown;	None	0	-	hypothetical protein
186	Bacteroidetes	NC_006347	Bacteroides fragilis YCH4	53715641	53715645	PF04551,GcpE,GcpEprotein;				K03526
187	Bacteroidetes	NC_006347	Bacteroides fragilis YCH4	53715641	53715644	PF00731,AIRC,AIRcarboxylase;				K01588
188	Bacteroidetes	NC_006347	Bacteroides fragilis YCH4	53715641	53715647	PF00754,F5_F8_type_C,F5/8typeCdomain;PF04616,Glyco_hydro_43,Glycosylhydrolasesfamily43;	IPR000421,Domain,Coagulationfactor5/8type,C-terminal;IPR003961,Domain,Fibronectin,typeIII;IPR006710,Family,Glycosidehydrolase,family43;IPR008957,Domain,Fibronectin,typeIII-likefold;IPR008979,Domain,Galactose-bindinglike;	GO:0007155,celladhesion;GO:0004553,hydrolaseactivity,hydrolyzingO-glycosylcompounds;GO:0045493,xylancatabolicprocess;	COG3507G,Beta-xylosidase,Carbohydrate transport and metabolism;	None	0	-	putative endo-1,4-beta-xylanase
189	Bacteroidetes	NC_006347	Bacteroides fragilis YCH4	53715641	53715646	PF02230,Abhydrolase_2,Phospholipase/Carboxylesterase;	IPR003140,Family,Phospholipase/carboxylesterase;	GO:0016787,hydrolaseactivity;	COG4099R,Predicted peptidase,General function prediction only;	None	0	-	hypothetical protein
190	Bacteroidetes	NC_006347	Bacteroides fragilis YCH4	53715641	53715640	PF00557,Peptidase_M24,MetallopeptidasefamilyM24;PF05195,AMP_N,AminopeptidaseP,N-terminaldomain;	IPR000994,Domain,PeptidaseM24,structuraldomain;IPR007865,Domain,PeptidaseM24B,X-Prodipeptidase/aminopeptidasePN-terminal;	GO:0004177,aminopeptidaseactivity;GO:0009987,cellularprocess;GO:0030145,manganeseionbinding;	COG0006E,Xaa-Pro aminopeptidase,Amino acid transport and metabolism;	K01262	0	-	Xaa-Pro aminopeptidase
191	Bacteroidetes	NC_006347	Bacteroides fragilis YCH4	53715641	53715643	PF01597,GCV_H,GlycinecleavageH-protein;	IPR002930,Family,GlycinecleavageH-protein;IPR003016,Binding_site,2-oxoaciddehydrogenase,lipoyl-bindingsite;IPR011053,Domain,Singlehybridmotif;IPR017453,Family,GlycinecleavageH-protein,subgroup;	GO:0005960,glycinecleavagecomplex;GO:0019464,glycinedecarboxylationviaglycinecleavagesystem;GO:0031405,lipoicacidbinding;GO:0005739,mitochondrion;	COG0509E,Glycine cleavage system H protein (lipoate-binding),Amino acid transport and metabolism;	K02437	0	-	glycine cleavage system protein H
192	Bacteroidetes	NC_006347	Bacteroides fragilis YCH4	53715641	53715642			None	-	None	0	-	hypothetical protein
193	Bacteroidetes	NC_006347	Bacteroides fragilis YCH4	53715641	53715638			None	-	None	0	-	hypothetical protein
194	Bacteroidetes	NC_006347	Bacteroides fragilis YCH4	53715641	53715639		IPR010992,Domain,IHF-likeDNA-binding;	GO:0003677,DNAbinding;	-	None	0	-	hypothetical protein
195	Bacteroidetes	NC_006347	Bacteroides fragilis YCH4	53715641	53715631	PF01895,PhoU,PhoUdomain;PF02690,Na_Pi_cotrans,Na+/Pi-cotransporter;	IPR003841,Family,Na/Pi-cotransporter;IPR004633,Family,Na/Pico-transporterII-related;IPR008170,Domain,PhoU;	GO:0016020,membrane;GO:0006817,phosphatetransport;GO:0015321,sodium-dependentphosphatetransmembranetransporteractivity;	COG1283P,Na+/phosphate symporter,Inorganic ion transport and metabolism;	None	0	-	putative Na+-dependent phosphate transporter
196	Bacteroidetes	NC_006347	Bacteroides fragilis YCH4	53715641	53715632	PF00485,PRK,Phosphoribulokinase/Uridinekinasefamily;	IPR000764,Family,Uridinekinase;IPR006083,Family,Phosphoribulokinase/uridinekinase;IPR018163,Domain,Threonyl/alanyltRNAsynthetase,classII-like,putativeeditingdomain;	GO:0005524,ATPbinding;GO:0016301,kinaseactivity;GO:0008152,metabolicprocess;GO:0016773,phosphotransferaseactivity,alcoholgroupasacceptor;	COG0572F,Uridine kinase,Nucleotide transport and metabolism;	None	0	-	uridine kinase
197	Bacteroidetes	NC_006347	Bacteroides fragilis YCH4	53715641	53715633	PF02518,HATPase_c,Histidinekinase-,DNAgyraseB-,andHSP90-likeATPase;	IPR003594,Domain,ATP-bindingregion,ATPase-like;IPR004358,Domain,Signaltransductionhistidinekinase-relatedprotein,C-terminal;IPR005467,Domain,Signaltransductionhistidinekinase,core;	GO:0005524,ATPbinding;GO:0018106,peptidyl-histidinephosphorylation;GO:0007165,signaltransduction;GO:0000155,two-componentsensoractivity;	COG0642T,Signal transduction histidine kinase,Signal transduction mechanisms;	None	0	-	putative two-component system sensor histidine kinase
198	Bacteroidetes	NC_006347	Bacteroides fragilis YCH4	53715641	53715634	PF00149,Metallophos,Calcineurin-likephosphoesterase;PF03372,Exo_endo_phos,Endonuclease/Exonuclease/phosphatasefamily;	IPR004843,Domain,Metallophosphoesterase;IPR005135,Domain,Endonuclease/exonuclease/phosphatase;	GO:0016787,hydrolaseactivity;	COG3568R,Metal-dependent hydrolase,General function prediction only;	None	0	-	hypothetical protein
199	Bacteroidetes	NC_006347	Bacteroides fragilis YCH4	53715641	53715635			None	-	None	0	-	hypothetical protein
200	Bacteroidetes	NC_006347	Bacteroides fragilis YCH4	53715641	53715636	PF01841,Transglut_core,Transglutaminase-likesuperfamily;	IPR002931,Domain,Transglutaminase-like;	None	-	None	0	-	hypothetical protein
201	Bacteroidetes	NC_006347	Bacteroides fragilis YCH4	53715641	53715637	PF01841,Transglut_core,Transglutaminase-likesuperfamily;	IPR002931,Domain,Transglutaminase-like;	None	COG1305E,Transglutaminase-like enzymes, putative cysteine proteases,Amino acid transport and metabolism;	None	0	-	hypothetical protein
202	Bacteroidetes	NC_004663	Bacteroides thetaiotaomicron VPI-548	29347931	29347940	PF01436,NHL,NHLrepeat;PF01833,TIG,IPT/TIGdomain;	IPR001258,Repeat,NHLrepeat;IPR002909,Domain,CellsurfacereceptorIPT/TIG;IPR011042,Domain,Six-bladedbeta-propeller,TolB-like;IPR013017,Repeat,NHLrepeat,subgroup;	None	-	None	0	-	hypothetical protein
203	Bacteroidetes	NC_004663	Bacteroides thetaiotaomicron VPI-548	29347931	29347941	PF00593,TonB_dep_Rec,TonBdependentreceptor;PF07715,Plug,TonB-dependentReceptorPlugDomain;	IPR000531,Domain,TonB-dependentreceptor,beta-barrel;IPR008969,Domain,Carboxypeptidase-like,regulatoryregion;IPR012910,Domain,TonB-dependentreceptor,plug;IPR018247,Binding_site,EF-HAND1;	GO:0009279,celloutermembrane;GO:0005886,plasmamembrane;GO:0004872,receptoractivity;GO:0006810,transport;GO:0005215,transporteractivity;	COG4206H,Outer membrane cobalamin receptor protein,Coenzyme transport and metabolism;	None	0	-	hypothetical protein
204	Bacteroidetes	NC_004663	Bacteroides thetaiotaomicron VPI-548	29347931	29347935	PF05448,AXE1,AcetylxylanesteraseAXE1;	IPR008391,Family,Acetylxylanesterase;	None	COG3458Q,Acetyl esterase (deacetylase),Secondary metabolites biosynthesis, transport and catabolism;	None	0	-	cephalosporin-C deacetylase
205	Bacteroidetes	NC_004663	Bacteroides thetaiotaomicron VPI-548	29347931	29347932	PF00557,Peptidase_M24,MetallopeptidasefamilyM24;PF05195,AMP_N,AminopeptidaseP,N-terminaldomain;	IPR000994,Domain,PeptidaseM24,structuraldomain;IPR007865,Domain,PeptidaseM24B,X-Prodipeptidase/aminopeptidasePN-terminal;	GO:0004177,aminopeptidaseactivity;GO:0009987,cellularprocess;GO:0030145,manganeseionbinding;	COG0006E,Xaa-Pro aminopeptidase,Amino acid transport and metabolism;	K01271	0	-	Xaa-Pro aminopeptidase
206	Bacteroidetes	NC_004663	Bacteroides thetaiotaomicron VPI-548	29347931	29347937	PF00485,PRK,Phosphoribulokinase/Uridinekinasefamily;				K00876
207	Bacteroidetes	NC_004663	Bacteroides thetaiotaomicron VPI-548	29347931	29347934	PF05592,Bac_rhamnosid,Bacterialalpha-L-rhamnosidase;PF08531,Bac_rhamnosid_N,Alpha-L-rhamnosidaseN-terminaldomain;	IPR008902,Domain,Bacterialalpha-L-rhamnosidase;IPR008928,Domain,Six-hairpinglycosidase-like;IPR008979,Domain,Galactose-bindinglike;IPR013737,Domain,Bacterialalpha-L-rhamnosidaseN-terminal;IPR016007,Family,Alpha-L-rhamnosidase;	GO:0003824,catalyticactivity;	-	None	0	-	alpha-rhamnosidase
208	Bacteroidetes	NC_004663	Bacteroides thetaiotaomicron VPI-548	29347931	29347933	PF05592,Bac_rhamnosid,Bacterialalpha-L-rhamnosidase;PF08531,Bac_rhamnosid_N,Alpha-L-rhamnosidaseN-terminaldomain;	IPR008902,Domain,Bacterialalpha-L-rhamnosidase;IPR008928,Domain,Six-hairpinglycosidase-like;IPR013737,Domain,Bacterialalpha-L-rhamnosidaseN-terminal;IPR016007,Family,Alpha-L-rhamnosidase;	GO:0003824,catalyticactivity;	-	K05989	0	-	alpha-rhamnosidase
209	Bacteroidetes	NC_004663	Bacteroides thetaiotaomicron VPI-548	29347931	29347921	PF01475,FUR,Ferricuptakeregulatorfamily;	IPR002481,Family,Ferric-uptakeregulator;	GO:0006355,regulationoftranscription,DNA-dependent;GO:0003700,transcriptionfactoractivity;	COG0735P,Fe2+/Zn2+ uptake regulation proteins,Inorganic ion transport and metabolism;	None	0	-	putative transcription regulator
210	Bacteroidetes	NC_004663	Bacteroides thetaiotaomicron VPI-548	29347931	29347922	PF00122,E1-E2_ATPase,E1-E2ATPase;PF00702,Hydrolase,haloaciddehalogenase-likehydrolase;	IPR001757,Family,ATPase,P-type,K/Mg/Cd/Cu/Zn/Na/Ca/Na/H-transporter;IPR005834,Domain,Haloaciddehalogenase-likehydrolase;IPR006404,Family,ATPase,P-type,heavymetal-Cd/Co/Hg/Pb/Zn-translocating;IPR006416,Family,ATPase,P-type,heavymetaltranslocating;IPR008250,Domain,ATPase,P-type,ATPase-associatedregion;IPR018303,PTM,ATPase,P-typephosphorylationsite;	GO:0005524,ATPbinding;GO:0006754,ATPbiosyntheticprocess;GO:0015662,ATPaseactivity,coupledtotransmembranemovementofions,phosphorylativemechanism;GO:0016021,integraltomembrane;GO:0046872,metalionbinding;GO:0046873,metaliontransmembranetransporteractivity;GO:0030001,metaliontransport;	COG2217P,Cation transport ATPase,Inorganic ion transport and metabolism;	K01534	0	-	cation-transporting ATPase, P-type, putative zinc-transporting ATPase
211	Bacteroidetes	NC_004663	Bacteroides thetaiotaomicron VPI-548	29347931	29347930			None	-	None	0	-	hypothetical protein
212	Bacteroidetes	NC_004663	Bacteroides thetaiotaomicron VPI-548	29347931	29347924			None	-	None	0	-	hypothetical protein
213	Bacteroidetes	NC_004663	Bacteroides thetaiotaomicron VPI-548	29347931	29347925			None	-	None	0	-	hypothetical protein
214	Bacteroidetes	NC_004663	Bacteroides thetaiotaomicron VPI-548	29347931	29347926			None	-	None	0	-	hypothetical protein
215	Bacteroidetes	NC_004663	Bacteroides thetaiotaomicron VPI-548	29347931	29347927	PF04551,GcpE,GcpEprotein;				K03526
216	Bacteroidetes	NC_004663	Bacteroides thetaiotaomicron VPI-548	29347931	29347928	PF00731,AIRC,AIRcarboxylase;				K01588
217	Bacteroidetes	NC_004663	Bacteroides thetaiotaomicron VPI-548	29347931	29347929	PF01597,GCV_H,GlycinecleavageH-protein;	IPR002930,Family,GlycinecleavageH-protein;IPR003016,Binding_site,2-oxoaciddehydrogenase,lipoyl-bindingsite;IPR011053,Domain,Singlehybridmotif;IPR017453,Family,GlycinecleavageH-protein,subgroup;	GO:0005960,glycinecleavagecomplex;GO:0019464,glycinedecarboxylationviaglycinecleavagesystem;GO:0031405,lipoicacidbinding;GO:0005739,mitochondrion;	COG0509E,Glycine cleavage system H protein (lipoate-binding),Amino acid transport and metabolism;	K02437	0	-	glycine cleavage system protein H
218	Bacteroidetes	NC_004663	Bacteroides thetaiotaomicron VPI-548	29347931	29347923	PF02661,Fic,Fic/DOCfamily;	IPR003812,Domain,FilamentationinducedbycAMP/deathoncuring,related;	None	COG3177S,Uncharacterized conserved protein,Function unknown;	None	0	-	hypothetical protein
219	Bacteroidetes	NC_004663	Bacteroides thetaiotaomicron VPI-548	29347931	29347938	PF01895,PhoU,PhoUdomain;PF02690,Na_Pi_cotrans,Na+/Pi-cotransporter;	IPR003841,Family,Na/Pi-cotransporter;IPR004633,Family,Na/Pico-transporterII-related;IPR008170,Domain,PhoU;	GO:0016020,membrane;GO:0006817,phosphatetransport;GO:0015321,sodium-dependentphosphatetransmembranetransporteractivity;	COG1283P,Na+/phosphate symporter,Inorganic ion transport and metabolism;	None	0	-	putative Na+-dependent phosphate transporter
220	Bacteroidetes	NC_004663	Bacteroides thetaiotaomicron VPI-548	29347931	29347939	PF02811,PHP,PHPdomain;	IPR003141,Domain,Polymeraseandhistidinolphosphatase,N-terminal;IPR004013,Domain,PHP,C-terminal;IPR016195,Domain,Polymeraseandhistidinolphosphatase-like;	GO:0003677,DNAbinding;GO:0006260,DNAreplication;GO:0003887,DNA-directedDNApolymeraseactivity;	COG0613R,Predicted metal-dependent phosphoesterases (PHP family),General function prediction only;	K07053	0	-	hypothetical protein
221	Bacteroidetes	NC_004663	Bacteroides thetaiotaomicron VPI-548	29347931	29347936			None	-	None	0	-	hypothetical protein
222	Bacteroidetes	NC_009614	Bacteroides vulgatus ATCC 848	150003985	150003976		IPR013026,Domain,Tetratricopeptideregion;IPR019734,Repeat,Tetratricopeptiderepeat;	None	COG2956G,Predicted N-acetylglucosaminyl transferase,Carbohydrate transport and metabolism;	None	0	-	TPR domain-containing protein
223	Bacteroidetes	NC_009614	Bacteroides vulgatus ATCC 848	150003985	150003977			None	-	None	0	-	hypothetical protein
224	Bacteroidetes	NC_009614	Bacteroides vulgatus ATCC 848	150003985	150003975	PF00692,dUTPase,dUTPase;				K01520
225	Bacteroidetes	NC_009614	Bacteroides vulgatus ATCC 848	150003985	150003990			None	COG1283P,Na+/phosphate symporter,Inorganic ion transport and metabolism;	None	0	-	putative Na+-dependent phosphate transporter
226	Bacteroidetes	NC_009614	Bacteroides vulgatus ATCC 848	150003985	150003991	PF05598,DUF772,TransposasedomainDUF772;		None	-	None	0	-	putative transposase
227	Bacteroidetes	NC_009614	Bacteroides vulgatus ATCC 848	150003985	150003992	PF00254,FKBP_C,FKBP-typepeptidyl-prolylcis-transisomerase;PF01346,FKBP_N,DomainaminoterminaltoFKBP-typepeptidyl-prolylisomerase;	IPR000774,Domain,Peptidyl-prolylcis-transisomerase,FKBP-type,N-terminal;IPR001179,Domain,Peptidyl-prolylcis-transisomerase,FKBP-type;	GO:0003755,peptidyl-prolylcis-transisomeraseactivity;GO:0006457,proteinfolding;	COG0545O,FKBP-type peptidyl-prolyl cis-trans isomerases 1,Posttranslational modification, protein turnover, chaperones;	None	0	-	peptidylprolyl isomerase
228	Bacteroidetes	NC_009614	Bacteroides vulgatus ATCC 848	150003985	150003993	PF00254,FKBP_C,FKBP-typepeptidyl-prolylcis-transisomerase;PF01346,FKBP_N,DomainaminoterminaltoFKBP-typepeptidyl-prolylisomerase;	IPR000774,Domain,Peptidyl-prolylcis-transisomerase,FKBP-type,N-terminal;IPR001179,Domain,Peptidyl-prolylcis-transisomerase,FKBP-type;	GO:0003755,peptidyl-prolylcis-transisomeraseactivity;GO:0006457,proteinfolding;	COG0545O,FKBP-type peptidyl-prolyl cis-trans isomerases 1,Posttranslational modification, protein turnover, chaperones;	K03773	0	-	putative FkbP-type 22 kDa peptidyl-prolyl cis-trans isomerase
229	Bacteroidetes	NC_009614	Bacteroides vulgatus ATCC 848	150003985	150003994	PF02146,SIR2,Sir2family;				K12410
230	Bacteroidetes	NC_009614	Bacteroides vulgatus ATCC 848	150003985	150003995	PF00301,Rubredoxin,Rubredoxin;	IPR004039,Domain,Rubredoxin-typeFeCys4protein;IPR018527,Binding_site,Rubredoxin,iron-bindingsite;	GO:0009055,electroncarrieractivity;GO:0022900,electrontransportchain;GO:0046872,metalionbinding;GO:0006810,transport;	COG1773C,Rubredoxin,Energy production and conversion;	None	0	-	putative rubredoxin
231	Bacteroidetes	NC_009614	Bacteroides vulgatus ATCC 848	150003985	150003978	PF01551,Peptidase_M23,PeptidasefamilyM23;	IPR002886,Family,PeptidaseM23B;IPR011055,Domain,Duplicatedhybridmotif;IPR016047,Domain,PeptidaseM23;	GO:0004222,metalloendopeptidaseactivity;GO:0006508,proteolysis;	COG4942D,Membrane-bound metallopeptidase,Cell cycle control, cell division, chromosome partitioning;	None	0	-	putative peptidase
232	Bacteroidetes	NC_009614	Bacteroides vulgatus ATCC 848	150003985	150003979	PF00076,RRM_1,RNArecognitionmotif.a.k.a.RRM,RBD,orRNPdomain;	IPR000504,Domain,RNArecognitionmotif,RNP-1;IPR015465,Family,RNArecognitionmotif,glycinerichprotein;	GO:0003676,nucleicacidbinding;	COG0724R,RNA-binding proteins (RRM domain),General function prediction only;	None	0	-	putative RNA-binding protein
233	Bacteroidetes	NC_009614	Bacteroides vulgatus ATCC 848	150003985	150003987	PF01228,Gly_radical,Glycineradical;PF02901,PFL,Pyruvateformatelyase;				K00656
234	Bacteroidetes	NC_009614	Bacteroides vulgatus ATCC 848	150003985	150003986	PF04055,Radical_SAM,RadicalSAMsuperfamily;	IPR001989,Conserved_site,Radical-activatingenzyme,conservedsite;IPR007197,Domain,RadicalSAM;IPR011352,Family,Pyruvateformate-lyase2activatingenzyme;IPR012839,Family,Glycylradicalenzyme-activating;IPR017896,Domain,4Fe-4Sferredoxin,iron-sulpurbindingdomain;IPR017900,Conserved_site,4Fe-4Sferredoxin,iron-sulphurbinding,conservedsite;	GO:0051539,4iron,4sulfurclusterbinding;GO:0005737,cytoplasm;GO:0009055,electroncarrieractivity;GO:0006006,glucosemetabolicprocess;GO:0016829,lyaseactivity;GO:0055114,oxidationreduction;GO:0016491,oxidoreductaseactivity;GO:0006800,oxygenandreactiveoxygenspeciesmetabolicprocess;	COG1180O,Pyruvate-formate lyase-activating enzyme,Posttranslational modification, protein turnover, chaperones;	K04069	0	-	pyruvate-formate lyase-activating enzyme
235	Bacteroidetes	NC_009614	Bacteroides vulgatus ATCC 848	150003985	150003984			None	-	None	0	-	hypothetical protein
236	Bacteroidetes	NC_009614	Bacteroides vulgatus ATCC 848	150003985	150003983	PF01597,GCV_H,GlycinecleavageH-protein;	IPR002930,Family,GlycinecleavageH-protein;IPR003016,Binding_site,2-oxoaciddehydrogenase,lipoyl-bindingsite;IPR011053,Domain,Singlehybridmotif;IPR017453,Family,GlycinecleavageH-protein,subgroup;	GO:0005960,glycinecleavagecomplex;GO:0019464,glycinedecarboxylationviaglycinecleavagesystem;GO:0031405,lipoicacidbinding;GO:0005739,mitochondrion;	COG0509E,Glycine cleavage system H protein (lipoate-binding),Amino acid transport and metabolism;	K02437	0	-	glycine cleavage system protein H
237	Bacteroidetes	NC_009614	Bacteroides vulgatus ATCC 848	150003985	150003982	PF00731,AIRC,AIRcarboxylase;				K01588
238	Bacteroidetes	NC_009614	Bacteroides vulgatus ATCC 848	150003985	150003981	PF04551,GcpE,GcpEprotein;				K03526
239	Bacteroidetes	NC_009614	Bacteroides vulgatus ATCC 848	150003985	150003980	PF04960,Glutaminase,Glutaminase;				K01425
240	Bacteroidetes	NC_009614	Bacteroides vulgatus ATCC 848	150003985	150003989	PF01895,PhoU,PhoUdomain;PF02690,Na_Pi_cotrans,Na+/Pi-cotransporter;	IPR003841,Family,Na/Pi-cotransporter;IPR004633,Family,Na/Pico-transporterII-related;IPR008170,Domain,PhoU;	GO:0016020,membrane;GO:0006817,phosphatetransport;GO:0015321,sodium-dependentphosphatetransmembranetransporteractivity;	COG1283P,Na+/phosphate symporter,Inorganic ion transport and metabolism;	None	0	-	putative Na+-dependent phosphate transporter
241	Bacteroidetes	NC_009614	Bacteroides vulgatus ATCC 848	150003985	150003988	PF00485,PRK,Phosphoribulokinase/Uridinekinasefamily;				K00876
242	Bacteroidetes	NC_011565	Candidatus Azobacteroides pseudotrichonymphae genomovar. CFP	212550498	212550499	PF00270,DEAD,DEAD/DEAHboxhelicase;PF00271,Helicase_C,HelicaseconservedC-terminaldomain;	IPR001650,Domain,DNA/RNAhelicase,C-terminal;IPR004589,Family,DNAhelicase,ATP-dependent,RecQtype;IPR011545,Domain,DNA/RNAhelicase,DEAD/DEAHboxtype,N-terminal;IPR014001,Domain,DEAD-likehelicase,N-terminal;IPR014021,Domain,Helicase,superfamily1and2,ATP-binding;IPR018329,Region,DNAhelicase,ATP-dependent,RecQtype,N-terminalregion;	GO:0005524,ATPbinding;GO:0008026,ATP-dependenthelicaseactivity;GO:0006310,DNArecombination;GO:0003676,nucleicacidbinding;	COG0514L,Superfamily II DNA helicase,Replication, recombination and repair;	K03654	0	-	ATP-dependent DNA helicase RecQ
243	Bacteroidetes	NC_011565	Candidatus Azobacteroides pseudotrichonymphae genomovar. CFP	212550498	212550497	PF02075,RuvC,CrossoverjunctionendodeoxyribonucleaseRuvC;	IPR002176,Family,CrossoverjunctionendodeoxyribonucleaseRuvC;IPR012337,Domain,Polynucleotidyltransferase,ribonucleaseHfold;	GO:0006310,DNArecombination;GO:0006281,DNArepair;GO:0008821,crossoverjunctionendodeoxyribonucleaseactivity;GO:0000287,magnesiumionbinding;GO:0003676,nucleicacidbinding;	COG0817L,Holliday junction resolvasome, endonuclease subunit,Replication, recombination and repair;	K01159	0	ruvC	Holliday junction resolvase
244	Bacteroidetes	NC_011565	Candidatus Azobacteroides pseudotrichonymphae genomovar. CFP	212550498	212550496	PF02421,FeoB_N,FerrousirontransportproteinB;PF04023,FeoA,FeoAdomain;PF07664,FeoB_C,FerrousirontransportproteinBCterminus;PF07670,Gate,Nucleosiderecognition;	IPR003373,Family,FerrousirontransportproteinB;IPR005225,Domain,SmallGTP-bindingprotein;IPR007167,Domain,Ferrousirontransporter,FeoAsubunit;IPR011619,Domain,FerrousirontransportproteinB,N-terminal;IPR011640,Domain,FerrousirontransportproteinB,C-terminal;IPR011642,Domain,Nucleosiderecognition;	GO:0005525,GTPbinding;GO:0015093,ferrousirontransmembranetransporteractivity;GO:0015684,ferrousirontransport;GO:0016021,integraltomembrane;GO:0005506,ironionbinding;GO:0001882,nucleosidebinding;	COG0370P,Fe2+ transport system protein B,Inorganic ion transport and metabolism;	K04759	0	-	ferrous iron transport protein B
245	Bacteroidetes	NC_011565	Candidatus Azobacteroides pseudotrichonymphae genomovar. CFP	212550498	212550495	PF00254,FKBP_C,FKBP-typepeptidyl-prolylcis-transisomerase;PF01346,FKBP_N,DomainaminoterminaltoFKBP-typepeptidyl-prolylisomerase;	IPR000774,Domain,Peptidyl-prolylcis-transisomerase,FKBP-type,N-terminal;IPR001179,Domain,Peptidyl-prolylcis-transisomerase,FKBP-type;	GO:0003755,peptidyl-prolylcis-transisomeraseactivity;GO:0006457,proteinfolding;	COG0545O,FKBP-type peptidyl-prolyl cis-trans isomerases 1,Posttranslational modification, protein turnover, chaperones;	None	0	-	putative peptidylprolyl isomerase
246	Bacteroidetes	NC_011565	Candidatus Azobacteroides pseudotrichonymphae genomovar. CFP	212550498	212550494	PF01037,AsnC_trans_reg,AsnCfamily;	IPR000485,Domain,Transcriptionregulator,AsnC-type,HTHdomain;IPR011008,Domain,Dimericalpha-betabarrel;IPR011991,Domain,WingedhelixrepressorDNA-binding;IPR019887,Domain,Transcriptionregulator,AsnC-type,C-terminal;IPR019888,Family,Transcriptionregulator,AsnC-type;	GO:0005622,intracellular;GO:0006355,regulationoftranscription,DNA-dependent;GO:0043565,sequence-specificDNAbinding;GO:0006350,transcription;GO:0003700,transcriptionfactoractivity;	COG1522K,Transcriptional regulators,Transcription;	K03718	0	-	transcriptional regulator AsnC
247	Bacteroidetes	NC_011565	Candidatus Azobacteroides pseudotrichonymphae genomovar. CFP	212550498	212550493	PF03652,UPF0081,UncharacterisedproteinfamilyUPF0081;	IPR005227,Family,Resolvase,hollidayjunction-type,YqgF-like;IPR006641,Domain,Resolvase,RNaseH-likefold;IPR012337,Domain,Polynucleotidyltransferase,ribonucleaseHfold;	GO:0006310,DNArecombination;GO:0006281,DNArepair;GO:0005737,cytoplasm;GO:0004518,nucleaseactivity;GO:0003676,nucleicacidbinding;	COG0816L,Predicted endonuclease involved in recombination (possible Holliday junction resolvase in Mycoplasmas and B. subtilis),Replication, recombination and repair;	K07447	0	-	Holliday junction resolvase-like protein
248	Bacteroidetes	NC_011565	Candidatus Azobacteroides pseudotrichonymphae genomovar. CFP	212550498	212550492	PF00288,GHMP_kinases_N,GHMPkinasesNterminaldomain;PF08544,GHMP_kinases_C,GHMPkinasesCterminal;				K00919
249	Bacteroidetes	NC_011565	Candidatus Azobacteroides pseudotrichonymphae genomovar. CFP	212550498	212550491	PF00006,ATP-synt_ab,ATPsynthasealpha/betafamily,nucleotide-bindingdomain;PF00306,ATP-synt_ab_C,ATPsynthasealpha/betachain,Cterminaldomain;PF02874,ATP-synt_ab_N,ATPsynthasealpha/betafamily,beta-barreldomain;				K02112
250	Bacteroidetes	NC_011565	Candidatus Azobacteroides pseudotrichonymphae genomovar. CFP	212550498	212550490	PF02823,ATP-synt_DE_N,ATPsynthase,Delta/Epsilonchain,beta-sandwichdomain;				K02114
251	Bacteroidetes	NC_011565	Candidatus Azobacteroides pseudotrichonymphae genomovar. CFP	212550498	212550488	PF01195,Pept_tRNA_hydro,Peptidyl-tRNAhydrolase;	IPR001328,Family,Peptidyl-tRNAhydrolase;IPR018171,Conserved_site,Peptidyl-tRNAhydrolase,conservedsite;	GO:0004045,aminoacyl-tRNAhydrolaseactivity;GO:0005737,cytoplasm;GO:0006412,translation;	COG0193J,Peptidyl-tRNA hydrolase,Translation, ribosomal structure and biogenesis;	K01056	0	-	peptidyl-tRNA hydrolase
252	Bacteroidetes	NC_011565	Candidatus Azobacteroides pseudotrichonymphae genomovar. CFP	212550498	212550489	PF01386,Ribosomal_L25p,RibosomalL25pfamily;	IPR001021,Family,RibosomalproteinL25;IPR011035,Domain,RibosomalproteinL25/Gln-tRNAsynthetase,anti-codon-binding;	GO:0008097,5SrRNAbinding;GO:0005840,ribosome;GO:0003735,structuralconstituentofribosome;GO:0006412,translation;	COG1825J,Ribosomal protein L25 (general stress protein Ctc),Translation, ribosomal structure and biogenesis;	K02897	0	-	50S ribosomal protein L25/general stress protein Ctc
253	Bacteroidetes	NC_009615	Parabacteroides distasonis ATCC 850	150009754	150009758	PF04551,GcpE,GcpEprotein;				K03526
254	Bacteroidetes	NC_009615	Parabacteroides distasonis ATCC 850	150009754	150009759	PF00692,dUTPase,dUTPase;				K01520
255	Bacteroidetes	NC_009615	Parabacteroides distasonis ATCC 850	150009754	150009761			None	-	None	0	-	hypothetical protein
256	Bacteroidetes	NC_009615	Parabacteroides distasonis ATCC 850	150009754	150009760	PF00515,TPR_1,Tetratricopeptiderepeat;PF03704,BTAD,Bacterialtranscriptionalactivatordomain;PF07719,TPR_2,Tetratricopeptiderepeat;	IPR001440,Repeat,TetratricopeptideTPR-1;IPR005158,Domain,Bacterialtranscriptionalactivatordomain;IPR013026,Domain,Tetratricopeptideregion;IPR013105,Repeat,TetratricopeptideTPR2;IPR019734,Repeat,Tetratricopeptiderepeat;	None	COG4235O,Cytochrome c biogenesis factor,Posttranslational modification, protein turnover, chaperones;	None	0	-	hypothetical protein
257	Bacteroidetes	NC_009615	Parabacteroides distasonis ATCC 850	150009754	150009750			None	-	None	0	-	hypothetical protein
258	Bacteroidetes	NC_009615	Parabacteroides distasonis ATCC 850	150009754	150009751	PF00534,Glycos_transf_1,Glycosyltransferasesgroup1;	IPR001296,Domain,Glycosyltransferase,group1;	GO:0009058,biosyntheticprocess;GO:0016740,transferaseactivity;	COG0438M,Glycosyltransferase,Cell wall/membrane/envelope biogenesis;	None	0	-	glycosyl transferase family protein
259	Bacteroidetes	NC_009615	Parabacteroides distasonis ATCC 850	150009754	150009752	PF00005,ABC_tran,ABCtransporter;PF00664,ABC_membrane,ABCtransportertransmembraneregion;PF03412,Peptidase_C39,PeptidaseC39family;	IPR001140,Domain,ABCtransporter,transmembraneregion;IPR003439,Domain,ABCtransporter-like;IPR003593,Domain,ATPase,AAA+type,core;IPR005074,Domain,PeptidaseC39,bacteriocinprocessing;IPR011527,Domain,ABCtransporter,transmembraneregion,type1;IPR017871,Conserved_site,ABCtransporter,conservedsite;IPR017940,Domain,ABCtransporterintegralmembranetype1;	GO:0005524,ATPbinding;GO:0042626,ATPaseactivity,coupledtotransmembranemovementofsubstances;GO:0016021,integraltomembrane;GO:0008233,peptidaseactivity;GO:0006508,proteolysis;GO:0055085,transmembranetransport;	COG2274V,ABC-type bacteriocin/lantibiotic exporters, contain an N-terminal double-glycine peptidase domain,Defense mechanisms;	None	0	-	ABC transporter ATP-binding protein
260	Bacteroidetes	NC_009615	Parabacteroides distasonis ATCC 850	150009754	150009753		IPR003997,Family,RTXsecretionproteinD,Gram-negativebacteria;	GO:0016020,membrane;GO:0009306,proteinsecretion;	COG1566V,Multidrug resistance efflux pump,Defense mechanisms;	None	0	-	putative hemolysin secretion transport system membrane protein
261	Bacteroidetes	NC_009615	Parabacteroides distasonis ATCC 850	150009754	150009755			None	-	None	0	-	hypothetical protein
262	Bacteroidetes	NC_009615	Parabacteroides distasonis ATCC 850	150009754	150009756	PF01597,GCV_H,GlycinecleavageH-protein;	IPR002930,Family,GlycinecleavageH-protein;IPR003016,Binding_site,2-oxoaciddehydrogenase,lipoyl-bindingsite;IPR011053,Domain,Singlehybridmotif;IPR017453,Family,GlycinecleavageH-protein,subgroup;	GO:0005960,glycinecleavagecomplex;GO:0019464,glycinedecarboxylationviaglycinecleavagesystem;GO:0031405,lipoicacidbinding;GO:0005739,mitochondrion;	COG0509E,Glycine cleavage system H protein (lipoate-binding),Amino acid transport and metabolism;	K02437	0	-	glycine cleavage system protein H
263	Bacteroidetes	NC_009615	Parabacteroides distasonis ATCC 850	150009754	150009757	PF00731,AIRC,AIRcarboxylase;				K01588
264	Bacteroidetes	NC_009615	Parabacteroides distasonis ATCC 850	150009754	150009747			None	-	None	0	-	hypothetical protein
265	Bacteroidetes	NC_009615	Parabacteroides distasonis ATCC 850	150009754	150009746			None	-	None	0	-	hypothetical protein
266	Bacteroidetes	NC_009615	Parabacteroides distasonis ATCC 850	150009754	150009745			None	-	None	0	-	hypothetical protein
267	Bacteroidetes	NC_009615	Parabacteroides distasonis ATCC 850	150009754	150009744	PF04488,Gly_transf_sug,Glycosyltransferasesugar-bindingregioncontainingDXDmotif;	IPR007577,Domain,Glycosyltransferasesugar-bindingregioncontainingDXDmotif;	GO:0016740,transferaseactivity;	COG3774M,Mannosyltransferase OCH1 and related enzymes,Cell wall/membrane/envelope biogenesis;	None	0	-	glycosyl transferase family protein
268	Bacteroidetes	NC_009615	Parabacteroides distasonis ATCC 850	150009754	150009764	PF01204,Trehalase,Trehalase;	IPR001661,Family,Glycosidehydrolase,family37;IPR006311,Conserved_site,Twin-argininetranslocationpathwaysignal;IPR008928,Domain,Six-hairpinglycosidase-like;	GO:0004555,alpha,alpha-trehalaseactivity;GO:0005991,trehalosemetabolicprocess;	COG3408G,Glycogen debranching enzyme,Carbohydrate transport and metabolism;	None	0	-	glycoside hydrolase family protein
269	Bacteroidetes	NC_009615	Parabacteroides distasonis ATCC 850	150009754	150009762	PF01551,Peptidase_M23,PeptidasefamilyM23;	IPR002886,Family,PeptidaseM23B;IPR011055,Domain,Duplicatedhybridmotif;IPR016047,Domain,PeptidaseM23;	GO:0004222,metalloendopeptidaseactivity;GO:0006508,proteolysis;	COG4942D,Membrane-bound metallopeptidase,Cell cycle control, cell division, chromosome partitioning;	None	0	-	M24/M37 family peptidase putative
270	Bacteroidetes	NC_009615	Parabacteroides distasonis ATCC 850	150009754	150009763			None	-	None	0	-	putative secreted protein
271	Bacteroidetes	NC_009615	Parabacteroides distasonis ATCC 850	150009754	150009749			None	-	None	0	-	hypothetical protein
272	Bacteroidetes	NC_009615	Parabacteroides distasonis ATCC 850	150009754	150009748	PF04055,Radical_SAM,RadicalSAMsuperfamily;	IPR000385,Conserved_site,MoaA/nifB/pqqE,iron-sulphurbinding,conservedsite;IPR007197,Domain,RadicalSAM;	GO:0051539,4iron,4sulfurclusterbinding;GO:0003824,catalyticactivity;GO:0046872,metalionbinding;	COG0641R,Arylsulfatase regulator (Fe-S oxidoreductase),General function prediction only;	K06871	0	-	putative Fe-S oxidoreductase
273	Bacteroidetes	NC_010729	Porphyromonas gingivalis ATCC 3327	188995066	188995063			GO:0003677,DNAbinding;	-	None	0	-	DNA-binding protein histone-like family
274	Bacteroidetes	NC_010729	Porphyromonas gingivalis ATCC 3327	188995066	188995062	PF00474,SSF,Sodium:solutesymporterfamily;	IPR001734,Family,Sodium/solutesymporter;	GO:0016021,integraltomembrane;GO:0006814,sodiumiontransport;GO:0055085,transmembranetransport;GO:0005215,transporteractivity;	COG0591ER|Na+/proline symporter,General function prediction only|Amino acid transport and metabolism;	None	0	-	putative sodium-solute transporter
275	Bacteroidetes	NC_010729	Porphyromonas gingivalis ATCC 3327	188995066	188995061	PF01869,BcrAD_BadFG,BadF/BadG/BcrA/BcrDATPasefamily;	IPR002731,Domain,ATPase,BadF/BadG/BcrA/BcrDtype;	None	COG2971G,Predicted N-acetylglucosamine kinase,Carbohydrate transport and metabolism;	None	0	-	hypothetical protein
276	Bacteroidetes	NC_010729	Porphyromonas gingivalis ATCC 3327	188995066	188995060	PF01380,SIS,SISdomain;	IPR001347,Domain,SugarisomeraseSIS;IPR005486,Conserved_site,Glucokinaseregulatory,conservedsite;IPR005488,Family,Glucokinaseregulatory-likeprotein;	GO:0046348,aminosugarcatabolicprocess;GO:0016836,hydro-lyaseactivity;GO:0005529,sugarbinding;	COG2103R,Predicted sugar phosphate isomerase,General function prediction only;	K07106	0	murQ	N-acetylmuramic acid-6-phosphate etherase
277	Bacteroidetes	NC_010729	Porphyromonas gingivalis ATCC 3327	188995066	188995067	PF01225,Mur_ligase,Murligasefamily,catalyticdomain;PF02875,Mur_ligase_C,Murligasefamily,glutamateligasedomain;PF08245,Mur_ligase_M,Murligasemiddledomain;				K01929
278	Bacteroidetes	NC_010729	Porphyromonas gingivalis ATCC 3327	188995066	188995058	PF00842,Ala_racemase_C,Alanineracemase,C-terminaldomain;PF01168,Ala_racemase_N,Alanineracemase,N-terminaldomain;PF08245,Mur_ligase_M,Murligasemiddledomain;	IPR000821,Domain,Alanineracemaseregion;IPR001608,Domain,Alanineracemase,N-terminal;IPR004101,Domain,Murligase,C-terminal;IPR005863,Family,UDP-N-acetylmuramoyl-tripeptide-D-alanyl-D-alanineligase;IPR009006,Domain,Alanineracemase/groupIVdecarboxylase,C-terminal;IPR011079,Domain,Alanineracemase,C-terminal;IPR013221,Domain,Murligase,central;	GO:0005524,ATPbinding;GO:0008766,UDP-N-acetylmuramoylalanyl-D-glutamyl-2,6-diaminopimelate-D-alanyl-D-alanineligaseactivity;GO:0006522,alaninemetabolicprocess;GO:0008784,alanineracemaseactivity;GO:0051301,celldivision;GO:0005737,cytoplasm;GO:0009252,peptidoglycanbiosyntheticprocess;GO:0030170,pyridoxalphosphatebinding;GO:0008360,regulationofcellshape;	COG0787M,Alanine racemase,Cell wall/membrane/envelope biogenesis;	None	0	-	putative bifunctional UDP-N-acetylmuramoyl-tripeptide:D-alanyl-D-alanine ligase/alanine racemase
279	Bacteroidetes	NC_010729	Porphyromonas gingivalis ATCC 3327	188995066	188995065	PF05175,MTS,Methyltransferasesmalldomain;	IPR002052,Conserved_site,N-6adenine-specificDNAmethylase,conservedsite;IPR007848,Domain,Methyltransferasesmall;	GO:0005737,cytoplasm;GO:0032259,methylation;GO:0003676,nucleicacidbinding;GO:0016430,tRNAadenine-N6--methyltransferaseactivity;GO:0008033,tRNAprocessing;	COG4123R,Predicted O-methyltransferase,General function prediction only;	None	0	-	hypothetical protein
280	Bacteroidetes	NC_010729	Porphyromonas gingivalis ATCC 3327	188995066	188995064	PF05496,RuvB_N,HollidayjunctionDNAhelicaseruvBN-terminus;PF12002,MgsA_C,MgsAAAA+ATPaseCterminal;	IPR003593,Domain,ATPase,AAA+type,core;IPR008824,Domain,DNAhelicase,HollidayjunctionRuvBtype,N-terminal;	GO:0005524,ATPbinding;GO:0006310,DNArecombination;GO:0006281,DNArepair;GO:0009378,four-wayjunctionhelicaseactivity;	COG2256L,ATPase related to the helicase subunit of the Holliday junction resolvase,Replication, recombination and repair;	K07478	0	-	recombination factor protein RarA
281	Bacteroidetes	NC_010729	Porphyromonas gingivalis ATCC 3327	188995066	188995056		IPR010992,Domain,IHF-likeDNA-binding;	GO:0003677,DNAbinding;	-	None	0	-	DNA-binding protein histone-like family
282	Bacteroidetes	NC_010729	Porphyromonas gingivalis ATCC 3327	188995066	188995057	PF08885,GSCFA,GSCFAfamily;	IPR014982,Domain,GSCFA;	None	-	None	0	-	hypothetical protein
283	Bacteroidetes	NC_010729	Porphyromonas gingivalis ATCC 3327	188995066	188995069	PF00448,SRP54,SRP54-typeprotein,GTPasedomain;PF02881,SRP54_N,SRP54-typeprotein,helicalbundledomain;PF02978,SRP_SPB,Signalpeptidebindingdomain;	IPR000897,Domain,Signalrecognitionparticle,SRP54subunit,GTPase;IPR003593,Domain,ATPase,AAA+type,core;IPR004125,Domain,Signalrecognitionparticle,SRP54subunit,M-domain;IPR004780,Family,Signalrecognitionparticle,SRP;IPR013822,Domain,Signalrecognitionparticle,SRP54subunit,helicalbundle;	GO:0008312,7SRNAbinding;GO:0005525,GTPbinding;GO:0006614,SRP-dependentcotranslationalproteintargetingtomembrane;GO:0017111,nucleoside-triphosphataseactivity;GO:0005515,proteinbinding;GO:0048500,signalrecognitionparticle;	COG0541U,Signal recognition particle GTPase,Intracellular trafficking, secretion, and vesicular transport;	K03106	0	-	signal recognition particle protein
284	Bacteroidetes	NC_010729	Porphyromonas gingivalis ATCC 3327	188995066	188995059			None	COG2265J,SAM-dependent methyltransferases related to tRNA (uracil-5-)-methyltransferase,Translation, ribosomal structure and biogenesis;	None	0	-	hypothetical protein
285	Bacteroidetes	NC_010729	Porphyromonas gingivalis ATCC 3327	188995066	188995076			None	-	None	0	-	hypothetical protein
286	Bacteroidetes	NC_010729	Porphyromonas gingivalis ATCC 3327	188995066	188995073	PF03358,FMN_red,NADPH-dependentFMNreductase;	IPR001226,Conserved_site,Flavodoxin,conservedsite;IPR005025,Domain,NADPH-dependentFMNreductase;IPR008254,Domain,Flavodoxin/nitricoxidesynthase;	GO:0010181,FMNbinding;GO:0009055,electroncarrieractivity;GO:0016491,oxidoreductaseactivity;	COG0716C,Flavodoxins,Energy production and conversion;	None	0	-	probable flavodoxin
287	Bacteroidetes	NC_010729	Porphyromonas gingivalis ATCC 3327	188995066	188995072	PF00004,AAA,ATPasefamilyassociatedwithvariouscellularactivitiesAAA;PF02861,Clp_N,Clpaminoterminaldomain;PF07724,AAA_2,AAAdomainCdc48subfamily;PF10431,ClpB_D2-small,C-terminal,D2-smalldomain,ofClpBprotein;	IPR001270,Family,ChaperoninclpA/B;IPR003593,Domain,ATPase,AAA+type,core;IPR003959,Domain,ATPase,AAA-type,core;IPR004176,Domain,Clp,N-terminal;IPR013093,Domain,ATPaseassociatedwithvariouscellularactivities,AAA-2;IPR017730,Family,ChaperoninClpB;IPR018368,Conserved_site,ChaperoninClpA/B,conservedsite;IPR019489,Domain,ClpATPase,C-terminal;	GO:0005524,ATPbinding;GO:0005737,cytoplasm;GO:0017111,nucleoside-triphosphataseactivity;GO:0005515,proteinbinding;GO:0019538,proteinmetabolicprocess;GO:0006950,responsetostress;	COG0542O,ATPases with chaperone activity, ATP-binding subunit,Posttranslational modification, protein turnover, chaperones;	K03695	0	clpB	ClpB protein
288	Bacteroidetes	NC_010729	Porphyromonas gingivalis ATCC 3327	188995066	188995068	PF02261,Asp_decarbox,Aspartatedecarboxylase;				K01579
289	Bacteroidetes	NC_010729	Porphyromonas gingivalis ATCC 3327	188995066	188995070	PF00763,THF_DHG_CYH,Tetrahydrofolatedehydrogenase/cyclohydrolase,catalyticdomain;PF02882,THF_DHG_CYH_C,Tetrahydrofolatedehydrogenase/cyclohydrolase,NADP-bindingdomain;				K01491
290	Bacteroidetes	NC_010729	Porphyromonas gingivalis ATCC 3327	188995066	188995075			None	-	None	0	-	hypothetical protein
291	Bacteroidetes	NC_010729	Porphyromonas gingivalis ATCC 3327	188995066	188995074	PF00350,Dynamin_N,Dynaminfamily;	IPR001401,Domain,Dynamin,GTPaseregion;	GO:0005525,GTPbinding;GO:0003924,GTPaseactivity;	-	None	0	-	hypothetical protein
292	Bacteroidetes	NC_010729	Porphyromonas gingivalis ATCC 3327	188995066	188995071	PF01554,MatE,MatE;	IPR002528,Family,MultiantimicrobialextrusionproteinMatE;	GO:0015297,antiporteractivity;GO:0006855,drugtransmembranetransport;GO:0015238,drugtransmembranetransporteractivity;GO:0016021,integraltomembrane;	COG0534V,Na+-driven multidrug efflux pump,Defense mechanisms;	K03327	0	-	putative transport multidrug efflux protein
293	Bacteroidetes	NC_002950	Porphyromonas gingivalis W8	34540838	34540828	PF01938,TRAM,TRAMdomain;PF05958,tRNA_U5-meth_tr,tRNAUracil-5--methyltransferase;	IPR001566,Family,23SrRNAmethyltransferase/RumA;IPR002792,Domain,Deoxyribonuclease/rhomotif-relatedTRAM;IPR010280,Family,Uracil-5-methyltransferase;IPR016027,Domain,Nucleicacid-binding,OB-fold-like;	GO:0051539,4iron,4sulfurclusterbinding;GO:0003723,RNAbinding;GO:0008173,RNAmethyltransferaseactivity;GO:0006396,RNAprocessing;GO:0046872,metalionbinding;	COG2265J,SAM-dependent methyltransferases related to tRNA (uracil-5-)-methyltransferase,Translation, ribosomal structure and biogenesis;	K00599	0	-	RNA methyltransferase
294	Bacteroidetes	NC_002950	Porphyromonas gingivalis W8	34540838	34540829	PF08885,GSCFA,GSCFAfamily;	IPR014982,Domain,GSCFA;	None	-	None	0	-	hypothetical protein
295	Bacteroidetes	NC_002950	Porphyromonas gingivalis W8	34540838	34540839	PF01225,Mur_ligase,Murligasefamily,catalyticdomain;PF02875,Mur_ligase_C,Murligasefamily,glutamateligasedomain;PF08245,Mur_ligase_M,Murligasemiddledomain;				K01929
296	Bacteroidetes	NC_002950	Porphyromonas gingivalis W8	34540838	34540837	PF05175,MTS,Methyltransferasesmalldomain;	IPR002052,Conserved_site,N-6adenine-specificDNAmethylase,conservedsite;IPR007848,Domain,Methyltransferasesmall;	GO:0005737,cytoplasm;GO:0032259,methylation;GO:0003676,nucleicacidbinding;GO:0016430,tRNAadenine-N6--methyltransferaseactivity;GO:0008033,tRNAprocessing;	COG4123R,Predicted O-methyltransferase,General function prediction only;	None	0	-	hypothetical protein
297	Bacteroidetes	NC_002950	Porphyromonas gingivalis W8	34540838	34540836	PF05496,RuvB_N,HollidayjunctionDNAhelicaseruvBN-terminus;PF12002,MgsA_C,MgsAAAA+ATPaseCterminal;	IPR003593,Domain,ATPase,AAA+type,core;IPR008824,Domain,DNAhelicase,HollidayjunctionRuvBtype,N-terminal;	GO:0005524,ATPbinding;GO:0006310,DNArecombination;GO:0006281,DNArepair;GO:0009378,four-wayjunctionhelicaseactivity;	COG2256L,ATPase related to the helicase subunit of the Holliday junction resolvase,Replication, recombination and repair;	K07478	0	-	recombination factor protein RarA
298	Bacteroidetes	NC_002950	Porphyromonas gingivalis W8	34540838	34540835		IPR008969,Domain,Carboxypeptidase-like,regulatoryregion;IPR014766,Domain,Carboxypeptidase,regulatoryregion;	GO:0004180,carboxypeptidaseactivity;	-	None	0	-	hypothetical protein
299	Bacteroidetes	NC_002950	Porphyromonas gingivalis W8	34540838	34540834	PF00474,SSF,Sodium:solutesymporterfamily;	IPR001734,Family,Sodium/solutesymporter;	GO:0016021,integraltomembrane;GO:0006814,sodiumiontransport;GO:0055085,transmembranetransport;GO:0005215,transporteractivity;	COG0591ER|Na+/proline symporter,General function prediction only|Amino acid transport and metabolism;	None	0	-	sodium:solute symporter family protein
300	Bacteroidetes	NC_002950	Porphyromonas gingivalis W8	34540838	34540833	PF01869,BcrAD_BadFG,BadF/BadG/BcrA/BcrDATPasefamily;	IPR002731,Domain,ATPase,BadF/BadG/BcrA/BcrDtype;	None	COG2971G,Predicted N-acetylglucosamine kinase,Carbohydrate transport and metabolism;	None	0	-	hypothetical protein
301	Bacteroidetes	NC_002950	Porphyromonas gingivalis W8	34540838	34540832	PF01380,SIS,SISdomain;	IPR001347,Domain,SugarisomeraseSIS;IPR005486,Conserved_site,Glucokinaseregulatory,conservedsite;IPR005488,Family,Glucokinaseregulatory-likeprotein;	GO:0046348,aminosugarcatabolicprocess;GO:0016836,hydro-lyaseactivity;GO:0005529,sugarbinding;	COG2103R,Predicted sugar phosphate isomerase,General function prediction only;	K07106	0	murQ	N-acetylmuramic acid-6-phosphate etherase
302	Bacteroidetes	NC_002950	Porphyromonas gingivalis W8	34540838	34540831			None	COG2265J,SAM-dependent methyltransferases related to tRNA (uracil-5-)-methyltransferase,Translation, ribosomal structure and biogenesis;	None	0	-	hypothetical protein
303	Bacteroidetes	NC_002950	Porphyromonas gingivalis W8	34540838	34540830	PF00842,Ala_racemase_C,Alanineracemase,C-terminaldomain;PF01168,Ala_racemase_N,Alanineracemase,N-terminaldomain;PF08245,Mur_ligase_M,Murligasemiddledomain;				K01775 K01929
304	Bacteroidetes	NC_002950	Porphyromonas gingivalis W8	34540838	34540842	PF01076,Mob_Pre,Plasmidrecombinationenzyme;	IPR001668,Family,Plasmidrecombinationenzyme;	GO:0003677,DNAbinding;GO:0006310,DNArecombination;GO:0005727,extrachromosomalcircularDNA;	COG5283S,Phage-related tail protein,Function unknown;	None	0	-	mobilization protein
305	Bacteroidetes	NC_002950	Porphyromonas gingivalis W8	34540838	34540843			None	-	None	0	-	hypothetical protein
306	Bacteroidetes	NC_002950	Porphyromonas gingivalis W8	34540838	34540840			None	-	None	0	-	hypothetical protein
307	Bacteroidetes	NC_002950	Porphyromonas gingivalis W8	34540838	34540841	PF05099,TerB,TelluriteresistanceproteinTerB;	IPR007791,Family,TelluriteresistanceTerB;	None	COG4103S,Uncharacterized protein conserved in bacteria,Function unknown;	None	0	-	hypothetical protein
308	Bacteroidetes	NC_013062	Flavobacteriaceae bacterium 3519-1	255535962	255535965	PF00886,Ribosomal_S16,RibosomalproteinS16;	IPR000307,Family,RibosomalproteinS16;	GO:0005840,ribosome;GO:0003735,structuralconstituentofribosome;GO:0006412,translation;	COG0228J,Ribosomal protein S16,Translation, ribosomal structure and biogenesis;	None	0	-	SSU ribosomal protein S16p
309	Bacteroidetes	NC_013062	Flavobacteriaceae bacterium 3519-1	255535962	255535964	PF01782,RimM,RimMN-terminaldomain;	IPR002676,Domain,RimMprotein;IPR011961,Family,16SrRNAprocessingproteinRimM;	GO:0006364,rRNAprocessing;GO:0042274,ribosomalsmallsubunitbiogenesis;GO:0005840,ribosome;GO:0043022,ribosomebinding;	COG0806J,RimM protein, required for 16S rRNA processing,Translation, ribosomal structure and biogenesis;	K02860	0	-	16S rRNA processing protein RimM
310	Bacteroidetes	NC_013062	Flavobacteriaceae bacterium 3519-1	255535962	255535967	PF00005,ABC_tran,ABCtransporter;	IPR003439,Domain,ABCtransporter-like;IPR003593,Domain,ATPase,AAA+type,core;IPR017871,Conserved_site,ABCtransporter,conservedsite;	GO:0005524,ATPbinding;GO:0016887,ATPaseactivity;	COG0488R,ATPase components of ABC transporters with duplicated ATPase domains,General function prediction only;	None	0	-	ABC superfamily ATP binding cassette transporter
311	Bacteroidetes	NC_013062	Flavobacteriaceae bacterium 3519-1	255535962	255535966	PF00324,AA_permease,Aminoacidpermease;	IPR002293,Family,Aminoacid/polyaminetransporterI;IPR004841,Domain,Aminoacidpermease-associatedregion;	GO:0015171,aminoacidtransmembranetransporteractivity;GO:0006865,aminoacidtransport;GO:0016021,integraltomembrane;GO:0055085,transmembranetransport;	COG0531E,Amino acid transporters,Amino acid transport and metabolism;	K03294	0	-	Amino acid permease
312	Bacteroidetes	NC_013062	Flavobacteriaceae bacterium 3519-1	255535962	255535961			None	-	None	0	-	hypothetical protein
313	Bacteroidetes	NC_013062	Flavobacteriaceae bacterium 3519-1	255535962	255535960	PF04542,Sigma70_r2,Sigma-70region2;PF08281,Sigma70_r4_2,Sigma-70,region4;	IPR007627,Domain,RNApolymerasesigma-70region2;IPR013249,Domain,RNApolymerasesigmafactor70,region4type2;IPR013324,Domain,RNApolymerasesigmafactor,region3/4;IPR013325,Domain,RNApolymerasesigmafactor,region2;IPR014284,Domain,RNApolymerasesigma-70;	GO:0006355,regulationoftranscription,DNA-dependent;GO:0016987,sigmafactoractivity;GO:0003700,transcriptionfactoractivity;GO:0006352,transcriptioninitiation;	COG1595K,DNA-directed RNA polymerase specialized sigma subunit, sigma24 homolog,Transcription;	None	0	-	RNA polymerase ECF-type sigma factor
314	Bacteroidetes	NC_013062	Flavobacteriaceae bacterium 3519-1	255535962	255535963	PF00152,tRNA-synt_2,tRNAsynthetasesclassIID,KandN;PF01336,tRNA_anti,OB-foldnucleicacidbindingdomain;	IPR002312,Domain,Aspartyl-tRNAsynthetase,classIIb;IPR004364,Domain,Aminoacyl-tRNAsynthetase,classIID,KandN;IPR004365,Domain,Nucleicacidbinding,OB-fold,tRNA/helicase-type;IPR004522,Family,Asparaginyl-tRNAsynthetase,classIIb;IPR006195,Domain,Aminoacyl-tRNAsynthetase,classII,conservedregion;IPR012340,Domain,Nucleicacid-binding,OB-fold;IPR016027,Domain,Nucleicacid-binding,OB-fold-like;IPR018150,Domai…	GO:0005524,ATPbinding;GO:0004816,asparagine-tRNAligaseactivity;GO:0006421,asparaginyl-tRNAaminoacylation;GO:0004815,aspartate-tRNAligaseactivity;GO:0006422,aspartyl-tRNAaminoacylation;GO:0005737,cytoplasm;GO:0003676,nucleicacidbinding;	COG0017J,Aspartyl/asparaginyl-tRNA synthetases,Translation, ribosomal structure and biogenesis;	K01893	6.1.1.22	asnC	asparaginyl-tRNA synthetase
315	Bacteroidetes	NC_013062	Flavobacteriaceae bacterium 3519-1	255535962	255535971	PF01791,DeoC,DeoC/LacDfamilyaldolase;	IPR002915,Family,Deoxyribose-phosphatealdolase/phospho-2-dehydro-3-deoxyheptonatealdolase;IPR011343,Family,Deoxyribose-phosphatealdolase;IPR013785,Domain,Aldolase-typeTIMbarrel;	GO:0005737,cytoplasm;GO:0009264,deoxyribonucleotidecatabolicprocess;GO:0004139,deoxyribose-phosphatealdolaseactivity;	COG0274F,Deoxyribose-phosphate aldolase,Nucleotide transport and metabolism;	K01619	4.1.2.4	-	Deoxyribose-phosphate aldolase
316	Bacteroidetes	NC_013062	Flavobacteriaceae bacterium 3519-1	255535962	255535969	PF01637,Arch_ATPase,ArchaealATPase;PF03008,DUF234,Archaeabacterialproteinsofunknownfunction;	IPR004256,Domain,ProteinofunknownfunctionDUF234,DEXX-boxATPaseC-terminal;IPR011579,Domain,ATPasedomain,prokaryote;	None	COG1672R,Predicted ATPase (AAA+ superfamily),General function prediction only;	None	0	-	ATPase
317	Bacteroidetes	NC_013062	Flavobacteriaceae bacterium 3519-1	255535962	255535968	PF01183,Glyco_hydro_25,Glycosylhydrolasesfamily25;	IPR002053,Family,Glycosidehydrolase,family25;IPR013781,Domain,Glycosidehydrolase,subgroup,catalyticcore;IPR017853,Domain,Glycosidehydrolase,catalyticcore;	GO:0043169,cationbinding;GO:0016998,cellwallmacromoleculecatabolicprocess;GO:0003796,lysozymeactivity;GO:0009253,peptidoglycancatabolicprocess;	COG3757M,Lyzozyme M1 (1,4-beta-N-acetylmuramidase),Cell wall/membrane/envelope biogenesis;	None	0	-	glycoside hydrolase, family 25
318	Bacteroidetes	NC_013062	Flavobacteriaceae bacterium 3519-1	255535962	255535970	PF00171,Aldedh,Aldehydedehydrogenasefamily;	IPR011408,Family,Aldehydedehydrogenasepredicted,duplicatedregion;IPR015590,Domain,Aldehydedehydrogenase;IPR016160,Conserved_site,Aldehydedehydrogenase,conservedsite;IPR016161,Domain,Aldehyde/histidinoldehydrogenase;IPR016162,Domain,Aldehydedehydrogenase,N-terminal;	GO:0055114,oxidationreduction;GO:0016491,oxidoreductaseactivity;	COG1012C,NAD-dependent aldehyde dehydrogenases,Energy production and conversion;	None	0	-	aldehyde dehydrogenase
319	Bacteroidetes	NC_013062	Flavobacteriaceae bacterium 3519-1	255535962	255535958	PF00005,ABC_tran,ABCtransporter;PF00664,ABC_membrane,ABCtransportertransmembraneregion;	IPR001140,Domain,ABCtransporter,transmembraneregion;IPR003439,Domain,ABCtransporter-like;IPR003593,Domain,ATPase,AAA+type,core;IPR011527,Domain,ABCtransporter,transmembraneregion,type1;IPR017871,Conserved_site,ABCtransporter,conservedsite;IPR017940,Domain,ABCtransporterintegralmembranetype1;	GO:0005524,ATPbinding;GO:0042626,ATPaseactivity,coupledtotransmembranemovementofsubstances;GO:0016021,integraltomembrane;GO:0055085,transmembranetransport;	COG1132V,ABC-type multidrug transport system, ATPase and permease components,Defense mechanisms;	None	0	-	ABC transporter related
320	Bacteroidetes	NC_013062	Flavobacteriaceae bacterium 3519-1	255535962	255535959	PF00005,ABC_tran,ABCtransporter;	IPR003439,Domain,ABCtransporter-like;IPR003593,Domain,ATPase,AAA+type,core;	GO:0005524,ATPbinding;GO:0016887,ATPaseactivity;	COG1137R,ABC-type (unclassified) transport system, ATPase component,General function prediction only;	None	0	-	ABC transporter ATP-binding protein
321	Bacteroidetes	NC_013062	Flavobacteriaceae bacterium 3519-1	255535962	255535954	PF00529,HlyD,HlyDfamilysecretionprotein;	IPR006143,Family,SecretionproteinHlyD;	GO:0016020,membrane;GO:0009306,proteinsecretion;GO:0008565,proteintransporteractivity;	COG0845M,Membrane-fusion protein,Cell wall/membrane/envelope biogenesis;	None	0	-	Membrane fusion efflux protein
322	Bacteroidetes	NC_013062	Flavobacteriaceae bacterium 3519-1	255535962	255535955			None	-	None	0	-	hypothetical protein
323	Bacteroidetes	NC_013062	Flavobacteriaceae bacterium 3519-1	255535962	255535956	PF01966,HD,HDdomain;	IPR003607,Domain,Metal-dependentphosphohydrolase,HDregion;IPR006674,Domain,Metal-dependentphosphohydrolase,HDregion,subdomain;	GO:0003824,catalyticactivity;	COG1418R,Predicted HD superfamily hydrolase,General function prediction only;	K06950	0	-	HD domain protein
324	Bacteroidetes	NC_013062	Flavobacteriaceae bacterium 3519-1	255535962	255535957			None	-	None	0	-	hypothetical protein
325	Bacteroidetes	NC_013062	Flavobacteriaceae bacterium 3519-1	255535962	255535972	PF01037,AsnC_trans_reg,AsnCfamily;PF08279,HTH_11,HTHdomain;	IPR000485,Domain,Transcriptionregulator,AsnC-type,HTHdomain;IPR011008,Domain,Dimericalpha-betabarrel;IPR011991,Domain,WingedhelixrepressorDNA-binding;IPR013196,Domain,Helix-turn-helix,type11;IPR019887,Domain,Transcriptionregulator,AsnC-type,C-terminal;IPR019888,Family,Transcriptionregulator,AsnC-type;	GO:0005622,intracellular;GO:0006355,regulationoftranscription,DNA-dependent;GO:0043565,sequence-specificDNAbinding;GO:0006350,transcription;GO:0003700,transcriptionfactoractivity;	COG1522K,Transcriptional regulators,Transcription;	K03718	0	-	AsnC/Lrp family transcriptional regulator protei n
326	Bacteroidetes	NC_013062	Flavobacteriaceae bacterium 3519-1	255535962	255535952	PF02687,FtsX,Predictedpermease;	IPR003838,Domain,ProteinofunknownfunctionDUF214,permasepredicted;	GO:0016021,integraltomembrane;GO:0005886,plasmamembrane;	COG4591M,ABC-type transport system, involved in lipoprotein release, permease component,Cell wall/membrane/envelope biogenesis;	None	0	-	putative ABC transporter
327	Bacteroidetes	NC_013062	Flavobacteriaceae bacterium 3519-1	255535962	255535953	PF02687,FtsX,Predictedpermease;	IPR003838,Domain,ProteinofunknownfunctionDUF214,permasepredicted;	GO:0016021,integraltomembrane;GO:0005886,plasmamembrane;	COG0577V,ABC-type antimicrobial peptide transport system, permease component,Defense mechanisms;	None	0	-	ABC transporter permease protein
328	Bacteroidetes	NC_009441	Flavobacterium johnsoniae UW10	146298347	146298337	PF00696,AA_kinase,Aminoacidkinasefamily;	IPR001048,Domain,Aspartate/glutamate/uridylatekinase;IPR011817,Family,Uridylatekinase;IPR015963,Family,Uridylatekinase,bacteria;	GO:0033862,UMPkinaseactivity;GO:0008652,cellularaminoacidbiosyntheticprocess;GO:0005737,cytoplasm;GO:0006221,pyrimidinenucleotidebiosyntheticprocess;	COG0528F,Uridylate kinase,Nucleotide transport and metabolism;	K09903	0	pyrH	uridylate kinase
329	Bacteroidetes	NC_009441	Flavobacterium johnsoniae UW10	146298347	146298357		IPR011031,Domain,Multihaemcytochrome;	None	-	None	0	-	hypothetical protein
330	Bacteroidetes	NC_009441	Flavobacterium johnsoniae UW10	146298347	146298356			None	-	None	0	-	hypothetical protein
331	Bacteroidetes	NC_009441	Flavobacterium johnsoniae UW10	146298347	146298352	PF08888,HopJ,HopJtypeIIIeffectorprotein;	IPR014984,Family,HopJtypeIIIeffectorprotein;	None	-	None	0	-	hypothetical protein
332	Bacteroidetes	NC_009441	Flavobacterium johnsoniae UW10	146298347	146298351	PF00590,TP_methylase,TetrapyrroleCorrin/PorphyrinMethylases;	IPR000878,Domain,Tetrapyrrolemethylase;IPR008189,Family,UncharacterisedproteinfamilyUPF0011;IPR014777,Domain,Tetrapyrrolemethylase,subdomain1;IPR018063,Conserved_site,UncharacterisedproteinfamilyUPF0011,conservedsite;	GO:0008152,metabolicprocess;GO:0008168,methyltransferaseactivity;	COG0313R,Predicted methyltransferases,General function prediction only;	K07056	0	-	uroporphyrin-III C/tetrapyrrole methyltransferase
333	Bacteroidetes	NC_009441	Flavobacterium johnsoniae UW10	146298347	146298339		IPR008969,Domain,Carboxypeptidase-like,regulatoryregion;IPR014766,Domain,Carboxypeptidase,regulatoryregion;	GO:0004180,carboxypeptidaseactivity;	-	None	0	-	hypothetical protein
334	Bacteroidetes	NC_009441	Flavobacterium johnsoniae UW10	146298347	146298338	PF01765,RRF,Ribosomerecyclingfactor;	IPR002661,Family,Ribosomerecyclingfactor;IPR015998,Family,Ribosomerecyclingfactor,bacterial-like;	GO:0005737,cytoplasm;GO:0006415,translationaltermination;	COG0233J,Ribosome recycling factor,Translation, ribosomal structure and biogenesis;	K02838	0	frr	ribosome recycling factor
335	Bacteroidetes	NC_009441	Flavobacterium johnsoniae UW10	146298347	146298355	PF00561,Abhydrolase_1,alpha/betahydrolasefold;	IPR000073,Domain,Alpha/betahydrolasefold-1;IPR002410,Family,PeptidaseS33,prolylaminopeptidase;	GO:0004177,aminopeptidaseactivity;GO:0006508,proteolysis;	COG0596R,Predicted hydrolases or acyltransferases (alpha/beta hydrolase superfamily),General function prediction only;	None	0	-	alpha/beta hydrolase fold
336	Bacteroidetes	NC_009441	Flavobacterium johnsoniae UW10	146298347	146298350			None	-	None	0	-	hypothetical protein
337	Bacteroidetes	NC_009441	Flavobacterium johnsoniae UW10	146298347	146298353	PF01368,DHH,DHHfamily;PF02272,DHHA1,DHHA1domain;	IPR001667,Domain,Phosphoesterase,RecJ-like;IPR003156,Domain,Phosphoesterase,DHHA1;IPR004610,Family,BacterialRecJexonuclease;	GO:0008409,"5-3exonucleaseactivity";GO:0006310,DNArecombination;GO:0006281,DNArepair;GO:0030145,manganeseionbinding;GO:0003676,nucleicacidbinding;	COG0608L,Single-stranded DNA-specific exonuclease,Replication, recombination and repair;	K07462	0	-	single-stranded-DNA-specific exonuclease RecJ
338	Bacteroidetes	NC_009441	Flavobacterium johnsoniae UW10	146298347	146298348			None	-	None	0	-	hypothetical protein
339	Bacteroidetes	NC_009441	Flavobacterium johnsoniae UW10	146298347	146298349	PF00265,TK,Thymidinekinase;				K00857
340	Bacteroidetes	NC_009441	Flavobacterium johnsoniae UW10	146298347	146298346	PF00152,tRNA-synt_2,tRNAsynthetasesclassIID,KandN;PF01336,tRNA_anti,OB-foldnucleicacidbindingdomain;	IPR002312,Domain,Aspartyl-tRNAsynthetase,classIIb;IPR004364,Domain,Aminoacyl-tRNAsynthetase,classIID,KandN;IPR004365,Domain,Nucleicacidbinding,OB-fold,tRNA/helicase-type;IPR004522,Family,Asparaginyl-tRNAsynthetase,classIIb;IPR006195,Domain,Aminoacyl-tRNAsynthetase,classII,conservedregion;IPR012340,Domain,Nucleicacid-binding,OB-fold;IPR016027,Domain,Nucleicacid-binding,OB-fold-like;IPR018150,Domai…	GO:0005524,ATPbinding;GO:0004816,asparagine-tRNAligaseactivity;GO:0006421,asparaginyl-tRNAaminoacylation;GO:0004815,aspartate-tRNAligaseactivity;GO:0006422,aspartyl-tRNAaminoacylation;GO:0005737,cytoplasm;GO:0003676,nucleicacidbinding;	COG0017J,Aspartyl/asparaginyl-tRNA synthetases,Translation, ribosomal structure and biogenesis;	K01893	6.1.1.22	asnC	asparaginyl-tRNA synthetase
341	Bacteroidetes	NC_009441	Flavobacterium johnsoniae UW10	146298347	146298354	PF05977,DUF894,BacterialproteinofunknownfunctionDUF894;	IPR010290,Family,ProteinofunknownfunctionDUF894,DitE;IPR016196,Domain,Majorfacilitatorsuperfamily,generalsubstratetransporter;	None	COG2814G,Arabinose efflux permease,Carbohydrate transport and metabolism;	None	0	-	major facilitator transporter
342	Bacteroidetes	NC_009441	Flavobacterium johnsoniae UW10	146298347	146298344	PF03176,MMPL,MMPLfamily;	IPR000731,Domain,Sterol-sensing5TMbox;IPR004869,Domain,MMPL;	GO:0016021,integraltomembrane;	COG1033R,Predicted exporters of the RND superfamily,General function prediction only;	K07003	0	-	RND efflux transporter
343	Bacteroidetes	NC_009441	Flavobacterium johnsoniae UW10	146298347	146298345			None	-	None	0	-	hypothetical protein
344	Bacteroidetes	NC_009441	Flavobacterium johnsoniae UW10	146298347	146298342	PF00072,Response_reg,Responseregulatorreceiverdomain;	IPR001789,Domain,Signaltransductionresponseregulator,receiverregion;IPR007492,Domain,LytTrDNA-bindingregion;IPR011006,Domain,CheY-like;	GO:0006355,regulationoftranscription,DNA-dependent;GO:0000156,two-componentresponseregulatoractivity;GO:0000160,two-componentsignaltransductionsystemphosphorelay;	COG3279KT|Response regulator of the LytR/AlgR family,Signal transduction mechanisms|Transcription;	None	0	-	response regulator receiver protein
345	Bacteroidetes	NC_009441	Flavobacterium johnsoniae UW10	146298347	146298343	PF06580,His_kinase,Histidinekinase;	IPR010559,Domain,Signaltransductionhistidinekinase,internalregion;	GO:0016021,integraltomembrane;GO:0000155,two-componentsensoractivity;GO:0000160,two-componentsignaltransductionsystemphosphorelay;	COG3275T,Putative regulator of cell autolysis,Signal transduction mechanisms;	None	0	-	signal transduction histidine kinase, LytS
346	Bacteroidetes	NC_009441	Flavobacterium johnsoniae UW10	146298347	146298340	PF00023,Ank,Ankyrinrepeat;	IPR002110,Repeat,Ankyrin;	None	COG0666R,FOG: Ankyrin repeat,General function prediction only;	None	0	-	ankyrin
347	Bacteroidetes	NC_009441	Flavobacterium johnsoniae UW10	146298347	146298341	PF00999,Na_H_Exchanger,Sodium/hydrogenexchangerfamily;	IPR006153,Family,Cation/H+exchanger;	GO:0006812,cationtransport;GO:0016021,integraltomembrane;GO:0015299,solute:hydrogenantiporteractivity;GO:0055085,transmembranetransport;	COG0475P,Kef-type K+ transport systems, membrane components,Inorganic ion transport and metabolism;	None	0	-	sodium/hydrogen exchanger
348	Bacteroidetes	NC_009613	Flavobacterium psychrophilum JIP02/8	150026280	150026290	PF07977,FabA,FabA-likedomain;				K02372
349	Bacteroidetes	NC_009613	Flavobacterium psychrophilum JIP02/8	150026280	150026281	PF00152,tRNA-synt_2,tRNAsynthetasesclassIID,KandN;PF01336,tRNA_anti,OB-foldnucleicacidbindingdomain;	IPR002312,Domain,Aspartyl-tRNAsynthetase,classIIb;IPR004364,Domain,Aminoacyl-tRNAsynthetase,classIID,KandN;IPR004365,Domain,Nucleicacidbinding,OB-fold,tRNA/helicase-type;IPR004522,Family,Asparaginyl-tRNAsynthetase,classIIb;IPR006195,Domain,Aminoacyl-tRNAsynthetase,classII,conservedregion;IPR016027,Domain,Nucleicacid-binding,OB-fold-like;IPR018150,Domain,Aminoacyl-tRNAsynthetase,classIID,KandN-lik…	GO:0005524,ATPbinding;GO:0004816,asparagine-tRNAligaseactivity;GO:0006421,asparaginyl-tRNAaminoacylation;GO:0004815,aspartate-tRNAligaseactivity;GO:0006422,aspartyl-tRNAaminoacylation;GO:0005737,cytoplasm;GO:0003676,nucleicacidbinding;	COG0017J,Aspartyl/asparaginyl-tRNA synthetases,Translation, ribosomal structure and biogenesis;	K01893	6.1.1.22	asnC	asparaginyl-tRNA synthetase
350	Bacteroidetes	NC_009613	Flavobacterium psychrophilum JIP02/8	150026280	150026288	PF00535,Glycos_transf_2,Glycosyltransferasefamily2;PF09835,DUF2062,UncharacterizedproteinconservedinbacteriaDUF2062;	IPR001173,Domain,Glycosyltransferase,family2;IPR018639,Region,ProteinofunknownfunctionDUF2062;	GO:0016740,transferaseactivity;	COG0463M,Glycosyltransferases involved in cell wall biogenesis,Cell wall/membrane/envelope biogenesis;	None	0	-	glycosyl transferase, group 2 family protein
351	Bacteroidetes	NC_009613	Flavobacterium psychrophilum JIP02/8	150026280	150026283	PF01207,Dus,DihydrouridinesynthaseDus;	IPR001269,Family,tRNA-dihydrouridinesynthase;IPR004652,Family,tRNA-dihydrouridinesynthase,TIM-barrel,NifR3;IPR018517,Conserved_site,tRNA-dihydrouridinesynthase,conservedsite;	GO:0050660,FADbinding;GO:0055114,oxidationreduction;GO:0017150,tRNAdihydrouridinesynthaseactivity;GO:0008033,tRNAprocessing;	COG0042J,tRNA-dihydrouridine synthase,Translation, ribosomal structure and biogenesis;	None	1.-.-.-	-	tRNA-dihydrouridine synthase
352	Bacteroidetes	NC_009613	Flavobacterium psychrophilum JIP02/8	150026280	150026282	PF03176,MMPL,MMPLfamily;	IPR000731,Domain,Sterol-sensing5TMbox;IPR001036,Family,Acriflavinresistanceprotein;IPR004869,Domain,MMPL;	GO:0016021,integraltomembrane;GO:0006810,transport;GO:0005215,transporteractivity;	COG1033R,Predicted exporters of the RND superfamily,General function prediction only;	None	0	-	exporter
353	Bacteroidetes	NC_009613	Flavobacterium psychrophilum JIP02/8	150026280	150026278	PF00579,tRNA-synt_1b,tRNAsynthetasesclassIWandY;	IPR002305,Domain,Aminoacyl-tRNAsynthetase,classIb;IPR002306,Family,Tryptophanyl-tRNAsynthetase,classIb;	GO:0005524,ATPbinding;GO:0005737,cytoplasm;GO:0004830,tryptophan-tRNAligaseactivity;GO:0006436,tryptophanyl-tRNAaminoacylation;	COG0180J,Tryptophanyl-tRNA synthetase,Translation, ribosomal structure and biogenesis;	K01867	6.1.1.2	trpS	tryptophan--tRNA ligase
354	Bacteroidetes	NC_009613	Flavobacterium psychrophilum JIP02/8	150026280	150026279	PF01242,PTPS,6-pyruvoyltetrahydropterinsynthase;				K01737
355	Bacteroidetes	NC_009613	Flavobacterium psychrophilum JIP02/8	150026280	150026287	PF01553,Acyltransferase,Acyltransferase;PF03176,MMPL,MMPLfamily;	IPR002123,Domain,Phospholipid/glycerolacyltransferase;IPR004869,Domain,MMPL;	GO:0003841,1-acylglycerol-3-phosphateO-acyltransferaseactivity;GO:0016020,membrane;GO:0008152,metabolicprocess;	COG0204I,1-acyl-sn-glycerol-3-phosphate acyltransferase,Lipid transport and metabolism;	None	2.3.1.51	-	bifunctional exporter/1-acyl-sn-glycerol-3-phosphate acyltransferase precursor
356	Bacteroidetes	NC_009613	Flavobacterium psychrophilum JIP02/8	150026280	150026286	PF00890,FAD_binding_2,FADbindingdomain;	IPR003953,Domain,Fumaratereductase/succinatedehydrogenaseflavoprotein,N-terminal;	GO:0009055,electroncarrieractivity;GO:0016491,oxidoreductaseactivity;	COG1233Q,Phytoene dehydrogenase and related proteins,Secondary metabolites biosynthesis, transport and catabolism;	None	0	-	hypothetical protein
357	Bacteroidetes	NC_009613	Flavobacterium psychrophilum JIP02/8	150026280	150026289			None	-	None	0	-	hypothetical protein
358	Bacteroidetes	NC_009613	Flavobacterium psychrophilum JIP02/8	150026280	150026285	PF03417,AAT,Acyl-coenzymeA:6-aminopenicillanicacidacyl-transferase;				K10852
359	Bacteroidetes	NC_009613	Flavobacterium psychrophilum JIP02/8	150026280	150026276	PF00154,RecA,recAbacterialDNArecombinationprotein;	IPR003593,Domain,ATPase,AAA+type,core;IPR013765,Family,RecA;	GO:0005524,ATPbinding;GO:0006310,DNArecombination;GO:0006281,DNArepair;GO:0008094,DNA-dependentATPaseactivity;GO:0009432,SOSresponse;GO:0005737,cytoplasm;GO:0003684,damagedDNAbinding;GO:0003697,single-strandedDNAbinding;	COG0468L,RecA/RadA recombinase,Replication, recombination and repair;	K03553	0	recA	recombinase A
360	Bacteroidetes	NC_009613	Flavobacterium psychrophilum JIP02/8	150026280	150026277	PF01553,Acyltransferase,Acyltransferase;				K00655
361	Bacteroidetes	NC_009613	Flavobacterium psychrophilum JIP02/8	150026280	150026284	PF00501,AMP-binding,AMP-bindingenzyme;	IPR000873,Domain,AMP-dependentsynthetaseandligase;	GO:0003824,catalyticactivity;GO:0008152,metabolicprocess;	COG1541H,Coenzyme F390 synthetase,Coenzyme transport and metabolism;	K01912	0	-	coenzyme F390 synthetase
362	Bacteroidetes	NC_008571	Gramella forsetii KT080	120434464	120434470	PF00696,AA_kinase,Aminoacidkinasefamily;	IPR001048,Domain,Aspartate/glutamate/uridylatekinase;IPR011817,Family,Uridylatekinase;IPR015963,Family,Uridylatekinase,bacteria;	GO:0005524,ATPbinding;GO:0033862,UMPkinaseactivity;GO:0008652,cellularaminoacidbiosyntheticprocess;GO:0005737,cytoplasm;GO:0006221,pyrimidinenucleotidebiosyntheticprocess;	COG0528F,Uridylate kinase,Nucleotide transport and metabolism;	K09903	2.7.4.-	pyrH	uridylate kinase
363	Bacteroidetes	NC_008571	Gramella forsetii KT080	120434464	120434471	PF04298,Zn_peptidase_2,Putativeneutralzincmetallopeptidase;	IPR007395,Family,Peptidase,membranezincmetallopeptidase,putative;	None	COG2738R,Predicted Zn-dependent protease,General function prediction only;	K06973	0	-	neutral zinc metallopeptidase
364	Bacteroidetes	NC_008571	Gramella forsetii KT080	120434464	120434458	PF01618,MotA_ExbB,MotA/TolQ/ExbBprotonchannelfamily;	IPR002898,Family,MotA/TolQ/ExbBprotonchannel;	GO:0016021,integraltomembrane;GO:0015031,proteintransport;GO:0008565,proteintransporteractivity;	COG0811U,Biopolymer transport proteins,Intracellular trafficking, secretion, and vesicular transport;	None	0	exbB	ExbB-like MotA/TolQ/ExbB family biopolymer transport protein
365	Bacteroidetes	NC_008571	Gramella forsetii KT080	120434464	120434459			None	-	None	0	-	membrane protein
366	Bacteroidetes	NC_008571	Gramella forsetii KT080	120434464	120434474	PF04241,DUF423,ProteinofunknownfunctionDUF423;	IPR006696,Family,ProteinofunknownfunctionDUF423;	None	COG2363S,Uncharacterized small membrane protein,Function unknown;	None	0	-	hypothetical protein
367	Bacteroidetes	NC_008571	Gramella forsetii KT080	120434464	120434469	PF01765,RRF,Ribosomerecyclingfactor;	IPR002661,Family,Ribosomerecyclingfactor;IPR015998,Family,Ribosomerecyclingfactor,bacterial-like;	GO:0005737,cytoplasm;GO:0006415,translationaltermination;	COG0233J,Ribosome recycling factor,Translation, ribosomal structure and biogenesis;	K02838	0	frr	ribosome recycling factor
368	Bacteroidetes	NC_008571	Gramella forsetii KT080	120434464	120434468		IPR008969,Domain,Carboxypeptidase-like,regulatoryregion;IPR014766,Domain,Carboxypeptidase,regulatoryregion;	GO:0004180,carboxypeptidaseactivity;	-	None	0	-	hypothetical protein
369	Bacteroidetes	NC_008571	Gramella forsetii KT080	120434464	120434467	PF03176,MMPL,MMPLfamily;	IPR000731,Domain,Sterol-sensing5TMbox;IPR001036,Family,Acriflavinresistanceprotein;IPR004869,Domain,MMPL;	GO:0016021,integraltomembrane;GO:0006810,transport;GO:0005215,transporteractivity;	COG1033R,Predicted exporters of the RND superfamily,General function prediction only;	K07003	0	-	hypothetical protein
370	Bacteroidetes	NC_008571	Gramella forsetii KT080	120434464	120434456	PF01553,Acyltransferase,Acyltransferase;	IPR002123,Domain,Phospholipid/glycerolacyltransferase;	GO:0008415,acyltransferaseactivity;GO:0008152,metabolicprocess;	COG0204I,1-acyl-sn-glycerol-3-phosphate acyltransferase,Lipid transport and metabolism;	K00680	2.3.1.-	-	hypothetical protein
371	Bacteroidetes	NC_008571	Gramella forsetii KT080	120434464	120434465	PF00849,PseudoU_synth_2,RNApseudouridylatesynthase;	IPR002942,Domain,RNA-bindingS4;IPR006145,Domain,Pseudouridinesynthase;IPR006224,Conserved_site,Pseudouridinesynthase,conservedsite;IPR006225,Domain,Pseudouridinesynthase,RluD;	GO:0003723,RNAbinding;GO:0016829,lyaseactivity;GO:0009982,pseudouridinesynthaseactivity;GO:0001522,pseudouridinesynthesis;	COG0564J,Pseudouridylate synthases, 23S RNA-specific,Translation, ribosomal structure and biogenesis;	K06175	4.2.1.70	rluD	RNA pseudouridylate synthase
372	Bacteroidetes	NC_008571	Gramella forsetii KT080	120434464	120434463			None	-	None	0	-	hypothetical protein
373	Bacteroidetes	NC_008571	Gramella forsetii KT080	120434464	120434462			None	-	None	0	-	secreted protein
374	Bacteroidetes	NC_008571	Gramella forsetii KT080	120434464	120434461	PF02472,ExbD,BiopolymertransportproteinExbD/TolR;	IPR003400,Family,BiopolymertransportproteinExbD/TolR;	GO:0016021,integraltomembrane;GO:0015031,proteintransport;GO:0005215,transporteractivity;	COG0848U,Biopolymer transport protein,Intracellular trafficking, secretion, and vesicular transport;	None	0	-	hypothetical protein
375	Bacteroidetes	NC_008571	Gramella forsetii KT080	120434464	120434460	PF02472,ExbD,BiopolymertransportproteinExbD/TolR;	IPR003400,Family,BiopolymertransportproteinExbD/TolR;	GO:0016021,integraltomembrane;GO:0015031,proteintransport;GO:0005215,transporteractivity;	-	None	0	-	hypothetical protein
376	Bacteroidetes	NC_008571	Gramella forsetii KT080	120434464	120434473	PF03435,Saccharop_dh,Saccharopinedehydrogenase;				K00292
377	Bacteroidetes	NC_008571	Gramella forsetii KT080	120434464	120434454	PF00355,Rieske,Rieske[2Fe-2S]domain;	IPR017941,Domain,Rieske[2Fe-2S]iron-sulphurdomain;	GO:0051537,2iron,2sulfurclusterbinding;GO:0046872,metalionbinding;GO:0055114,oxidationreduction;GO:0016491,oxidoreductaseactivity;	COG2146PR|Ferredoxin subunits of nitrite reductase and ring-hydroxylating dioxygenases,General function prediction only|Inorganic ion transport and metabolism;	K00540	1.-.-.-	-	Rieske [2Fe-2S] domain-containing protein
378	Bacteroidetes	NC_008571	Gramella forsetii KT080	120434464	120434466	PF00152,tRNA-synt_2,tRNAsynthetasesclassIID,KandN;PF01336,tRNA_anti,OB-foldnucleicacidbindingdomain;	IPR002312,Domain,Aspartyl-tRNAsynthetase,classIIb;IPR004364,Domain,Aminoacyl-tRNAsynthetase,classIID,KandN;IPR004365,Domain,Nucleicacidbinding,OB-fold,tRNA/helicase-type;IPR004522,Family,Asparaginyl-tRNAsynthetase,classIIb;IPR006195,Domain,Aminoacyl-tRNAsynthetase,classII,conservedregion;IPR016027,Domain,Nucleicacid-binding,OB-fold-like;IPR018150,Domain,Aminoacyl-tRNAsynthetase,classIID,KandN-lik…	GO:0005524,ATPbinding;GO:0004816,asparagine-tRNAligaseactivity;GO:0006421,asparaginyl-tRNAaminoacylation;GO:0004815,aspartate-tRNAligaseactivity;GO:0006422,aspartyl-tRNAaminoacylation;GO:0005737,cytoplasm;GO:0003676,nucleicacidbinding;	COG0017J,Aspartyl/asparaginyl-tRNA synthetases,Translation, ribosomal structure and biogenesis;	K01893	6.1.1.22	asnC	asparaginyl-tRNA synthetase
379	Bacteroidetes	NC_008571	Gramella forsetii KT080	120434464	120434472	PF01022,HTH_5,Bacterialregulatoryprotein,arsRfamily;PF01037,AsnC_trans_reg,AsnCfamily;	IPR000485,Domain,Transcriptionregulator,AsnC-type,HTHdomain;IPR001845,Domain,Bacterialregulatoryprotein,ArsR;IPR011008,Domain,Dimericalpha-betabarrel;IPR019885,Conserved_site,Transcriptionregulator,AsnC-type,HTHdomain,conservedsite;IPR019887,Domain,Transcriptionregulator,AsnC-type,C-terminal;IPR019888,Family,Transcriptionregulator,AsnC-type;	GO:0005622,intracellular;GO:0006355,regulationoftranscription,DNA-dependent;GO:0043565,sequence-specificDNAbinding;GO:0006350,transcription;GO:0003700,transcriptionfactoractivity;	COG1522K,Transcriptional regulators,Transcription;	K03718	0	-	transcription regulator AsnC
380	Bacteroidetes	NC_008571	Gramella forsetii KT080	120434464	120434455	PF01026,TatD_DNase,TatDrelatedDNase;	IPR001130,Family,Deoxyribonuclease,TatD-related;IPR012278,Family,Deoxyribonuclease,TatDMg-dependent;IPR015991,Family,Deoxyribonuclease,TatDMg-dependent,prokaryote;IPR015992,Family,Deoxyribonuclease,TatD;IPR018228,Conserved_site,Deoxyribonuclease,TatD-related,conservedsite;	GO:0016888,"endodeoxyribonucleaseactivity,producing5-phosphomonoesters";	COG0084L,Mg-dependent DNase,Replication, recombination and repair;	K03424	3.1.-.-	-	Mg-dependent DNase
381	Bacteroidetes	NC_008571	Gramella forsetii KT080	120434464	120434457	PF00710,Asparaginase,Asparaginase;				K01424
382	Bacteroidetes	NC_013132	Chitinophaga pinensis DSM 258	256419898	256419893	PF03724,META,METAdomain;	IPR005184,Domain,DomainofunknownfunctionDUF306,MetaandHslJ;	None	COG3187O,Heat shock protein,Posttranslational modification, protein turnover, chaperones;	None	0	-	protein of unknown function DUF306 Meta and HslJ
383	Bacteroidetes	NC_013132	Chitinophaga pinensis DSM 258	256419898	256419892			None	-	None	0	-	hypothetical protein
384	Bacteroidetes	NC_013132	Chitinophaga pinensis DSM 258	256419898	256419891	PF03171,2OG-FeII_Oxy,2OG-FeIIoxygenasesuperfamily;	IPR005123,Domain,Oxoglutarateandiron-dependentoxygenase;	GO:0016702,oxidoreductaseactivity,actingonsingledonorswithincorporationofmolecularoxygen,incorporationoftwoatomsofoxygen;	COG3145L,Alkylated DNA repair protein,Replication, recombination and repair;	None	0	-	DNA-N1-methyladenine dioxygenase
385	Bacteroidetes	NC_013132	Chitinophaga pinensis DSM 258	256419898	256419890	PF00009,GTP_EFTU,ElongationfactorTuGTPbindingdomain;PF00679,EFG_C,ElongationfactorGC-terminus;PF03144,GTP_EFTU_D2,ElongationfactorTudomain2;	IPR000640,Domain,TranslationelongationfactorEFG/EF2,C-terminal;IPR000795,Domain,Proteinsynthesisfactor,GTP-binding;IPR004161,Domain,TranslationelongationfactorEFTu/EF1A,domain2;IPR005225,Domain,SmallGTP-bindingprotein;IPR006298,Family,GTP-bindingproteinTypA;IPR009000,Domain,Translationelongationandinitiationfactors/Ribosomal,beta-barrel;IPR009022,Domain,ElongationfactorG,IIIandV;	GO:0005525,GTPbinding;GO:0003924,GTPaseactivity;GO:0005622,intracellular;	COG1217T,Predicted membrane GTPase involved in stress response,Signal transduction mechanisms;	K06207	0	-	GTP-binding protein TypA
386	Bacteroidetes	NC_013132	Chitinophaga pinensis DSM 258	256419898	256419897	PF01351,RNase_HII,RibonucleaseHII;	IPR001352,Family,RibonucleaseHII/HIII;IPR012337,Domain,Polynucleotidyltransferase,ribonucleaseHfold;	GO:0003723,RNAbinding;GO:0004523,ribonucleaseHactivity;	COG0164L,Ribonuclease HII,Replication, recombination and repair;	K03470	3.1.26.4	-	Ribonuclease H
387	Bacteroidetes	NC_013132	Chitinophaga pinensis DSM 258	256419898	256419896			None	-	None	0	-	hypothetical protein
388	Bacteroidetes	NC_013132	Chitinophaga pinensis DSM 258	256419898	256419895	PF10459,Peptidase_S46,PeptidaseS46;	IPR009003,Domain,Peptidase,trypsin-likeserineandcysteine;IPR019500,Region,PeptidaseS46;	GO:0003824,catalyticactivity;	-	None	0	-	hypothetical protein
389	Bacteroidetes	NC_013132	Chitinophaga pinensis DSM 258	256419898	256419894	PF01833,TIG,IPT/TIGdomain;	IPR002909,Domain,CellsurfacereceptorIPT/TIG;IPR014756,Domain,ImmunoglobulinE-set;	None	-	None	0	-	hypothetical protein
390	Bacteroidetes	NC_013132	Chitinophaga pinensis DSM 258	256419898	256419899			None	-	None	0	-	hypothetical protein
391	Bacteroidetes	NC_013132	Chitinophaga pinensis DSM 258	256419898	256419902	PF04389,Peptidase_M28,PeptidasefamilyM28;	IPR007484,Domain,PeptidaseM28;	GO:0008233,peptidaseactivity;GO:0006508,proteolysis;	COG2234R,Predicted aminopeptidases,General function prediction only;	None	0	-	peptidase M28
392	Bacteroidetes	NC_013132	Chitinophaga pinensis DSM 258	256419898	256419888	PF01734,Patatin,Patatin-likephospholipase;	IPR002641,Domain,Patatin;IPR016035,Domain,Acyltransferase/acylhydrolase/lysophospholipase;	GO:0006629,lipidmetabolicprocess;	-	None	0	-	hypothetical protein
393	Bacteroidetes	NC_013132	Chitinophaga pinensis DSM 258	256419898	256419889	PF00561,Abhydrolase_1,alpha/betahydrolasefold;	IPR000073,Domain,Alpha/betahydrolasefold-1;IPR000639,Domain,Epoxidehydrolase-like;	GO:0016787,hydrolaseactivity;	COG0596R,Predicted hydrolases or acyltransferases (alpha/beta hydrolase superfamily),General function prediction only;	None	0	-	alpha/beta hydrolase fold protein
394	Bacteroidetes	NC_013132	Chitinophaga pinensis DSM 258	256419898	256419905	PF03372,Exo_endo_phos,Endonuclease/Exonuclease/phosphatasefamily;	IPR005135,Domain,Endonuclease/exonuclease/phosphatase;	GO:0004519,endonucleaseactivity;GO:0004527,exonucleaseactivity;	COG3568R,Metal-dependent hydrolase,General function prediction only;	None	0	-	Endonuclease/exonuclease/phosphatase
395	Bacteroidetes	NC_013132	Chitinophaga pinensis DSM 258	256419898	256419904	PF03372,Exo_endo_phos,Endonuclease/Exonuclease/phosphatasefamily;	IPR005135,Domain,Endonuclease/exonuclease/phosphatase;	GO:0004519,endonucleaseactivity;GO:0004527,exonucleaseactivity;	COG3568R,Metal-dependent hydrolase,General function prediction only;	None	0	-	Endonuclease/exonuclease/phosphatase
396	Bacteroidetes	NC_013132	Chitinophaga pinensis DSM 258	256419898	256419907		IPR002610,Family,PeptidaseS54,rhomboid;	GO:0016021,integraltomembrane;	COG0705R,Uncharacterized membrane protein (homolog of Drosophila rhomboid),General function prediction only;	None	0	-	Rhomboid family protein
397	Bacteroidetes	NC_013132	Chitinophaga pinensis DSM 258	256419898	256419906		IPR002610,Family,PeptidaseS54,rhomboid;	GO:0016021,integraltomembrane;	COG0705R,Uncharacterized membrane protein (homolog of Drosophila rhomboid),General function prediction only;	None	0	-	Rhomboid family protein
398	Bacteroidetes	NC_013132	Chitinophaga pinensis DSM 258	256419898	256419908	PF01938,TRAM,TRAMdomain;PF05958,tRNA_U5-meth_tr,tRNAUracil-5--methyltransferase;	IPR001566,Family,23SrRNAmethyltransferase/RumA;IPR002792,Domain,Deoxyribonuclease/rhomotif-relatedTRAM;IPR010280,Family,Uracil-5-methyltransferase;IPR016027,Domain,Nucleicacid-binding,OB-fold-like;	GO:0003723,RNAbinding;GO:0008173,RNAmethyltransferaseactivity;GO:0006396,RNAprocessing;	COG2265J,SAM-dependent methyltransferases related to tRNA (uracil-5-)-methyltransferase,Translation, ribosomal structure and biogenesis;	None	0	-	RNA methyltransferase, TrmA family
399	Bacteroidetes	NC_013132	Chitinophaga pinensis DSM 258	256419898	256419901	PF00730,HhH-GPD,HhH-GPDsuperfamilybaseexcisionDNArepairprotein;	IPR000035,Conserved_site,AlkylbaseDNAglycosidase,conservedsite;IPR003265,Domain,HhH-GPDdomain;IPR003583,Domain,Helix-hairpin-helixDNA-binding,class1;IPR011257,Domain,DNAglycosylase;	GO:0003677,DNAbinding;GO:0003905,alkylbaseDNAN-glycosylaseactivity;GO:0006284,base-excisionrepair;	COG0122L,3-methyladenine DNA glycosylase/8-oxoguanine DNA glycosylase,Replication, recombination and repair;	K01247	0	-	HhH-GPD family protein
400	Bacteroidetes	NC_013132	Chitinophaga pinensis DSM 258	256419898	256419903	PF01406,tRNA-synt_1e,tRNAsynthetasesclassICcatalyticdomain;PF09190,DALR_2,DALRdomain;	IPR002308,Family,Cysteinyl-tRNAsynthetase,classIa;IPR009080,Domain,Aminoacyl-tRNAsynthetase,class1a,anticodon-binding;IPR014729,Domain,Rossmann-likealpha/beta/alphasandwichfold;IPR015273,Domain,Cysteinyl-tRNAsynthetase,classIa,DALR;IPR015803,Domain,Cysteinyl-tRNAsynthetase,classIa,N-terminal;IPR015804,Domain,Cysteinyl-tRNAsynthetase,classIa,C-terminal;	GO:0005524,ATPbinding;GO:0004817,cysteine-tRNAligaseactivity;GO:0006423,cysteinyl-tRNAaminoacylation;GO:0005737,cytoplasm;	COG0215J,Cysteinyl-tRNA synthetase,Translation, ribosomal structure and biogenesis;	K01883	6.1.1.16	-	cysteinyl-tRNA synthetase
401	Bacteroidetes	NC_013132	Chitinophaga pinensis DSM 258	256419898	256419900	PF00154,RecA,recAbacterialDNArecombinationprotein;	IPR003593,Domain,ATPase,AAA+type,core;IPR013765,Family,RecA;	GO:0005524,ATPbinding;GO:0006310,DNArecombination;GO:0006281,DNArepair;GO:0008094,DNA-dependentATPaseactivity;GO:0009432,SOSresponse;GO:0005737,cytoplasm;GO:0003684,damagedDNAbinding;GO:0003697,single-strandedDNAbinding;	COG0468L,RecA/RadA recombinase,Replication, recombination and repair;	K03553	0	-	recA protein
402	Bacteroidetes	NC_008255	Cytophaga hutchinsonii ATCC 3340	110639550	110639553	PF02542,YgbB,YgbBfamily;				K01770
403	Bacteroidetes	NC_008255	Cytophaga hutchinsonii ATCC 3340	110639550	110639555	PF00675,Peptidase_M16,InsulinasePeptidasefamilyM16;PF05193,Peptidase_M16_C,PeptidaseM16inactivedomain;	IPR007863,Domain,PeptidaseM16,C-terminal;IPR011237,Domain,PeptidaseM16,core;IPR011249,Domain,Metalloenzyme,LuxS/M16peptidase-like,metal-binding;IPR011765,Domain,PeptidaseM16,N-terminal;	GO:0004222,metalloendopeptidaseactivity;GO:0006508,proteolysis;GO:0008270,zincionbinding;	COG0612R,Predicted Zn-dependent peptidases,General function prediction only;	K07263	0	pqqL	zinc protease
404	Bacteroidetes	NC_008255	Cytophaga hutchinsonii ATCC 3340	110639550	110639552	PF00378,ECH,Enoyl-CoAhydratase/isomerasefamily;				K01692
405	Bacteroidetes	NC_008255	Cytophaga hutchinsonii ATCC 3340	110639550	110639554			None	-	None	0	-	hypothetical protein
406	Bacteroidetes	NC_008255	Cytophaga hutchinsonii ATCC 3340	110639550	110639551			None	-	None	0	-	hypothetical protein
407	Bacteroidetes	NC_008255	Cytophaga hutchinsonii ATCC 3340	110639550	110639544	PF00466,Ribosomal_L10,RibosomalproteinL10;	IPR001790,Family,RibosomalproteinL10;IPR002363,Conserved_site,RibosomalproteinL10,eubacterial,conservedsite;	GO:0005840,ribosome;GO:0042254,ribosomebiogenesis;GO:0003735,structuralconstituentofribosome;GO:0006412,translation;	COG0244J,Ribosomal protein L10,Translation, ribosomal structure and biogenesis;	K02864	0	rplJ	50S ribosomal protein L10
408	Bacteroidetes	NC_008255	Cytophaga hutchinsonii ATCC 3340	110639550	110639545	PF00687,Ribosomal_L1,RibosomalproteinL1p/L10efamily;	IPR002143,Family,RibosomalproteinL1;IPR005878,Family,RibosomalproteinL1,bacterial-type;IPR016094,Domain,RibosomalproteinL1,2-layeralpha/beta-sandwich;	GO:0006396,RNAprocessing;GO:0015934,largeribosomalsubunit;GO:0019843,rRNAbinding;GO:0006417,regulationoftranslation;GO:0003735,structuralconstituentofribosome;GO:0000049,tRNAbinding;GO:0006412,translation;	COG0081J,Ribosomal protein L1,Translation, ribosomal structure and biogenesis;	K02863	0	rplA	50S ribosomal protein L1
409	Bacteroidetes	NC_008255	Cytophaga hutchinsonii ATCC 3340	110639550	110639546	PF00298,Ribosomal_L11,RibosomalproteinL11,RNAbindingdomain;PF03946,Ribosomal_L11_N,RibosomalproteinL11,N-terminaldomain;	IPR000911,Family,RibosomalproteinL11;IPR006519,Family,RibosomalproteinL11,bacterial-type;	GO:0019843,rRNAbinding;GO:0005840,ribosome;GO:0003735,structuralconstituentofribosome;GO:0006412,translation;	COG0080J,Ribosomal protein L11,Translation, ribosomal structure and biogenesis;	K02867	0	rplK	50S ribosomal protein L11
410	Bacteroidetes	NC_008255	Cytophaga hutchinsonii ATCC 3340	110639550	110639547	PF00467,KOW,KOWmotif;PF02357,NusG,TranscriptionterminationfactornusG;	IPR001062,Family,Transcriptionantiterminationprotein,NusG;IPR005824,Domain,KOW;IPR006645,Domain,Transcriptionantiterminationprotein,NusG,N-terminal;IPR008991,Domain,TranslationproteinSH3-like;IPR014722,Domain,TranslationproteinSH3-like,subgroup;IPR015869,Conserved_site,Transcriptionantiterminationprotein,NusG,bacteria,conservedsite;	GO:0032968,positiveregulationofRNAelongationfromRNApolymeraseIIpromoter;GO:0031564,transcriptionantitermination;GO:0003711,transcriptionelongationregulatoractivity;GO:0006353,transcriptiontermination;	COG0250K,Transcription antiterminator,Transcription;	K02601	0	nusG	transcription antitermination protein nusG
411	Bacteroidetes	NC_008255	Cytophaga hutchinsonii ATCC 3340	110639550	110639540	PF11950,DUF3467,ProteinofunknownfunctionDUF3467;		None	-	None	0	-	hypothetical protein
412	Bacteroidetes	NC_008255	Cytophaga hutchinsonii ATCC 3340	110639550	110639541	PF00623,RNA_pol_Rpb1_2,RNApolymeraseRpb1,domain2;PF04983,RNA_pol_Rpb1_3,RNApolymeraseRpb1,domain3;PF04997,RNA_pol_Rpb1_1,RNApolymeraseRpb1,domain1;PF04998,RNA_pol_Rpb1_5,RNApolymeraseRpb1,domain5;PF05000,RNA_pol_Rpb1_4,RNApolymeraseRpb1,domain4;	IPR000722,Domain,RNApolymerase,alphasubunit;IPR006592,Domain,RNApolymerase,N-terminal;IPR007066,Domain,RNApolymeraseRpb1,domain3;IPR007080,Domain,RNApolymeraseRpb1,domain1;IPR007081,Domain,RNApolymeraseRpb1,domain5;IPR007083,Domain,RNApolymeraseRpb1,domain4;IPR012754,Family,DNA-directedRNApolymerase,subunitbeta-prime;	GO:0003677,DNAbinding;GO:0003899,DNA-directedRNApolymeraseactivity;GO:0006351,transcription,DNA-dependent;	COG0086K,DNA-directed RNA polymerase, beta' subunit/160 kD subunit,Transcription;	K03046	2.7.7.6	rpoC	DNA-directed RNA polymerase subunit beta'
413	Bacteroidetes	NC_008255	Cytophaga hutchinsonii ATCC 3340	110639550	110639542	PF00562,RNA_pol_Rpb2_6,RNApolymeraseRpb2,domain6;PF04560,RNA_pol_Rpb2_7,RNApolymeraseRpb2,domain7;PF04561,RNA_pol_Rpb2_2,RNApolymeraseRpb2,domain2;PF04563,RNA_pol_Rpb2_1,RNApolymerasebetasubunit;PF04565,RNA_pol_Rpb2_3,RNApolymeraseRpb2,domain3;PF10385,RNA_pol_Rpb2_45,RNApolymerasebetasubunitexternal1domain;	IPR007120,Domain,DNA-directedRNApolymerase,subunit2,domain6;IPR007121,Conserved_site,RNApolymerase,betasubunit,conservedsite;IPR007641,Domain,RNApolymeraseRpb2,domain7;IPR007642,Domain,RNApolymeraseRpb2,domain2;IPR007644,Domain,RNApolymerase,betasubunit,protrusion;IPR007645,Domain,RNApolymeraseRpb2,domain3;IPR010243,Family,DNA-directedRNApolymerase,betasubunit,bacterial-type;IPR015712,Domain,DNA-…	GO:0003677,DNAbinding;GO:0003899,DNA-directedRNApolymeraseactivity;GO:0032549,ribonucleosidebinding;GO:0006351,transcription,DNA-dependent;	COG0085K,DNA-directed RNA polymerase, beta subunit/140 kD subunit,Transcription;	K03043	2.7.7.6	rpoB	DNA-directed RNA polymerase subunit beta
414	Bacteroidetes	NC_008255	Cytophaga hutchinsonii ATCC 3340	110639550	110639543	PF00542,Ribosomal_L12,RibosomalproteinL7/L12C-terminaldomain;	IPR000206,Family,RibosomalproteinL7/L12;IPR008932,Domain,RibosomalproteinL7/L12,oligomerisation;IPR013823,Domain,RibosomalproteinL7/L12,C-terminal;IPR014719,Domain,RibosomalproteinL7/L12,C-terminal/adaptorproteinClpS-like;	GO:0005840,ribosome;GO:0003735,structuralconstituentofribosome;GO:0006412,translation;	COG0222J,Ribosomal protein L7/L12,Translation, ribosomal structure and biogenesis;	K02935	0	rplL	50S ribosomal protein L7/L12
415	Bacteroidetes	NC_008255	Cytophaga hutchinsonii ATCC 3340	110639550	110639557			None	-	None	0	-	hypothetical protein
416	Bacteroidetes	NC_008255	Cytophaga hutchinsonii ATCC 3340	110639550	110639559	PF11009,DUF2847,ProteinofunknownfunctionDUF2847;		None	-	None	0	-	hypothetical protein
417	Bacteroidetes	NC_008255	Cytophaga hutchinsonii ATCC 3340	110639550	110639558			None	-	None	0	-	hypothetical protein
418	Bacteroidetes	NC_008255	Cytophaga hutchinsonii ATCC 3340	110639550	110639548	PF00009,GTP_EFTU,ElongationfactorTuGTPbindingdomain;PF03143,GTP_EFTU_D3,ElongationfactorTuC-terminaldomain;PF03144,GTP_EFTU_D2,ElongationfactorTudomain2;	IPR000795,Domain,Proteinsynthesisfactor,GTP-binding;IPR004160,Domain,TranslationelongationfactorEFTu/EF1A,C-terminal;IPR004161,Domain,TranslationelongationfactorEFTu/EF1A,domain2;IPR004541,Family,TranslationelongationfactorEFTu/EF1A,bacterialandorganelle;IPR005225,Domain,SmallGTP-bindingprotein;IPR009000,Domain,Translationelongationandinitiationfactors/Ribosomal,beta-barrel;IPR009001,Domain,Trans…	GO:0005525,GTPbinding;GO:0003924,GTPaseactivity;GO:0005737,cytoplasm;GO:0003746,translationelongationfactoractivity;GO:0006414,translationalelongation;	COG0050J,GTPases - translation elongation factors,Translation, ribosomal structure and biogenesis;	K02358	3.6.5.3	tufB	elongation factor Tu
419	Bacteroidetes	NC_008255	Cytophaga hutchinsonii ATCC 3340	110639550	110639549	PF00152,tRNA-synt_2,tRNAsynthetasesclassIID,KandN;PF01336,tRNA_anti,OB-foldnucleicacidbindingdomain;	IPR002312,Domain,Aspartyl-tRNAsynthetase,classIIb;IPR004364,Domain,Aminoacyl-tRNAsynthetase,classIID,KandN;IPR004365,Domain,Nucleicacidbinding,OB-fold,tRNA/helicase-type;IPR004522,Family,Asparaginyl-tRNAsynthetase,classIIb;IPR006195,Domain,Aminoacyl-tRNAsynthetase,classII,conservedregion;IPR012340,Domain,Nucleicacid-binding,OB-fold;IPR016027,Domain,Nucleicacid-binding,OB-fold-like;IPR018150,Domai…	GO:0005524,ATPbinding;GO:0004816,asparagine-tRNAligaseactivity;GO:0006421,asparaginyl-tRNAaminoacylation;GO:0004815,aspartate-tRNAligaseactivity;GO:0006422,aspartyl-tRNAaminoacylation;GO:0005737,cytoplasm;GO:0003676,nucleicacidbinding;	COG0017J,Aspartyl/asparaginyl-tRNA synthetases,Translation, ribosomal structure and biogenesis;	K01893	6.1.1.22	asnC	asparaginyl-tRNA synthetase
420	Bacteroidetes	NC_008255	Cytophaga hutchinsonii ATCC 3340	110639550	110639560	PF02566,OsmC,OsmC-likeprotein;	IPR003718,Domain,Peroxiredoxin,OsmC-likeprotein;IPR015946,Domain,Khomology-like,alpha/beta;	GO:0006950,responsetostress;	COG1765O,Predicted redox protein, regulator of disulfide bond formation,Posttranslational modification, protein turnover, chaperones;	None	0	-	hypothetical protein
421	Bacteroidetes	NC_008255	Cytophaga hutchinsonii ATCC 3340	110639550	110639556	PF00676,E1_dh,DehydrogenaseE1component;PF02779,Transket_pyr,Transketolase,pyrimidinebindingdomain;PF02780,Transketolase_C,Transketolase,C-terminaldomain;				K11381
422	Bacteroidetes	NC_007677	Salinibacter ruber DSM 1385	83815897	83815259	PF05491,RuvB_C,HollidayjunctionDNAhelicaseruvBC-terminus;PF05496,RuvB_N,HollidayjunctionDNAhelicaseruvBN-terminus;	IPR003593,Domain,ATPase,AAA+type,core;IPR004605,Family,DNAhelicase,HollidayjunctionRuvBtype;IPR008823,Domain,DNAhelicase,HollidayjunctionRuvBtype,C-terminal;IPR008824,Domain,DNAhelicase,HollidayjunctionRuvBtype,N-terminal;IPR011991,Domain,WingedhelixrepressorDNA-binding;	GO:0005524,ATPbinding;GO:0003677,DNAbinding;GO:0006310,DNArecombination;GO:0006281,DNArepair;GO:0009432,SOSresponse;GO:0009378,four-wayjunctionhelicaseactivity;	COG2255L,Holliday junction resolvasome, helicase subunit,Replication, recombination and repair;	K03551	3.1.22.4	ruvB	Holliday junction DNA helicase RuvB
423	Bacteroidetes	NC_007677	Salinibacter ruber DSM 1385	83815897	83816338			None	-	None	0	-	hypothetical protein
424	Bacteroidetes	NC_010830	Candidatus Amoebophilus asiaticus 5a2 chromosom	189502179	189502178	PF00152,tRNA-synt_2,tRNAsynthetasesclassIID,KandN;PF01336,tRNA_anti,OB-foldnucleicacidbindingdomain;	IPR002312,Domain,Aspartyl-tRNAsynthetase,classIIb;IPR004364,Domain,Aminoacyl-tRNAsynthetase,classIID,KandN;IPR004365,Domain,Nucleicacidbinding,OB-fold,tRNA/helicase-type;IPR004522,Family,Asparaginyl-tRNAsynthetase,classIIb;IPR006195,Domain,Aminoacyl-tRNAsynthetase,classII,conservedregion;IPR012340,Domain,Nucleicacid-binding,OB-fold;IPR016027,Domain,Nucleicacid-binding,OB-fold-like;IPR018150,Domai…	GO:0005524,ATPbinding;GO:0004816,asparagine-tRNAligaseactivity;GO:0006421,asparaginyl-tRNAaminoacylation;GO:0004815,aspartate-tRNAligaseactivity;GO:0006422,aspartyl-tRNAaminoacylation;GO:0005737,cytoplasm;GO:0003676,nucleicacidbinding;	COG0017J,Aspartyl/asparaginyl-tRNA synthetases,Translation, ribosomal structure and biogenesis;	K01893	0	asnC	asparaginyl-tRNA synthetase
425	Bacteroidetes	NC_010830	Candidatus Amoebophilus asiaticus 5a2 chromosom	189502179	189502184	PF02666,PS_Dcarbxylase,Phosphatidylserinedecarboxylase;				K01613
426	Bacteroidetes	NC_010830	Candidatus Amoebophilus asiaticus 5a2 chromosom	189502179	189502181			None	-	None	0	-	hypothetical protein
427	Bacteroidetes	NC_010830	Candidatus Amoebophilus asiaticus 5a2 chromosom	189502179	189502183	PF00208,ELFV_dehydrog,Glutamate/Leucine/Phenylalanine/Valinedehydrogenase;PF01148,CTP_transf_1,Cytidylyltransferasefamily;PF02812,ELFV_dehydrog_N,Glu/Leu/Phe/Valdehydrogenase,dimerisationdomain;	IPR000374,Family,Phosphatidatecytidylyltransferase;IPR006095,Family,Glutamate/phenylalanine/leucine/valinedehydrogenase;IPR006096,Domain,Glutamate/phenylalanine/leucine/valinedehydrogenase,C-terminal;IPR006097,Domain,Glutamate/phenylalanine/leucine/valinedehydrogenase,dimerisationregion;IPR016040,Domain,NADP-bindingdomain;	GO:0005488,binding;GO:0006520,cellularaminoacidmetabolicprocess;GO:0016021,integraltomembrane;GO:0055114,oxidationreduction;GO:0016491,oxidoreductaseactivity;GO:0004605,phosphatidatecytidylyltransferaseactivity;	COG0334E,Glutamate dehydrogenase/leucine dehydrogenase,Amino acid transport and metabolism;	None	0	-	hypothetical protein
428	Bacteroidetes	NC_010830	Candidatus Amoebophilus asiaticus 5a2 chromosom	189502179	189502182			None	-	None	0	-	hypothetical protein
429	Bacteroidetes	NC_010830	Candidatus Amoebophilus asiaticus 5a2 chromosom	189502179	189502177			None	-	None	0	-	hypothetical protein
430	Bacteroidetes	NC_010830	Candidatus Amoebophilus asiaticus 5a2 chromosom	189502179	294661243	PF03811,Ins_element1,Insertionelementprotein;	IPR003220,Family,Insertionelementprotein;IPR009057,Domain,Homeodomain-like;	GO:0006313,transposition,DNA-mediated;	COG3677L,Transposase and inactivated derivatives,Replication, recombination and repair;	None	0	-	hypothetical protein
431	Bacteroidetes	NC_010830	Candidatus Amoebophilus asiaticus 5a2 chromosom	189502179	189502185	PF01510,Amidase_2,N-acetylmuramoyl-L-alanineamidase;	IPR002502,Domain,N-acetylmuramoyl-L-alanineamidase,family2;	GO:0008745,N-acetylmuramoyl-L-alanineamidaseactivity;GO:0009253,peptidoglycancatabolicprocess;	COG3023V,Negative regulator of beta-lactamase expression,Defense mechanisms;	K11066	0	-	hypothetical protein
432	Chlamydiae	NC_005861	Candidatus Protochlamydia amoebophila UWE2	46447535	46447542			None	-	None	0	-	hypothetical protein
433	Chlamydiae	NC_005861	Candidatus Protochlamydia amoebophila UWE2	46447535	46447543			None	COG4372S,Uncharacterized protein conserved in bacteria with the myosin-like domain,Function unknown;	None	0	-	hypothetical protein
434	Chlamydiae	NC_005861	Candidatus Protochlamydia amoebophila UWE2	46447535	46447540			None	-	None	0	-	hypothetical protein
435	Chlamydiae	NC_005861	Candidatus Protochlamydia amoebophila UWE2	46447535	46447541			None	-	None	0	-	hypothetical protein
436	Chlamydiae	NC_005861	Candidatus Protochlamydia amoebophila UWE2	46447535	46447544			None	-	None	0	-	hypothetical protein
437	Chlamydiae	NC_005861	Candidatus Protochlamydia amoebophila UWE2	46447535	46447545			None	-	None	0	-	hypothetical protein
438	Chlamydiae	NC_005861	Candidatus Protochlamydia amoebophila UWE2	46447535	46447527			None	COG4967NU|Tfp pilus assembly protein PilV,Intracellular trafficking, secretion, and vesicular transport|Cell motility;	None	0	-	hypothetical protein
439	Chlamydiae	NC_005861	Candidatus Protochlamydia amoebophila UWE2	46447535	46447533			None	-	None	0	-	hypothetical protein
440	Chlamydiae	NC_005861	Candidatus Protochlamydia amoebophila UWE2	46447535	46447532	PF00263,Secretin,BacterialtypeIIandIIIsecretionsystemprotein;PF03958,Secretin_N,BacterialtypeII/IIIsecretionsystemshortdomain;	IPR004846,Domain,TypeIIandIIIsecretionsystem;IPR005644,Domain,NolW-like;	GO:0009279,celloutermembrane;GO:0009306,proteinsecretion;	COG1450NU|Type II secretory pathway, component PulD,Intracellular trafficking, secretion, and vesicular transport|Cell motility;	K02453	0	gspD	putative protein of the general secretion pathway
441	Chlamydiae	NC_005861	Candidatus Protochlamydia amoebophila UWE2	46447535	46447531	PF00437,GSPII_E,TypeII/IVsecretionsystemprotein;PF05157,GSPII_E_N,GSPII_EN-terminaldomain;	IPR001482,Domain,TypeIIsecretionsystemproteinE;IPR007831,Domain,GeneralsecretorysystemII,proteinE,N-terminal;	GO:0005524,ATPbinding;GO:0005622,intracellular;GO:0006810,transport;	COG2804NU|Type II secretory pathway, ATPase PulE/Tfp pilus assembly pathway, ATPase PilB,Intracellular trafficking, secretion, and vesicular transport|Cell motility;	K02454	0	gspE	general secretion pathway protein
442	Chlamydiae	NC_005861	Candidatus Protochlamydia amoebophila UWE2	46447535	46447530	PF00482,GSPII_F,BacterialtypeIIsecretionsystemproteinFdomain;	IPR001992,Conserved_site,TypeIIsecretionsystemconservedsite;IPR003004,Family,BacterialgeneralsecretionpathwayproteinF;IPR018076,Domain,TypeIIsecretionsystemFdomain;	GO:0016021,integraltomembrane;GO:0015628,proteinsecretionbythetypeIIsecretionsystem;GO:0008565,proteintransporteractivity;GO:0015627,typeIIproteinsecretionsystemcomplex;	COG1459NU|Type II secretory pathway, component PulF,Intracellular trafficking, secretion, and vesicular transport|Cell motility;	K02455	0	gspF	putative protein of the general secretion pathway
443	Chlamydiae	NC_005861	Candidatus Protochlamydia amoebophila UWE2	46447535	46447537			None	-	None	0	-	hypothetical protein
444	Chlamydiae	NC_005861	Candidatus Protochlamydia amoebophila UWE2	46447535	46447525			None	-	None	0	-	hypothetical protein
445	Chlamydiae	NC_005861	Candidatus Protochlamydia amoebophila UWE2	46447535	46447526		IPR012902,Domain,Prepilin-typecleavage/methylation,N-terminal;	None	-	None	0	-	hypothetical protein
446	Chlamydiae	NC_005861	Candidatus Protochlamydia amoebophila UWE2	46447535	46447534			None	-	None	0	-	hypothetical protein
447	Chlamydiae	NC_005861	Candidatus Protochlamydia amoebophila UWE2	46447535	46447528		IPR012902,Domain,Prepilin-typecleavage/methylation,N-terminal;	None	-	None	0	-	hypothetical protein
448	Chlamydiae	NC_005861	Candidatus Protochlamydia amoebophila UWE2	46447535	46447529		IPR012902,Domain,Prepilin-typecleavage/methylation,N-terminal;	None	COG2165NU|Type II secretory pathway, pseudopilin PulG,Intracellular trafficking, secretion, and vesicular transport|Cell motility;	None	0	-	hypothetical protein
449	Chlamydiae	NC_005861	Candidatus Protochlamydia amoebophila UWE2	46447535	46447539			None	-	None	0	-	hypothetical protein
450	Chlamydiae	NC_005861	Candidatus Protochlamydia amoebophila UWE2	46447535	46447538			None	-	None	0	-	hypothetical protein
451	Chlamydiae	NC_005861	Candidatus Protochlamydia amoebophila UWE2	46447535	46447536			None	-	None	0	-	hypothetical protein
452	Chlamydiae	NC_002620	Chlamydia muridarum Nig	15835513	15835503	PF00691,OmpA,OmpAfamily;	IPR006664,Domain,Outermembraneprotein,bacterial;IPR006665,Domain,Outermembraneprotein,OmpA/MotB,C-terminal;	GO:0009279,celloutermembrane;GO:0016021,integraltomembrane;GO:0005886,plasmamembrane;	COG2885M,Outer membrane protein and related peptidoglycan-associated (lipo)proteins,Cell wall/membrane/envelope biogenesis;	K03640	0	-	peptidoglycan associated lipoprotein, putative
453	Chlamydiae	NC_002620	Chlamydia muridarum Nig	15835513	161579043	PF01649,Ribosomal_S20p,RibosomalproteinS20;	IPR002583,Family,RibosomalproteinS20;	GO:0019843,rRNAbinding;GO:0005840,ribosome;GO:0003735,structuralconstituentofribosome;GO:0006412,translation;	COG0268J,Ribosomal protein S20,Translation, ribosomal structure and biogenesis;	K02968	0	rpsT	30S ribosomal protein S20
454	Chlamydiae	NC_002620	Chlamydia muridarum Nig	15835513	15835516	PF00186,DHFR_1,Dihydrofolatereductase;				K00287
455	Chlamydiae	NC_002620	Chlamydia muridarum Nig	15835513	15835520	PF06785,UPF0242,UncharacterisedproteinfamilyUPF0242;	IPR009623,Family,UncharacterisedproteinfamilyUPF0242;	None	COG4700S,Uncharacterized protein conserved in bacteria containing a divergent form of TPR repeats,Function unknown;	None	0	-	hypothetical protein
456	Chlamydiae	NC_002620	Chlamydia muridarum Nig	15835513	15835517	PF00809,Pterin_bind,Pterinbindingenzyme;PF01288,HPPK,7,8-dihydro-6-hydroxymethylpterin-pyrophosphokinaseHPPK;				K00796 K00950
457	Chlamydiae	NC_002620	Chlamydia muridarum Nig	15835513	15835510			None	-	None	0	-	hypothetical protein
458	Chlamydiae	NC_002620	Chlamydia muridarum Nig	15835513	15835511	PF03167,UDG,UracilDNAglycosylasesuperfamily;	IPR002043,Family,Uracil-DNAglycosylase;IPR005122,Family,Uracil-DNAglycosylase-like;IPR018085,Conserved_site,Uracil-DNAglycosylase,activesite;	GO:0006284,base-excisionrepair;GO:0005737,cytoplasm;GO:0004844,uracilDNAN-glycosylaseactivity;	COG0692L,Uracil DNA glycosylase,Replication, recombination and repair;	K03648	0	ung	uracil-DNA glycosylase
459	Chlamydiae	NC_002620	Chlamydia muridarum Nig	15835513	15835512	PF00580,UvrD-helicase,UvrD/REPhelicase;	IPR000212,Family,DNAhelicase,UvrD/REPtype;IPR014016,Domain,Helicase,superfamily1,UvrD-related;IPR014017,Domain,DNAhelicase,UvrD-like,C-terminal;	GO:0005524,ATPbinding;GO:0004003,ATP-dependentDNAhelicaseactivity;GO:0003677,DNAbinding;GO:0006281,DNArepair;	COG0210L,Superfamily I DNA and RNA helicases,Replication, recombination and repair;	K03657	0	pcrA	ATP-dependent helicase PcrA
460	Chlamydiae	NC_002620	Chlamydia muridarum Nig	15835513	15835507	PF00118,Cpn60_TCP1,TCP-1/cpn60chaperoninfamily;	IPR001844,Family,ChaperoninCpn60;IPR002423,Family,ChaperoninCpn60/TCP-1;	GO:0005524,ATPbinding;GO:0044267,cellularproteinmetabolicprocess;GO:0005515,proteinbinding;	COG0459O,Chaperonin GroEL (HSP60 family),Posttranslational modification, protein turnover, chaperones;	None	0	groEL-2	60 kDa chaperonin
461	Chlamydiae	NC_002620	Chlamydia muridarum Nig	15835513	15835506	PF00578,AhpC-TSA,AhpC/TSAfamily;PF10417,1-cysPrx_C,C-terminaldomainof1-Cysperoxiredoxin;	IPR000866,Domain,Alkylhydroperoxidereductase/Thiolspecificantioxidant/Malallergen;IPR012335,Domain,Thioredoxinfold;IPR012336,Domain,Thioredoxin-likefold;IPR017936,Domain,Thioredoxin-like;IPR019479,Domain,Peroxiredoxin,C-terminal;	GO:0016209,antioxidantactivity;GO:0045454,cellredoxhomeostasis;GO:0016491,oxidoreductaseactivity;	COG0450O,Peroxiredoxin,Posttranslational modification, protein turnover, chaperones;	K03386	0	-	anti-oxidant AhpCTSA family protein
462	Chlamydiae	NC_002620	Chlamydia muridarum Nig	15835513	15835505			None	-	None	0	-	hypothetical protein
463	Chlamydiae	NC_002620	Chlamydia muridarum Nig	15835513	15835504	PF01476,LysM,LysMdomain;	IPR002482,Domain,Peptidoglycan-bindingLysinsubgroup;IPR018392,Domain,Peptidoglycan-bindinglysindomain;	GO:0016998,cellwallmacromoleculecatabolicprocess;	COG1388M,FOG: LysM repeat,Cell wall/membrane/envelope biogenesis;	None	0	-	hypothetical protein
464	Chlamydiae	NC_002620	Chlamydia muridarum Nig	15835513	15835518	PF02152,FolB,Dihydroneopterinaldolase;				K01633
465	Chlamydiae	NC_002620	Chlamydia muridarum Nig	15835513	15835514	PF03070,TENA_THI-4,TENA/THI-4/PQQCfamily;	IPR004305,Domain,TENA/THI-4protein/CoenzymePQQbiosynthesisproteinC;IPR016084,Domain,Haemoxygenase-like,multi-helical;	GO:0005576,extracellularregion;GO:0046872,metalionbinding;GO:0009405,pathogenesis;	COG5424H,Pyrroloquinoline quinone (Coenzyme PQQ) biosynthesis protein C,Coenzyme transport and metabolism;	K06137	0	-	coenzyme PQQ synthesis protein c, putative
466	Chlamydiae	NC_002620	Chlamydia muridarum Nig	15835513	15835509	PF01725,Ham1p_like,Ham1family;				K01516
467	Chlamydiae	NC_002620	Chlamydia muridarum Nig	15835513	15835508	PF07075,DUF1343,ProteinofunknownfunctionDUF1343;	IPR008302,Family,UncharacterisedconservedproteinUCP016719;	None	COG3876S,Uncharacterized protein conserved in bacteria,Function unknown;	None	0	-	hypothetical protein
468	Chlamydiae	NC_002620	Chlamydia muridarum Nig	15835513	15835519	PF00140,Sigma70_r1_2,Sigma-70factor,region1.2;PF03979,Sigma70_r1_1,Sigma-70factor,region1.1;PF04539,Sigma70_r3,Sigma-70region3;PF04542,Sigma70_r2,Sigma-70region2;PF04545,Sigma70_r4,Sigma-70,region4;	IPR000943,Domain,RNApolymerasesigma-70factor;IPR007127,Domain,RNApolymerasesigmafactor70,region1.1;IPR007624,Domain,RNApolymerasesigma-70region3;IPR007627,Domain,RNApolymerasesigma-70region2;IPR007630,Domain,RNApolymerasesigma-70region4;IPR009042,Domain,RNApolymerasesigma-70region1.2;IPR011991,Domain,WingedhelixrepressorDNA-binding;IPR012760,Domain,RNApolymerasesigmafactorRpoD,C-terminal;IPR01332…	GO:0006355,regulationoftranscription,DNA-dependent;GO:0016987,sigmafactoractivity;GO:0003700,transcriptionfactoractivity;GO:0006352,transcriptioninitiation;	COG0568K,DNA-directed RNA polymerase, sigma subunit (sigma70/sigma32),Transcription;	K03086	0	rpoD	RNA polymerase sigma factor
469	Chlamydiae	NC_002620	Chlamydia muridarum Nig	15835513	15835515	PF01996,F420_ligase,F420-0:Gamma-glutamylligase;	IPR002847,Domain,F420-0:gamma-glutamylligase-related;	None	COG1478S,Uncharacterized conserved protein,Function unknown;	None	0	-	hypothetical protein
470	Chlamydiae	NC_007429	Chlamydia trachomatis A/HAR-1	76789348	76789355	PF06785,UPF0242,UncharacterisedproteinfamilyUPF0242;	IPR009623,Family,UncharacterisedproteinfamilyUPF0242;	None	-	None	0	-	hypothetical protein
471	Chlamydiae	NC_007429	Chlamydia trachomatis A/HAR-1	76789348	76789356	PF01649,Ribosomal_S20p,RibosomalproteinS20;	IPR002583,Family,RibosomalproteinS20;	GO:0019843,rRNAbinding;GO:0005840,ribosome;GO:0003735,structuralconstituentofribosome;GO:0006412,translation;	COG0268J,Ribosomal protein S20,Translation, ribosomal structure and biogenesis;	K02968	0	rpsT	30S ribosomal protein S20
472	Chlamydiae	NC_007429	Chlamydia trachomatis A/HAR-1	76789348	76789353	PF02152,FolB,Dihydroneopterinaldolase;				K01633
473	Chlamydiae	NC_007429	Chlamydia trachomatis A/HAR-1	76789348	76789354	PF00140,Sigma70_r1_2,Sigma-70factor,region1.2;PF03979,Sigma70_r1_1,Sigma-70factor,region1.1;PF04539,Sigma70_r3,Sigma-70region3;PF04542,Sigma70_r2,Sigma-70region2;PF04545,Sigma70_r4,Sigma-70,region4;	IPR000943,Domain,RNApolymerasesigma-70factor;IPR007127,Domain,RNApolymerasesigmafactor70,region1.1;IPR007624,Domain,RNApolymerasesigma-70region3;IPR007627,Domain,RNApolymerasesigma-70region2;IPR007630,Domain,RNApolymerasesigma-70region4;IPR009042,Domain,RNApolymerasesigma-70region1.2;IPR011991,Domain,WingedhelixrepressorDNA-binding;IPR012760,Domain,RNApolymerasesigmafactorRpoD,C-terminal;IPR01332…	GO:0006355,regulationoftranscription,DNA-dependent;GO:0016987,sigmafactoractivity;GO:0003700,transcriptionfactoractivity;GO:0006352,transcriptioninitiation;	COG0568K,DNA-directed RNA polymerase, sigma subunit (sigma70/sigma32),Transcription;	K03086	0	rpoD	RNA polymerase sigma factor
474	Chlamydiae	NC_007429	Chlamydia trachomatis A/HAR-1	76789348	76789339	PF01476,LysM,LysMdomain;	IPR002482,Domain,Peptidoglycan-bindingLysinsubgroup;IPR018392,Domain,Peptidoglycan-bindinglysindomain;	GO:0016998,cellwallmacromoleculecatabolicprocess;	COG1388M,FOG: LysM repeat,Cell wall/membrane/envelope biogenesis;	None	0	papQ	soluble lytic murein transglycosylase and related regulatory proteins
475	Chlamydiae	NC_007429	Chlamydia trachomatis A/HAR-1	76789348	76789338	PF00691,OmpA,OmpAfamily;	IPR006664,Domain,Outermembraneprotein,bacterial;IPR006665,Domain,Outermembraneprotein,OmpA/MotB,C-terminal;	GO:0009279,celloutermembrane;GO:0016021,integraltomembrane;GO:0005886,plasmamembrane;	COG2885M,Outer membrane protein and related peptidoglycan-associated (lipo)proteins,Cell wall/membrane/envelope biogenesis;	K03640	0	pal	peptidoglycan-associated lipoprotein
476	Chlamydiae	NC_007429	Chlamydia trachomatis A/HAR-1	76789348	76789357			None	-	None	0	-	hypothetical protein
477	Chlamydiae	NC_007429	Chlamydia trachomatis A/HAR-1	76789348	76789358	PF04518,DUF582,Proteinofunknownfunction,DUF582;	IPR007606,Family,ProteinofunknownfunctionDUF582;	None	-	None	0	-	hypothetical protein
478	Chlamydiae	NC_007429	Chlamydia trachomatis A/HAR-1	76789348	76789342	PF00118,Cpn60_TCP1,TCP-1/cpn60chaperoninfamily;	IPR001844,Family,ChaperoninCpn60;IPR002423,Family,ChaperoninCpn60/TCP-1;	GO:0005524,ATPbinding;GO:0044267,cellularproteinmetabolicprocess;GO:0005515,proteinbinding;	COG0459O,Chaperonin GroEL (HSP60 family),Posttranslational modification, protein turnover, chaperones;	None	0	groEL_2	chaperonin
479	Chlamydiae	NC_007429	Chlamydia trachomatis A/HAR-1	76789348	76789343	PF07075,DUF1343,ProteinofunknownfunctionDUF1343;	IPR008302,Family,UncharacterisedconservedproteinUCP016719;	None	COG3876S,Uncharacterized protein conserved in bacteria,Function unknown;	None	0	ybbC	hypothetical protein
480	Chlamydiae	NC_007429	Chlamydia trachomatis A/HAR-1	76789348	76789340			None	-	None	0	-	hypothetical protein
481	Chlamydiae	NC_007429	Chlamydia trachomatis A/HAR-1	76789348	76789341	PF00578,AhpC-TSA,AhpC/TSAfamily;PF10417,1-cysPrx_C,C-terminaldomainof1-Cysperoxiredoxin;	IPR000866,Domain,Alkylhydroperoxidereductase/Thiolspecificantioxidant/Malallergen;IPR012335,Domain,Thioredoxinfold;IPR012336,Domain,Thioredoxin-likefold;IPR017936,Domain,Thioredoxin-like;IPR019479,Domain,Peroxiredoxin,C-terminal;	GO:0045454,cellredoxhomeostasis;GO:0055114,oxidationreduction;GO:0004601,peroxidaseactivity;	COG0450O,Peroxiredoxin,Posttranslational modification, protein turnover, chaperones;	K03386	1.11.1.-	ahpC	thioredoxin peroxidase
482	Chlamydiae	NC_007429	Chlamydia trachomatis A/HAR-1	76789348	76789346	PF03167,UDG,UracilDNAglycosylasesuperfamily;	IPR002043,Family,Uracil-DNAglycosylase;IPR005122,Family,Uracil-DNAglycosylase-like;IPR018085,Conserved_site,Uracil-DNAglycosylase,activesite;	GO:0006284,base-excisionrepair;GO:0005737,cytoplasm;GO:0004844,uracilDNAN-glycosylaseactivity;	COG0692L,Uracil DNA glycosylase,Replication, recombination and repair;	K03648	3.2.2.-	ung	uracil-DNA glycosylase
483	Chlamydiae	NC_007429	Chlamydia trachomatis A/HAR-1	76789348	76789347	PF00580,UvrD-helicase,UvrD/REPhelicase;	IPR000212,Family,DNAhelicase,UvrD/REPtype;IPR014016,Domain,Helicase,superfamily1,UvrD-related;IPR014017,Domain,DNAhelicase,UvrD-like,C-terminal;	GO:0005524,ATPbinding;GO:0004003,ATP-dependentDNAhelicaseactivity;GO:0003677,DNAbinding;GO:0006281,DNArepair;	COG0210L,Superfamily I DNA and RNA helicases,Replication, recombination and repair;	K03657	0	uvrD	DNA helicase
484	Chlamydiae	NC_007429	Chlamydia trachomatis A/HAR-1	76789348	76789344	PF01725,Ham1p_like,Ham1family;				K01516
485	Chlamydiae	NC_007429	Chlamydia trachomatis A/HAR-1	76789348	76789345			None	-	None	0	-	hypothetical protein
486	Chlamydiae	NC_007429	Chlamydia trachomatis A/HAR-1	76789348	76789351	PF00186,DHFR_1,Dihydrofolatereductase;				K00287
487	Chlamydiae	NC_007429	Chlamydia trachomatis A/HAR-1	76789348	76789349	PF03070,TENA_THI-4,TENA/THI-4/PQQCfamily;	IPR004305,Domain,TENA/THI-4protein/CoenzymePQQbiosynthesisproteinC;IPR016084,Domain,Haemoxygenase-like,multi-helical;	None	COG5424H,Pyrroloquinoline quinone (Coenzyme PQQ) biosynthesis protein C,Coenzyme transport and metabolism;	K06137	0	pqqC	hypothetical protein
488	Chlamydiae	NC_007429	Chlamydia trachomatis A/HAR-1	76789348	76789352	PF00809,Pterin_bind,Pterinbindingenzyme;PF01288,HPPK,7,8-dihydro-6-hydroxymethylpterin-pyrophosphokinaseHPPK;				K00796 K00950
489	Chlamydiae	NC_007429	Chlamydia trachomatis A/HAR-1	76789348	76789350	PF01996,F420_ligase,F420-0:Gamma-glutamylligase;	IPR002847,Domain,F420-0:gamma-glutamylligase-related;	None	COG1478S,Uncharacterized conserved protein,Function unknown;	None	0	-	hypothetical protein
490	Chlamydiae	NC_012687	Chlamydia trachomatis B/TZ1A828/O	237804959	237804949	PF00691,OmpA,OmpAfamily;	IPR006664,Domain,Outermembraneprotein,bacterial;IPR006665,Domain,Outermembraneprotein,OmpA/MotB,C-terminal;	GO:0009279,celloutermembrane;GO:0016021,integraltomembrane;GO:0005886,plasmamembrane;	COG2885M,Outer membrane protein and related peptidoglycan-associated (lipo)proteins,Cell wall/membrane/envelope biogenesis;	None	0	pal	peptidoglycan-associated lipoprotein
491	Chlamydiae	NC_012687	Chlamydia trachomatis B/TZ1A828/O	237804959	237804964	PF02152,FolB,Dihydroneopterinaldolase;	IPR006156,Family,Dihydroneopterinaldolasefamily;IPR006157,Domain,Dihydroneopterinaldolase;	GO:0004150,dihydroneopterinaldolaseactivity;GO:0006760,folicacidandderivativemetabolicprocess;	COG1539H,Dihydroneopterin aldolase,Coenzyme transport and metabolism;	None	0	folX	dihydroneopterin aldolase
492	Chlamydiae	NC_012687	Chlamydia trachomatis B/TZ1A828/O	237804959	237804963	PF00809,Pterin_bind,Pterinbindingenzyme;PF01288,HPPK,7,8-dihydro-6-hydroxymethylpterin-pyrophosphokinaseHPPK;	IPR000489,Domain,Dihydropteroatesynthase,DHPS;IPR000550,Domain,7,8-Dihydro-6-hydroxymethylpterin-pyrophosphokinase,HPPK;IPR006390,Domain,Dihydropteroatesynthase;IPR011005,Domain,Dihydropteroatesynthase-like;	GO:0003848,2-amino-4-hydroxy-6-hydroxymethyldihydropteridinediphosphokinaseactivity;GO:0004156,dihydropteroatesynthaseactivity;GO:0009396,folicacidandderivativebiosyntheticprocess;GO:0016301,kinaseactivity;GO:0042558,pteridineandderivativemetabolicprocess;	COG0294H,Dihydropteroate synthase and related enzymes,Coenzyme transport and metabolism;	None	0	folP	2-amino-4-hydroxy-6-hydroxymethyldihydropteridi ne pyrophosphokinase
493	Chlamydiae	NC_012687	Chlamydia trachomatis B/TZ1A828/O	237804959	237804965	PF00140,Sigma70_r1_2,Sigma-70factor,region1.2;PF03979,Sigma70_r1_1,Sigma-70factor,region1.1;PF04539,Sigma70_r3,Sigma-70region3;PF04542,Sigma70_r2,Sigma-70region2;PF04545,Sigma70_r4,Sigma-70,region4;	IPR000943,Domain,RNApolymerasesigma-70factor;IPR007127,Domain,RNApolymerasesigmafactor70,region1.1;IPR007624,Domain,RNApolymerasesigma-70region3;IPR007627,Domain,RNApolymerasesigma-70region2;IPR007630,Domain,RNApolymerasesigma-70region4;IPR009042,Domain,RNApolymerasesigma-70region1.2;IPR011991,Domain,WingedhelixrepressorDNA-binding;IPR012760,Domain,RNApolymerasesigmafactorRpoD,C-terminal;IPR01332…	GO:0006355,regulationoftranscription,DNA-dependent;GO:0016987,sigmafactoractivity;GO:0003700,transcriptionfactoractivity;GO:0006352,transcriptioninitiation;	COG0568K,DNA-directed RNA polymerase, sigma subunit (sigma70/sigma32),Transcription;	None	0	rpoD	RNA polymerase sigma factor
494	Chlamydiae	NC_012687	Chlamydia trachomatis B/TZ1A828/O	237804959	237804960	PF03070,TENA_THI-4,TENA/THI-4/PQQCfamily;	IPR004305,Domain,TENA/THI-4protein/CoenzymePQQbiosynthesisproteinC;IPR016084,Domain,Haemoxygenase-like,multi-helical;	None	COG5424H,Pyrroloquinoline quinone (Coenzyme PQQ) biosynthesis protein C,Coenzyme transport and metabolism;	None	0	-	hypothetical protein
495	Chlamydiae	NC_012687	Chlamydia trachomatis B/TZ1A828/O	237804959	237804967	PF01649,Ribosomal_S20p,RibosomalproteinS20;	IPR002583,Family,RibosomalproteinS20;	GO:0019843,rRNAbinding;GO:0005840,ribosome;GO:0003735,structuralconstituentofribosome;GO:0006412,translation;	COG0268J,Ribosomal protein S20,Translation, ribosomal structure and biogenesis;	None	0	rpsT	30S ribosomal protein S20
496	Chlamydiae	NC_012687	Chlamydia trachomatis B/TZ1A828/O	237804959	237804957	PF03167,UDG,UracilDNAglycosylasesuperfamily;	IPR002043,Family,Uracil-DNAglycosylase;IPR005122,Family,Uracil-DNAglycosylase-like;IPR018085,Conserved_site,Uracil-DNAglycosylase,activesite;	GO:0006284,base-excisionrepair;GO:0005737,cytoplasm;GO:0004844,uracilDNAN-glycosylaseactivity;	COG0692L,Uracil DNA glycosylase,Replication, recombination and repair;	None	0	ung	uracil-DNA glycosylase
497	Chlamydiae	NC_012687	Chlamydia trachomatis B/TZ1A828/O	237804959	237804956			None	-	None	0	-	hypothetical protein
498	Chlamydiae	NC_012687	Chlamydia trachomatis B/TZ1A828/O	237804959	237804955	PF01725,Ham1p_like,Ham1family;	IPR002637,Family,Ham1-likeprotein;	GO:0017111,nucleoside-triphosphataseactivity;	COG0127F,Xanthosine triphosphate pyrophosphatase,Nucleotide transport and metabolism;	None	0	-	putative deoxyribonucleotide triphosphate pyrophosphatase
499	Chlamydiae	NC_012687	Chlamydia trachomatis B/TZ1A828/O	237804959	237804954	PF07075,DUF1343,ProteinofunknownfunctionDUF1343;	IPR008302,Family,UncharacterisedconservedproteinUCP016719;	None	COG3876S,Uncharacterized protein conserved in bacteria,Function unknown;	None	0	-	hypothetical protein
500	Chlamydiae	NC_012687	Chlamydia trachomatis B/TZ1A828/O	237804959	237804953	PF00118,Cpn60_TCP1,TCP-1/cpn60chaperoninfamily;	IPR001844,Family,ChaperoninCpn60;IPR002423,Family,ChaperoninCpn60/TCP-1;	GO:0005524,ATPbinding;GO:0044267,cellularproteinmetabolicprocess;GO:0005515,proteinbinding;	COG0459O,Chaperonin GroEL (HSP60 family),Posttranslational modification, protein turnover, chaperones;	None	0	groEL2	60 kDa chaperonin GroEL2
501	Chlamydiae	NC_012687	Chlamydia trachomatis B/TZ1A828/O	237804959	237804952	PF00578,AhpC-TSA,AhpC/TSAfamily;PF10417,1-cysPrx_C,C-terminaldomainof1-Cysperoxiredoxin;	IPR000866,Domain,Alkylhydroperoxidereductase/Thiolspecificantioxidant/Malallergen;IPR012335,Domain,Thioredoxinfold;IPR012336,Domain,Thioredoxin-likefold;IPR017936,Domain,Thioredoxin-like;IPR019479,Domain,Peroxiredoxin,C-terminal;	GO:0045454,cellredoxhomeostasis;GO:0004601,peroxidaseactivity;	COG0450O,Peroxiredoxin,Posttranslational modification, protein turnover, chaperones;	None	0	ahpC	thioredoxin peroxidase
502	Chlamydiae	NC_012687	Chlamydia trachomatis B/TZ1A828/O	237804959	237804951			None	-	None	0	-	hypothetical protein
503	Chlamydiae	NC_012687	Chlamydia trachomatis B/TZ1A828/O	237804959	237804950	PF01476,LysM,LysMdomain;	IPR002482,Domain,Peptidoglycan-bindingLysinsubgroup;IPR018392,Domain,Peptidoglycan-bindinglysindomain;	GO:0016998,cellwallmacromoleculecatabolicprocess;	COG1388M,FOG: LysM repeat,Cell wall/membrane/envelope biogenesis;	None	0	-	putative soluble transglycosylase
504	Chlamydiae	NC_012687	Chlamydia trachomatis B/TZ1A828/O	237804959	237804961	PF01996,F420_ligase,F420-0:Gamma-glutamylligase;	IPR002847,Domain,F420-0:gamma-glutamylligase-related;	None	COG1478S,Uncharacterized conserved protein,Function unknown;	None	0	-	hypothetical protein
505	Chlamydiae	NC_012687	Chlamydia trachomatis B/TZ1A828/O	237804959	237804966	PF06785,UPF0242,UncharacterisedproteinfamilyUPF0242;	IPR009623,Family,UncharacterisedproteinfamilyUPF0242;	None	-	None	0	-	putative integral membrane protein
506	Chlamydiae	NC_012687	Chlamydia trachomatis B/TZ1A828/O	237804959	237804968			None	-	None	0	-	hypothetical protein
507	Chlamydiae	NC_012687	Chlamydia trachomatis B/TZ1A828/O	237804959	237804969	PF04518,DUF582,Proteinofunknownfunction,DUF582;	IPR007606,Family,ProteinofunknownfunctionDUF582;	None	-	None	0	-	hypothetical protein
508	Chlamydiae	NC_012687	Chlamydia trachomatis B/TZ1A828/O	237804959	237804962	PF00186,DHFR_1,Dihydrofolatereductase;	IPR001796,Domain,Dihydrofolatereductaseregion;IPR012259,Family,Dihydrofolatereductase;	GO:0050661,NADPorNADPHbinding;GO:0004146,dihydrofolatereductaseactivity;GO:0006545,glycinebiosyntheticprocess;GO:0009165,nucleotidebiosyntheticprocess;GO:0055114,oxidationreduction;	COG0262H,Dihydrofolate reductase,Coenzyme transport and metabolism;	None	0	folA	dihydrofolate reductase
509	Chlamydiae	NC_012687	Chlamydia trachomatis B/TZ1A828/O	237804959	237804958	PF00580,UvrD-helicase,UvrD/REPhelicase;	IPR000212,Family,DNAhelicase,UvrD/REPtype;IPR014016,Domain,Helicase,superfamily1,UvrD-related;IPR014017,Domain,DNAhelicase,UvrD-like,C-terminal;	GO:0005524,ATPbinding;GO:0004003,ATP-dependentDNAhelicaseactivity;GO:0003677,DNAbinding;GO:0006281,DNArepair;	COG0210L,Superfamily I DNA and RNA helicases,Replication, recombination and repair;	None	0	uvrD	DNA helicase
510	Chlamydiae	NC_012686	Chlamydia trachomatis B/Jali20/O	237803038	237803031	PF00578,AhpC-TSA,AhpC/TSAfamily;PF10417,1-cysPrx_C,C-terminaldomainof1-Cysperoxiredoxin;	IPR000866,Domain,Alkylhydroperoxidereductase/Thiolspecificantioxidant/Malallergen;IPR012335,Domain,Thioredoxinfold;IPR012336,Domain,Thioredoxin-likefold;IPR017936,Domain,Thioredoxin-like;IPR019479,Domain,Peroxiredoxin,C-terminal;	GO:0045454,cellredoxhomeostasis;GO:0004601,peroxidaseactivity;	COG0450O,Peroxiredoxin,Posttranslational modification, protein turnover, chaperones;	K03386	0	ahpC	thioredoxin peroxidase
511	Chlamydiae	NC_012686	Chlamydia trachomatis B/Jali20/O	237803038	237803030			None	-	None	0	-	hypothetical protein
512	Chlamydiae	NC_012686	Chlamydia trachomatis B/Jali20/O	237803038	237803033	PF07075,DUF1343,ProteinofunknownfunctionDUF1343;	IPR008302,Family,UncharacterisedconservedproteinUCP016719;	None	COG3876S,Uncharacterized protein conserved in bacteria,Function unknown;	None	0	-	hypothetical protein
513	Chlamydiae	NC_012686	Chlamydia trachomatis B/Jali20/O	237803038	237803032	PF00118,Cpn60_TCP1,TCP-1/cpn60chaperoninfamily;	IPR001844,Family,ChaperoninCpn60;IPR002423,Family,ChaperoninCpn60/TCP-1;	GO:0005524,ATPbinding;GO:0044267,cellularproteinmetabolicprocess;GO:0005515,proteinbinding;	COG0459O,Chaperonin GroEL (HSP60 family),Posttranslational modification, protein turnover, chaperones;	None	0	groEL2	60 kDa chaperonin GroEL2
514	Chlamydiae	NC_012686	Chlamydia trachomatis B/Jali20/O	237803038	237803035			None	-	None	0	-	hypothetical protein
515	Chlamydiae	NC_012686	Chlamydia trachomatis B/Jali20/O	237803038	237803034	PF01725,Ham1p_like,Ham1family;				K01516
516	Chlamydiae	NC_012686	Chlamydia trachomatis B/Jali20/O	237803038	237803037	PF00580,UvrD-helicase,UvrD/REPhelicase;	IPR000212,Family,DNAhelicase,UvrD/REPtype;IPR014016,Domain,Helicase,superfamily1,UvrD-related;IPR014017,Domain,DNAhelicase,UvrD-like,C-terminal;	GO:0005524,ATPbinding;GO:0004003,ATP-dependentDNAhelicaseactivity;GO:0003677,DNAbinding;GO:0006281,DNArepair;	COG0210L,Superfamily I DNA and RNA helicases,Replication, recombination and repair;	K03657	0	uvrD	DNA helicase
517	Chlamydiae	NC_012686	Chlamydia trachomatis B/Jali20/O	237803038	237803036	PF03167,UDG,UracilDNAglycosylasesuperfamily;	IPR002043,Family,Uracil-DNAglycosylase;IPR005122,Family,Uracil-DNAglycosylase-like;IPR018085,Conserved_site,Uracil-DNAglycosylase,activesite;	GO:0006284,base-excisionrepair;GO:0005737,cytoplasm;GO:0004844,uracilDNAN-glycosylaseactivity;	COG0692L,Uracil DNA glycosylase,Replication, recombination and repair;	K03648	0	ung	uracil-DNA glycosylase
518	Chlamydiae	NC_012686	Chlamydia trachomatis B/Jali20/O	237803038	237803039	PF03070,TENA_THI-4,TENA/THI-4/PQQCfamily;	IPR004305,Domain,TENA/THI-4protein/CoenzymePQQbiosynthesisproteinC;IPR016084,Domain,Haemoxygenase-like,multi-helical;	None	COG5424H,Pyrroloquinoline quinone (Coenzyme PQQ) biosynthesis protein C,Coenzyme transport and metabolism;	K06137	0	-	hypothetical protein
519	Chlamydiae	NC_012686	Chlamydia trachomatis B/Jali20/O	237803038	237803028	PF00691,OmpA,OmpAfamily;	IPR006664,Domain,Outermembraneprotein,bacterial;IPR006665,Domain,Outermembraneprotein,OmpA/MotB,C-terminal;	GO:0009279,celloutermembrane;GO:0016021,integraltomembrane;GO:0005886,plasmamembrane;	COG2885M,Outer membrane protein and related peptidoglycan-associated (lipo)proteins,Cell wall/membrane/envelope biogenesis;	K03640	0	pal	peptidoglycan-associated lipoprotein
520	Chlamydiae	NC_012686	Chlamydia trachomatis B/Jali20/O	237803038	237803029	PF01476,LysM,LysMdomain;	IPR002482,Domain,Peptidoglycan-bindingLysinsubgroup;IPR018392,Domain,Peptidoglycan-bindinglysindomain;	GO:0016998,cellwallmacromoleculecatabolicprocess;	COG1388M,FOG: LysM repeat,Cell wall/membrane/envelope biogenesis;	None	0	-	putative soluble transglycosylase
521	Chlamydiae	NC_012686	Chlamydia trachomatis B/Jali20/O	237803038	237803044	PF00140,Sigma70_r1_2,Sigma-70factor,region1.2;PF03979,Sigma70_r1_1,Sigma-70factor,region1.1;PF04539,Sigma70_r3,Sigma-70region3;PF04542,Sigma70_r2,Sigma-70region2;PF04545,Sigma70_r4,Sigma-70,region4;	IPR000943,Domain,RNApolymerasesigma-70factor;IPR007127,Domain,RNApolymerasesigmafactor70,region1.1;IPR007624,Domain,RNApolymerasesigma-70region3;IPR007627,Domain,RNApolymerasesigma-70region2;IPR007630,Domain,RNApolymerasesigma-70region4;IPR009042,Domain,RNApolymerasesigma-70region1.2;IPR011991,Domain,WingedhelixrepressorDNA-binding;IPR012760,Domain,RNApolymerasesigmafactorRpoD,C-terminal;IPR01332…	GO:0006355,regulationoftranscription,DNA-dependent;GO:0016987,sigmafactoractivity;GO:0003700,transcriptionfactoractivity;GO:0006352,transcriptioninitiation;	COG0568K,DNA-directed RNA polymerase, sigma subunit (sigma70/sigma32),Transcription;	K03086	0	rpoD	RNA polymerase sigma factor
522	Chlamydiae	NC_012686	Chlamydia trachomatis B/Jali20/O	237803038	237803045	PF06785,UPF0242,UncharacterisedproteinfamilyUPF0242;	IPR009623,Family,UncharacterisedproteinfamilyUPF0242;	None	-	None	0	-	putative integral membrane protein
523	Chlamydiae	NC_012686	Chlamydia trachomatis B/Jali20/O	237803038	237803046	PF01649,Ribosomal_S20p,RibosomalproteinS20;	IPR002583,Family,RibosomalproteinS20;	GO:0019843,rRNAbinding;GO:0005840,ribosome;GO:0003735,structuralconstituentofribosome;GO:0006412,translation;	COG0268J,Ribosomal protein S20,Translation, ribosomal structure and biogenesis;	K02968	0	rpsT	30S ribosomal protein S20
524	Chlamydiae	NC_012686	Chlamydia trachomatis B/Jali20/O	237803038	237803047			None	-	None	0	-	hypothetical protein
525	Chlamydiae	NC_012686	Chlamydia trachomatis B/Jali20/O	237803038	237803040	PF01996,F420_ligase,F420-0:Gamma-glutamylligase;	IPR002847,Domain,F420-0:gamma-glutamylligase-related;	None	COG1478S,Uncharacterized conserved protein,Function unknown;	None	0	-	hypothetical protein
526	Chlamydiae	NC_012686	Chlamydia trachomatis B/Jali20/O	237803038	237803041	PF00186,DHFR_1,Dihydrofolatereductase;				K00287
527	Chlamydiae	NC_012686	Chlamydia trachomatis B/Jali20/O	237803038	237803042	PF00809,Pterin_bind,Pterinbindingenzyme;PF01288,HPPK,7,8-dihydro-6-hydroxymethylpterin-pyrophosphokinaseHPPK;				K00796 K00950
528	Chlamydiae	NC_012686	Chlamydia trachomatis B/Jali20/O	237803038	237803043	PF02152,FolB,Dihydroneopterinaldolase;				K01633
529	Chlamydiae	NC_012686	Chlamydia trachomatis B/Jali20/O	237803038	237803048	PF04518,DUF582,Proteinofunknownfunction,DUF582;	IPR007606,Family,ProteinofunknownfunctionDUF582;	None	-	None	0	-	hypothetical protein
530	Chlamydiae	NC_010287	Chlamydia trachomatis 434/B	166154824	166154815	PF01476,LysM,LysMdomain;	IPR002482,Domain,Peptidoglycan-bindingLysinsubgroup;IPR018392,Domain,Peptidoglycan-bindinglysindomain;	GO:0016998,cellwallmacromoleculecatabolicprocess;	COG1388M,FOG: LysM repeat,Cell wall/membrane/envelope biogenesis;	None	0	-	putative soluble transglycosylase
531	Chlamydiae	NC_010287	Chlamydia trachomatis 434/B	166154824	166154814	PF00691,OmpA,OmpAfamily;	IPR006664,Domain,Outermembraneprotein,bacterial;IPR006665,Domain,Outermembraneprotein,OmpA/MotB,C-terminal;	GO:0009279,celloutermembrane;GO:0016021,integraltomembrane;GO:0005886,plasmamembrane;	COG2885M,Outer membrane protein and related peptidoglycan-associated (lipo)proteins,Cell wall/membrane/envelope biogenesis;	K03640	0	pal	peptidoglycan-associated lipoprotein
532	Chlamydiae	NC_010287	Chlamydia trachomatis 434/B	166154824	166154817	PF00578,AhpC-TSA,AhpC/TSAfamily;PF10417,1-cysPrx_C,C-terminaldomainof1-Cysperoxiredoxin;	IPR000866,Domain,Alkylhydroperoxidereductase/Thiolspecificantioxidant/Malallergen;IPR012335,Domain,Thioredoxinfold;IPR012336,Domain,Thioredoxin-likefold;IPR017936,Domain,Thioredoxin-like;IPR019479,Domain,Peroxiredoxin,C-terminal;	GO:0045454,cellredoxhomeostasis;GO:0004601,peroxidaseactivity;	COG0450O,Peroxiredoxin,Posttranslational modification, protein turnover, chaperones;	K03386	0	ahpC	thioredoxin peroxidase
533	Chlamydiae	NC_010287	Chlamydia trachomatis 434/B	166154824	166154816			None	-	None	0	-	hypothetical protein
534	Chlamydiae	NC_010287	Chlamydia trachomatis 434/B	166154824	166154831	PF06785,UPF0242,UncharacterisedproteinfamilyUPF0242;	IPR009623,Family,UncharacterisedproteinfamilyUPF0242;	None	-	None	0	-	putative integral membrane protein
535	Chlamydiae	NC_010287	Chlamydia trachomatis 434/B	166154824	166154834	PF04518,DUF582,Proteinofunknownfunction,DUF582;	IPR007606,Family,ProteinofunknownfunctionDUF582;	None	-	None	0	-	hypothetical protein
536	Chlamydiae	NC_010287	Chlamydia trachomatis 434/B	166154824	166154819	PF07075,DUF1343,ProteinofunknownfunctionDUF1343;	IPR008302,Family,UncharacterisedconservedproteinUCP016719;	None	COG3876S,Uncharacterized protein conserved in bacteria,Function unknown;	None	0	-	hypothetical protein
537	Chlamydiae	NC_010287	Chlamydia trachomatis 434/B	166154824	166154818	PF00118,Cpn60_TCP1,TCP-1/cpn60chaperoninfamily;	IPR001844,Family,ChaperoninCpn60;IPR002423,Family,ChaperoninCpn60/TCP-1;	GO:0005524,ATPbinding;GO:0044267,cellularproteinmetabolicprocess;GO:0005515,proteinbinding;	COG0459O,Chaperonin GroEL (HSP60 family),Posttranslational modification, protein turnover, chaperones;	None	0	groEL2	60 kDa chaperonin GroEL2
538	Chlamydiae	NC_010287	Chlamydia trachomatis 434/B	166154824	166154830	PF00140,Sigma70_r1_2,Sigma-70factor,region1.2;PF03979,Sigma70_r1_1,Sigma-70factor,region1.1;PF04539,Sigma70_r3,Sigma-70region3;PF04542,Sigma70_r2,Sigma-70region2;PF04545,Sigma70_r4,Sigma-70,region4;	IPR000943,Domain,RNApolymerasesigma-70factor;IPR007127,Domain,RNApolymerasesigmafactor70,region1.1;IPR007624,Domain,RNApolymerasesigma-70region3;IPR007627,Domain,RNApolymerasesigma-70region2;IPR007630,Domain,RNApolymerasesigma-70region4;IPR009042,Domain,RNApolymerasesigma-70region1.2;IPR011991,Domain,WingedhelixrepressorDNA-binding;IPR012760,Domain,RNApolymerasesigmafactorRpoD,C-terminal;IPR01332…	GO:0006355,regulationoftranscription,DNA-dependent;GO:0016987,sigmafactoractivity;GO:0003700,transcriptionfactoractivity;GO:0006352,transcriptioninitiation;	COG0568K,DNA-directed RNA polymerase, sigma subunit (sigma70/sigma32),Transcription;	K03086	0	rpoD	RNA polymerase sigma factor
539	Chlamydiae	NC_010287	Chlamydia trachomatis 434/B	166154824	166154828	PF00809,Pterin_bind,Pterinbindingenzyme;PF01288,HPPK,7,8-dihydro-6-hydroxymethylpterin-pyrophosphokinaseHPPK;				K00796 K00950
540	Chlamydiae	NC_010287	Chlamydia trachomatis 434/B	166154824	166154829	PF02152,FolB,Dihydroneopterinaldolase;				K01633
541	Chlamydiae	NC_010287	Chlamydia trachomatis 434/B	166154824	166154832	PF01649,Ribosomal_S20p,RibosomalproteinS20;	IPR002583,Family,RibosomalproteinS20;	GO:0019843,rRNAbinding;GO:0005840,ribosome;GO:0003735,structuralconstituentofribosome;GO:0006412,translation;	COG0268J,Ribosomal protein S20,Translation, ribosomal structure and biogenesis;	K02968	0	rpsT	30S ribosomal protein S20
542	Chlamydiae	NC_010287	Chlamydia trachomatis 434/B	166154824	166154833			None	-	None	0	-	hypothetical protein
543	Chlamydiae	NC_010287	Chlamydia trachomatis 434/B	166154824	166154825	PF03070,TENA_THI-4,TENA/THI-4/PQQCfamily;	IPR004305,Domain,TENA/THI-4protein/CoenzymePQQbiosynthesisproteinC;IPR016084,Domain,Haemoxygenase-like,multi-helical;	None	COG5424H,Pyrroloquinoline quinone (Coenzyme PQQ) biosynthesis protein C,Coenzyme transport and metabolism;	K06137	0	-	hypothetical protein
544	Chlamydiae	NC_010287	Chlamydia trachomatis 434/B	166154824	166154826	PF01996,F420_ligase,F420-0:Gamma-glutamylligase;	IPR002847,Domain,F420-0:gamma-glutamylligase-related;	None	COG1478S,Uncharacterized conserved protein,Function unknown;	None	0	-	hypothetical protein
545	Chlamydiae	NC_010287	Chlamydia trachomatis 434/B	166154824	166154827	PF00186,DHFR_1,Dihydrofolatereductase;				K00287
546	Chlamydiae	NC_010287	Chlamydia trachomatis 434/B	166154824	166154820	PF01725,Ham1p_like,Ham1family;				K01516
547	Chlamydiae	NC_010287	Chlamydia trachomatis 434/B	166154824	166154821			None	-	None	0	-	hypothetical protein
548	Chlamydiae	NC_010287	Chlamydia trachomatis 434/B	166154824	166154822	PF03167,UDG,UracilDNAglycosylasesuperfamily;	IPR002043,Family,Uracil-DNAglycosylase;IPR005122,Family,Uracil-DNAglycosylase-like;IPR018085,Conserved_site,Uracil-DNAglycosylase,activesite;	GO:0006284,base-excisionrepair;GO:0005737,cytoplasm;GO:0004844,uracilDNAN-glycosylaseactivity;	COG0692L,Uracil DNA glycosylase,Replication, recombination and repair;	K03648	0	ung	uracil-DNA glycosylase
549	Chlamydiae	NC_010287	Chlamydia trachomatis 434/B	166154824	166154823	PF00580,UvrD-helicase,UvrD/REPhelicase;	IPR000212,Family,DNAhelicase,UvrD/REPtype;IPR014016,Domain,Helicase,superfamily1,UvrD-related;IPR014017,Domain,DNAhelicase,UvrD-like,C-terminal;	GO:0005524,ATPbinding;GO:0004003,ATP-dependentDNAhelicaseactivity;GO:0003677,DNAbinding;GO:0006281,DNArepair;	COG0210L,Superfamily I DNA and RNA helicases,Replication, recombination and repair;	K03657	0	uvrD	DNA helicase
550	Chlamydiae	NC_010280	Chlamydia trachomatis L2b/UCH-1/proctiti	166155699	166155701	PF01996,F420_ligase,F420-0:Gamma-glutamylligase;	IPR002847,Domain,F420-0:gamma-glutamylligase-related;	None	COG1478S,Uncharacterized conserved protein,Function unknown;	None	0	-	hypothetical protein
551	Chlamydiae	NC_010280	Chlamydia trachomatis L2b/UCH-1/proctiti	166155699	166155705	PF00140,Sigma70_r1_2,Sigma-70factor,region1.2;PF03979,Sigma70_r1_1,Sigma-70factor,region1.1;PF04539,Sigma70_r3,Sigma-70region3;PF04542,Sigma70_r2,Sigma-70region2;PF04545,Sigma70_r4,Sigma-70,region4;	IPR000943,Domain,RNApolymerasesigma-70factor;IPR007127,Domain,RNApolymerasesigmafactor70,region1.1;IPR007624,Domain,RNApolymerasesigma-70region3;IPR007627,Domain,RNApolymerasesigma-70region2;IPR007630,Domain,RNApolymerasesigma-70region4;IPR009042,Domain,RNApolymerasesigma-70region1.2;IPR011991,Domain,WingedhelixrepressorDNA-binding;IPR012760,Domain,RNApolymerasesigmafactorRpoD,C-terminal;IPR01332…	GO:0006355,regulationoftranscription,DNA-dependent;GO:0016987,sigmafactoractivity;GO:0003700,transcriptionfactoractivity;GO:0006352,transcriptioninitiation;	COG0568K,DNA-directed RNA polymerase, sigma subunit (sigma70/sigma32),Transcription;	K03086	0	rpoD	RNA polymerase sigma factor
552	Chlamydiae	NC_010280	Chlamydia trachomatis L2b/UCH-1/proctiti	166155699	166155706	PF06785,UPF0242,UncharacterisedproteinfamilyUPF0242;	IPR009623,Family,UncharacterisedproteinfamilyUPF0242;	None	-	None	0	-	putative integral membrane protein
553	Chlamydiae	NC_010280	Chlamydia trachomatis L2b/UCH-1/proctiti	166155699	166155708			None	-	None	0	-	hypothetical protein
554	Chlamydiae	NC_010280	Chlamydia trachomatis L2b/UCH-1/proctiti	166155699	166155700	PF03070,TENA_THI-4,TENA/THI-4/PQQCfamily;	IPR004305,Domain,TENA/THI-4protein/CoenzymePQQbiosynthesisproteinC;IPR016084,Domain,Haemoxygenase-like,multi-helical;	None	COG5424H,Pyrroloquinoline quinone (Coenzyme PQQ) biosynthesis protein C,Coenzyme transport and metabolism;	K06137	0	-	hypothetical protein
555	Chlamydiae	NC_010280	Chlamydia trachomatis L2b/UCH-1/proctiti	166155699	166155707	PF01649,Ribosomal_S20p,RibosomalproteinS20;	IPR002583,Family,RibosomalproteinS20;	GO:0019843,rRNAbinding;GO:0005840,ribosome;GO:0003735,structuralconstituentofribosome;GO:0006412,translation;	COG0268J,Ribosomal protein S20,Translation, ribosomal structure and biogenesis;	K02968	0	rpsT	30S ribosomal protein S20
556	Chlamydiae	NC_010280	Chlamydia trachomatis L2b/UCH-1/proctiti	166155699	166155702	PF00186,DHFR_1,Dihydrofolatereductase;				K00287
557	Chlamydiae	NC_010280	Chlamydia trachomatis L2b/UCH-1/proctiti	166155699	166155689	PF00691,OmpA,OmpAfamily;	IPR006664,Domain,Outermembraneprotein,bacterial;IPR006665,Domain,Outermembraneprotein,OmpA/MotB,C-terminal;	GO:0009279,celloutermembrane;GO:0016021,integraltomembrane;GO:0005886,plasmamembrane;	COG2885M,Outer membrane protein and related peptidoglycan-associated (lipo)proteins,Cell wall/membrane/envelope biogenesis;	K03640	0	pal	peptidoglycan-associated lipoprotein
558	Chlamydiae	NC_010280	Chlamydia trachomatis L2b/UCH-1/proctiti	166155699	166155709	PF04518,DUF582,Proteinofunknownfunction,DUF582;	IPR007606,Family,ProteinofunknownfunctionDUF582;	None	-	None	0	-	hypothetical protein
559	Chlamydiae	NC_010280	Chlamydia trachomatis L2b/UCH-1/proctiti	166155699	166155698	PF00580,UvrD-helicase,UvrD/REPhelicase;	IPR000212,Family,DNAhelicase,UvrD/REPtype;IPR014016,Domain,Helicase,superfamily1,UvrD-related;IPR014017,Domain,DNAhelicase,UvrD-like,C-terminal;	GO:0005524,ATPbinding;GO:0004003,ATP-dependentDNAhelicaseactivity;GO:0003677,DNAbinding;GO:0006281,DNArepair;	COG0210L,Superfamily I DNA and RNA helicases,Replication, recombination and repair;	K03657	0	uvrD	DNA helicase
560	Chlamydiae	NC_010280	Chlamydia trachomatis L2b/UCH-1/proctiti	166155699	166155704	PF02152,FolB,Dihydroneopterinaldolase;				K01633
561	Chlamydiae	NC_010280	Chlamydia trachomatis L2b/UCH-1/proctiti	166155699	166155703	PF00809,Pterin_bind,Pterinbindingenzyme;PF01288,HPPK,7,8-dihydro-6-hydroxymethylpterin-pyrophosphokinaseHPPK;				K00796 K00950
562	Chlamydiae	NC_010280	Chlamydia trachomatis L2b/UCH-1/proctiti	166155699	166155694	PF07075,DUF1343,ProteinofunknownfunctionDUF1343;	IPR008302,Family,UncharacterisedconservedproteinUCP016719;	None	COG3876S,Uncharacterized protein conserved in bacteria,Function unknown;	None	0	-	hypothetical protein
563	Chlamydiae	NC_010280	Chlamydia trachomatis L2b/UCH-1/proctiti	166155699	166155695	PF01725,Ham1p_like,Ham1family;				K01516
564	Chlamydiae	NC_010280	Chlamydia trachomatis L2b/UCH-1/proctiti	166155699	166155696			None	-	None	0	-	hypothetical protein
565	Chlamydiae	NC_010280	Chlamydia trachomatis L2b/UCH-1/proctiti	166155699	166155697	PF03167,UDG,UracilDNAglycosylasesuperfamily;	IPR002043,Family,Uracil-DNAglycosylase;IPR005122,Family,Uracil-DNAglycosylase-like;IPR018085,Conserved_site,Uracil-DNAglycosylase,activesite;	GO:0006284,base-excisionrepair;GO:0005737,cytoplasm;GO:0004844,uracilDNAN-glycosylaseactivity;	COG0692L,Uracil DNA glycosylase,Replication, recombination and repair;	K03648	0	ung	uracil-DNA glycosylase
566	Chlamydiae	NC_010280	Chlamydia trachomatis L2b/UCH-1/proctiti	166155699	166155690	PF01476,LysM,LysMdomain;	IPR002482,Domain,Peptidoglycan-bindingLysinsubgroup;IPR018392,Domain,Peptidoglycan-bindinglysindomain;	GO:0016998,cellwallmacromoleculecatabolicprocess;	COG1388M,FOG: LysM repeat,Cell wall/membrane/envelope biogenesis;	None	0	-	putative soluble transglycosylase
567	Chlamydiae	NC_010280	Chlamydia trachomatis L2b/UCH-1/proctiti	166155699	166155691			None	-	None	0	-	hypothetical protein
568	Chlamydiae	NC_010280	Chlamydia trachomatis L2b/UCH-1/proctiti	166155699	166155692	PF00578,AhpC-TSA,AhpC/TSAfamily;PF10417,1-cysPrx_C,C-terminaldomainof1-Cysperoxiredoxin;	IPR000866,Domain,Alkylhydroperoxidereductase/Thiolspecificantioxidant/Malallergen;IPR012335,Domain,Thioredoxinfold;IPR012336,Domain,Thioredoxin-likefold;IPR017936,Domain,Thioredoxin-like;IPR019479,Domain,Peroxiredoxin,C-terminal;	GO:0045454,cellredoxhomeostasis;GO:0004601,peroxidaseactivity;	COG0450O,Peroxiredoxin,Posttranslational modification, protein turnover, chaperones;	K03386	0	ahpC	thioredoxin peroxidase
569	Chlamydiae	NC_010280	Chlamydia trachomatis L2b/UCH-1/proctiti	166155699	166155693	PF00118,Cpn60_TCP1,TCP-1/cpn60chaperoninfamily;	IPR001844,Family,ChaperoninCpn60;IPR002423,Family,ChaperoninCpn60/TCP-1;	GO:0005524,ATPbinding;GO:0044267,cellularproteinmetabolicprocess;GO:0005515,proteinbinding;	COG0459O,Chaperonin GroEL (HSP60 family),Posttranslational modification, protein turnover, chaperones;	None	0	groEL2	60 kDa chaperonin GroEL2
570	Chlamydiae	NC_004552	Chlamydophila abortus S26/	62185555	62185552			None	-	None	0	-	hypothetical protein
571	Chlamydiae	NC_004552	Chlamydophila abortus S26/	62185555	62185553	PF03167,UDG,UracilDNAglycosylasesuperfamily;	IPR002043,Family,Uracil-DNAglycosylase;IPR005122,Family,Uracil-DNAglycosylase-like;IPR018085,Conserved_site,Uracil-DNAglycosylase,activesite;	GO:0006284,base-excisionrepair;GO:0005737,cytoplasm;GO:0004844,uracilDNAN-glycosylaseactivity;	COG0692L,Uracil DNA glycosylase,Replication, recombination and repair;	K03648	3.2.2.-	ung	uracil-DNA glycosylase
572	Chlamydiae	NC_004552	Chlamydophila abortus S26/	62185555	62185550	PF07075,DUF1343,ProteinofunknownfunctionDUF1343;	IPR008302,Family,UncharacterisedconservedproteinUCP016719;	None	COG3876S,Uncharacterized protein conserved in bacteria,Function unknown;	None	0	-	hypothetical protein
573	Chlamydiae	NC_004552	Chlamydophila abortus S26/	62185555	62185551	PF01725,Ham1p_like,Ham1family;				K01516
574	Chlamydiae	NC_004552	Chlamydophila abortus S26/	62185555	62185556			None	-	None	0	-	hypothetical protein
575	Chlamydiae	NC_004552	Chlamydophila abortus S26/	62185555	62185557	PF01131,Topoisom_bac,DNAtopoisomerase;PF01396,zf-C4_Topoisom,TopoisomeraseDNAbindingC4zincfinger;PF01751,Toprim,Toprimdomain;PF02201,SWIB,SWIB/MDM2domain;	IPR000380,Domain,DNAtopoisomerase,typeIA,core;IPR003121,Domain,SWIB/MDM2domain;IPR003601,Domain,DNAtopoisomerase,typeIA,domain2;IPR003602,Domain,DNAtopoisomerase,typeIA,DNA-binding;IPR005733,Domain,DNAtopoisomeraseI,bacterial-type;IPR006154,Domain,Toprimsubdomain;IPR006171,Domain,TOPRIM;IPR013497,Domain,DNAtopoisomerase,typeIA,central;IPR013498,Domain,DNAtopoisomerase,typeIA,znfinger;IPR013824,Do…	GO:0005524,ATPbinding;GO:0003917,DNAtopoisomerasetypeIactivity;GO:0006265,DNAtopologicalchange;GO:0006268,DNAunwindinginvolvedinreplication;GO:0005694,chromosome;	COG0550L,Topoisomerase IA,Replication, recombination and repair;	K03168	5.99.1.2	topA	DNA topoisomerase I/SWI domain fusion protein
576	Chlamydiae	NC_004552	Chlamydophila abortus S26/	62185555	62185554	PF00580,UvrD-helicase,UvrD/REPhelicase;	IPR000212,Family,DNAhelicase,UvrD/REPtype;IPR014016,Domain,Helicase,superfamily1,UvrD-related;IPR014017,Domain,DNAhelicase,UvrD-like,C-terminal;	GO:0005524,ATPbinding;GO:0004003,ATP-dependentDNAhelicaseactivity;GO:0003677,DNAbinding;GO:0006281,DNArepair;	COG0210L,Superfamily I DNA and RNA helicases,Replication, recombination and repair;	K03657	3.6.1.-	uvrD	DNA helicase II, UvrD
577	Chlamydiae	NC_004552	Chlamydophila abortus S26/	62185555	62185563	PF01812,5-FTHF_cyc-lig,5-formyltetrahydrofolatecyclo-ligasefamily;				K01934
578	Chlamydiae	NC_004552	Chlamydophila abortus S26/	62185555	62185558	PF01207,Dus,DihydrouridinesynthaseDus;	IPR001269,Family,tRNA-dihydrouridinesynthase;IPR004652,Family,tRNA-dihydrouridinesynthase,TIM-barrel,NifR3;IPR013785,Domain,Aldolase-typeTIMbarrel;IPR018517,Conserved_site,tRNA-dihydrouridinesynthase,conservedsite;	GO:0050660,FADbinding;GO:0055114,oxidationreduction;GO:0017150,tRNAdihydrouridinesynthaseactivity;GO:0008033,tRNAprocessing;	COG0042J,tRNA-dihydrouridine synthase,Translation, ribosomal structure and biogenesis;	None	0	-	putative dihydrouridine synthase
579	Chlamydiae	NC_004552	Chlamydophila abortus S26/	62185555	62185559	PF02325,YGGT,YGGTfamily;	IPR003425,Family,ProteinofunknownfunctionYGGT;	GO:0016020,membrane;	COG0762S,Predicted integral membrane protein,Function unknown;	K02221	0	-	inner membrane protein
580	Chlamydiae	NC_004552	Chlamydophila abortus S26/	62185555	62185549	PF00118,Cpn60_TCP1,TCP-1/cpn60chaperoninfamily;	IPR001844,Family,ChaperoninCpn60;IPR002423,Family,ChaperoninCpn60/TCP-1;	GO:0005524,ATPbinding;GO:0044267,cellularproteinmetabolicprocess;GO:0005515,proteinbinding;	COG0459O,Chaperonin GroEL (HSP60 family),Posttranslational modification, protein turnover, chaperones;	None	0	groEL	chaperonin GroEL
581	Chlamydiae	NC_004552	Chlamydophila abortus S26/	62185555	62185548	PF00578,AhpC-TSA,AhpC/TSAfamily;PF10417,1-cysPrx_C,C-terminaldomainof1-Cysperoxiredoxin;	IPR000866,Domain,Alkylhydroperoxidereductase/Thiolspecificantioxidant/Malallergen;IPR012335,Domain,Thioredoxinfold;IPR012336,Domain,Thioredoxin-likefold;IPR017936,Domain,Thioredoxin-like;IPR019479,Domain,Peroxiredoxin,C-terminal;	GO:0016209,antioxidantactivity;GO:0045454,cellredoxhomeostasis;GO:0016491,oxidoreductaseactivity;	COG0450O,Peroxiredoxin,Posttranslational modification, protein turnover, chaperones;	K03386	0	-	putative alkyl hydroperoxide reductase
582	Chlamydiae	NC_004552	Chlamydophila abortus S26/	62185555	62185561			None	-	None	0	-	putative lipoprotein
583	Chlamydiae	NC_004552	Chlamydophila abortus S26/	62185555	62185560			None	-	None	0	-	putative inner membrane protein
584	Chlamydiae	NC_004552	Chlamydophila abortus S26/	62185555	62185546	PF01476,LysM,LysMdomain;	IPR002482,Domain,Peptidoglycan-bindingLysinsubgroup;IPR018392,Domain,Peptidoglycan-bindinglysindomain;	GO:0016998,cellwallmacromoleculecatabolicprocess;GO:0016787,hydrolaseactivity;	COG1388M,FOG: LysM repeat,Cell wall/membrane/envelope biogenesis;	None	0	-	putative periplasmic hydrolase
585	Chlamydiae	NC_004552	Chlamydophila abortus S26/	62185555	62185547			None	-	None	0	-	hypothetical protein
586	Chlamydiae	NC_004552	Chlamydophila abortus S26/	62185555	62185545	PF00691,OmpA,OmpAfamily;	IPR006664,Domain,Outermembraneprotein,bacterial;IPR006665,Domain,Outermembraneprotein,OmpA/MotB,C-terminal;	GO:0009279,celloutermembrane;GO:0016021,integraltomembrane;GO:0005886,plasmamembrane;	COG2885M,Outer membrane protein and related peptidoglycan-associated (lipo)proteins,Cell wall/membrane/envelope biogenesis;	K03640	0	-	putative peptidoglycan-associated protein (periplasmic)
587	Chlamydiae	NC_004552	Chlamydophila abortus S26/	62185555	62185562	PF07661,MORN_2,MORNrepeatvariant;	IPR011652,Repeat,MORNvariant;	None	COG2849S,Uncharacterized protein conserved in bacteria,Function unknown;	None	0	-	hypothetical protein
588	Chlamydiae	NC_004552	Chlamydophila abortus S26/	62185555	62185565	PF03070,TENA_THI-4,TENA/THI-4/PQQCfamily;	IPR004305,Domain,TENA/THI-4protein/CoenzymePQQbiosynthesisproteinC;IPR016084,Domain,Haemoxygenase-like,multi-helical;	None	COG5424H,Pyrroloquinoline quinone (Coenzyme PQQ) biosynthesis protein C,Coenzyme transport and metabolism;	K06137	0	-	hypothetical protein
589	Chlamydiae	NC_004552	Chlamydophila abortus S26/	62185555	62185564	PF00154,RecA,recAbacterialDNArecombinationprotein;	IPR003593,Domain,ATPase,AAA+type,core;IPR013765,Family,RecA;	GO:0005524,ATPbinding;GO:0006310,DNArecombination;GO:0006281,DNArepair;GO:0008094,DNA-dependentATPaseactivity;GO:0009432,SOSresponse;GO:0005737,cytoplasm;GO:0003684,damagedDNAbinding;GO:0003697,single-strandedDNAbinding;	COG0468L,RecA/RadA recombinase,Replication, recombination and repair;	K03553	0	recA	recombinase A
590	Chlamydiae	NC_003361	Chlamydophila caviae GPI	29840741	29840735	PF00118,Cpn60_TCP1,TCP-1/cpn60chaperoninfamily;	IPR001844,Family,ChaperoninCpn60;IPR002423,Family,ChaperoninCpn60/TCP-1;	GO:0005524,ATPbinding;GO:0005737,cytoplasm;GO:0042026,proteinrefolding;GO:0051082,unfoldedproteinbinding;	COG0459O,Chaperonin GroEL (HSP60 family),Posttranslational modification, protein turnover, chaperones;	None	0	groEL	chaperonin GroEL
591	Chlamydiae	NC_003361	Chlamydophila caviae GPI	29840741	29840734	PF00578,AhpC-TSA,AhpC/TSAfamily;PF10417,1-cysPrx_C,C-terminaldomainof1-Cysperoxiredoxin;	IPR000866,Domain,Alkylhydroperoxidereductase/Thiolspecificantioxidant/Malallergen;IPR012335,Domain,Thioredoxinfold;IPR012336,Domain,Thioredoxin-likefold;IPR017936,Domain,Thioredoxin-like;IPR019479,Domain,Peroxiredoxin,C-terminal;	GO:0016209,antioxidantactivity;GO:0045454,cellredoxhomeostasis;GO:0016491,oxidoreductaseactivity;	COG0450O,Peroxiredoxin,Posttranslational modification, protein turnover, chaperones;	K03386	0	-	anti-oxidant AhpCTSA family protein
592	Chlamydiae	NC_003361	Chlamydophila caviae GPI	29840741	29840737	PF01725,Ham1p_like,Ham1family;				K01516
593	Chlamydiae	NC_003361	Chlamydophila caviae GPI	29840741	29840736	PF07075,DUF1343,ProteinofunknownfunctionDUF1343;	IPR008302,Family,UncharacterisedconservedproteinUCP016719;	None	COG3876S,Uncharacterized protein conserved in bacteria,Function unknown;	None	0	-	hypothetical protein
594	Chlamydiae	NC_003361	Chlamydophila caviae GPI	29840741	29840731	PF00691,OmpA,OmpAfamily;	IPR006664,Domain,Outermembraneprotein,bacterial;IPR006665,Domain,Outermembraneprotein,OmpA/MotB,C-terminal;	GO:0009279,celloutermembrane;GO:0016021,integraltomembrane;GO:0005886,plasmamembrane;	COG2885M,Outer membrane protein and related peptidoglycan-associated (lipo)proteins,Cell wall/membrane/envelope biogenesis;	K03640	0	-	peptidoglycan-associated lipoprotein
595	Chlamydiae	NC_003361	Chlamydophila caviae GPI	29840741	29840733			None	-	None	0	-	hypothetical protein
596	Chlamydiae	NC_003361	Chlamydophila caviae GPI	29840741	29840732	PF01476,LysM,LysMdomain;	IPR002482,Domain,Peptidoglycan-bindingLysinsubgroup;IPR015988,Domain,STATtranscriptionfactor,coiledcoil;IPR018392,Domain,Peptidoglycan-bindinglysindomain;	GO:0016998,cellwallmacromoleculecatabolicprocess;GO:0006355,regulationoftranscription,DNA-dependent;GO:0004871,signaltransduceractivity;GO:0007165,signaltransduction;GO:0003700,transcriptionfactoractivity;	COG1388M,FOG: LysM repeat,Cell wall/membrane/envelope biogenesis;	None	0	-	LysM domain-containing protein
597	Chlamydiae	NC_003361	Chlamydophila caviae GPI	29840741	29840739	PF03167,UDG,UracilDNAglycosylasesuperfamily;	IPR002043,Family,Uracil-DNAglycosylase;IPR005122,Family,Uracil-DNAglycosylase-like;IPR018085,Conserved_site,Uracil-DNAglycosylase,activesite;	GO:0006284,base-excisionrepair;GO:0005737,cytoplasm;GO:0004844,uracilDNAN-glycosylaseactivity;	COG0692L,Uracil DNA glycosylase,Replication, recombination and repair;	K03648	0	ung	uracil-DNA glycosylase
598	Chlamydiae	NC_003361	Chlamydophila caviae GPI	29840741	29840738			None	-	None	0	-	hypothetical protein
599	Chlamydiae	NC_003361	Chlamydophila caviae GPI	29840741	29840740	PF00580,UvrD-helicase,UvrD/REPhelicase;	IPR000212,Family,DNAhelicase,UvrD/REPtype;IPR014016,Domain,Helicase,superfamily1,UvrD-related;IPR014017,Domain,DNAhelicase,UvrD-like,C-terminal;	GO:0005524,ATPbinding;GO:0004003,ATP-dependentDNAhelicaseactivity;GO:0003677,DNAbinding;GO:0006281,DNArepair;	COG0210L,Superfamily I DNA and RNA helicases,Replication, recombination and repair;	K03657	0	pcrA	ATP-dependent helicase PcrA
600	Chlamydiae	NC_003361	Chlamydophila caviae GPI	29840741	29840742			None	-	None	0	-	hypothetical protein
601	Chlamydiae	NC_003361	Chlamydophila caviae GPI	29840741	29840743	PF01131,Topoisom_bac,DNAtopoisomerase;PF01396,zf-C4_Topoisom,TopoisomeraseDNAbindingC4zincfinger;PF01751,Toprim,Toprimdomain;PF02201,SWIB,SWIB/MDM2domain;	IPR000380,Domain,DNAtopoisomerase,typeIA,core;IPR003121,Domain,SWIB/MDM2domain;IPR003601,Domain,DNAtopoisomerase,typeIA,domain2;IPR003602,Domain,DNAtopoisomerase,typeIA,DNA-binding;IPR005733,Domain,DNAtopoisomeraseI,bacterial-type;IPR006154,Domain,Toprimsubdomain;IPR006171,Domain,TOPRIM;IPR013497,Domain,DNAtopoisomerase,typeIA,central;IPR013498,Domain,DNAtopoisomerase,typeIA,znfinger;IPR013824,Do…	GO:0005524,ATPbinding;GO:0003917,DNAtopoisomerasetypeIactivity;GO:0006265,DNAtopologicalchange;GO:0006268,DNAunwindinginvolvedinreplication;GO:0005694,chromosome;	COG0550L,Topoisomerase IA,Replication, recombination and repair;	K03168	5.99.1.2	topA	DNA topoisomerase I/SWI domain fusion protein
602	Chlamydiae	NC_003361	Chlamydophila caviae GPI	29840741	29840744	PF01207,Dus,DihydrouridinesynthaseDus;	IPR001269,Family,tRNA-dihydrouridinesynthase;IPR004652,Family,tRNA-dihydrouridinesynthase,TIM-barrel,NifR3;IPR013785,Domain,Aldolase-typeTIMbarrel;IPR018517,Conserved_site,tRNA-dihydrouridinesynthase,conservedsite;	GO:0050660,FADbinding;GO:0055114,oxidationreduction;GO:0017150,tRNAdihydrouridinesynthaseactivity;GO:0008033,tRNAprocessing;	COG0042J,tRNA-dihydrouridine synthase,Translation, ribosomal structure and biogenesis;	None	0	-	nifR3 family TIM-barrel protein
603	Chlamydiae	NC_003361	Chlamydophila caviae GPI	29840741	29840745	PF02325,YGGT,YGGTfamily;	IPR003425,Family,ProteinofunknownfunctionYGGT;	GO:0016020,membrane;	COG0762S,Predicted integral membrane protein,Function unknown;	K02221	0	-	YGGT family protein
604	Chlamydiae	NC_003361	Chlamydophila caviae GPI	29840741	29840746			None	-	None	0	-	hypothetical protein
605	Chlamydiae	NC_003361	Chlamydophila caviae GPI	29840741	29840747			None	-	None	0	-	hypothetical protein
606	Chlamydiae	NC_003361	Chlamydophila caviae GPI	29840741	29840748	PF07661,MORN_2,MORNrepeatvariant;	IPR011652,Repeat,MORNvariant;	None	COG2849S,Uncharacterized protein conserved in bacteria,Function unknown;	None	0	-	hypothetical protein
607	Chlamydiae	NC_003361	Chlamydophila caviae GPI	29840741	29840749	PF01812,5-FTHF_cyc-lig,5-formyltetrahydrofolatecyclo-ligasefamily;				K01934
608	Chlamydiae	NC_003361	Chlamydophila caviae GPI	29840741	29840750	PF00154,RecA,recAbacterialDNArecombinationprotein;	IPR003593,Domain,ATPase,AAA+type,core;IPR013765,Family,RecA;	GO:0005524,ATPbinding;GO:0006310,DNArecombination;GO:0006281,DNArepair;GO:0008094,DNA-dependentATPaseactivity;GO:0009432,SOSresponse;GO:0005737,cytoplasm;GO:0003684,damagedDNAbinding;GO:0003697,single-strandedDNAbinding;	COG0468L,RecA/RadA recombinase,Replication, recombination and repair;	K03553	0	recA	recombinase A
609	Chlamydiae	NC_003361	Chlamydophila caviae GPI	29840741	29840751	PF03070,TENA_THI-4,TENA/THI-4/PQQCfamily;	IPR004305,Domain,TENA/THI-4protein/CoenzymePQQbiosynthesisproteinC;IPR016084,Domain,Haemoxygenase-like,multi-helical;	None	COG5424H,Pyrroloquinoline quinone (Coenzyme PQQ) biosynthesis protein C,Coenzyme transport and metabolism;	K06137	0	-	coenzyme PQQ synthesis protein c, putative
610	Chlamydiae	NC_007899	Chlamydophila felis Fe/C-5	89897834	89897842			None	-	None	0	-	hypothetical protein
611	Chlamydiae	NC_007899	Chlamydophila felis Fe/C-5	89897834	89897843	PF01476,LysM,LysMdomain;	IPR002482,Domain,Peptidoglycan-bindingLysinsubgroup;IPR018392,Domain,Peptidoglycan-bindinglysindomain;	GO:0016998,cellwallmacromoleculecatabolicprocess;	COG1388M,FOG: LysM repeat,Cell wall/membrane/envelope biogenesis;	None	0	ami2	N-acetylmuramoyl-L-alanine amidase
612	Chlamydiae	NC_007899	Chlamydophila felis Fe/C-5	89897834	89897837			None	-	None	0	-	hypothetical protein
613	Chlamydiae	NC_007899	Chlamydophila felis Fe/C-5	89897834	89897838	PF01725,Ham1p_like,Ham1family;				K01516
614	Chlamydiae	NC_007899	Chlamydophila felis Fe/C-5	89897834	89897839	PF07075,DUF1343,ProteinofunknownfunctionDUF1343;	IPR008302,Family,UncharacterisedconservedproteinUCP016719;	None	COG3876S,Uncharacterized protein conserved in bacteria,Function unknown;	None	0	-	hypothetical protein
615	Chlamydiae	NC_007899	Chlamydophila felis Fe/C-5	89897834	89897829			None	-	None	0	-	hypothetical protein
616	Chlamydiae	NC_007899	Chlamydophila felis Fe/C-5	89897834	89897828			None	-	None	0	-	hypothetical protein
617	Chlamydiae	NC_007899	Chlamydophila felis Fe/C-5	89897834	89897827	PF07661,MORN_2,MORNrepeatvariant;	IPR011652,Repeat,MORNvariant;	GO:0016301,kinaseactivity;	COG2849S,Uncharacterized protein conserved in bacteria,Function unknown;	None	0	pi4K	phophatidylinositol-4-phosphate 5-kinase
618	Chlamydiae	NC_007899	Chlamydophila felis Fe/C-5	89897834	89897826	PF01812,5-FTHF_cyc-lig,5-formyltetrahydrofolatecyclo-ligasefamily;				K01934
619	Chlamydiae	NC_007899	Chlamydophila felis Fe/C-5	89897834	89897825	PF00154,RecA,recAbacterialDNArecombinationprotein;	IPR003593,Domain,ATPase,AAA+type,core;IPR013765,Family,RecA;	GO:0005524,ATPbinding;GO:0006310,DNArecombination;GO:0006281,DNArepair;GO:0008094,DNA-dependentATPaseactivity;GO:0009432,SOSresponse;GO:0005737,cytoplasm;GO:0003684,damagedDNAbinding;GO:0003697,single-strandedDNAbinding;	COG0468L,RecA/RadA recombinase,Replication, recombination and repair;	K03553	0	recA	recombinase A
620	Chlamydiae	NC_007899	Chlamydophila felis Fe/C-5	89897834	89897824	PF03070,TENA_THI-4,TENA/THI-4/PQQCfamily;	IPR004305,Domain,TENA/THI-4protein/CoenzymePQQbiosynthesisproteinC;IPR016084,Domain,Haemoxygenase-like,multi-helical;	None	COG5424H,Pyrroloquinoline quinone (Coenzyme PQQ) biosynthesis protein C,Coenzyme transport and metabolism;	K06137	0	pqqC	coenzyme PQQ synthesis protein C
621	Chlamydiae	NC_007899	Chlamydophila felis Fe/C-5	89897834	89897830	PF02325,YGGT,YGGTfamily;	IPR003425,Family,ProteinofunknownfunctionYGGT;	GO:0016020,membrane;	COG0762S,Predicted integral membrane protein,Function unknown;	K02221	0	ylmG	integral membrane protein
622	Chlamydiae	NC_007899	Chlamydophila felis Fe/C-5	89897834	89897831	PF01207,Dus,DihydrouridinesynthaseDus;	IPR001269,Family,tRNA-dihydrouridinesynthase;IPR004652,Family,tRNA-dihydrouridinesynthase,TIM-barrel,NifR3;IPR013785,Domain,Aldolase-typeTIMbarrel;IPR018517,Conserved_site,tRNA-dihydrouridinesynthase,conservedsite;	GO:0050660,FADbinding;GO:0055114,oxidationreduction;GO:0017150,tRNAdihydrouridinesynthaseactivity;GO:0008033,tRNAprocessing;	COG0042J,tRNA-dihydrouridine synthase,Translation, ribosomal structure and biogenesis;	K05540	0	oxr3	dehydrogenases
623	Chlamydiae	NC_007899	Chlamydophila felis Fe/C-5	89897834	89897832	PF01131,Topoisom_bac,DNAtopoisomerase;PF01396,zf-C4_Topoisom,TopoisomeraseDNAbindingC4zincfinger;PF01751,Toprim,Toprimdomain;PF02201,SWIB,SWIB/MDM2domain;	IPR000380,Domain,DNAtopoisomerase,typeIA,core;IPR003121,Domain,SWIB/MDM2domain;IPR003601,Domain,DNAtopoisomerase,typeIA,domain2;IPR003602,Domain,DNAtopoisomerase,typeIA,DNA-binding;IPR005733,Domain,DNAtopoisomeraseI,bacterial-type;IPR006154,Domain,Toprimsubdomain;IPR006171,Domain,TOPRIM;IPR013497,Domain,DNAtopoisomerase,typeIA,central;IPR013498,Domain,DNAtopoisomerase,typeIA,znfinger;IPR013824,Do…	GO:0005524,ATPbinding;GO:0003917,DNAtopoisomerasetypeIactivity;GO:0006265,DNAtopologicalchange;GO:0006268,DNAunwindinginvolvedinreplication;GO:0005694,chromosome;	COG0550L,Topoisomerase IA,Replication, recombination and repair;	K03168	5.99.1.2	topA	DNA topoisomerase I/SWI domain fusion protein
624	Chlamydiae	NC_007899	Chlamydophila felis Fe/C-5	89897834	89897833			None	-	None	0	-	hypothetical protein
625	Chlamydiae	NC_007899	Chlamydophila felis Fe/C-5	89897834	89897841	PF00578,AhpC-TSA,AhpC/TSAfamily;PF10417,1-cysPrx_C,C-terminaldomainof1-Cysperoxiredoxin;	IPR000866,Domain,Alkylhydroperoxidereductase/Thiolspecificantioxidant/Malallergen;IPR012335,Domain,Thioredoxinfold;IPR012336,Domain,Thioredoxin-likefold;IPR017936,Domain,Thioredoxin-like;IPR019479,Domain,Peroxiredoxin,C-terminal;	GO:0045454,cellredoxhomeostasis;GO:0004601,peroxidaseactivity;	COG0450O,Peroxiredoxin,Posttranslational modification, protein turnover, chaperones;	K03386	0	ahpC	thio-specific antioxidant peroxidase
626	Chlamydiae	NC_007899	Chlamydophila felis Fe/C-5	89897834	89897840	PF00118,Cpn60_TCP1,TCP-1/cpn60chaperoninfamily;	IPR001844,Family,ChaperoninCpn60;IPR002423,Family,ChaperoninCpn60/TCP-1;	GO:0005524,ATPbinding;GO:0044267,cellularproteinmetabolicprocess;GO:0005515,proteinbinding;GO:0006950,responsetostress;	COG0459O,Chaperonin GroEL (HSP60 family),Posttranslational modification, protein turnover, chaperones;	None	0	groEL	chaperonin GroEL
627	Chlamydiae	NC_007899	Chlamydophila felis Fe/C-5	89897834	89897835	PF00580,UvrD-helicase,UvrD/REPhelicase;	IPR000212,Family,DNAhelicase,UvrD/REPtype;IPR014016,Domain,Helicase,superfamily1,UvrD-related;IPR014017,Domain,DNAhelicase,UvrD-like,C-terminal;	GO:0005524,ATPbinding;GO:0004003,ATP-dependentDNAhelicaseactivity;GO:0003677,DNAbinding;GO:0006281,DNArepair;	COG0210L,Superfamily I DNA and RNA helicases,Replication, recombination and repair;	K03657	0	uvrD	DNA/RNA helicase
628	Chlamydiae	NC_007899	Chlamydophila felis Fe/C-5	89897834	89897844	PF00691,OmpA,OmpAfamily;	IPR006664,Domain,Outermembraneprotein,bacterial;IPR006665,Domain,Outermembraneprotein,OmpA/MotB,C-terminal;	GO:0009279,celloutermembrane;GO:0016021,integraltomembrane;GO:0005886,plasmamembrane;	COG2885M,Outer membrane protein and related peptidoglycan-associated (lipo)proteins,Cell wall/membrane/envelope biogenesis;	K03640	0	omp01	outer membrane protein
629	Chlamydiae	NC_007899	Chlamydophila felis Fe/C-5	89897834	89897836	PF03167,UDG,UracilDNAglycosylasesuperfamily;	IPR002043,Family,Uracil-DNAglycosylase;IPR005122,Family,Uracil-DNAglycosylase-like;IPR018085,Conserved_site,Uracil-DNAglycosylase,activesite;	GO:0006284,base-excisionrepair;GO:0005737,cytoplasm;GO:0004844,uracilDNAN-glycosylaseactivity;	COG0692L,Uracil DNA glycosylase,Replication, recombination and repair;	K03648	0	ung	uracil-DNA glycosylase
630	Chlamydiae	NC_002179	Chlamydophila pneumoniae AR3	16752270	16752273	PF01207,Dus,DihydrouridinesynthaseDus;	IPR001269,Family,tRNA-dihydrouridinesynthase;IPR004652,Family,tRNA-dihydrouridinesynthase,TIM-barrel,NifR3;IPR013785,Domain,Aldolase-typeTIMbarrel;IPR018517,Conserved_site,tRNA-dihydrouridinesynthase,conservedsite;	GO:0050660,FADbinding;GO:0055114,oxidationreduction;GO:0017150,tRNAdihydrouridinesynthaseactivity;GO:0008033,tRNAprocessing;	COG0042J,tRNA-dihydrouridine synthase,Translation, ribosomal structure and biogenesis;	None	0	-	hypothetical protein
631	Chlamydiae	NC_002179	Chlamydophila pneumoniae AR3	16752270	16752277	PF07661,MORN_2,MORNrepeatvariant;	IPR011652,Repeat,MORNvariant;	None	COG2849S,Uncharacterized protein conserved in bacteria,Function unknown;	None	0	-	hypothetical protein
632	Chlamydiae	NC_002179	Chlamydophila pneumoniae AR3	16752270	16752280	PF03070,TENA_THI-4,TENA/THI-4/PQQCfamily;	IPR004305,Domain,TENA/THI-4protein/CoenzymePQQbiosynthesisproteinC;IPR016084,Domain,Haemoxygenase-like,multi-helical;	GO:0005576,extracellularregion;GO:0046872,metalionbinding;GO:0009405,pathogenesis;	COG5424H,Pyrroloquinoline quinone (Coenzyme PQQ) biosynthesis protein C,Coenzyme transport and metabolism;	K06137	0	-	coenzyme PQQ synthesis protein c, putative
633	Chlamydiae	NC_002179	Chlamydophila pneumoniae AR3	16752270	16752274	PF02325,YGGT,YGGTfamily;	IPR003425,Family,ProteinofunknownfunctionYGGT;	GO:0016020,membrane;	COG0762S,Predicted integral membrane protein,Function unknown;	K02221	0	-	hypothetical protein
634	Chlamydiae	NC_002179	Chlamydophila pneumoniae AR3	16752270	16752279	PF00154,RecA,recAbacterialDNArecombinationprotein;	IPR003593,Domain,ATPase,AAA+type,core;IPR013765,Family,RecA;	GO:0005524,ATPbinding;GO:0006310,DNArecombination;GO:0006281,DNArepair;GO:0008094,DNA-dependentATPaseactivity;GO:0009432,SOSresponse;GO:0005737,cytoplasm;GO:0003684,damagedDNAbinding;GO:0003697,single-strandedDNAbinding;	COG0468L,RecA/RadA recombinase,Replication, recombination and repair;	K03553	0	recA	recombinase A
635	Chlamydiae	NC_002179	Chlamydophila pneumoniae AR3	16752270	16752275			None	-	None	0	-	hypothetical protein
636	Chlamydiae	NC_002179	Chlamydophila pneumoniae AR3	16752270	16752278	PF01812,5-FTHF_cyc-lig,5-formyltetrahydrofolatecyclo-ligasefamily;				K01934
637	Chlamydiae	NC_002179	Chlamydophila pneumoniae AR3	16752270	16752272	PF01131,Topoisom_bac,DNAtopoisomerase;PF01396,zf-C4_Topoisom,TopoisomeraseDNAbindingC4zincfinger;PF01751,Toprim,Toprimdomain;PF02201,SWIB,SWIB/MDM2domain;	IPR000380,Domain,DNAtopoisomerase,typeIA,core;IPR003121,Domain,SWIB/MDM2domain;IPR003601,Domain,DNAtopoisomerase,typeIA,domain2;IPR003602,Domain,DNAtopoisomerase,typeIA,DNA-binding;IPR005733,Domain,DNAtopoisomeraseI,bacterial-type;IPR006154,Domain,Toprimsubdomain;IPR006171,Domain,TOPRIM;IPR013497,Domain,DNAtopoisomerase,typeIA,central;IPR013498,Domain,DNAtopoisomerase,typeIA,znfinger;IPR013824,Do…	GO:0005524,ATPbinding;GO:0003917,DNAtopoisomerasetypeIactivity;GO:0006265,DNAtopologicalchange;GO:0006268,DNAunwindinginvolvedinreplication;GO:0005694,chromosome;	COG0550L,Topoisomerase IA,Replication, recombination and repair;	K03168	5.99.1.2	-	DNA topoisomerase I/SWI domain fusion protein
638	Chlamydiae	NC_002179	Chlamydophila pneumoniae AR3	16752270	16752269	PF00580,UvrD-helicase,UvrD/REPhelicase;	IPR000212,Family,DNAhelicase,UvrD/REPtype;IPR014016,Domain,Helicase,superfamily1,UvrD-related;IPR014017,Domain,DNAhelicase,UvrD-like,C-terminal;	GO:0005524,ATPbinding;GO:0004003,ATP-dependentDNAhelicaseactivity;GO:0003677,DNAbinding;GO:0006281,DNArepair;	COG0210L,Superfamily I DNA and RNA helicases,Replication, recombination and repair;	K03657	0	-	ATP-dependent helicase PcrA
639	Chlamydiae	NC_002179	Chlamydophila pneumoniae AR3	16752270	16752268	PF03167,UDG,UracilDNAglycosylasesuperfamily;	IPR002043,Family,Uracil-DNAglycosylase;IPR005122,Family,Uracil-DNAglycosylase-like;IPR018085,Conserved_site,Uracil-DNAglycosylase,activesite;	GO:0006284,base-excisionrepair;GO:0005737,cytoplasm;GO:0004844,uracilDNAN-glycosylaseactivity;	COG0692L,Uracil DNA glycosylase,Replication, recombination and repair;	K03648	0	-	uracil-DNA glycosylase
640	Chlamydiae	NC_002179	Chlamydophila pneumoniae AR3	16752270	16752276			None	-	None	0	-	hypothetical protein
641	Chlamydiae	NC_002179	Chlamydophila pneumoniae AR3	16752270	16752271			None	-	None	0	-	hypothetical protein
642	Chlamydiae	NC_002179	Chlamydophila pneumoniae AR3	16752270	16752263	PF00578,AhpC-TSA,AhpC/TSAfamily;PF10417,1-cysPrx_C,C-terminaldomainof1-Cysperoxiredoxin;	IPR000866,Domain,Alkylhydroperoxidereductase/Thiolspecificantioxidant/Malallergen;IPR012335,Domain,Thioredoxinfold;IPR012336,Domain,Thioredoxin-likefold;IPR017936,Domain,Thioredoxin-like;IPR019479,Domain,Peroxiredoxin,C-terminal;	GO:0016209,antioxidantactivity;GO:0045454,cellredoxhomeostasis;GO:0016491,oxidoreductaseactivity;	COG0450O,Peroxiredoxin,Posttranslational modification, protein turnover, chaperones;	K03386	0	-	anti-oxidant AhpCTSA family protein
643	Chlamydiae	NC_002179	Chlamydophila pneumoniae AR3	16752270	16752262			None	-	None	0	-	hypothetical protein
644	Chlamydiae	NC_002179	Chlamydophila pneumoniae AR3	16752270	16752261	PF01476,LysM,LysMdomain;	IPR002482,Domain,Peptidoglycan-bindingLysinsubgroup;IPR018392,Domain,Peptidoglycan-bindinglysindomain;	GO:0016998,cellwallmacromoleculecatabolicprocess;	COG1388M,FOG: LysM repeat,Cell wall/membrane/envelope biogenesis;	None	0	-	putative endopeptidase lyte precursor
645	Chlamydiae	NC_002179	Chlamydophila pneumoniae AR3	16752270	16752260	PF00691,OmpA,OmpAfamily;	IPR006665,Domain,Outermembraneprotein,OmpA/MotB,C-terminal;	GO:0009279,celloutermembrane;	COG2885M,Outer membrane protein and related peptidoglycan-associated (lipo)proteins,Cell wall/membrane/envelope biogenesis;	K03640	0	-	peptidoglycan-associated lipoprotein
646	Chlamydiae	NC_002179	Chlamydophila pneumoniae AR3	16752270	16752267			None	-	None	0	-	hypothetical protein
647	Chlamydiae	NC_002179	Chlamydophila pneumoniae AR3	16752270	16752266	PF01725,Ham1p_like,Ham1family;				K01516
648	Chlamydiae	NC_002179	Chlamydophila pneumoniae AR3	16752270	16752265	PF07075,DUF1343,ProteinofunknownfunctionDUF1343;	IPR008302,Family,UncharacterisedconservedproteinUCP016719;	None	COG3876S,Uncharacterized protein conserved in bacteria,Function unknown;	None	0	-	hypothetical protein
649	Chlamydiae	NC_002179	Chlamydophila pneumoniae AR3	16752270	16752264	PF00118,Cpn60_TCP1,TCP-1/cpn60chaperoninfamily;	IPR001844,Family,ChaperoninCpn60;IPR002423,Family,ChaperoninCpn60/TCP-1;	GO:0005524,ATPbinding;GO:0005737,cytoplasm;GO:0042026,proteinrefolding;GO:0051082,unfoldedproteinbinding;	COG0459O,Chaperonin GroEL (HSP60 family),Posttranslational modification, protein turnover, chaperones;	None	0	groEL	chaperonin GroEL
650	Chlamydiae	NC_000922	Chlamydophila pneumoniae CWL02	15618680	15618683			None	-	None	0	-	hypothetical protein
651	Chlamydiae	NC_000922	Chlamydophila pneumoniae CWL02	15618680	15618682	PF03167,UDG,UracilDNAglycosylasesuperfamily;	IPR002043,Family,Uracil-DNAglycosylase;IPR005122,Family,Uracil-DNAglycosylase-like;IPR018085,Conserved_site,Uracil-DNAglycosylase,activesite;	GO:0006284,base-excisionrepair;GO:0005737,cytoplasm;GO:0004844,uracilDNAN-glycosylaseactivity;	COG0692L,Uracil DNA glycosylase,Replication, recombination and repair;	K03648	0	ung	uracil-DNA glycosylase
652	Chlamydiae	NC_000922	Chlamydophila pneumoniae CWL02	15618680	15618678	PF01131,Topoisom_bac,DNAtopoisomerase;PF01396,zf-C4_Topoisom,TopoisomeraseDNAbindingC4zincfinger;PF01751,Toprim,Toprimdomain;PF02201,SWIB,SWIB/MDM2domain;	IPR000380,Domain,DNAtopoisomerase,typeIA,core;IPR003121,Domain,SWIB/MDM2domain;IPR003601,Domain,DNAtopoisomerase,typeIA,domain2;IPR003602,Domain,DNAtopoisomerase,typeIA,DNA-binding;IPR005733,Domain,DNAtopoisomeraseI,bacterial-type;IPR006154,Domain,Toprimsubdomain;IPR006171,Domain,TOPRIM;IPR013497,Domain,DNAtopoisomerase,typeIA,central;IPR013498,Domain,DNAtopoisomerase,typeIA,znfinger;IPR013824,Do…	GO:0005524,ATPbinding;GO:0003917,DNAtopoisomerasetypeIactivity;GO:0006265,DNAtopologicalchange;GO:0006268,DNAunwindinginvolvedinreplication;GO:0005694,chromosome;	COG0550L,Topoisomerase IA,Replication, recombination and repair;	K03168	5.99.1.2	topA	DNA topoisomerase I/SWI domain fusion protein
653	Chlamydiae	NC_000922	Chlamydophila pneumoniae CWL02	15618680	15618679			None	-	None	0	-	hypothetical protein
654	Chlamydiae	NC_000922	Chlamydophila pneumoniae CWL02	15618680	15618687	PF00578,AhpC-TSA,AhpC/TSAfamily;PF10417,1-cysPrx_C,C-terminaldomainof1-Cysperoxiredoxin;	IPR000866,Domain,Alkylhydroperoxidereductase/Thiolspecificantioxidant/Malallergen;IPR012335,Domain,Thioredoxinfold;IPR012336,Domain,Thioredoxin-likefold;IPR017936,Domain,Thioredoxin-like;IPR019479,Domain,Peroxiredoxin,C-terminal;	GO:0045454,cellredoxhomeostasis;GO:0004601,peroxidaseactivity;	COG0450O,Peroxiredoxin,Posttranslational modification, protein turnover, chaperones;	K03386	0	ahpC	Thio-specific antioxidant (TSA) peroxidase
655	Chlamydiae	NC_000922	Chlamydophila pneumoniae CWL02	15618680	15618686	PF00118,Cpn60_TCP1,TCP-1/cpn60chaperoninfamily;	IPR001844,Family,ChaperoninCpn60;IPR002423,Family,ChaperoninCpn60/TCP-1;	GO:0005524,ATPbinding;GO:0005737,cytoplasm;GO:0042026,proteinrefolding;GO:0051082,unfoldedproteinbinding;	COG0459O,Chaperonin GroEL (HSP60 family),Posttranslational modification, protein turnover, chaperones;	None	0	groEL	chaperonin GroEL
656	Chlamydiae	NC_000922	Chlamydophila pneumoniae CWL02	15618680	15618685	PF07075,DUF1343,ProteinofunknownfunctionDUF1343;	IPR008302,Family,UncharacterisedconservedproteinUCP016719;	None	COG3876S,Uncharacterized protein conserved in bacteria,Function unknown;	None	0	-	hypothetical protein
657	Chlamydiae	NC_000922	Chlamydophila pneumoniae CWL02	15618680	15618684	PF01725,Ham1p_like,Ham1family;				K01516
658	Chlamydiae	NC_000922	Chlamydophila pneumoniae CWL02	15618680	15618672	PF01812,5-FTHF_cyc-lig,5-formyltetrahydrofolatecyclo-ligasefamily;				K01934
659	Chlamydiae	NC_000922	Chlamydophila pneumoniae CWL02	15618680	15618673	PF07661,MORN_2,MORNrepeatvariant;	IPR011652,Repeat,MORNvariant;	None	COG2849S,Uncharacterized protein conserved in bacteria,Function unknown;	None	0	-	hypothetical protein
660	Chlamydiae	NC_000922	Chlamydophila pneumoniae CWL02	15618680	15618670	PF03070,TENA_THI-4,TENA/THI-4/PQQCfamily;	IPR004305,Domain,TENA/THI-4protein/CoenzymePQQbiosynthesisproteinC;IPR016084,Domain,Haemoxygenase-like,multi-helical;	GO:0005576,extracellularregion;GO:0046872,metalionbinding;GO:0009405,pathogenesis;	COG5424H,Pyrroloquinoline quinone (Coenzyme PQQ) biosynthesis protein C,Coenzyme transport and metabolism;	K06137	0	-	hypothetical protein
661	Chlamydiae	NC_000922	Chlamydophila pneumoniae CWL02	15618680	15618671	PF00154,RecA,recAbacterialDNArecombinationprotein;	IPR003593,Domain,ATPase,AAA+type,core;IPR013765,Family,RecA;	GO:0005524,ATPbinding;GO:0006310,DNArecombination;GO:0006281,DNArepair;GO:0008094,DNA-dependentATPaseactivity;GO:0009432,SOSresponse;GO:0005737,cytoplasm;GO:0003684,damagedDNAbinding;GO:0003697,single-strandedDNAbinding;	COG0468L,RecA/RadA recombinase,Replication, recombination and repair;	K03553	0	recA	recombinase A
662	Chlamydiae	NC_000922	Chlamydophila pneumoniae CWL02	15618680	15618676	PF02325,YGGT,YGGTfamily;	IPR003425,Family,ProteinofunknownfunctionYGGT;	GO:0016020,membrane;	COG0762S,Predicted integral membrane protein,Function unknown;	K02221	0	-	hypothetical protein
663	Chlamydiae	NC_000922	Chlamydophila pneumoniae CWL02	15618680	15618677	PF01207,Dus,DihydrouridinesynthaseDus;	IPR001269,Family,tRNA-dihydrouridinesynthase;IPR004652,Family,tRNA-dihydrouridinesynthase,TIM-barrel,NifR3;IPR013785,Domain,Aldolase-typeTIMbarrel;IPR018517,Conserved_site,tRNA-dihydrouridinesynthase,conservedsite;	GO:0050660,FADbinding;GO:0055114,oxidationreduction;GO:0017150,tRNAdihydrouridinesynthaseactivity;GO:0008033,tRNAprocessing;	COG0042J,tRNA-dihydrouridine synthase,Translation, ribosomal structure and biogenesis;	None	0	yohI	oxidoreductase
664	Chlamydiae	NC_000922	Chlamydophila pneumoniae CWL02	15618680	15618674			None	-	None	0	-	hypothetical protein
665	Chlamydiae	NC_000922	Chlamydophila pneumoniae CWL02	15618680	15618675			None	-	None	0	-	hypothetical protein
666	Chlamydiae	NC_000922	Chlamydophila pneumoniae CWL02	15618680	15618681	PF00580,UvrD-helicase,UvrD/REPhelicase;	IPR000212,Family,DNAhelicase,UvrD/REPtype;IPR014016,Domain,Helicase,superfamily1,UvrD-related;IPR014017,Domain,DNAhelicase,UvrD-like,C-terminal;	GO:0005524,ATPbinding;GO:0004003,ATP-dependentDNAhelicaseactivity;GO:0003677,DNAbinding;GO:0006281,DNArepair;	COG0210L,Superfamily I DNA and RNA helicases,Replication, recombination and repair;	K03657	0	uvrD	DNA helicase
667	Chlamydiae	NC_000922	Chlamydophila pneumoniae CWL02	15618680	15618688			None	-	None	0	-	hypothetical protein
668	Chlamydiae	NC_000922	Chlamydophila pneumoniae CWL02	15618680	15618690	PF00691,OmpA,OmpAfamily;	IPR006665,Domain,Outermembraneprotein,OmpA/MotB,C-terminal;	GO:0009279,celloutermembrane;	COG2885M,Outer membrane protein and related peptidoglycan-associated (lipo)proteins,Cell wall/membrane/envelope biogenesis;	K03640	0	pal	peptidoglycan-associated lipoprotein
669	Chlamydiae	NC_000922	Chlamydophila pneumoniae CWL02	15618680	15618689	PF01476,LysM,LysMdomain;	IPR002482,Domain,Peptidoglycan-bindingLysinsubgroup;IPR018392,Domain,Peptidoglycan-bindinglysindomain;	GO:0016998,cellwallmacromoleculecatabolicprocess;	COG1388M,FOG: LysM repeat,Cell wall/membrane/envelope biogenesis;	None	0	amiB	N-acetylmuramoyl-L-Ala amidase
670	Chlamydiae	NC_002491	Chlamydophila pneumoniae J13	15836304	15836308	PF01725,Ham1p_like,Ham1family;				K01516
671	Chlamydiae	NC_002491	Chlamydophila pneumoniae J13	15836304	15836309	PF07075,DUF1343,ProteinofunknownfunctionDUF1343;	IPR008302,Family,UncharacterisedconservedproteinUCP016719;	None	COG3876S,Uncharacterized protein conserved in bacteria,Function unknown;	None	0	-	hypothetical protein
672	Chlamydiae	NC_002491	Chlamydophila pneumoniae J13	15836304	15836310	PF00118,Cpn60_TCP1,TCP-1/cpn60chaperoninfamily;	IPR001844,Family,ChaperoninCpn60;IPR002423,Family,ChaperoninCpn60/TCP-1;	GO:0005524,ATPbinding;GO:0005737,cytoplasm;GO:0042026,proteinrefolding;GO:0051082,unfoldedproteinbinding;	COG0459O,Chaperonin GroEL (HSP60 family),Posttranslational modification, protein turnover, chaperones;	None	0	groEL	chaperonin GroEL
673	Chlamydiae	NC_002491	Chlamydophila pneumoniae J13	15836304	15836300	PF02325,YGGT,YGGTfamily;	IPR003425,Family,ProteinofunknownfunctionYGGT;	GO:0016020,membrane;	COG0762S,Predicted integral membrane protein,Function unknown;	K02221	0	-	hypothetical protein
674	Chlamydiae	NC_002491	Chlamydophila pneumoniae J13	15836304	15836301	PF01207,Dus,DihydrouridinesynthaseDus;	IPR001269,Family,tRNA-dihydrouridinesynthase;IPR004652,Family,tRNA-dihydrouridinesynthase,TIM-barrel,NifR3;IPR013785,Domain,Aldolase-typeTIMbarrel;IPR018517,Conserved_site,tRNA-dihydrouridinesynthase,conservedsite;	GO:0050660,FADbinding;GO:0055114,oxidationreduction;GO:0017150,tRNAdihydrouridinesynthaseactivity;GO:0008033,tRNAprocessing;	COG0042J,tRNA-dihydrouridine synthase,Translation, ribosomal structure and biogenesis;	None	0	yohI	oxidoreductase
675	Chlamydiae	NC_002491	Chlamydophila pneumoniae J13	15836304	15836302	PF01131,Topoisom_bac,DNAtopoisomerase;PF01396,zf-C4_Topoisom,TopoisomeraseDNAbindingC4zincfinger;PF01751,Toprim,Toprimdomain;PF02201,SWIB,SWIB/MDM2domain;	IPR000380,Domain,DNAtopoisomerase,typeIA,core;IPR003121,Domain,SWIB/MDM2domain;IPR003601,Domain,DNAtopoisomerase,typeIA,domain2;IPR003602,Domain,DNAtopoisomerase,typeIA,DNA-binding;IPR005733,Domain,DNAtopoisomeraseI,bacterial-type;IPR006154,Domain,Toprimsubdomain;IPR006171,Domain,TOPRIM;IPR013497,Domain,DNAtopoisomerase,typeIA,central;IPR013498,Domain,DNAtopoisomerase,typeIA,znfinger;IPR013824,Do…	GO:0005524,ATPbinding;GO:0003917,DNAtopoisomerasetypeIactivity;GO:0006265,DNAtopologicalchange;GO:0006268,DNAunwindinginvolvedinreplication;GO:0005694,chromosome;	COG0550L,Topoisomerase IA,Replication, recombination and repair;	K03168	5.99.1.2	topA	DNA topoisomerase I/SWI domain fusion protein
676	Chlamydiae	NC_002491	Chlamydophila pneumoniae J13	15836304	15836303			None	-	None	0	-	hypothetical protein
677	Chlamydiae	NC_002491	Chlamydophila pneumoniae J13	15836304	15836305	PF00580,UvrD-helicase,UvrD/REPhelicase;	IPR000212,Family,DNAhelicase,UvrD/REPtype;IPR014016,Domain,Helicase,superfamily1,UvrD-related;IPR014017,Domain,DNAhelicase,UvrD-like,C-terminal;	GO:0005524,ATPbinding;GO:0004003,ATP-dependentDNAhelicaseactivity;GO:0003677,DNAbinding;GO:0006281,DNArepair;	COG0210L,Superfamily I DNA and RNA helicases,Replication, recombination and repair;	K03657	0	uvrD	DNA helicase
678	Chlamydiae	NC_002491	Chlamydophila pneumoniae J13	15836304	15836306	PF03167,UDG,UracilDNAglycosylasesuperfamily;	IPR002043,Family,Uracil-DNAglycosylase;IPR005122,Family,Uracil-DNAglycosylase-like;IPR018085,Conserved_site,Uracil-DNAglycosylase,activesite;	GO:0006284,base-excisionrepair;GO:0005737,cytoplasm;GO:0004844,uracilDNAN-glycosylaseactivity;	COG0692L,Uracil DNA glycosylase,Replication, recombination and repair;	K03648	0	ung	uracil-DNA glycosylase
679	Chlamydiae	NC_002491	Chlamydophila pneumoniae J13	15836304	15836307			None	-	None	0	-	hypothetical protein
680	Chlamydiae	NC_002491	Chlamydophila pneumoniae J13	15836304	15836296	PF01812,5-FTHF_cyc-lig,5-formyltetrahydrofolatecyclo-ligasefamily;				K01934
681	Chlamydiae	NC_002491	Chlamydophila pneumoniae J13	15836304	15836297	PF07661,MORN_2,MORNrepeatvariant;	IPR011652,Repeat,MORNvariant;	None	COG2849S,Uncharacterized protein conserved in bacteria,Function unknown;	None	0	-	hypothetical protein
682	Chlamydiae	NC_002491	Chlamydophila pneumoniae J13	15836304	15836294	PF03070,TENA_THI-4,TENA/THI-4/PQQCfamily;	IPR004305,Domain,TENA/THI-4protein/CoenzymePQQbiosynthesisproteinC;IPR016084,Domain,Haemoxygenase-like,multi-helical;	GO:0005576,extracellularregion;GO:0046872,metalionbinding;GO:0009405,pathogenesis;	COG5424H,Pyrroloquinoline quinone (Coenzyme PQQ) biosynthesis protein C,Coenzyme transport and metabolism;	K06137	0	-	hypothetical protein
683	Chlamydiae	NC_002491	Chlamydophila pneumoniae J13	15836304	15836295	PF00154,RecA,recAbacterialDNArecombinationprotein;	IPR003593,Domain,ATPase,AAA+type,core;IPR013765,Family,RecA;	GO:0005524,ATPbinding;GO:0006310,DNArecombination;GO:0006281,DNArepair;GO:0008094,DNA-dependentATPaseactivity;GO:0009432,SOSresponse;GO:0005737,cytoplasm;GO:0003684,damagedDNAbinding;GO:0003697,single-strandedDNAbinding;	COG0468L,RecA/RadA recombinase,Replication, recombination and repair;	K03553	0	recA	recombinase A
684	Chlamydiae	NC_002491	Chlamydophila pneumoniae J13	15836304	15836313	PF01476,LysM,LysMdomain;	IPR002482,Domain,Peptidoglycan-bindingLysinsubgroup;IPR018392,Domain,Peptidoglycan-bindinglysindomain;	GO:0016998,cellwallmacromoleculecatabolicprocess;	COG1388M,FOG: LysM repeat,Cell wall/membrane/envelope biogenesis;	None	0	amiB	N-acetylmuramoyl-L-Ala amidase
685	Chlamydiae	NC_002491	Chlamydophila pneumoniae J13	15836304	15836312			None	-	None	0	-	hypothetical protein
686	Chlamydiae	NC_002491	Chlamydophila pneumoniae J13	15836304	15836314	PF00691,OmpA,OmpAfamily;	IPR006665,Domain,Outermembraneprotein,OmpA/MotB,C-terminal;	GO:0009279,celloutermembrane;	COG2885M,Outer membrane protein and related peptidoglycan-associated (lipo)proteins,Cell wall/membrane/envelope biogenesis;	K03640	0	pal	peptidoglycan-associated lipoprotein
687	Chlamydiae	NC_002491	Chlamydophila pneumoniae J13	15836304	15836311	PF00578,AhpC-TSA,AhpC/TSAfamily;PF10417,1-cysPrx_C,C-terminaldomainof1-Cysperoxiredoxin;	IPR000866,Domain,Alkylhydroperoxidereductase/Thiolspecificantioxidant/Malallergen;IPR012335,Domain,Thioredoxinfold;IPR012336,Domain,Thioredoxin-likefold;IPR017936,Domain,Thioredoxin-like;IPR019479,Domain,Peroxiredoxin,C-terminal;	GO:0045454,cellredoxhomeostasis;GO:0004601,peroxidaseactivity;	COG0450O,Peroxiredoxin,Posttranslational modification, protein turnover, chaperones;	K03386	0	ahpC	thio-specific antioxidant (TSA) peroxidase
688	Chlamydiae	NC_002491	Chlamydophila pneumoniae J13	15836304	15836298			None	-	None	0	-	hypothetical protein
689	Chlamydiae	NC_002491	Chlamydophila pneumoniae J13	15836304	15836299			None	-	None	0	-	hypothetical protein
690	Chlamydiae	NC_005043	Chlamydophila pneumoniae TW-18	33242130	33242135	PF07075,DUF1343,ProteinofunknownfunctionDUF1343;	IPR008302,Family,UncharacterisedconservedproteinUCP016719;	None	COG3876S,Uncharacterized protein conserved in bacteria,Function unknown;	None	0	-	hypothetical protein
691	Chlamydiae	NC_005043	Chlamydophila pneumoniae TW-18	33242130	33242131	PF00580,UvrD-helicase,UvrD/REPhelicase;	IPR000212,Family,DNAhelicase,UvrD/REPtype;IPR014016,Domain,Helicase,superfamily1,UvrD-related;IPR014017,Domain,DNAhelicase,UvrD-like,C-terminal;	GO:0005524,ATPbinding;GO:0004003,ATP-dependentDNAhelicaseactivity;GO:0003677,DNAbinding;GO:0006281,DNArepair;	COG0210L,Superfamily I DNA and RNA helicases,Replication, recombination and repair;	K03657	0	-	hypothetical protein
692	Chlamydiae	NC_005043	Chlamydophila pneumoniae TW-18	33242130	33242136	PF00118,Cpn60_TCP1,TCP-1/cpn60chaperoninfamily;	IPR001844,Family,ChaperoninCpn60;IPR002423,Family,ChaperoninCpn60/TCP-1;	GO:0005524,ATPbinding;GO:0005737,cytoplasm;GO:0042026,proteinrefolding;GO:0051082,unfoldedproteinbinding;	COG0459O,Chaperonin GroEL (HSP60 family),Posttranslational modification, protein turnover, chaperones;	None	0	groEL	chaperonin GroEL
693	Chlamydiae	NC_005043	Chlamydophila pneumoniae TW-18	33242130	33242140	PF00691,OmpA,OmpAfamily;	IPR006665,Domain,Outermembraneprotein,OmpA/MotB,C-terminal;	GO:0009279,celloutermembrane;	COG2885M,Outer membrane protein and related peptidoglycan-associated (lipo)proteins,Cell wall/membrane/envelope biogenesis;	K03640	0	-	peptidoglycan-associated lipoprotein precursor
694	Chlamydiae	NC_005043	Chlamydophila pneumoniae TW-18	33242130	33242137	PF00578,AhpC-TSA,AhpC/TSAfamily;PF10417,1-cysPrx_C,C-terminaldomainof1-Cysperoxiredoxin;	IPR000866,Domain,Alkylhydroperoxidereductase/Thiolspecificantioxidant/Malallergen;IPR012335,Domain,Thioredoxinfold;IPR012336,Domain,Thioredoxin-likefold;IPR017936,Domain,Thioredoxin-like;IPR019479,Domain,Peroxiredoxin,C-terminal;	GO:0045454,cellredoxhomeostasis;GO:0004601,peroxidaseactivity;	COG0450O,Peroxiredoxin,Posttranslational modification, protein turnover, chaperones;	K03386	0	-	2-cys peroxiredoxin BAS1 precursor
695	Chlamydiae	NC_005043	Chlamydophila pneumoniae TW-18	33242130	33242132	PF03167,UDG,UracilDNAglycosylasesuperfamily;	IPR002043,Family,Uracil-DNAglycosylase;IPR005122,Family,Uracil-DNAglycosylase-like;IPR018085,Conserved_site,Uracil-DNAglycosylase,activesite;	GO:0006284,base-excisionrepair;GO:0005737,cytoplasm;GO:0004844,uracilDNAN-glycosylaseactivity;	COG0692L,Uracil DNA glycosylase,Replication, recombination and repair;	K03648	0	-	uracil-DNA glycosylase
696	Chlamydiae	NC_005043	Chlamydophila pneumoniae TW-18	33242130	33242138			None	-	None	0	-	hypothetical protein
697	Chlamydiae	NC_005043	Chlamydophila pneumoniae TW-18	33242130	33242134	PF01725,Ham1p_like,Ham1family;				K01516
698	Chlamydiae	NC_005043	Chlamydophila pneumoniae TW-18	33242130	33242129			None	-	None	0	-	hypothetical protein
699	Chlamydiae	NC_005043	Chlamydophila pneumoniae TW-18	33242130	33242128	PF01131,Topoisom_bac,DNAtopoisomerase;PF01396,zf-C4_Topoisom,TopoisomeraseDNAbindingC4zincfinger;PF01751,Toprim,Toprimdomain;PF02201,SWIB,SWIB/MDM2domain;	IPR000380,Domain,DNAtopoisomerase,typeIA,core;IPR003121,Domain,SWIB/MDM2domain;IPR003601,Domain,DNAtopoisomerase,typeIA,domain2;IPR003602,Domain,DNAtopoisomerase,typeIA,DNA-binding;IPR005733,Domain,DNAtopoisomeraseI,bacterial-type;IPR006154,Domain,Toprimsubdomain;IPR006171,Domain,TOPRIM;IPR013497,Domain,DNAtopoisomerase,typeIA,central;IPR013498,Domain,DNAtopoisomerase,typeIA,znfinger;IPR013824,Do…	GO:0005524,ATPbinding;GO:0003917,DNAtopoisomerasetypeIactivity;GO:0006265,DNAtopologicalchange;GO:0006268,DNAunwindinginvolvedinreplication;GO:0005694,chromosome;	COG0550L,Topoisomerase IA,Replication, recombination and repair;	K03168	5.99.1.2	-	DNA topoisomerase I/SWI domain fusion protein
700	Chlamydiae	NC_005043	Chlamydophila pneumoniae TW-18	33242130	33242139	PF01476,LysM,LysMdomain;	IPR002482,Domain,Peptidoglycan-bindingLysinsubgroup;IPR018392,Domain,Peptidoglycan-bindinglysindomain;	GO:0016998,cellwallmacromoleculecatabolicprocess;	COG1388M,FOG: LysM repeat,Cell wall/membrane/envelope biogenesis;	None	0	-	protein p60 precursor
701	Chlamydiae	NC_005043	Chlamydophila pneumoniae TW-18	33242130	33242133			None	-	None	0	-	hypothetical protein
702	Chlamydiae	NC_005043	Chlamydophila pneumoniae TW-18	33242130	33242125			None	-	None	0	-	hypothetical protein
703	Chlamydiae	NC_005043	Chlamydophila pneumoniae TW-18	33242130	33242124			None	-	None	0	-	hypothetical protein
704	Chlamydiae	NC_005043	Chlamydophila pneumoniae TW-18	33242130	33242127	PF01207,Dus,DihydrouridinesynthaseDus;	IPR001269,Family,tRNA-dihydrouridinesynthase;IPR004652,Family,tRNA-dihydrouridinesynthase,TIM-barrel,NifR3;IPR013785,Domain,Aldolase-typeTIMbarrel;IPR018517,Conserved_site,tRNA-dihydrouridinesynthase,conservedsite;	GO:0050660,FADbinding;GO:0055114,oxidationreduction;GO:0017150,tRNAdihydrouridinesynthaseactivity;GO:0008033,tRNAprocessing;	COG0042J,tRNA-dihydrouridine synthase,Translation, ribosomal structure and biogenesis;	None	0	nifR3	nitrogen regulating protein
705	Chlamydiae	NC_005043	Chlamydophila pneumoniae TW-18	33242130	33242126	PF02325,YGGT,YGGTfamily;	IPR003425,Family,ProteinofunknownfunctionYGGT;	GO:0016020,membrane;	COG0762S,Predicted integral membrane protein,Function unknown;	K02221	0	-	hypothetical protein
706	Chlamydiae	NC_005043	Chlamydophila pneumoniae TW-18	33242130	33242121	PF00154,RecA,recAbacterialDNArecombinationprotein;	IPR003593,Domain,ATPase,AAA+type,core;IPR013765,Family,RecA;	GO:0005524,ATPbinding;GO:0006310,DNArecombination;GO:0006281,DNArepair;GO:0008094,DNA-dependentATPaseactivity;GO:0009432,SOSresponse;GO:0005737,cytoplasm;GO:0003684,damagedDNAbinding;GO:0003697,single-strandedDNAbinding;	COG0468L,RecA/RadA recombinase,Replication, recombination and repair;	K03553	0	recA	recombinase A
707	Chlamydiae	NC_005043	Chlamydophila pneumoniae TW-18	33242130	33242120	PF03070,TENA_THI-4,TENA/THI-4/PQQCfamily;	IPR004305,Domain,TENA/THI-4protein/CoenzymePQQbiosynthesisproteinC;IPR016084,Domain,Haemoxygenase-like,multi-helical;	GO:0005576,extracellularregion;GO:0046872,metalionbinding;GO:0009405,pathogenesis;	COG5424H,Pyrroloquinoline quinone (Coenzyme PQQ) biosynthesis protein C,Coenzyme transport and metabolism;	K06137	0	-	coenzyme pyrrolo-quinoline-quinone biosynthesis protein
708	Chlamydiae	NC_005043	Chlamydophila pneumoniae TW-18	33242130	33242123	PF07661,MORN_2,MORNrepeatvariant;	IPR011652,Repeat,MORNvariant;	None	COG2849S,Uncharacterized protein conserved in bacteria,Function unknown;	None	0	-	hypothetical protein
709	Chlamydiae	NC_005043	Chlamydophila pneumoniae TW-18	33242130	33242122	PF01812,5-FTHF_cyc-lig,5-formyltetrahydrofolatecyclo-ligasefamily;				K01934
710	Chlorobi	NC_011027	Chlorobaculum parvum NCIB 832	193212786	193212777		IPR011991,Domain,WingedhelixrepressorDNA-binding;	None	COG1846K,Transcriptional regulators,Transcription;	None	0	-	hypothetical protein
711	Chlorobi	NC_011027	Chlorobaculum parvum NCIB 832	193212786	193212776	PF01368,DHH,DHHfamily;PF02272,DHHA1,DHHA1domain;	IPR001667,Domain,Phosphoesterase,RecJ-like;IPR003156,Domain,Phosphoesterase,DHHA1;	GO:0016787,hydrolaseactivity;GO:0030145,manganeseionbinding;GO:0003676,nucleicacidbinding;	COG0618R,Exopolyphosphatase-related proteins,General function prediction only;	K06881	0	-	phosphoesterase RecJ domain protein
712	Chlorobi	NC_011027	Chlorobaculum parvum NCIB 832	193212786	193212793	PF11154,DUF2934,ProteinofunknownfunctionDUF2934;		None	-	None	0	-	hypothetical protein
713	Chlorobi	NC_011027	Chlorobaculum parvum NCIB 832	193212786	193212794			None	-	None	0	-	hypothetical protein
714	Chlorobi	NC_011027	Chlorobaculum parvum NCIB 832	193212786	193212792	PF02653,BPD_transp_2,Branched-chainaminoacidtransportsystem/permeasecomponent;	IPR001851,Family,Bacterialinner-membranetranslocator;	GO:0016021,integraltomembrane;GO:0005886,plasmamembrane;GO:0006810,transport;GO:0005215,transporteractivity;	COG4603R,ABC-type uncharacterized transport system, permease component,General function prediction only;	None	0	-	inner-membrane translocator
715	Chlorobi	NC_011027	Chlorobaculum parvum NCIB 832	193212786	193212796			None	-	None	0	-	secreted protein
716	Chlorobi	NC_011027	Chlorobaculum parvum NCIB 832	193212786	193212790	PF08240,ADH_N,AlcoholdehydrogenaseGroES-likedomain;	IPR002085,Family,Alcoholdehydrogenasesuperfamily,zinc-containing;IPR011032,Domain,GroES-like;IPR013154,Domain,AlcoholdehydrogenaseGroES-like;	GO:0055114,oxidationreduction;GO:0016491,oxidoreductaseactivity;GO:0008270,zincionbinding;	COG1063ER|Threonine dehydrogenase and related Zn-dependent dehydrogenases,General function prediction only|Amino acid transport and metabolism;	None	0	-	Alcohol dehydrogenase GroES domain protein
717	Chlorobi	NC_011027	Chlorobaculum parvum NCIB 832	193212786	193212779			None	-	None	0	-	hypothetical protein
718	Chlorobi	NC_011027	Chlorobaculum parvum NCIB 832	193212786	193212778	PF04055,Radical_SAM,RadicalSAMsuperfamily;	IPR004383,Family,ConservedhypotheticalproteinCHP00048;IPR006638,Domain,Elongatorprotein3/MiaB/NifB;IPR007197,Domain,RadicalSAM;	GO:0008173,RNAmethyltransferaseactivity;GO:0008757,S-adenosylmethionine-dependentmethyltransferaseactivity;GO:0005737,cytoplasm;GO:0051536,iron-sulfurclusterbinding;GO:0006364,rRNAprocessing;	COG0820R,Predicted Fe-S-cluster redox enzyme,General function prediction only;	K06941	0	-	ribosomal RNA large subunit methyltransferase N
719	Chlorobi	NC_011027	Chlorobaculum parvum NCIB 832	193212786	193212795	PF08242,Methyltransf_12,Methyltransferasedomain;	IPR013217,Domain,Methyltransferasetype12;	GO:0008168,methyltransferaseactivity;	COG2226H,Methylase involved in ubiquinone/menaquinone biosynthesis,Coenzyme transport and metabolism;	None	0	-	Methyltransferase type 12
720	Chlorobi	NC_011027	Chlorobaculum parvum NCIB 832	193212786	193212787	PF11307,DUF3109,ProteinofunknownfunctionDUF3109;		None	-	None	0	-	hypothetical protein
721	Chlorobi	NC_011027	Chlorobaculum parvum NCIB 832	193212786	193212784	PF00004,AAA,ATPasefamilyassociatedwithvariouscellularactivitiesAAA;PF07724,AAA_2,AAAdomainCdc48subfamily;PF10431,ClpB_D2-small,C-terminal,D2-smalldomain,ofClpBprotein;	IPR003593,Domain,ATPase,AAA+type,core;IPR003959,Domain,ATPase,AAA-type,core;IPR004491,Family,HeatshockproteinHslU;IPR013093,Domain,ATPaseassociatedwithvariouscellularactivities,AAA-2;IPR019489,Domain,ClpATPase,C-terminal;	GO:0005524,ATPbinding;GO:0016887,ATPaseactivity;GO:0009376,HslUVproteasecomplex;GO:0070011,peptidaseactivity,actingonL-aminoacidpeptides;GO:0005515,proteinbinding;GO:0006950,responsetostress;	COG1220O,ATP-dependent protease HslVU (ClpYQ), ATPase subunit,Posttranslational modification, protein turnover, chaperones;	K03667	0	hslU	ATP-dependent protease ATP-binding subunit HslU
722	Chlorobi	NC_011027	Chlorobaculum parvum NCIB 832	193212786	193212785	PF00227,Proteasome,Proteasomesubunit;	IPR001353,Family,Proteasome,alphaandbetasubunits;	GO:0009376,HslUVproteasecomplex;GO:0005839,proteasomecorecomplex;GO:0051603,proteolysisinvolvedincellularproteincatabolicprocess;GO:0004298,threonine-typeendopeptidaseactivity;	COG5405O,ATP-dependent protease HslVU (ClpYQ), peptidase subunit,Posttranslational modification, protein turnover, chaperones;	K01419	0	-	ATP-dependent protease peptidase subunit
723	Chlorobi	NC_011027	Chlorobaculum parvum NCIB 832	193212786	193212782	PF07681,DoxX,DoxX;	IPR011637,Family,DoxX;	None	-	None	0	-	DoxX family protein
724	Chlorobi	NC_011027	Chlorobaculum parvum NCIB 832	193212786	193212783	PF01220,DHquinase_II,DehydroquinaseclassII;				K03786
725	Chlorobi	NC_011027	Chlorobaculum parvum NCIB 832	193212786	193212780	PF00406,ADK,Adenylatekinase;PF05191,ADK_lid,Adenylatekinase,activesitelid;				K00939
726	Chlorobi	NC_011027	Chlorobaculum parvum NCIB 832	193212786	193212781	PF00271,Helicase_C,HelicaseconservedC-terminaldomain;PF04851,ResIII,TypeIIIrestrictionenzyme,ressubunit;	IPR001650,Domain,DNA/RNAhelicase,C-terminal;IPR005259,Family,Primosomalproteinn;IPR006935,Family,Restrictionendonuclease,typeI,Rsubunit/TypeIII,Ressubunit;IPR014001,Domain,DEAD-likehelicase,N-terminal;IPR014021,Domain,Helicase,superfamily1and2,ATP-binding;	GO:0005524,ATPbinding;GO:0003677,DNAbinding;GO:0006260,DNAreplication;GO:0004386,helicaseactivity;	COG1198L,Primosomal protein N' (replication factor Y) - superfamily II helicase,Replication, recombination and repair;	K04066	0	-	primosomal protein N'
727	Chlorobi	NC_011027	Chlorobaculum parvum NCIB 832	193212786	193212791	PF00005,ABC_tran,ABCtransporter;	IPR003439,Domain,ABCtransporter-like;IPR003593,Domain,ATPase,AAA+type,core;IPR017871,Conserved_site,ABCtransporter,conservedsite;	GO:0005524,ATPbinding;GO:0016887,ATPaseactivity;	COG3845R,ABC-type uncharacterized transport systems, ATPase components,General function prediction only;	None	0	-	ABC transporter related
728	Chlorobi	NC_011027	Chlorobaculum parvum NCIB 832	193212786	193212788	PF05362,Lon_C,LonproteaseS16C-terminalproteolyticdomain;PF06745,KaiC,KaiC;	IPR003593,Domain,ATPase,AAA+type,core;IPR004504,Family,DNArepairproteinRadA;IPR008269,Domain,PeptidaseS16,lonC-terminal;IPR014774,Domain,CircadianclockproteinKaiC,centralregion;	GO:0005524,ATPbinding;GO:0004176,ATP-dependentpeptidaseactivity;GO:0006281,DNArepair;GO:0003684,damagedDNAbinding;GO:0046872,metalionbinding;GO:0008168,methyltransferaseactivity;GO:0006508,proteolysis;GO:0004252,serine-typeendopeptidaseactivity;	COG1066O,Predicted ATP-dependent serine protease,Posttranslational modification, protein turnover, chaperones;	K04485	2.1.1.63	-	DNA repair protein RadA
729	Chlorobi	NC_011027	Chlorobaculum parvum NCIB 832	193212786	193212789	PF04020,DUF360,Membraneproteinofunknownfunction;	IPR007165,Family,Membraneproteinofunknownfunction;	None	-	K08972	0	-	membrane protein of unknown function
730	Chlorobi	NC_007514	Chlorobium chlorochromatii CaD	78188752	78188749	PF05362,Lon_C,LonproteaseS16C-terminalproteolyticdomain;PF06745,KaiC,KaiC;	IPR003593,Domain,ATPase,AAA+type,core;IPR004504,Family,DNArepairproteinRadA;IPR008269,Domain,PeptidaseS16,lonC-terminal;IPR014774,Domain,CircadianclockproteinKaiC,centralregion;	GO:0005524,ATPbinding;GO:0004176,ATP-dependentpeptidaseactivity;GO:0006281,DNArepair;GO:0003684,damagedDNAbinding;GO:0046872,metalionbinding;GO:0006508,proteolysis;GO:0004252,serine-typeendopeptidaseactivity;	COG1066O,Predicted ATP-dependent serine protease,Posttranslational modification, protein turnover, chaperones;	K04485	0	-	DNA repair protein RadA
731	Chlorobi	NC_007514	Chlorobium chlorochromatii CaD	78188752	78188748	PF00764,Arginosuc_synth,Arginosuccinatesynthase;				K01940
732	Chlorobi	NC_007514	Chlorobium chlorochromatii CaD	78188752	78188760	PF02518,HATPase_c,Histidinekinase-,DNAgyraseB-,andHSP90-likeATPase;	IPR001789,Domain,Signaltransductionresponseregulator,receiverregion;IPR003594,Domain,ATP-bindingregion,ATPase-like;IPR004358,Domain,Signaltransductionhistidinekinase-relatedprotein,C-terminal;IPR005467,Domain,Signaltransductionhistidinekinase,core;IPR011006,Domain,CheY-like;	GO:0005524,ATPbinding;GO:0018106,peptidyl-histidinephosphorylation;GO:0006355,regulationoftranscription,DNA-dependent;GO:0007165,signaltransduction;GO:0000156,two-componentresponseregulatoractivity;GO:0000155,two-componentsensoractivity;GO:0000160,two-componentsignaltransductionsystemphosphorelay;	COG4191T,Signal transduction histidine kinase regulating C4-dicarboxylate transport system,Signal transduction mechanisms;	None	0	-	periplasmic sensor hybrid histidine kinase
733	Chlorobi	NC_007514	Chlorobium chlorochromatii CaD	78188752	78188743	PF01118,Semialdhyde_dh,Semialdehydedehydrogenase,NADbindingdomain;PF02774,Semialdhyde_dhC,Semialdehydedehydrogenase,dimerisationdomain;				K00145
734	Chlorobi	NC_007514	Chlorobium chlorochromatii CaD	78188752	78188742			None	-	None	0	-	hypothetical protein
735	Chlorobi	NC_007514	Chlorobium chlorochromatii CaD	78188752	78188745	PF00696,AA_kinase,Aminoacidkinasefamily;				K00930
736	Chlorobi	NC_007514	Chlorobium chlorochromatii CaD	78188752	78188744	PF01960,ArgJ,ArgJfamily;				K00620
737	Chlorobi	NC_007514	Chlorobium chlorochromatii CaD	78188752	78188747	PF02863,Arg_repressor_C,Argininerepressor,C-terminaldomain;	IPR001669,Family,Argininerepressor;IPR011991,Domain,WingedhelixrepressorDNA-binding;	GO:0006526,argininebiosyntheticprocess;GO:0005737,cytoplasm;GO:0006355,regulationoftranscription,DNA-dependent;GO:0006350,transcription;GO:0003700,transcriptionfactoractivity;	COG1438K,Arginine repressor,Transcription;	K03402	0	-	arginine repressor
738	Chlorobi	NC_007514	Chlorobium chlorochromatii CaD	78188752	78188746	PF00185,OTCace,Aspartate/ornithinecarbamoyltransferase,Asp/Ornbindingdomain;PF02729,OTCace_N,Aspartate/ornithinecarbamoyltransferase,carbamoyl-Pbindingdomain;	IPR002292,Family,Ornithinecarbamoyltransferase;IPR006130,Family,Aspartate/ornithinecarbamoyltransferase;IPR006131,Domain,Aspartate/ornithinecarbamoyltransferase,Asp/Orn-bindingregion;IPR006132,Domain,Aspartate/ornithinecarbamoyltransferase,carbamoyl-Pbinding;	GO:0016597,aminoacidbinding;GO:0006520,cellularaminoacidmetabolicprocess;GO:0004585,ornithinecarbamoyltransferaseactivity;GO:0009348,ornithinecarbamoyltransferasecomplex;	COG0078E,Ornithine carbamoyltransferase,Amino acid transport and metabolism;	None	2.1.3.3	-	ornithine carbamoyltransferase
739	Chlorobi	NC_007514	Chlorobium chlorochromatii CaD	78188752	78188756	PF10097,DUF2335,PredictedmembraneproteinDUF2335;	IPR019284,Region,ProteinofunknownfunctionDUF2335,membrane;	None	COG5346S,Predicted membrane protein,Function unknown;	None	0	-	hypothetical protein
740	Chlorobi	NC_007514	Chlorobium chlorochromatii CaD	78188752	78188757			None	-	None	0	-	hypothetical protein
741	Chlorobi	NC_007514	Chlorobium chlorochromatii CaD	78188752	78188754	PF07724,AAA_2,AAAdomainCdc48subfamily;PF07728,AAA_5,AAAdomaindynein-relatedsubfamily;PF10431,ClpB_D2-small,C-terminal,D2-smalldomain,ofClpBprotein;	IPR003593,Domain,ATPase,AAA+type,core;IPR004491,Family,HeatshockproteinHslU;IPR011704,Domain,ATPaseassociatedwithvariouscellularactivities,AAA-5;IPR013093,Domain,ATPaseassociatedwithvariouscellularactivities,AAA-2;IPR019489,Domain,ClpATPase,C-terminal;	GO:0005524,ATPbinding;GO:0016887,ATPaseactivity;GO:0009376,HslUVproteasecomplex;GO:0070011,peptidaseactivity,actingonL-aminoacidpeptides;GO:0005515,proteinbinding;GO:0006950,responsetostress;	COG1220O,ATP-dependent protease HslVU (ClpYQ), ATPase subunit,Posttranslational modification, protein turnover, chaperones;	K03667	0	hslU	ATP-dependent protease ATP-binding subunit HslU
742	Chlorobi	NC_007514	Chlorobium chlorochromatii CaD	78188752	78188755	PF01220,DHquinase_II,DehydroquinaseclassII;				K03786
743	Chlorobi	NC_007514	Chlorobium chlorochromatii CaD	78188752	78188753	PF00227,Proteasome,Proteasomesubunit;	IPR001353,Family,Proteasome,alphaandbetasubunits;	GO:0009376,HslUVproteasecomplex;GO:0005839,proteasomecorecomplex;GO:0051603,proteolysisinvolvedincellularproteincatabolicprocess;GO:0006950,responsetostress;GO:0004298,threonine-typeendopeptidaseactivity;	COG5405O,ATP-dependent protease HslVU (ClpYQ), peptidase subunit,Posttranslational modification, protein turnover, chaperones;	K01419	0	-	ATP-dependent protease peptidase subunit
744	Chlorobi	NC_007514	Chlorobium chlorochromatii CaD	78188752	78188750	PF00763,THF_DHG_CYH,Tetrahydrofolatedehydrogenase/cyclohydrolase,catalyticdomain;PF02882,THF_DHG_CYH_C,Tetrahydrofolatedehydrogenase/cyclohydrolase,NADP-bindingdomain;				K01491
745	Chlorobi	NC_007514	Chlorobium chlorochromatii CaD	78188752	78188751	PF11307,DUF3109,ProteinofunknownfunctionDUF3109;		None	-	None	0	-	hypothetical protein
746	Chlorobi	NC_007514	Chlorobium chlorochromatii CaD	78188752	78188761			None	-	None	0	-	hypothetical protein
747	Chlorobi	NC_007514	Chlorobium chlorochromatii CaD	78188752	78188762	PF00877,NLPC_P60,NlpC/P60family;	IPR000064,Domain,NLP/P60;	GO:0016787,hydrolaseactivity;	COG0791M,Cell wall-associated hydrolases (invasion-associated proteins),Cell wall/membrane/envelope biogenesis;	None	0	-	cell wall-associated hydrolase (invasion-associated proteins)-like
748	Chlorobi	NC_007514	Chlorobium chlorochromatii CaD	78188752	78188758	PF00245,Alk_phosphatase,Alkalinephosphatase;	IPR001952,Family,Alkalinephosphatase;IPR017849,Domain,Alkalinephosphatase-like,alpha/beta/alpha;IPR017850,Domain,Alkaline-phosphatase-like,coredomain;	GO:0004035,alkalinephosphataseactivity;GO:0008152,metabolicprocess;	COG1785P,Alkaline phosphatase,Inorganic ion transport and metabolism;	K01077	3.1.3.1	-	alkaline phosphatase
749	Chlorobi	NC_007514	Chlorobium chlorochromatii CaD	78188752	78188759	PF01610,Transposase_12,Transposase;	IPR002560,Family,Transposase,IS204/IS1001/IS1096/IS1165;	GO:0003677,DNAbinding;GO:0004803,transposaseactivity;GO:0006313,transposition,DNA-mediated;	COG3464L,Transposase and inactivated derivatives,Replication, recombination and repair;	None	0	-	transposase
750	Chlorobi	NC_010803	Chlorobium limicola DSM 24	189346635	189346643	PF02775,TPP_enzyme_C,Thiaminepyrophosphateenzyme,C-terminalTPPbindingdomain;				K00175
751	Chlorobi	NC_010803	Chlorobium limicola DSM 24	189346635	189346640	PF00593,TonB_dep_Rec,TonBdependentreceptor;PF07715,Plug,TonB-dependentReceptorPlugDomain;	IPR000531,Domain,TonB-dependentreceptor,beta-barrel;IPR008969,Domain,Carboxypeptidase-like,regulatoryregion;IPR010104,Family,BacterialTonB-dependentreceptor;IPR012910,Domain,TonB-dependentreceptor,plug;	GO:0009279,celloutermembrane;GO:0005886,plasmamembrane;GO:0004872,receptoractivity;GO:0006810,transport;GO:0005215,transporteractivity;	COG1629P,Outer membrane receptor proteins, mostly Fe transport,Inorganic ion transport and metabolism;	None	0	-	TonB-dependent receptor plug
752	Chlorobi	NC_010803	Chlorobium limicola DSM 24	189346635	189346627	PF00005,ABC_tran,ABCtransporter;	IPR003439,Domain,ABCtransporter-like;IPR003593,Domain,ATPase,AAA+type,core;	GO:0005524,ATPbinding;GO:0016887,ATPaseactivity;	COG3845R,ABC-type uncharacterized transport systems, ATPase components,General function prediction only;	None	0	-	ABC transporter related
753	Chlorobi	NC_010803	Chlorobium limicola DSM 24	189346635	189346636	PF00227,Proteasome,Proteasomesubunit;	IPR001353,Family,Proteasome,alphaandbetasubunits;	GO:0009376,HslUVproteasecomplex;GO:0005839,proteasomecorecomplex;GO:0051603,proteolysisinvolvedincellularproteincatabolicprocess;GO:0004298,threonine-typeendopeptidaseactivity;	COG5405O,ATP-dependent protease HslVU (ClpYQ), peptidase subunit,Posttranslational modification, protein turnover, chaperones;	K01419	0	-	ATP-dependent protease peptidase subunit
754	Chlorobi	NC_010803	Chlorobium limicola DSM 24	189346635	189346645			None	-	None	0	-	hypothetical protein
755	Chlorobi	NC_010803	Chlorobium limicola DSM 24	189346635	189346642	PF01558,POR,Pyruvateferredoxin/flavodoxinoxidoreductase;PF01855,POR_N,domain;				K00174
756	Chlorobi	NC_010803	Chlorobium limicola DSM 24	189346635	189346626	PF00654,Voltage_CLC,Voltagegatedchloridechannel;	IPR001807,Family,Chloridechannel,voltagegated;IPR014743,Domain,Chloridechannel,core;	GO:0006821,chloridetransport;GO:0016020,membrane;GO:0055085,transmembranetransport;GO:0005247,voltage-gatedchloridechannelactivity;	COG0038P,Chloride channel protein EriC,Inorganic ion transport and metabolism;	K03281	0	-	Chloride channel core
757	Chlorobi	NC_010803	Chlorobium limicola DSM 24	189346635	189346634	PF11307,DUF3109,ProteinofunknownfunctionDUF3109;		None	-	None	0	-	hypothetical protein
758	Chlorobi	NC_010803	Chlorobium limicola DSM 24	189346635	189346637	PF00004,AAA,ATPasefamilyassociatedwithvariouscellularactivitiesAAA;PF07724,AAA_2,AAAdomainCdc48subfamily;PF10431,ClpB_D2-small,C-terminal,D2-smalldomain,ofClpBprotein;	IPR003593,Domain,ATPase,AAA+type,core;IPR003959,Domain,ATPase,AAA-type,core;IPR004491,Family,HeatshockproteinHslU;IPR013093,Domain,ATPaseassociatedwithvariouscellularactivities,AAA-2;IPR019489,Domain,ClpATPase,C-terminal;	GO:0005524,ATPbinding;GO:0016887,ATPaseactivity;GO:0009376,HslUVproteasecomplex;GO:0070011,peptidaseactivity,actingonL-aminoacidpeptides;GO:0005515,proteinbinding;GO:0006950,responsetostress;	COG1220O,ATP-dependent protease HslVU (ClpYQ), ATPase subunit,Posttranslational modification, protein turnover, chaperones;	K03667	0	hslU	ATP-dependent protease ATP-binding subunit HslU
759	Chlorobi	NC_010803	Chlorobium limicola DSM 24	189346635	189346625	PF11154,DUF2934,ProteinofunknownfunctionDUF2934;		None	-	None	0	-	hypothetical protein
760	Chlorobi	NC_010803	Chlorobium limicola DSM 24	189346635	189346631	PF00763,THF_DHG_CYH,Tetrahydrofolatedehydrogenase/cyclohydrolase,catalyticdomain;PF02882,THF_DHG_CYH_C,Tetrahydrofolatedehydrogenase/cyclohydrolase,NADP-bindingdomain;				K01491
761	Chlorobi	NC_010803	Chlorobium limicola DSM 24	189346635	189346630	PF05362,Lon_C,LonproteaseS16C-terminalproteolyticdomain;PF06745,KaiC,KaiC;	IPR003593,Domain,ATPase,AAA+type,core;IPR004504,Family,DNArepairproteinRadA;IPR008269,Domain,PeptidaseS16,lonC-terminal;IPR014774,Domain,CircadianclockproteinKaiC,centralregion;	GO:0005524,ATPbinding;GO:0004176,ATP-dependentpeptidaseactivity;GO:0006281,DNArepair;GO:0003684,damagedDNAbinding;GO:0046872,metalionbinding;GO:0008168,methyltransferaseactivity;GO:0006508,proteolysis;GO:0004252,serine-typeendopeptidaseactivity;	COG1066O,Predicted ATP-dependent serine protease,Posttranslational modification, protein turnover, chaperones;	K04485	2.1.1.63	-	DNA repair protein RadA
762	Chlorobi	NC_010803	Chlorobium limicola DSM 24	189346635	189346633	PF00591,Glycos_transf_3,Glycosyltransferasefamily,a/bdomain;PF02885,Glycos_trans_3N,Glycosyltransferasefamily,helicalbundledomain;				K00766
763	Chlorobi	NC_010803	Chlorobium limicola DSM 24	189346635	189346632	PF08240,ADH_N,AlcoholdehydrogenaseGroES-likedomain;	IPR002085,Family,Alcoholdehydrogenasesuperfamily,zinc-containing;IPR011032,Domain,GroES-like;IPR013154,Domain,AlcoholdehydrogenaseGroES-like;	GO:0055114,oxidationreduction;GO:0016491,oxidoreductaseactivity;GO:0008270,zincionbinding;	COG1064R,Zn-dependent alcohol dehydrogenases,General function prediction only;	None	0	-	Alcohol dehydrogenase GroES domain protein
764	Chlorobi	NC_010803	Chlorobium limicola DSM 24	189346635	189346641	PF02333,Phytase,Phytase;	IPR003431,Family,Phytase;	GO:0016158,3-phytaseactivity;	COG4247I,3-phytase (myo-inositol-hexaphosphate 3-phosphohydrolase),Lipid transport and metabolism;	None	0	-	phytase
765	Chlorobi	NC_010803	Chlorobium limicola DSM 24	189346635	189346644	PF01329,Pterin_4a,Pterin4alphacarbinolaminedehydratase;	IPR001533,Family,Transcriptionalcoactivator/pterindehydratase;	GO:0008124,4-alpha-hydroxytetrahydrobiopterindehydrataseactivity;GO:0006729,tetrahydrobiopterinbiosyntheticprocess;	COG2154H,Pterin-4a-carbinolamine dehydratase,Coenzyme transport and metabolism;	K01724	0	phhB	pterin-4-alpha-carbinolamine dehydratase
766	Chlorobi	NC_010803	Chlorobium limicola DSM 24	189346635	189346639			None	-	None	0	-	hypothetical protein
767	Chlorobi	NC_010803	Chlorobium limicola DSM 24	189346635	189346638	PF01220,DHquinase_II,DehydroquinaseclassII;				K03786
768	Chlorobi	NC_010803	Chlorobium limicola DSM 24	189346635	189346628	PF08240,ADH_N,AlcoholdehydrogenaseGroES-likedomain;	IPR002085,Family,Alcoholdehydrogenasesuperfamily,zinc-containing;IPR011032,Domain,GroES-like;IPR013154,Domain,AlcoholdehydrogenaseGroES-like;	GO:0055114,oxidationreduction;GO:0016491,oxidoreductaseactivity;GO:0008270,zincionbinding;	COG1063ER|Threonine dehydrogenase and related Zn-dependent dehydrogenases,General function prediction only|Amino acid transport and metabolism;	None	0	-	Alcohol dehydrogenase GroES domain protein
769	Chlorobi	NC_010803	Chlorobium limicola DSM 24	189346635	189346629	PF04020,DUF360,Membraneproteinofunknownfunction;	IPR007165,Family,Membraneproteinofunknownfunction;	None	COG1950S,Predicted membrane protein,Function unknown;	K08972	0	-	membrane protein of unknown function
770	Chlorobi	NC_010831	Chlorobium phaeobacteroides BS	189500378	189500388	PF11154,DUF2934,ProteinofunknownfunctionDUF2934;		None	-	None	0	-	hypothetical protein
771	Chlorobi	NC_010831	Chlorobium phaeobacteroides BS	189500378	189500369	PF00271,Helicase_C,HelicaseconservedC-terminaldomain;PF04851,ResIII,TypeIIIrestrictionenzyme,ressubunit;	IPR001650,Domain,DNA/RNAhelicase,C-terminal;IPR005259,Family,Primosomalproteinn;IPR006935,Family,Restrictionendonuclease,typeI,Rsubunit/TypeIII,Ressubunit;IPR014001,Domain,DEAD-likehelicase,N-terminal;IPR014021,Domain,Helicase,superfamily1and2,ATP-binding;	GO:0005524,ATPbinding;GO:0003677,DNAbinding;GO:0006260,DNAreplication;GO:0004386,helicaseactivity;	COG1198L,Primosomal protein N' (replication factor Y) - superfamily II helicase,Replication, recombination and repair;	K04066	0	-	primosomal protein N'
772	Chlorobi	NC_010831	Chlorobium phaeobacteroides BS	189500378	189500384	PF00005,ABC_tran,ABCtransporter;	IPR003439,Domain,ABCtransporter-like;IPR003593,Domain,ATPase,AAA+type,core;IPR017871,Conserved_site,ABCtransporter,conservedsite;	GO:0005524,ATPbinding;GO:0016887,ATPaseactivity;	COG3845R,ABC-type uncharacterized transport systems, ATPase components,General function prediction only;	None	0	-	ABC transporter-related protein
773	Chlorobi	NC_010831	Chlorobium phaeobacteroides BS	189500378	189500368	PF00406,ADK,Adenylatekinase;PF05191,ADK_lid,Adenylatekinase,activesitelid;				K00939
774	Chlorobi	NC_010831	Chlorobium phaeobacteroides BS	189500378	189500370	PF05598,DUF772,TransposasedomainDUF772;		None	-	None	0	-	transposase, IS5 family, putative
775	Chlorobi	NC_010831	Chlorobium phaeobacteroides BS	189500378	189500371	PF07681,DoxX,DoxX;	IPR011637,Family,DoxX;	None	-	None	0	-	DoxX family protein
776	Chlorobi	NC_010831	Chlorobium phaeobacteroides BS	189500378	189500372		IPR011990,Domain,Tetratricopeptide-likehelical;IPR013026,Domain,Tetratricopeptideregion;	GO:0005488,binding;	-	None	0	-	hypothetical protein
777	Chlorobi	NC_010831	Chlorobium phaeobacteroides BS	189500378	189500373	PF01617,Surface_Ag_2,Surfaceantigen;	IPR002566,Family,Surfaceantigenmsp4;IPR011250,Domain,Outermembraneprotein,beta-barrel;	GO:0009279,celloutermembrane;GO:0016021,integraltomembrane;	COG3637M,Opacity protein and related surface antigens,Cell wall/membrane/envelope biogenesis;	None	0	-	outer surface protein, putative
778	Chlorobi	NC_010831	Chlorobium phaeobacteroides BS	189500378	189500374	PF01220,DHquinase_II,DehydroquinaseclassII;				K03786
779	Chlorobi	NC_010831	Chlorobium phaeobacteroides BS	189500378	189500375	PF01027,UPF0005,UncharacterisedproteinfamilyUPF0005;	IPR006214,Family,UncharacterisedproteinfamilyUPF0005;	GO:0016021,integraltomembrane;	COG0670R,Integral membrane protein, interacts with FtsH,General function prediction only;	K06890	0	-	protein of unknown function UPF0005
780	Chlorobi	NC_010831	Chlorobium phaeobacteroides BS	189500378	189500376	PF00004,AAA,ATPasefamilyassociatedwithvariouscellularactivitiesAAA;PF07724,AAA_2,AAAdomainCdc48subfamily;PF10431,ClpB_D2-small,C-terminal,D2-smalldomain,ofClpBprotein;	IPR003593,Domain,ATPase,AAA+type,core;IPR003959,Domain,ATPase,AAA-type,core;IPR004491,Family,HeatshockproteinHslU;IPR013093,Domain,ATPaseassociatedwithvariouscellularactivities,AAA-2;IPR019489,Domain,ClpATPase,C-terminal;	GO:0005524,ATPbinding;GO:0016887,ATPaseactivity;GO:0009376,HslUVproteasecomplex;GO:0070011,peptidaseactivity,actingonL-aminoacidpeptides;GO:0005515,proteinbinding;GO:0006950,responsetostress;	COG1220O,ATP-dependent protease HslVU (ClpYQ), ATPase subunit,Posttranslational modification, protein turnover, chaperones;	K03667	0	hslU	ATP-dependent protease ATP-binding subunit HslU
781	Chlorobi	NC_010831	Chlorobium phaeobacteroides BS	189500378	189500377	PF00227,Proteasome,Proteasomesubunit;	IPR001353,Family,Proteasome,alphaandbetasubunits;	GO:0009376,HslUVproteasecomplex;GO:0005839,proteasomecorecomplex;GO:0051603,proteolysisinvolvedincellularproteincatabolicprocess;GO:0004298,threonine-typeendopeptidaseactivity;	COG5405O,ATP-dependent protease HslVU (ClpYQ), peptidase subunit,Posttranslational modification, protein turnover, chaperones;	K01419	0	-	ATP-dependent protease peptidase subunit
782	Chlorobi	NC_010831	Chlorobium phaeobacteroides BS	189500378	189500385	PF02653,BPD_transp_2,Branched-chainaminoacidtransportsystem/permeasecomponent;	IPR001851,Family,Bacterialinner-membranetranslocator;	GO:0016021,integraltomembrane;GO:0005886,plasmamembrane;GO:0006810,transport;GO:0005215,transporteractivity;	COG4603R,ABC-type uncharacterized transport system, permease component,General function prediction only;	None	0	-	inner-membrane translocator
783	Chlorobi	NC_010831	Chlorobium phaeobacteroides BS	189500378	189500379	PF11307,DUF3109,ProteinofunknownfunctionDUF3109;		None	-	None	0	-	hypothetical protein
784	Chlorobi	NC_010831	Chlorobium phaeobacteroides BS	189500378	189500387			None	-	None	0	-	hypothetical protein
785	Chlorobi	NC_010831	Chlorobium phaeobacteroides BS	189500378	189500386	PF00571,CBS,CBSdomain;PF00654,Voltage_CLC,Voltagegatedchloridechannel;	IPR000644,Domain,Cystathioninebeta-synthase,core;IPR001807,Family,Chloridechannel,voltagegated;IPR014743,Domain,Chloridechannel,core;	GO:0006821,chloridetransport;GO:0016020,membrane;GO:0055085,transmembranetransport;GO:0005247,voltage-gatedchloridechannelactivity;	COG0038P,Chloride channel protein EriC,Inorganic ion transport and metabolism;	K03281	0	-	Chloride channel core
786	Chlorobi	NC_010831	Chlorobium phaeobacteroides BS	189500378	189500381	PF05362,Lon_C,LonproteaseS16C-terminalproteolyticdomain;PF06745,KaiC,KaiC;	IPR003593,Domain,ATPase,AAA+type,core;IPR004504,Family,DNArepairproteinRadA;IPR008269,Domain,PeptidaseS16,lonC-terminal;IPR014774,Domain,CircadianclockproteinKaiC,centralregion;	GO:0005524,ATPbinding;GO:0004176,ATP-dependentpeptidaseactivity;GO:0006281,DNArepair;GO:0003684,damagedDNAbinding;GO:0046872,metalionbinding;GO:0008168,methyltransferaseactivity;GO:0006508,proteolysis;GO:0004252,serine-typeendopeptidaseactivity;	COG1066O,Predicted ATP-dependent serine protease,Posttranslational modification, protein turnover, chaperones;	K04485	2.1.1.63	-	DNA repair protein RadA
787	Chlorobi	NC_010831	Chlorobium phaeobacteroides BS	189500378	189500380	PF00763,THF_DHG_CYH,Tetrahydrofolatedehydrogenase/cyclohydrolase,catalyticdomain;PF02882,THF_DHG_CYH_C,Tetrahydrofolatedehydrogenase/cyclohydrolase,NADP-bindingdomain;				K01491
788	Chlorobi	NC_010831	Chlorobium phaeobacteroides BS	189500378	189500383	PF08240,ADH_N,AlcoholdehydrogenaseGroES-likedomain;	IPR002085,Family,Alcoholdehydrogenasesuperfamily,zinc-containing;IPR011032,Domain,GroES-like;IPR013154,Domain,AlcoholdehydrogenaseGroES-like;	GO:0055114,oxidationreduction;GO:0016491,oxidoreductaseactivity;GO:0008270,zincionbinding;	COG1063ER|Threonine dehydrogenase and related Zn-dependent dehydrogenases,General function prediction only|Amino acid transport and metabolism;	None	0	-	Alcohol dehydrogenase GroES domain protein
789	Chlorobi	NC_010831	Chlorobium phaeobacteroides BS	189500378	189500382	PF04020,DUF360,Membraneproteinofunknownfunction;	IPR007165,Family,Membraneproteinofunknownfunction;	None	-	K08972	0	-	membrane protein of unknown function
790	Chlorobi	NC_008639	Chlorobium phaeobacteroides DSM 26	119357349	119357340	PF01368,DHH,DHHfamily;PF02272,DHHA1,DHHA1domain;	IPR001667,Domain,Phosphoesterase,RecJ-like;IPR003156,Domain,Phosphoesterase,DHHA1;	GO:0016787,hydrolaseactivity;GO:0030145,manganeseionbinding;GO:0003676,nucleicacidbinding;	COG0618R,Exopolyphosphatase-related proteins,General function prediction only;	K06881	0	-	phosphoesterase domain-containing protein
791	Chlorobi	NC_008639	Chlorobium phaeobacteroides DSM 26	119357349	119357341	PF04055,Radical_SAM,RadicalSAMsuperfamily;	IPR004383,Family,ConservedhypotheticalproteinCHP00048;IPR006638,Domain,Elongatorprotein3/MiaB/NifB;IPR007197,Domain,RadicalSAM;	GO:0051539,4iron,4sulfurclusterbinding;GO:0008173,RNAmethyltransferaseactivity;GO:0008757,S-adenosylmethionine-dependentmethyltransferaseactivity;GO:0005737,cytoplasm;GO:0046872,metalionbinding;GO:0006364,rRNAprocessing;	COG0820R,Predicted Fe-S-cluster redox enzyme,General function prediction only;	K06941	0	-	radical SAM protein
792	Chlorobi	NC_008639	Chlorobium phaeobacteroides DSM 26	119357349	119357342			None	-	None	0	-	hypothetical protein
793	Chlorobi	NC_008639	Chlorobium phaeobacteroides DSM 26	119357349	119357343	PF00406,ADK,Adenylatekinase;PF05191,ADK_lid,Adenylatekinase,activesitelid;				K00939
794	Chlorobi	NC_008639	Chlorobium phaeobacteroides DSM 26	119357349	119357344	PF00271,Helicase_C,HelicaseconservedC-terminaldomain;PF04851,ResIII,TypeIIIrestrictionenzyme,ressubunit;	IPR001650,Domain,DNA/RNAhelicase,C-terminal;IPR005259,Family,Primosomalproteinn;IPR006935,Family,Restrictionendonuclease,typeI,Rsubunit/TypeIII,Ressubunit;IPR014001,Domain,DEAD-likehelicase,N-terminal;IPR014021,Domain,Helicase,superfamily1and2,ATP-binding;	GO:0005524,ATPbinding;GO:0003677,DNAbinding;GO:0006260,DNAreplication;GO:0004386,helicaseactivity;	COG1198L,Primosomal protein N' (replication factor Y) - superfamily II helicase,Replication, recombination and repair;	K04066	0	-	primosomal protein N'
795	Chlorobi	NC_008639	Chlorobium phaeobacteroides DSM 26	119357349	119357345	PF07681,DoxX,DoxX;	IPR011637,Family,DoxX;	None	-	None	0	-	DoxX family protein
796	Chlorobi	NC_008639	Chlorobium phaeobacteroides DSM 26	119357349	119357346	PF01220,DHquinase_II,DehydroquinaseclassII;				K03786
797	Chlorobi	NC_008639	Chlorobium phaeobacteroides DSM 26	119357349	119357347	PF00004,AAA,ATPasefamilyassociatedwithvariouscellularactivitiesAAA;PF07724,AAA_2,AAAdomainCdc48subfamily;PF10431,ClpB_D2-small,C-terminal,D2-smalldomain,ofClpBprotein;	IPR003593,Domain,ATPase,AAA+type,core;IPR003959,Domain,ATPase,AAA-type,core;IPR004491,Family,HeatshockproteinHslU;IPR013093,Domain,ATPaseassociatedwithvariouscellularactivities,AAA-2;IPR019489,Domain,ClpATPase,C-terminal;	GO:0005524,ATPbinding;GO:0016887,ATPaseactivity;GO:0009376,HslUVproteasecomplex;GO:0070011,peptidaseactivity,actingonL-aminoacidpeptides;GO:0005515,proteinbinding;GO:0006950,responsetostress;	COG1220O,ATP-dependent protease HslVU (ClpYQ), ATPase subunit,Posttranslational modification, protein turnover, chaperones;	K03667	0	hslU	ATP-dependent protease ATP-binding subunit HslU
798	Chlorobi	NC_008639	Chlorobium phaeobacteroides DSM 26	119357349	119357348	PF00227,Proteasome,Proteasomesubunit;	IPR001353,Family,Proteasome,alphaandbetasubunits;	GO:0009376,HslUVproteasecomplex;GO:0005839,proteasomecorecomplex;GO:0051603,proteolysisinvolvedincellularproteincatabolicprocess;GO:0004298,threonine-typeendopeptidaseactivity;	COG5405O,ATP-dependent protease HslVU (ClpYQ), peptidase subunit,Posttranslational modification, protein turnover, chaperones;	K01419	0	-	ATP-dependent protease peptidase subunit
799	Chlorobi	NC_008639	Chlorobium phaeobacteroides DSM 26	119357349	119357353			None	-	None	0	-	hypothetical protein
800	Chlorobi	NC_008639	Chlorobium phaeobacteroides DSM 26	119357349	119357355	PF11739,DctA-YdbH,Dicarboxylatetransport;		None	-	None	0	-	hypothetical protein
801	Chlorobi	NC_008639	Chlorobium phaeobacteroides DSM 26	119357349	119357354	PF07027,DUF1318,ProteinofunknownfunctionDUF1318;	IPR008309,Family,UncharacterisedconservedproteinUCP025560;	None	COG3784S,Uncharacterized protein conserved in bacteria,Function unknown;	K09978	0	-	hypothetical protein
802	Chlorobi	NC_008639	Chlorobium phaeobacteroides DSM 26	119357349	119357339	PF00883,Peptidase_M17,Cytosolaminopeptidasefamily,catalyticdomain;PF02789,Peptidase_M17_N,Cytosolaminopeptidasefamily,N-terminaldomain;				K01255
803	Chlorobi	NC_008639	Chlorobium phaeobacteroides DSM 26	119357349	119357352	PF09912,DUF2141,UncharacterizedproteinconservedinbacteriaDUF2141;	IPR018673,Region,ProteinofunknownfunctionDUF2141;	None	COG4704S,Uncharacterized protein conserved in bacteria,Function unknown;	None	0	-	hypothetical protein
804	Chlorobi	NC_008639	Chlorobium phaeobacteroides DSM 26	119357349	119357351	PF00072,Response_reg,Responseregulatorreceiverdomain;PF00512,HisKA,HisKinaseAphosphoacceptordomain;PF02518,HATPase_c,Histidinekinase-,DNAgyraseB-,andHSP90-likeATPase;PF08447,PAS_3,PASfold;	IPR000014,Domain,PAS;IPR000700,Domain,PAS-associated,C-terminal;IPR001610,Repeat,PACmotif;IPR001789,Domain,Signaltransductionresponseregulator,receiverregion;IPR003018,Domain,GAF;IPR003594,Domain,ATP-bindingregion,ATPase-like;IPR003661,Domain,Signaltransductionhistidinekinase,subgroup1,dimerisationandphosphoacceptorregion;IPR004358,Domain,Signaltransductionhistidinekinase-relatedprotein,C-termina…	GO:0005524,ATPbinding;GO:0016020,membrane;GO:0018106,peptidyl-histidinephosphorylation;GO:0006355,regulationoftranscription,DNA-dependent;GO:0007165,signaltransduction;GO:0000156,two-componentresponseregulatoractivity;GO:0000155,two-componentsensoractivity;GO:0000160,two-componentsignaltransductionsystemphosphorelay;	COG4191T,Signal transduction histidine kinase regulating C4-dicarboxylate transport system,Signal transduction mechanisms;	None	0	-	PAS/PAC sensor hybrid histidine kinase
805	Chlorobi	NC_008639	Chlorobium phaeobacteroides DSM 26	119357349	119357350	PF11307,DUF3109,ProteinofunknownfunctionDUF3109;		None	-	None	0	-	hypothetical protein
806	Chlorobi	NC_008639	Chlorobium phaeobacteroides DSM 26	119357349	119357359	PF00665,rve,Integrasecoredomain;	IPR001584,Domain,Integrase,catalyticcore;IPR009057,Domain,Homeodomain-like;IPR012337,Domain,Polynucleotidyltransferase,ribonucleaseHfold;IPR017894,Domain,Helix-turn-helix,IS21transposase-type;	GO:0003677,DNAbinding;GO:0015074,DNAintegration;	COG4584L,Transposase and inactivated derivatives,Replication, recombination and repair;	None	0	-	integrase catalytic subunit
807	Chlorobi	NC_008639	Chlorobium phaeobacteroides DSM 26	119357349	119357357			None	-	None	0	-	hypothetical protein
808	Chlorobi	NC_008639	Chlorobium phaeobacteroides DSM 26	119357349	119357356			None	-	None	0	-	hypothetical protein
809	Chlorobi	NC_008639	Chlorobium phaeobacteroides DSM 26	119357349	119357358	PF01695,IstB,IstB-likeATPbindingprotein;	IPR002611,Domain,IstB-likeATP-bindingprotein;IPR003593,Domain,ATPase,AAA+type,core;	GO:0005524,ATPbinding;GO:0017111,nucleoside-triphosphataseactivity;	COG1484L,DNA replication protein,Replication, recombination and repair;	None	0	-	IstB ATP binding domain-containing protein
810	Chlorobi	NC_009337	Prosthecochloris vibrioformis DSM 26	145219768	145219773	PF08240,ADH_N,AlcoholdehydrogenaseGroES-likedomain;	IPR002085,Family,Alcoholdehydrogenasesuperfamily,zinc-containing;IPR011032,Domain,GroES-like;IPR013154,Domain,AlcoholdehydrogenaseGroES-like;	GO:0055114,oxidationreduction;GO:0016491,oxidoreductaseactivity;GO:0008270,zincionbinding;	COG1064R,Zn-dependent alcohol dehydrogenases,General function prediction only;	None	0	-	alcohol dehydrogenase
811	Chlorobi	NC_009337	Prosthecochloris vibrioformis DSM 26	145219768	145219775	PF02653,BPD_transp_2,Branched-chainaminoacidtransportsystem/permeasecomponent;	IPR001851,Family,Bacterialinner-membranetranslocator;	GO:0016021,integraltomembrane;GO:0005886,plasmamembrane;GO:0006810,transport;GO:0005215,transporteractivity;	COG4603R,ABC-type uncharacterized transport system, permease component,General function prediction only;	K02057	0	-	inner-membrane translocator
812	Chlorobi	NC_009337	Prosthecochloris vibrioformis DSM 26	145219768	145219772	PF04020,DUF360,Membraneproteinofunknownfunction;	IPR007165,Family,Membraneproteinofunknownfunction;	None	COG1950S,Predicted membrane protein,Function unknown;	K08972	0	-	membrane protein of unknown function
813	Chlorobi	NC_009337	Prosthecochloris vibrioformis DSM 26	145219768	145219774	PF00005,ABC_tran,ABCtransporter;	IPR003439,Domain,ABCtransporter-like;IPR003593,Domain,ATPase,AAA+type,core;IPR017871,Conserved_site,ABCtransporter,conservedsite;	GO:0005524,ATPbinding;GO:0016887,ATPaseactivity;	COG3845R,ABC-type uncharacterized transport systems, ATPase components,General function prediction only;	K02056	0	-	ABC transporter related
814	Chlorobi	NC_009337	Prosthecochloris vibrioformis DSM 26	145219768	145219771	PF05362,Lon_C,LonproteaseS16C-terminalproteolyticdomain;PF06745,KaiC,KaiC;	IPR003593,Domain,ATPase,AAA+type,core;IPR004504,Family,DNArepairproteinRadA;IPR008269,Domain,PeptidaseS16,lonC-terminal;IPR014774,Domain,CircadianclockproteinKaiC,centralregion;	GO:0005524,ATPbinding;GO:0004176,ATP-dependentpeptidaseactivity;GO:0006281,DNArepair;GO:0003684,damagedDNAbinding;GO:0046872,metalionbinding;GO:0006508,proteolysis;GO:0004252,serine-typeendopeptidaseactivity;	COG1066O,Predicted ATP-dependent serine protease,Posttranslational modification, protein turnover, chaperones;	K04485	0	-	DNA repair protein RadA
815	Chlorobi	NC_009337	Prosthecochloris vibrioformis DSM 26	145219768	145219764		IPR011990,Domain,Tetratricopeptide-likehelical;IPR013026,Domain,Tetratricopeptideregion;	GO:0005488,binding;	-	None	0	-	hypothetical protein
816	Chlorobi	NC_009337	Prosthecochloris vibrioformis DSM 26	145219768	145219765	PF01220,DHquinase_II,DehydroquinaseclassII;				K03786
817	Chlorobi	NC_009337	Prosthecochloris vibrioformis DSM 26	145219768	145219766	PF00004,AAA,ATPasefamilyassociatedwithvariouscellularactivitiesAAA;PF07724,AAA_2,AAAdomainCdc48subfamily;PF10431,ClpB_D2-small,C-terminal,D2-smalldomain,ofClpBprotein;	IPR003593,Domain,ATPase,AAA+type,core;IPR003959,Domain,ATPase,AAA-type,core;IPR004491,Family,HeatshockproteinHslU;IPR013093,Domain,ATPaseassociatedwithvariouscellularactivities,AAA-2;IPR019489,Domain,ClpATPase,C-terminal;	GO:0005524,ATPbinding;GO:0016887,ATPaseactivity;GO:0009376,HslUVproteasecomplex;GO:0070011,peptidaseactivity,actingonL-aminoacidpeptides;GO:0005515,proteinbinding;GO:0006950,responsetostress;	COG1220O,ATP-dependent protease HslVU (ClpYQ), ATPase subunit,Posttranslational modification, protein turnover, chaperones;	K03667	0	hslU	ATP-dependent protease ATP-binding subunit HslU
818	Chlorobi	NC_009337	Prosthecochloris vibrioformis DSM 26	145219768	145219767	PF00227,Proteasome,Proteasomesubunit;	IPR001353,Family,Proteasome,alphaandbetasubunits;	GO:0009376,HslUVproteasecomplex;GO:0005839,proteasomecorecomplex;GO:0051603,proteolysisinvolvedincellularproteincatabolicprocess;GO:0004298,threonine-typeendopeptidaseactivity;	COG5405O,ATP-dependent protease HslVU (ClpYQ), peptidase subunit,Posttranslational modification, protein turnover, chaperones;	K01419	0	-	ATP-dependent protease peptidase subunit
819	Chlorobi	NC_009337	Prosthecochloris vibrioformis DSM 26	145219768	145219760	PF00271,Helicase_C,HelicaseconservedC-terminaldomain;PF04851,ResIII,TypeIIIrestrictionenzyme,ressubunit;	IPR001650,Domain,DNA/RNAhelicase,C-terminal;IPR005259,Family,Primosomalproteinn;IPR006935,Family,Restrictionendonuclease,typeI,Rsubunit/TypeIII,Ressubunit;IPR014001,Domain,DEAD-likehelicase,N-terminal;IPR014021,Domain,Helicase,superfamily1and2,ATP-binding;	GO:0005524,ATPbinding;GO:0003677,DNAbinding;GO:0006260,DNAreplication;GO:0004386,helicaseactivity;	COG1198L,Primosomal protein N' (replication factor Y) - superfamily II helicase,Replication, recombination and repair;	K04066	0	-	primosomal protein N'
820	Chlorobi	NC_009337	Prosthecochloris vibrioformis DSM 26	145219768	145219761	PF00072,Response_reg,Responseregulatorreceiverdomain;PF00512,HisKA,HisKinaseAphosphoacceptordomain;PF02518,HATPase_c,Histidinekinase-,DNAgyraseB-,andHSP90-likeATPase;	IPR000014,Domain,PAS;IPR001610,Repeat,PACmotif;IPR001789,Domain,Signaltransductionresponseregulator,receiverregion;IPR003018,Domain,GAF;IPR003594,Domain,ATP-bindingregion,ATPase-like;IPR003661,Domain,Signaltransductionhistidinekinase,subgroup1,dimerisationandphosphoacceptorregion;IPR004358,Domain,Signaltransductionhistidinekinase-relatedprotein,C-terminal;IPR005467,Domain,Signaltransductionhistid…	GO:0005524,ATPbinding;GO:0016020,membrane;GO:0018106,peptidyl-histidinephosphorylation;GO:0006355,regulationoftranscription,DNA-dependent;GO:0007165,signaltransduction;GO:0000156,two-componentresponseregulatoractivity;GO:0000155,two-componentsensoractivity;GO:0000160,two-componentsignaltransductionsystemphosphorelay;	COG4191T,Signal transduction histidine kinase regulating C4-dicarboxylate transport system,Signal transduction mechanisms;	None	0	-	multi-sensor hybrid histidine kinase
821	Chlorobi	NC_009337	Prosthecochloris vibrioformis DSM 26	145219768	145219762	PF00465,Fe-ADH,Iron-containingalcoholdehydrogenase;				K00001
822	Chlorobi	NC_009337	Prosthecochloris vibrioformis DSM 26	145219768	145219763	PF07681,DoxX,DoxX;	IPR011637,Family,DoxX;	None	-	None	0	-	DoxX family protein
823	Chlorobi	NC_009337	Prosthecochloris vibrioformis DSM 26	145219768	145219776	PF00571,CBS,CBSdomain;PF00654,Voltage_CLC,Voltagegatedchloridechannel;	IPR000644,Domain,Cystathioninebeta-synthase,core;IPR001807,Family,Chloridechannel,voltagegated;IPR014724,Domain,RNApolymeraseRpb2,OB-fold;IPR014743,Domain,Chloridechannel,core;	GO:0006821,chloridetransport;GO:0016020,membrane;GO:0055085,transmembranetransport;GO:0005247,voltage-gatedchloridechannelactivity;	COG0038P,Chloride channel protein EriC,Inorganic ion transport and metabolism;	K03281	0	-	Cl- channel, voltage-gated family protein
824	Chlorobi	NC_009337	Prosthecochloris vibrioformis DSM 26	145219768	145219759	PF00406,ADK,Adenylatekinase;PF05191,ADK_lid,Adenylatekinase,activesitelid;				K00939
825	Chlorobi	NC_009337	Prosthecochloris vibrioformis DSM 26	145219768	145219777	PF11154,DUF2934,ProteinofunknownfunctionDUF2934;		None	-	None	0	-	hypothetical protein
826	Chlorobi	NC_009337	Prosthecochloris vibrioformis DSM 26	145219768	145219778			None	-	None	0	-	hypothetical protein
827	Chlorobi	NC_009337	Prosthecochloris vibrioformis DSM 26	145219768	145219770	PF00763,THF_DHG_CYH,Tetrahydrofolatedehydrogenase/cyclohydrolase,catalyticdomain;PF02882,THF_DHG_CYH_C,Tetrahydrofolatedehydrogenase/cyclohydrolase,NADP-bindingdomain;				K01491
828	Chlorobi	NC_009337	Prosthecochloris vibrioformis DSM 26	145219768	145219769	PF11307,DUF3109,ProteinofunknownfunctionDUF3109;		None	-	None	0	-	hypothetical protein
829	Chlorobi	NC_009337	Prosthecochloris vibrioformis DSM 26	145219768	145219758			None	-	None	0	-	hypothetical protein
830	Chlorobi	NC_002932	Chlorobium tepidum TL	21674019	21674015		IPR011990,Domain,Tetratricopeptide-likehelical;	GO:0005488,binding;	-	None	0	-	hypothetical protein
831	Chlorobi	NC_002932	Chlorobium tepidum TL	21674019	21674014	PF07681,DoxX,DoxX;	IPR011637,Family,DoxX;	None	-	None	0	-	hypothetical protein
832	Chlorobi	NC_002932	Chlorobium tepidum TL	21674019	21674017	PF00004,AAA,ATPasefamilyassociatedwithvariouscellularactivitiesAAA;PF07724,AAA_2,AAAdomainCdc48subfamily;PF10431,ClpB_D2-small,C-terminal,D2-smalldomain,ofClpBprotein;	IPR003593,Domain,ATPase,AAA+type,core;IPR003959,Domain,ATPase,AAA-type,core;IPR004491,Family,HeatshockproteinHslU;IPR013093,Domain,ATPaseassociatedwithvariouscellularactivities,AAA-2;IPR019489,Domain,ClpATPase,C-terminal;	GO:0005524,ATPbinding;GO:0016887,ATPaseactivity;GO:0009376,HslUVproteasecomplex;GO:0070011,peptidaseactivity,actingonL-aminoacidpeptides;GO:0005515,proteinbinding;	COG1220O,ATP-dependent protease HslVU (ClpYQ), ATPase subunit,Posttranslational modification, protein turnover, chaperones;	K03667	0	hslU	ATP-dependent protease ATP-binding subunit HslU
833	Chlorobi	NC_002932	Chlorobium tepidum TL	21674019	21674016	PF01220,DHquinase_II,DehydroquinaseclassII;				K03786
834	Chlorobi	NC_002932	Chlorobium tepidum TL	21674019	21674011	PF00406,ADK,Adenylatekinase;PF05191,ADK_lid,Adenylatekinase,activesitelid;				K00939
835	Chlorobi	NC_002932	Chlorobium tepidum TL	21674019	21674010			None	-	None	0	-	hypothetical protein
836	Chlorobi	NC_002932	Chlorobium tepidum TL	21674019	21674013	PF00271,Helicase_C,HelicaseconservedC-terminaldomain;PF04851,ResIII,TypeIIIrestrictionenzyme,ressubunit;	IPR001650,Domain,DNA/RNAhelicase,C-terminal;IPR005259,Family,Primosomalproteinn;IPR006935,Family,Restrictionendonuclease,typeI,Rsubunit/TypeIII,Ressubunit;IPR014001,Domain,DEAD-likehelicase,N-terminal;IPR014021,Domain,Helicase,superfamily1and2,ATP-binding;	GO:0005524,ATPbinding;GO:0003677,DNAbinding;GO:0006260,DNAreplication;GO:0004386,helicaseactivity;	COG1198L,Primosomal protein N' (replication factor Y) - superfamily II helicase,Replication, recombination and repair;	K04066	0	priA	primosomal protein N'
837	Chlorobi	NC_002932	Chlorobium tepidum TL	21674019	21674012			None	-	None	0	-	hypothetical protein
838	Chlorobi	NC_002932	Chlorobium tepidum TL	21674019	21674024	None	None	None	-	None	0	-	hypothetical protein
839	Chlorobi	NC_002932	Chlorobium tepidum TL	21674019	21674025	PF02653,BPD_transp_2,Branched-chainaminoacidtransportsystem/permeasecomponent;	IPR001851,Family,Bacterialinner-membranetranslocator;	GO:0016021,integraltomembrane;GO:0005886,plasmamembrane;GO:0006810,transport;GO:0005215,transporteractivity;	COG4603R,ABC-type uncharacterized transport system, permease component,General function prediction only;	K02057	0	-	membrane protein
840	Chlorobi	NC_002932	Chlorobium tepidum TL	21674019	21674026			None	-	None	0	-	hypothetical protein
841	Chlorobi	NC_002932	Chlorobium tepidum TL	21674019	21674009	PF04055,Radical_SAM,RadicalSAMsuperfamily;	IPR004383,Family,ConservedhypotheticalproteinCHP00048;IPR006638,Domain,Elongatorprotein3/MiaB/NifB;IPR007197,Domain,RadicalSAM;	GO:0051539,4iron,4sulfurclusterbinding;GO:0008173,RNAmethyltransferaseactivity;GO:0008757,S-adenosylmethionine-dependentmethyltransferaseactivity;GO:0005737,cytoplasm;GO:0046872,metalionbinding;GO:0006364,rRNAprocessing;	COG0820R,Predicted Fe-S-cluster redox enzyme,General function prediction only;	K06941	0	-	ribosomal RNA large subunit methyltransferase N
842	Chlorobi	NC_002932	Chlorobium tepidum TL	21674019	21674020	PF11307,DUF3109,ProteinofunknownfunctionDUF3109;		None	-	None	0	-	hypothetical protein
843	Chlorobi	NC_002932	Chlorobium tepidum TL	21674019	21674018	PF00227,Proteasome,Proteasomesubunit;	IPR001353,Family,Proteasome,alphaandbetasubunits;	GO:0009376,HslUVproteasecomplex;GO:0005839,proteasomecorecomplex;GO:0051603,proteolysisinvolvedincellularproteincatabolicprocess;GO:0004298,threonine-typeendopeptidaseactivity;	COG5405O,ATP-dependent protease HslVU (ClpYQ), peptidase subunit,Posttranslational modification, protein turnover, chaperones;	K01419	0	hslV	ATP-dependent protease peptidase subunit
844	Chlorobi	NC_002932	Chlorobium tepidum TL	21674019	21674022	PF04020,DUF360,Membraneproteinofunknownfunction;	IPR007165,Family,Membraneproteinofunknownfunction;	None	-	K08972	0	-	hypothetical protein
845	Chlorobi	NC_002932	Chlorobium tepidum TL	21674019	21674021	PF05362,Lon_C,LonproteaseS16C-terminalproteolyticdomain;PF06745,KaiC,KaiC;	IPR003593,Domain,ATPase,AAA+type,core;IPR004504,Family,DNArepairproteinRadA;IPR008269,Domain,PeptidaseS16,lonC-terminal;IPR014774,Domain,CircadianclockproteinKaiC,centralregion;	GO:0005524,ATPbinding;GO:0004176,ATP-dependentpeptidaseactivity;GO:0006281,DNArepair;GO:0003684,damagedDNAbinding;GO:0046872,metalionbinding;GO:0006508,proteolysis;GO:0004252,serine-typeendopeptidaseactivity;	COG1066O,Predicted ATP-dependent serine protease,Posttranslational modification, protein turnover, chaperones;	K04485	0	radA	DNA repair protein RadA
846	Chlorobi	NC_002932	Chlorobium tepidum TL	21674019	21674027	PF11154,DUF2934,ProteinofunknownfunctionDUF2934;		None	-	None	0	-	hypothetical protein
847	Chlorobi	NC_002932	Chlorobium tepidum TL	21674019	21674028			None	-	None	0	-	hypothetical protein
848	Chlorobi	NC_002932	Chlorobium tepidum TL	21674019	21674023	PF08240,ADH_N,AlcoholdehydrogenaseGroES-likedomain;	IPR002085,Family,Alcoholdehydrogenasesuperfamily,zinc-containing;IPR011032,Domain,GroES-like;IPR013154,Domain,AlcoholdehydrogenaseGroES-like;	GO:0055114,oxidationreduction;GO:0016491,oxidoreductaseactivity;GO:0008270,zincionbinding;	COG1064R,Zn-dependent alcohol dehydrogenases,General function prediction only;	None	0	-	chlorobiumquinone synthase BchC related protein
849	Chlorobi	NC_002932	Chlorobium tepidum TL	21674019	21674029	PF08242,Methyltransf_12,Methyltransferasedomain;	IPR013217,Domain,Methyltransferasetype12;	None	COG2226H,Methylase involved in ubiquinone/menaquinone biosynthesis,Coenzyme transport and metabolism;	None	0	-	hypothetical protein
850	Chlorobi	NC_011026	Chloroherpeton thalassium ATCC 3511	193213899	193213909	PF00583,Acetyltransf_1,AcetyltransferaseGNATfamily;PF00795,CN_hydrolase,Carbon-nitrogenhydrolase;	IPR000182,Domain,GCN5-relatedN-acetyltransferase;IPR001110,Conserved_site,UncharacterisedproteinfamilyUPF0012,conservedsite;IPR003010,Domain,Nitrilase/cyanidehydrataseandapolipoproteinN-acyltransferase;IPR016181,Domain,Acyl-CoAN-acyltransferase;	GO:0008080,N-acetyltransferaseactivity;GO:0016810,hydrolaseactivity,actingoncarbon-nitrogenbutnotpeptidebonds;GO:0006807,nitrogencompoundmetabolicprocess;	COG0388R,Predicted amidohydrolase,General function prediction only;	None	0	-	Nitrilase/cyanide hydratase and apolipoprotein N-acyltransferase
851	Chlorobi	NC_011026	Chloroherpeton thalassium ATCC 3511	193213899	193213908		IPR011046,Domain,WD40repeat-like;	None	-	None	0	-	hypothetical protein
852	Chlorobi	NC_011026	Chloroherpeton thalassium ATCC 3511	193213899	193213903			None	COG3830T,ACT domain-containing protein,Signal transduction mechanisms;	None	0	-	ACT domain-containing protein-like protein
853	Chlorobi	NC_011026	Chloroherpeton thalassium ATCC 3511	193213899	193213902	PF01027,UPF0005,UncharacterisedproteinfamilyUPF0005;	IPR006214,Family,UncharacterisedproteinfamilyUPF0005;	GO:0016021,integraltomembrane;	COG0670R,Integral membrane protein, interacts with FtsH,General function prediction only;	K06890	0	-	protein of unknown function UPF0005
854	Chlorobi	NC_011026	Chloroherpeton thalassium ATCC 3511	193213899	193213901	PF07724,AAA_2,AAAdomainCdc48subfamily;PF10431,ClpB_D2-small,C-terminal,D2-smalldomain,ofClpBprotein;	IPR003593,Domain,ATPase,AAA+type,core;IPR004491,Family,HeatshockproteinHslU;IPR013093,Domain,ATPaseassociatedwithvariouscellularactivities,AAA-2;IPR019489,Domain,ClpATPase,C-terminal;	GO:0005524,ATPbinding;GO:0016887,ATPaseactivity;GO:0009376,HslUVproteasecomplex;GO:0070011,peptidaseactivity,actingonL-aminoacidpeptides;GO:0005515,proteinbinding;GO:0006950,responsetostress;	COG1220O,ATP-dependent protease HslVU (ClpYQ), ATPase subunit,Posttranslational modification, protein turnover, chaperones;	K03667	0	hslU	ATP-dependent protease ATP-binding subunit HslU
855	Chlorobi	NC_011026	Chloroherpeton thalassium ATCC 3511	193213899	193213900	PF00227,Proteasome,Proteasomesubunit;	IPR001353,Family,Proteasome,alphaandbetasubunits;	GO:0009376,HslUVproteasecomplex;GO:0005839,proteasomecorecomplex;GO:0051603,proteolysisinvolvedincellularproteincatabolicprocess;GO:0004298,threonine-typeendopeptidaseactivity;	COG5405O,ATP-dependent protease HslVU (ClpYQ), peptidase subunit,Posttranslational modification, protein turnover, chaperones;	K01419	0	-	ATP-dependent protease peptidase subunit
856	Chlorobi	NC_011026	Chloroherpeton thalassium ATCC 3511	193213899	193213907	PF00149,Metallophos,Calcineurin-likephosphoesterase;	IPR004593,Family,ExonucleaseSbcD;IPR004843,Domain,Metallophosphoesterase;	GO:0006259,DNAmetabolicprocess;GO:0004527,exonucleaseactivity;	COG0420L,DNA repair exonuclease,Replication, recombination and repair;	K03547	0	-	nuclease SbcCD, D subunit
857	Chlorobi	NC_011026	Chloroherpeton thalassium ATCC 3511	193213899	193213906	PF02622,DUF179,UncharacterizedACR,COG1678;	IPR003774,Family,ProteinofunknownfunctionDUF179;	None	COG1678K,Putative transcriptional regulator,Transcription;	K07735	0	-	protein of unknown function DUF179
858	Chlorobi	NC_011026	Chloroherpeton thalassium ATCC 3511	193213899	193213905	PF01220,DHquinase_II,DehydroquinaseclassII;				K03786
859	Chlorobi	NC_011026	Chloroherpeton thalassium ATCC 3511	193213899	193213904	PF03061,4HBT,Thioesterasesuperfamily;	IPR006683,Domain,Thioesterasesuperfamily;IPR006684,Family,4-hydroxybenzoyl-CoAthioesterase;	GO:0016787,hydrolaseactivity;	COG0824R,Predicted thioesterase,General function prediction only;	K07107	0	-	thioesterase superfamily protein
860	Chlorobi	NC_011026	Chloroherpeton thalassium ATCC 3511	193213899	193213898	PF11307,DUF3109,ProteinofunknownfunctionDUF3109;		None	-	None	0	-	hypothetical protein
861	Chlorobi	NC_011026	Chloroherpeton thalassium ATCC 3511	193213899	193213889	PF01761,DHQ_synthase,3-dehydroquinatesynthase;				K01735
862	Chlorobi	NC_011026	Chloroherpeton thalassium ATCC 3511	193213899	193213891	PF02566,OsmC,OsmC-likeprotein;	IPR003718,Domain,Peroxiredoxin,OsmC-likeprotein;	GO:0006950,responsetostress;	COG1765O,Predicted redox protein, regulator of disulfide bond formation,Posttranslational modification, protein turnover, chaperones;	None	0	-	OsmC family protein
863	Chlorobi	NC_011026	Chloroherpeton thalassium ATCC 3511	193213899	193213890	PF01202,SKI,Shikimatekinase;				K00891
864	Chlorobi	NC_011026	Chloroherpeton thalassium ATCC 3511	193213899	193213893	PF02775,TPP_enzyme_C,Thiaminepyrophosphateenzyme,C-terminalTPPbindingdomain;PF02779,Transket_pyr,Transketolase,pyrimidinebindingdomain;PF02780,Transketolase_C,Transketolase,C-terminaldomain;				K01662
865	Chlorobi	NC_011026	Chloroherpeton thalassium ATCC 3511	193213899	193213892	PF02421,FeoB_N,FerrousirontransportproteinB;PF04023,FeoA,FeoAdomain;PF07664,FeoB_C,FerrousirontransportproteinBCterminus;PF07670,Gate,Nucleosiderecognition;	IPR003373,Family,FerrousirontransportproteinB;IPR005225,Domain,SmallGTP-bindingprotein;IPR007167,Domain,Ferrousirontransporter,FeoAsubunit;IPR011619,Domain,FerrousirontransportproteinB,N-terminal;IPR011640,Domain,FerrousirontransportproteinB,C-terminal;IPR011642,Domain,Nucleosiderecognition;	GO:0005525,GTPbinding;GO:0015093,ferrousirontransmembranetransporteractivity;GO:0015684,ferrousirontransport;GO:0016021,integraltomembrane;GO:0005506,ironionbinding;GO:0001882,nucleosidebinding;	COG0370P,Fe2+ transport system protein B,Inorganic ion transport and metabolism;	K04759	0	-	ferrous iron transport protein B
866	Chlorobi	NC_011026	Chloroherpeton thalassium ATCC 3511	193213899	193213895	PF00364,Biotin_lipoyl,Biotin-requiringenzyme;	IPR000089,Domain,Biotin/lipoylattachment;IPR011053,Domain,Singlehybridmotif;	None	COG4770I,Acetyl/propionyl-CoA carboxylase, alpha subunit,Lipid transport and metabolism;	None	0	-	biotin/lipoyl attachment domain-containing protein
867	Chlorobi	NC_011026	Chloroherpeton thalassium ATCC 3511	193213899	193213894	PF03977,OAD_beta,subunit;				K01572
868	Chlorobi	NC_011026	Chloroherpeton thalassium ATCC 3511	193213899	193213897	PF01039,Carboxyl_trans,Carboxyltransferasedomain;	IPR000022,Domain,Carboxyltransferase;IPR011762,Domain,Acetyl-coenzymeAcarboxyltransferase,N-terminal;IPR011763,Domain,Acetyl-coenzymeAcarboxyltransferase,C-terminal;	GO:0016874,ligaseactivity;GO:0016740,transferaseactivity;	COG4799I,Acetyl-CoA carboxylase, carboxyltransferase component (subunits alpha and beta),Lipid transport and metabolism;	None	0	-	carboxyl transferase
869	Chlorobi	NC_011026	Chloroherpeton thalassium ATCC 3511	193213899	193213896	PF04277,OAD_gamma,Oxaloacetatedecarboxylase,gammachain;	IPR005899,Family,Sodiumion-translocatingdecarboxylase;	GO:0016020,membrane;GO:0008948,oxaloacetatedecarboxylaseactivity;GO:0015081,sodiumiontransmembranetransporteractivity;GO:0006814,sodiumiontransport;	-	None	0	-	hypothetical protein
870	Chlorobi	NC_007512	Chlorobium luteolum DSM 27	78186791	78186787	PF04020,DUF360,Membraneproteinofunknownfunction;	IPR007165,Family,Membraneproteinofunknownfunction;	None	-	K08972	0	-	hypothetical protein
871	Chlorobi	NC_007512	Chlorobium luteolum DSM 27	78186791	78186786	PF00474,SSF,Sodium:solutesymporterfamily;	IPR001734,Family,Sodium/solutesymporter;IPR006311,Conserved_site,Twin-argininetranslocationpathwaysignal;	GO:0016021,integraltomembrane;GO:0006814,sodiumiontransport;GO:0055085,transmembranetransport;GO:0005215,transporteractivity;	COG0591ER|Na+/proline symporter,General function prediction only|Amino acid transport and metabolism;	None	0	-	twin-arginine translocation pathway signal
872	Chlorobi	NC_007512	Chlorobium luteolum DSM 27	78186791	78186785	PF08240,ADH_N,AlcoholdehydrogenaseGroES-likedomain;	IPR002085,Family,Alcoholdehydrogenasesuperfamily,zinc-containing;IPR011032,Domain,GroES-like;IPR013154,Domain,AlcoholdehydrogenaseGroES-like;	GO:0055114,oxidationreduction;GO:0016491,oxidoreductaseactivity;GO:0008270,zincionbinding;	COG1063ER|Threonine dehydrogenase and related Zn-dependent dehydrogenases,General function prediction only|Amino acid transport and metabolism;	None	0	-	chlorobiumquinone synthase BchC related protein
873	Chlorobi	NC_007512	Chlorobium luteolum DSM 27	78186791	78186784	PF00005,ABC_tran,ABCtransporter;	IPR003439,Domain,ABCtransporter-like;IPR003593,Domain,ATPase,AAA+type,core;IPR017871,Conserved_site,ABCtransporter,conservedsite;	GO:0005524,ATPbinding;GO:0016887,ATPaseactivity;	COG3845R,ABC-type uncharacterized transport systems, ATPase components,General function prediction only;	K02056	0	-	ATPase
874	Chlorobi	NC_007512	Chlorobium luteolum DSM 27	78186791	78186790	PF11307,DUF3109,ProteinofunknownfunctionDUF3109;		None	-	None	0	-	hypothetical protein
875	Chlorobi	NC_007512	Chlorobium luteolum DSM 27	78186791	78186782	PF01937,DUF89,ProteinofunknownfunctionDUF89;	IPR002791,Domain,DomainofunknownfunctionDUF89;IPR014444,Family,UncharacterisedconservedproteinUCP006593;	None	COG1578S,Uncharacterized conserved protein,Function unknown;	K09116	0	-	hypothetical protein
876	Chlorobi	NC_007512	Chlorobium luteolum DSM 27	78186791	78186781	PF00571,CBS,CBSdomain;PF00654,Voltage_CLC,Voltagegatedchloridechannel;	IPR000644,Domain,Cystathioninebeta-synthase,core;IPR001807,Family,Chloridechannel,voltagegated;IPR014743,Domain,Chloridechannel,core;	GO:0006821,chloridetransport;GO:0016020,membrane;GO:0055085,transmembranetransport;GO:0005247,voltage-gatedchloridechannelactivity;	COG0038P,Chloride channel protein EriC,Inorganic ion transport and metabolism;	K03281	0	-	chloride channel, putative
877	Chlorobi	NC_007512	Chlorobium luteolum DSM 27	78186791	78186793	PF00004,AAA,ATPasefamilyassociatedwithvariouscellularactivitiesAAA;PF07724,AAA_2,AAAdomainCdc48subfamily;PF10431,ClpB_D2-small,C-terminal,D2-smalldomain,ofClpBprotein;	IPR003593,Domain,ATPase,AAA+type,core;IPR003959,Domain,ATPase,AAA-type,core;IPR004491,Family,HeatshockproteinHslU;IPR013093,Domain,ATPaseassociatedwithvariouscellularactivities,AAA-2;IPR019489,Domain,ClpATPase,C-terminal;	GO:0005524,ATPbinding;GO:0016887,ATPaseactivity;GO:0009376,HslUVproteasecomplex;GO:0070011,peptidaseactivity,actingonL-aminoacidpeptides;GO:0005515,proteinbinding;GO:0006950,responsetostress;	COG1220O,ATP-dependent protease HslVU (ClpYQ), ATPase subunit,Posttranslational modification, protein turnover, chaperones;	K03667	0	hslU	ATP-dependent protease ATP-binding subunit HslU
878	Chlorobi	NC_007512	Chlorobium luteolum DSM 27	78186791	78186800			None	-	K08946	0	-	hypothetical protein
879	Chlorobi	NC_007512	Chlorobium luteolum DSM 27	78186791	78186801	PF02043,Bac_chlorC,BacteriochlorophyllCbindingprotein;	IPR001470,Family,BacteriochlorophyllCbindingprotein;	GO:0015979,photosynthesis;GO:0019031,viralenvelope;	-	K08949	0	-	chlorosome envelope protein E
880	Chlorobi	NC_007512	Chlorobium luteolum DSM 27	78186791	78186792	PF00227,Proteasome,Proteasomesubunit;	IPR001353,Family,Proteasome,alphaandbetasubunits;	GO:0009376,HslUVproteasecomplex;GO:0005839,proteasomecorecomplex;GO:0051603,proteolysisinvolvedincellularproteincatabolicprocess;GO:0006950,responsetostress;GO:0004298,threonine-typeendopeptidaseactivity;	COG5405O,ATP-dependent protease HslVU (ClpYQ), peptidase subunit,Posttranslational modification, protein turnover, chaperones;	K01419	0	-	ATP-dependent protease peptidase subunit
881	Chlorobi	NC_007512	Chlorobium luteolum DSM 27	78186791	78186798			None	-	None	0	-	hypothetical protein
882	Chlorobi	NC_007512	Chlorobium luteolum DSM 27	78186791	78186796	PF07681,DoxX,DoxX;	IPR011637,Family,DoxX;	None	-	None	0	-	hypothetical protein
883	Chlorobi	NC_007512	Chlorobium luteolum DSM 27	78186791	78186789	PF00763,THF_DHG_CYH,Tetrahydrofolatedehydrogenase/cyclohydrolase,catalyticdomain;PF02882,THF_DHG_CYH_C,Tetrahydrofolatedehydrogenase/cyclohydrolase,NADP-bindingdomain;				K01491
884	Chlorobi	NC_007512	Chlorobium luteolum DSM 27	78186791	78186788	PF05362,Lon_C,LonproteaseS16C-terminalproteolyticdomain;PF06745,KaiC,KaiC;	IPR003593,Domain,ATPase,AAA+type,core;IPR004504,Family,DNArepairproteinRadA;IPR008269,Domain,PeptidaseS16,lonC-terminal;IPR014774,Domain,CircadianclockproteinKaiC,centralregion;	GO:0005524,ATPbinding;GO:0004176,ATP-dependentpeptidaseactivity;GO:0006281,DNArepair;GO:0003684,damagedDNAbinding;GO:0046872,metalionbinding;GO:0006508,proteolysis;GO:0004252,serine-typeendopeptidaseactivity;	COG1066O,Predicted ATP-dependent serine protease,Posttranslational modification, protein turnover, chaperones;	K04485	0	-	DNA repair protein RadA
885	Chlorobi	NC_007512	Chlorobium luteolum DSM 27	78186791	78186797			None	COG2898S,Uncharacterized conserved protein,Function unknown;	None	0	-	hypothetical protein
886	Chlorobi	NC_007512	Chlorobium luteolum DSM 27	78186791	78186795		IPR011990,Domain,Tetratricopeptide-likehelical;IPR013026,Domain,Tetratricopeptideregion;	GO:0005488,binding;	-	None	0	-	hypothetical protein
887	Chlorobi	NC_007512	Chlorobium luteolum DSM 27	78186791	78186794	PF01220,DHquinase_II,DehydroquinaseclassII;				K03786
888	Chlorobi	NC_007512	Chlorobium luteolum DSM 27	78186791	78186783	PF02653,BPD_transp_2,Branched-chainaminoacidtransportsystem/permeasecomponent;	IPR001851,Family,Bacterialinner-membranetranslocator;	GO:0016021,integraltomembrane;GO:0005886,plasmamembrane;GO:0006810,transport;GO:0005215,transporteractivity;	COG4603R,ABC-type uncharacterized transport system, permease component,General function prediction only;	K02057	0	-	membrane protein
889	Chlorobi	NC_007512	Chlorobium luteolum DSM 27	78186791	78186799			None	-	None	0	-	hypothetical protein
890	Chlorobi	NC_011060	Pelodictyon phaeoclathratiforme BU-	194336302	194336310	PF07690,MFS_1,MajorFacilitatorSuperfamily;	IPR001958,Family,Tetracyclineresistanceprotein,TetA;IPR011701,Family,MajorfacilitatorsuperfamilyMFS-1;IPR016196,Domain,Majorfacilitatorsuperfamily,generalsubstratetransporter;	GO:0016021,integraltomembrane;GO:0046677,responsetoantibiotic;GO:0015904,tetracyclinetransport;GO:0015520,tetracycline:hydrogenantiporteractivity;GO:0055085,transmembranetransport;	COG2814G,Arabinose efflux permease,Carbohydrate transport and metabolism;	None	0	-	major facilitator superfamily MFS_1
891	Chlorobi	NC_011060	Pelodictyon phaeoclathratiforme BU-	194336302	194336298	PF04020,DUF360,Membraneproteinofunknownfunction;	IPR007165,Family,Membraneproteinofunknownfunction;	None	COG1950S,Predicted membrane protein,Function unknown;	K08972	0	-	membrane protein of unknown function
892	Chlorobi	NC_011060	Pelodictyon phaeoclathratiforme BU-	194336302	194336299	PF05362,Lon_C,LonproteaseS16C-terminalproteolyticdomain;PF06745,KaiC,KaiC;	IPR003593,Domain,ATPase,AAA+type,core;IPR004504,Family,DNArepairproteinRadA;IPR008269,Domain,PeptidaseS16,lonC-terminal;IPR014774,Domain,CircadianclockproteinKaiC,centralregion;	GO:0005524,ATPbinding;GO:0004176,ATP-dependentpeptidaseactivity;GO:0006281,DNArepair;GO:0003684,damagedDNAbinding;GO:0046872,metalionbinding;GO:0008168,methyltransferaseactivity;GO:0006508,proteolysis;GO:0004252,serine-typeendopeptidaseactivity;	COG1066O,Predicted ATP-dependent serine protease,Posttranslational modification, protein turnover, chaperones;	K04485	2.1.1.63	-	DNA repair protein RadA
893	Chlorobi	NC_011060	Pelodictyon phaeoclathratiforme BU-	194336302	194336296	PF01715,IPPT,IPPtransferase;				K00791
894	Chlorobi	NC_011060	Pelodictyon phaeoclathratiforme BU-	194336302	194336297	PF00072,Response_reg,Responseregulatorreceiverdomain;PF00512,HisKA,HisKinaseAphosphoacceptordomain;PF00989,PAS,PASfold;PF01590,GAF,GAFdomain;PF02518,HATPase_c,Histidinekinase-,DNAgyraseB-,andHSP90-likeATPase;PF08448,PAS_4,PASfold;	IPR000014,Domain,PAS;IPR000700,Domain,PAS-associated,C-terminal;IPR001610,Repeat,PACmotif;IPR001789,Domain,Signaltransductionresponseregulator,receiverregion;IPR003018,Domain,GAF;IPR003594,Domain,ATP-bindingregion,ATPase-like;IPR003661,Domain,Signaltransductionhistidinekinase,subgroup1,dimerisationandphosphoacceptorregion;IPR004358,Domain,Signaltransductionhistidinekinase-relatedprotein,C-termina…	GO:0005524,ATPbinding;GO:0016020,membrane;GO:0018106,peptidyl-histidinephosphorylation;GO:0006355,regulationoftranscription,DNA-dependent;GO:0007165,signaltransduction;GO:0000156,two-componentresponseregulatoractivity;GO:0000155,two-componentsensoractivity;GO:0000160,two-componentsignaltransductionsystemphosphorelay;	COG4191T,Signal transduction histidine kinase regulating C4-dicarboxylate transport system,Signal transduction mechanisms;	None	0	-	multi-sensor hybrid histidine kinase
895	Chlorobi	NC_011060	Pelodictyon phaeoclathratiforme BU-	194336302	194336294	PF02353,CMAS,Cyclopropane-fatty-acyl-phospholipidsynthase;	IPR003333,Family,Cyclopropane-fatty-acyl-phospholipidsynthase;	GO:0008825,cyclopropane-fatty-acyl-phospholipidsynthaseactivity;GO:0008610,lipidbiosyntheticprocess;	COG2230M,Cyclopropane fatty acid synthase and related methyltransferases,Cell wall/membrane/envelope biogenesis;	K00574	0	-	cyclopropane fatty acyl phospholipid synthase
896	Chlorobi	NC_011060	Pelodictyon phaeoclathratiforme BU-	194336302	194336295	PF01740,STAS,STASdomain;	IPR002645,Domain,Sulphatetransporter/antisigma-factorantagonistSTAS;	None	COG1366T,Anti-anti-sigma regulatory factor (antagonist of anti-sigma factor),Signal transduction mechanisms;	None	0	-	anti-sigma-factor antagonist
897	Chlorobi	NC_011060	Pelodictyon phaeoclathratiforme BU-	194336302	194336292	PF01588,tRNA_bind,PutativetRNAbindingdomain;PF09334,tRNA-synt_1g,tRNAsynthetasesclassIM;	IPR001412,Conserved_site,Aminoacyl-tRNAsynthetase,classI,conservedsite;IPR002304,Domain,Methionyl-tRNAsynthetase,classIa;IPR002547,Domain,tRNA-bindingregion;IPR004495,Domain,Methionyl-tRNAsynthetase,classIa,betasubunit,C-terminal;IPR009080,Domain,Aminoacyl-tRNAsynthetase,class1a,anticodon-binding;IPR012340,Domain,Nucleicacid-binding,OB-fold;IPR014729,Domain,Rossmann-likealpha/beta/alphasandwichfo…	GO:0005524,ATPbinding;GO:0005737,cytoplasm;GO:0046872,metalionbinding;GO:0004825,methionine-tRNAligaseactivity;GO:0006431,methionyl-tRNAaminoacylation;GO:0000049,tRNAbinding;	COG0143J,Methionyl-tRNA synthetase,Translation, ribosomal structure and biogenesis;	K01874	0	metG	methionyl-tRNA synthetase
898	Chlorobi	NC_011060	Pelodictyon phaeoclathratiforme BU-	194336302	194336293	PF07075,DUF1343,ProteinofunknownfunctionDUF1343;	IPR008302,Family,UncharacterisedconservedproteinUCP016719;	None	COG3876S,Uncharacterized protein conserved in bacteria,Function unknown;	None	0	-	hypothetical protein
899	Chlorobi	NC_011060	Pelodictyon phaeoclathratiforme BU-	194336302	194336312	PF04313,HSDR_N,TypeIrestrictionenzymeRproteinNterminusHSDR_N;PF04851,ResIII,TypeIIIrestrictionenzyme,ressubunit;	IPR001650,Domain,DNA/RNAhelicase,C-terminal;IPR006935,Family,Restrictionendonuclease,typeI,Rsubunit/TypeIII,Ressubunit;IPR007409,Domain,Restrictionendonuclease,typeI,EcoRI,Rsubunit/TypeIII,Ressubunit,N-terminal;IPR014001,Domain,DEAD-likehelicase,N-terminal;IPR014021,Domain,Helicase,superfamily1and2,ATP-binding;	GO:0005524,ATPbinding;GO:0003677,DNAbinding;GO:0006304,DNAmodification;GO:0004519,endonucleaseactivity;GO:0004386,helicaseactivity;	COG0610V,Type I site-specific restriction-modification system, R (restriction) subunit and related helicases,Defense mechanisms;	K01153	0	-	protein of unknown function DUF450
900	Chlorobi	NC_011060	Pelodictyon phaeoclathratiforme BU-	194336302	194336308	PF01743,PolyA_pol,PolyApolymeraseheaddomain;PF01966,HD,HDdomain;	IPR002646,Domain,Polynucleotideadenylyltransferaseregion;IPR003607,Domain,Metal-dependentphosphohydrolase,HDregion;IPR006674,Domain,Metal-dependentphosphohydrolase,HDregion,subdomain;	GO:0005524,ATPbinding;GO:0003723,RNAbinding;GO:0006396,RNAprocessing;GO:0016787,hydrolaseactivity;GO:0016779,nucleotidyltransferaseactivity;	COG0617J,tRNA nucleotidyltransferase/poly(A) polymerase,Translation, ribosomal structure and biogenesis;	None	0	-	polynucleotide adenylyltransferase/metal dependent phosphohydrolase
901	Chlorobi	NC_011060	Pelodictyon phaeoclathratiforme BU-	194336302	194336309	PF01408,GFO_IDH_MocA,Oxidoreductasefamily,NAD-bindingRossmannfold;PF02894,GFO_IDH_MocA_C,Oxidoreductasefamily,C-terminalalpha/betadomain;	IPR000683,Domain,Oxidoreductase,N-terminal;IPR004104,Domain,Oxidoreductase,C-terminal;IPR016040,Domain,NADP-bindingdomain;	GO:0005488,binding;GO:0055114,oxidationreduction;GO:0016491,oxidoreductaseactivity;	COG0673R,Predicted dehydrogenases and related proteins,General function prediction only;	None	0	-	oxidoreductase domain protein
902	Chlorobi	NC_011060	Pelodictyon phaeoclathratiforme BU-	194336302	194336311	PF01497,Peripla_BP_2,Periplasmicbindingprotein;	IPR002491,Family,Periplasmicbindingprotein;	GO:0006827,high-affinityironiontransport;GO:0005381,ironiontransmembranetransporteractivity;	COG0614P,ABC-type Fe3+-hydroxamate transport system, periplasmic component,Inorganic ion transport and metabolism;	K02016	0	-	periplasmic binding protein
903	Chlorobi	NC_011060	Pelodictyon phaeoclathratiforme BU-	194336302	194336304	PF00004,AAA,ATPasefamilyassociatedwithvariouscellularactivitiesAAA;PF07724,AAA_2,AAAdomainCdc48subfamily;PF10431,ClpB_D2-small,C-terminal,D2-smalldomain,ofClpBprotein;	IPR003593,Domain,ATPase,AAA+type,core;IPR003959,Domain,ATPase,AAA-type,core;IPR004491,Family,HeatshockproteinHslU;IPR013093,Domain,ATPaseassociatedwithvariouscellularactivities,AAA-2;IPR019489,Domain,ClpATPase,C-terminal;	GO:0005524,ATPbinding;GO:0016887,ATPaseactivity;GO:0009376,HslUVproteasecomplex;GO:0070011,peptidaseactivity,actingonL-aminoacidpeptides;GO:0005515,proteinbinding;GO:0006950,responsetostress;	COG1220O,ATP-dependent protease HslVU (ClpYQ), ATPase subunit,Posttranslational modification, protein turnover, chaperones;	K03667	0	hslU	ATP-dependent protease ATP-binding subunit HslU
904	Chlorobi	NC_011060	Pelodictyon phaeoclathratiforme BU-	194336302	194336305	PF01220,DHquinase_II,DehydroquinaseclassII;				K03786
905	Chlorobi	NC_011060	Pelodictyon phaeoclathratiforme BU-	194336302	194336306	PF07681,DoxX,DoxX;	IPR011637,Family,DoxX;	None	-	None	0	-	DoxX family protein
906	Chlorobi	NC_011060	Pelodictyon phaeoclathratiforme BU-	194336302	194336307	PF00206,Lyase_1,Lyase;PF10397,ADSL_C,AdenylosuccinatelyaseC-terminus;				K01756
907	Chlorobi	NC_011060	Pelodictyon phaeoclathratiforme BU-	194336302	194336300	PF00763,THF_DHG_CYH,Tetrahydrofolatedehydrogenase/cyclohydrolase,catalyticdomain;PF02882,THF_DHG_CYH_C,Tetrahydrofolatedehydrogenase/cyclohydrolase,NADP-bindingdomain;				K01491
908	Chlorobi	NC_011060	Pelodictyon phaeoclathratiforme BU-	194336302	194336301	PF11307,DUF3109,ProteinofunknownfunctionDUF3109;		None	-	None	0	-	hypothetical protein
909	Chlorobi	NC_011060	Pelodictyon phaeoclathratiforme BU-	194336302	194336303	PF00227,Proteasome,Proteasomesubunit;	IPR001353,Family,Proteasome,alphaandbetasubunits;	GO:0009376,HslUVproteasecomplex;GO:0005839,proteasomecorecomplex;GO:0051603,proteolysisinvolvedincellularproteincatabolicprocess;GO:0004298,threonine-typeendopeptidaseactivity;	COG5405O,ATP-dependent protease HslVU (ClpYQ), peptidase subunit,Posttranslational modification, protein turnover, chaperones;	K01419	0	-	ATP-dependent protease peptidase subunit
910	Chlorobi	NC_011059	Prosthecochloris aestuarii DSM 27	194333992	194334001	PF11154,DUF2934,ProteinofunknownfunctionDUF2934;		None	-	None	0	-	hypothetical protein
911	Chlorobi	NC_011059	Prosthecochloris aestuarii DSM 27	194333992	194333996	PF04020,DUF360,Membraneproteinofunknownfunction;	IPR007165,Family,Membraneproteinofunknownfunction;	None	COG1950S,Predicted membrane protein,Function unknown;	K08972	0	-	membrane protein of unknown function
912	Chlorobi	NC_011059	Prosthecochloris aestuarii DSM 27	194333992	194334002			None	-	None	0	-	hypothetical protein
913	Chlorobi	NC_011059	Prosthecochloris aestuarii DSM 27	194333992	194333983			None	-	None	0	-	hypothetical protein
914	Chlorobi	NC_011059	Prosthecochloris aestuarii DSM 27	194333992	194333997	PF08240,ADH_N,AlcoholdehydrogenaseGroES-likedomain;	IPR002085,Family,Alcoholdehydrogenasesuperfamily,zinc-containing;IPR011032,Domain,GroES-like;IPR013154,Domain,AlcoholdehydrogenaseGroES-like;	GO:0055114,oxidationreduction;GO:0016491,oxidoreductaseactivity;GO:0008270,zincionbinding;	COG1063ER|Threonine dehydrogenase and related Zn-dependent dehydrogenases,General function prediction only|Amino acid transport and metabolism;	None	0	-	Alcohol dehydrogenase GroES domain protein
915	Chlorobi	NC_011059	Prosthecochloris aestuarii DSM 27	194333992	194333982	PF04055,Radical_SAM,RadicalSAMsuperfamily;	IPR004383,Family,ConservedhypotheticalproteinCHP00048;IPR006638,Domain,Elongatorprotein3/MiaB/NifB;IPR007197,Domain,RadicalSAM;	GO:0051539,4iron,4sulfurclusterbinding;GO:0008173,RNAmethyltransferaseactivity;GO:0008757,S-adenosylmethionine-dependentmethyltransferaseactivity;GO:0005737,cytoplasm;GO:0046872,metalionbinding;GO:0006364,rRNAprocessing;	COG0820R,Predicted Fe-S-cluster redox enzyme,General function prediction only;	K06941	0	-	radical SAM enzyme, Cfr family
916	Chlorobi	NC_011059	Prosthecochloris aestuarii DSM 27	194333992	194333994	PF00763,THF_DHG_CYH,Tetrahydrofolatedehydrogenase/cyclohydrolase,catalyticdomain;PF02882,THF_DHG_CYH_C,Tetrahydrofolatedehydrogenase/cyclohydrolase,NADP-bindingdomain;				K01491
917	Chlorobi	NC_011059	Prosthecochloris aestuarii DSM 27	194333992	194333985	PF00271,Helicase_C,HelicaseconservedC-terminaldomain;PF04851,ResIII,TypeIIIrestrictionenzyme,ressubunit;	IPR001650,Domain,DNA/RNAhelicase,C-terminal;IPR005259,Family,Primosomalproteinn;IPR006935,Family,Restrictionendonuclease,typeI,Rsubunit/TypeIII,Ressubunit;IPR014001,Domain,DEAD-likehelicase,N-terminal;IPR014021,Domain,Helicase,superfamily1and2,ATP-binding;	GO:0005524,ATPbinding;GO:0003677,DNAbinding;GO:0006260,DNAreplication;GO:0004386,helicaseactivity;	COG1198L,Primosomal protein N' (replication factor Y) - superfamily II helicase,Replication, recombination and repair;	K04066	0	-	primosomal protein N'
918	Chlorobi	NC_011059	Prosthecochloris aestuarii DSM 27	194333992	194333984	PF00406,ADK,Adenylatekinase;PF05191,ADK_lid,Adenylatekinase,activesitelid;				K00939
919	Chlorobi	NC_011059	Prosthecochloris aestuarii DSM 27	194333992	194333987	PF01617,Surface_Ag_2,Surfaceantigen;	IPR002566,Family,Surfaceantigenmsp4;IPR011250,Domain,Outermembraneprotein,beta-barrel;	GO:0009279,celloutermembrane;GO:0016021,integraltomembrane;	COG3637M,Opacity protein and related surface antigens,Cell wall/membrane/envelope biogenesis;	None	0	-	outer surface protein, putative
920	Chlorobi	NC_011059	Prosthecochloris aestuarii DSM 27	194333992	194333986	PF07681,DoxX,DoxX;	IPR011637,Family,DoxX;	None	-	None	0	-	DoxX family protein
921	Chlorobi	NC_011059	Prosthecochloris aestuarii DSM 27	194333992	194333995	PF05362,Lon_C,LonproteaseS16C-terminalproteolyticdomain;PF06745,KaiC,KaiC;	IPR003593,Domain,ATPase,AAA+type,core;IPR004504,Family,DNArepairproteinRadA;IPR008269,Domain,PeptidaseS16,lonC-terminal;IPR014774,Domain,CircadianclockproteinKaiC,centralregion;	GO:0005524,ATPbinding;GO:0004176,ATP-dependentpeptidaseactivity;GO:0006281,DNArepair;GO:0003684,damagedDNAbinding;GO:0046872,metalionbinding;GO:0008168,methyltransferaseactivity;GO:0006508,proteolysis;GO:0004252,serine-typeendopeptidaseactivity;	COG1066O,Predicted ATP-dependent serine protease,Posttranslational modification, protein turnover, chaperones;	K04485	2.1.1.63	-	DNA repair protein RadA
922	Chlorobi	NC_011059	Prosthecochloris aestuarii DSM 27	194333992	194333993	PF11307,DUF3109,ProteinofunknownfunctionDUF3109;		None	-	None	0	-	hypothetical protein
923	Chlorobi	NC_011059	Prosthecochloris aestuarii DSM 27	194333992	194333990	PF00004,AAA,ATPasefamilyassociatedwithvariouscellularactivitiesAAA;PF07724,AAA_2,AAAdomainCdc48subfamily;PF10431,ClpB_D2-small,C-terminal,D2-smalldomain,ofClpBprotein;	IPR003593,Domain,ATPase,AAA+type,core;IPR003959,Domain,ATPase,AAA-type,core;IPR004491,Family,HeatshockproteinHslU;IPR013093,Domain,ATPaseassociatedwithvariouscellularactivities,AAA-2;IPR019489,Domain,ClpATPase,C-terminal;	GO:0005524,ATPbinding;GO:0016887,ATPaseactivity;GO:0009376,HslUVproteasecomplex;GO:0070011,peptidaseactivity,actingonL-aminoacidpeptides;GO:0005515,proteinbinding;GO:0006950,responsetostress;	COG1220O,ATP-dependent protease HslVU (ClpYQ), ATPase subunit,Posttranslational modification, protein turnover, chaperones;	K03667	0	hslU	ATP-dependent protease ATP-binding subunit HslU
924	Chlorobi	NC_011059	Prosthecochloris aestuarii DSM 27	194333992	194333991	PF00227,Proteasome,Proteasomesubunit;	IPR001353,Family,Proteasome,alphaandbetasubunits;	GO:0009376,HslUVproteasecomplex;GO:0005839,proteasomecorecomplex;GO:0051603,proteolysisinvolvedincellularproteincatabolicprocess;GO:0004298,threonine-typeendopeptidaseactivity;	COG5405O,ATP-dependent protease HslVU (ClpYQ), peptidase subunit,Posttranslational modification, protein turnover, chaperones;	K01419	0	-	ATP-dependent protease peptidase subunit
925	Chlorobi	NC_011059	Prosthecochloris aestuarii DSM 27	194333992	194334000	PF00571,CBS,CBSdomain;PF00654,Voltage_CLC,Voltagegatedchloridechannel;	IPR000644,Domain,Cystathioninebeta-synthase,core;IPR001807,Family,Chloridechannel,voltagegated;IPR014743,Domain,Chloridechannel,core;	GO:0006821,chloridetransport;GO:0016020,membrane;GO:0055085,transmembranetransport;GO:0005247,voltage-gatedchloridechannelactivity;	COG0038P,Chloride channel protein EriC,Inorganic ion transport and metabolism;	K03281	0	-	Chloride channel core
926	Chlorobi	NC_011059	Prosthecochloris aestuarii DSM 27	194333992	194333989	PF01027,UPF0005,UncharacterisedproteinfamilyUPF0005;	IPR006214,Family,UncharacterisedproteinfamilyUPF0005;	GO:0016021,integraltomembrane;	COG0670R,Integral membrane protein, interacts with FtsH,General function prediction only;	K06890	0	-	protein of unknown function UPF0005
927	Chlorobi	NC_011059	Prosthecochloris aestuarii DSM 27	194333992	194333988	PF01220,DHquinase_II,DehydroquinaseclassII;				K03786
928	Chlorobi	NC_011059	Prosthecochloris aestuarii DSM 27	194333992	194333998	PF00005,ABC_tran,ABCtransporter;	IPR003439,Domain,ABCtransporter-like;IPR003593,Domain,ATPase,AAA+type,core;IPR017871,Conserved_site,ABCtransporter,conservedsite;	GO:0005524,ATPbinding;GO:0016887,ATPaseactivity;	COG3845R,ABC-type uncharacterized transport systems, ATPase components,General function prediction only;	K02056	0	-	ABC transporter related
929	Chlorobi	NC_011059	Prosthecochloris aestuarii DSM 27	194333992	194333999	PF02653,BPD_transp_2,Branched-chainaminoacidtransportsystem/permeasecomponent;	IPR001851,Family,Bacterialinner-membranetranslocator;	GO:0016021,integraltomembrane;GO:0005886,plasmamembrane;GO:0006810,transport;GO:0005215,transporteractivity;	COG4603R,ABC-type uncharacterized transport system, permease component,General function prediction only;	K02057	0	-	inner-membrane translocator
930	Alphaproteobacteria	NC_009484	Acidiphilium cryptum JF-	148261007	148260998	PF01882,DUF58,ProteinofunknownfunctionDUF58;	IPR002881,Domain,ProteinofunknownfunctionDUF58;	None	COG1721R,Uncharacterized conserved protein (some members contain a von Willebrand factor type A (vWA) domain),General function prediction only;	None	0	-	hypothetical protein
931	Alphaproteobacteria	NC_009484	Acidiphilium cryptum JF-	148261007	148260999	PF07726,AAA_3,ATPasefamilyassociatedwithvariouscellularactivitiesAAA;	IPR003593,Domain,ATPase,AAA+type,core;IPR011703,Domain,ATPaseassociatedwithvariouscellularactivities,AAA-3;IPR016366,Family,ATPasechaperone,AAA-type,MoxR,predicted;	GO:0005524,ATPbinding;GO:0016887,ATPaseactivity;	COG0714R,MoxR-like ATPases,General function prediction only;	K03924	0	-	ATPase
932	Alphaproteobacteria	NC_009484	Acidiphilium cryptum JF-	148261007	148261010	PF00437,GSPII_E,TypeII/IVsecretionsystemprotein;	IPR001482,Domain,TypeIIsecretionsystemproteinE;	GO:0005524,ATPbinding;GO:0005622,intracellular;GO:0006810,transport;	COG4962U,Flp pilus assembly protein, ATPase CpaF,Intracellular trafficking, secretion, and vesicular transport;	K02283	0	-	type II secretion system protein E
933	Alphaproteobacteria	NC_009484	Acidiphilium cryptum JF-	148261007	148261011	PF01656,CbiA,CobQ/CobB/MinD/ParAnucleotidebindingdomain;	IPR002586,Domain,Cobyrinicacida,c-diamidesynthase;	None	COG4963U,Flp pilus assembly protein, ATPase CpaE,Intracellular trafficking, secretion, and vesicular transport;	K02282	0	-	Flp pilus assembly protein ATPase CpaE-like protein
934	Alphaproteobacteria	NC_009484	Acidiphilium cryptum JF-	148261007	148261012		IPR013974,Domain,SAFdomain;IPR017592,Family,Pilusassembly,Flp-typeCpaB;	None	COG3745U,Flp pilus assembly protein CpaB,Intracellular trafficking, secretion, and vesicular transport;	K02279	0	-	SAF domain-containing protein
935	Alphaproteobacteria	NC_009484	Acidiphilium cryptum JF-	148261007	148261013	PF04964,Flp_Fap,Flp/Fappilincomponent;	IPR007047,Family,Flp/Fappilincomponent;	None	COG3847U,Flp pilus assembly protein, pilin Flp,Intracellular trafficking, secretion, and vesicular transport;	K02651	0	-	Flp/Fap pilin component
936	Alphaproteobacteria	NC_009484	Acidiphilium cryptum JF-	148261007	148261014	PF00294,PfkB,pfkBfamilycarbohydratekinase;	IPR002173,Conserved_site,Carbohydrate/puinekinase,PfkB,conservedsite;IPR011611,Domain,Carbohydrate/purinekinase;	GO:0016301,kinaseactivity;	COG0524G,Sugar kinases, ribokinase family,Carbohydrate transport and metabolism;	None	0	-	ribokinase-like domain-containing protein
937	Alphaproteobacteria	NC_009484	Acidiphilium cryptum JF-	148261007	148260997	PF07584,BatA,AerotoleranceregulatorN-terminal;	IPR011933,Domain,Double-transmembraneregion,N-terminal;	None	-	None	0	-	hypothetical protein
938	Alphaproteobacteria	NC_009484	Acidiphilium cryptum JF-	148261007	148261016			None	-	None	0	-	hypothetical protein
939	Alphaproteobacteria	NC_009484	Acidiphilium cryptum JF-	148261007	148261015	PF04519,DUF583,Proteinofunknownfunction,DUF583;	IPR007607,Family,ProteinofunknownfunctionDUF583;	None	COG1664M,Integral membrane protein CcmA involved in cell shape determination,Cell wall/membrane/envelope biogenesis;	None	0	-	hypothetical protein
940	Alphaproteobacteria	NC_009484	Acidiphilium cryptum JF-	148261007	148261006	PF02482,Ribosomal_S30AE,Sigma54modulationprotein/S30EAribosomalprotein;	IPR003489,Domain,RibosomalproteinS30Ae/sigma54modulationprotein;	GO:0005488,binding;GO:0044238,primarymetabolicprocess;GO:0005840,ribosome;	COG1544J,Ribosome-associated protein Y (PSrp-1),Translation, ribosomal structure and biogenesis;	None	0	-	sigma 54 modulation protein/ribosomal protein S30EA
941	Alphaproteobacteria	NC_009484	Acidiphilium cryptum JF-	148261007	148261005	PF00456,Transketolase_N,Transketolase,thiaminediphosphatebindingdomain;				K00163
942	Alphaproteobacteria	NC_009484	Acidiphilium cryptum JF-	148261007	148261004	PF02541,Ppx-GppA,Ppx/GppAphosphatasefamily;	IPR003695,Family,Ppx/GppAphosphatase;	GO:0016787,hydrolaseactivity;	COG0248FP|Exopolyphosphatase,Inorganic ion transport and metabolism|Nucleotide transport and metabolism;	K01514	0	-	Ppx/GppA phosphatase
943	Alphaproteobacteria	NC_009484	Acidiphilium cryptum JF-	148261007	148261003	PF01728,FtsJ,FtsJ-likemethyltransferase;	IPR002877,Domain,RibosomalRNAmethyltransferaseRrmJ/FtsJ;IPR015507,Family,RibosomalRNAmethyltransferaseJ;IPR016448,Family,23SribosomalRNAmethyltransferase;	GO:0005737,cytoplasm;GO:0003676,nucleicacidbinding;GO:0008650,"rRNAuridine-2-O--methyltransferaseactivity";GO:0031167,rRNAmethylation;	COG0293J,23S rRNA methylase,Translation, ribosomal structure and biogenesis;	K02427	0	-	ribosomal RNA methyltransferase RrmJ/FtsJ
944	Alphaproteobacteria	NC_009484	Acidiphilium cryptum JF-	148261007	148261002	PF01743,PolyA_pol,PolyApolymeraseheaddomain;	IPR002646,Domain,Polynucleotideadenylyltransferaseregion;	GO:0005524,ATPbinding;GO:0003723,RNAbinding;GO:0006396,RNAprocessing;GO:0016779,nucleotidyltransferaseactivity;	COG0617J,tRNA nucleotidyltransferase/poly(A) polymerase,Translation, ribosomal structure and biogenesis;	K00974	0	-	polynucleotide adenylyltransferase region
945	Alphaproteobacteria	NC_009484	Acidiphilium cryptum JF-	148261007	148261001	PF00293,NUDIX,NUDIXdomain;	IPR000086,Domain,NUDIXhydrolase,core;IPR015797,Domain,NUDIX;	GO:0016787,hydrolaseactivity;	-	None	0	-	NUDIX hydrolase
946	Alphaproteobacteria	NC_009484	Acidiphilium cryptum JF-	148261007	148261000	PF06938,DUF1285,ProteinofunknownfunctionDUF1285;	IPR010707,Family,ProteinofunknownfunctionDUF1285;	None	COG3816S,Uncharacterized protein conserved in bacteria,Function unknown;	K09986	0	-	hypothetical protein
947	Alphaproteobacteria	NC_009484	Acidiphilium cryptum JF-	148261007	148261017	PF02951,GSH-S_N,Prokaryoticglutathionesynthetase,N-terminaldomain;PF02955,GSH-S_ATP,Prokaryoticglutathionesynthetase,ATP-graspdomain;				K01920
948	Alphaproteobacteria	NC_009484	Acidiphilium cryptum JF-	148261007	148261009	PF00482,GSPII_F,BacterialtypeIIsecretionsystemproteinFdomain;	IPR018076,Domain,TypeIIsecretionsystemFdomain;	None	COG4965U,Flp pilus assembly protein TadB,Intracellular trafficking, secretion, and vesicular transport;	K12510	0	-	type II secretion system protein
949	Alphaproteobacteria	NC_009484	Acidiphilium cryptum JF-	148261007	148261008	PF00482,GSPII_F,BacterialtypeIIsecretionsystemproteinFdomain;	IPR018076,Domain,TypeIIsecretionsystemFdomain;	None	COG2064NU|Flp pilus assembly protein TadC,Intracellular trafficking, secretion, and vesicular transport|Cell motility;	K12511	0	-	type II secretion system protein
950	Alphaproteobacteria	NC_011985	Agrobacterium radiobacter K84 chromosome	222084663	222084673	PF10672,Methyltrans_SAM,S-adenosylmethionine-dependentmethyltransferase;	IPR019614,Region,S-adenosylmethionine-dependentmethyltransferase;	GO:0008168,methyltransferaseactivity;	COG1092R,Predicted SAM-dependent methyltransferases,General function prediction only;	K06969	0	-	SAM-dependent methyltransferase protein
951	Alphaproteobacteria	NC_011985	Agrobacterium radiobacter K84 chromosome	222084663	222084654	PF04055,Radical_SAM,RadicalSAMsuperfamily;PF06969,HemN_C,HemNC-terminalregion;				K02495
952	Alphaproteobacteria	NC_011985	Agrobacterium radiobacter K84 chromosome	222084663	222084666	PF06835,DUF1239,ProteinofunknownfunctionDUF1239;	IPR010664,Family,ProteinofunknownfunctionDUF1239;	None	COG5375S,Uncharacterized protein conserved in bacteria,Function unknown;	K11719	0	-	hypothetical protein
953	Alphaproteobacteria	NC_011985	Agrobacterium radiobacter K84 chromosome	222084663	222084670	PF00015,MCPsignal,Methyl-acceptingchemotaxisproteinMCPsignalingdomain;PF08447,PAS_3,PASfold;PF08448,PAS_4,PASfold;	IPR000014,Domain,PAS;IPR001610,Repeat,PACmotif;IPR003660,Domain,HAMPlinkerdomain;IPR004089,Domain,Chemotaxismethyl-acceptingreceptor,signalling;IPR004090,Family,Chemotaxismethyl-acceptingreceptor;IPR013655,Domain,PASfold-3;IPR013656,Domain,PASfold-4;	GO:0006935,chemotaxis;GO:0016021,integraltomembrane;GO:0006355,regulationoftranscription,DNA-dependent;GO:0004871,signaltransduceractivity;GO:0007165,signaltransduction;	COG0840NT|Methyl-accepting chemotaxis protein,Signal transduction mechanisms|Cell motility;	K03406	0	mcpY	methyl-accepting chemotaxis protein
954	Alphaproteobacteria	NC_011985	Agrobacterium radiobacter K84 chromosome	222084663	222084671	PF00583,Acetyltransf_1,AcetyltransferaseGNATfamily;	IPR000182,Domain,GCN5-relatedN-acetyltransferase;IPR016181,Domain,Acyl-CoAN-acyltransferase;	GO:0008080,N-acetyltransferaseactivity;GO:0008152,metabolicprocess;	COG0456R,Acetyltransferases,General function prediction only;	None	0	-	acetyltransferase protein
955	Alphaproteobacteria	NC_011985	Agrobacterium radiobacter K84 chromosome	222084663	222084672	PF06240,COXG,CarbonmonoxidedehydrogenasesubunitGCoxG;	IPR010419,Family,CarbonmonoxidedehydrogenasesubunitG;	None	COG3427S,Uncharacterized conserved protein,Function unknown;	K09386	0	-	hypothetical protein
956	Alphaproteobacteria	NC_011985	Agrobacterium radiobacter K84 chromosome	222084663	222084655	PF01725,Ham1p_like,Ham1family;				K01516
957	Alphaproteobacteria	NC_011985	Agrobacterium radiobacter K84 chromosome	222084663	222084667	PF01343,Peptidase_S49,PeptidasefamilyS49;	IPR002142,Domain,PeptidaseS49;IPR004635,Domain,PeptidaseS49,SppA;	GO:0008233,peptidaseactivity;GO:0006508,proteolysis;	COG0616OU|Periplasmic serine proteases (ClpP class),Intracellular trafficking, secretion, and vesicular transport|Posttranslational modification, protein turnover, chaperones;	K04773	0	sppA	proteinase IV protein
958	Alphaproteobacteria	NC_011985	Agrobacterium radiobacter K84 chromosome	222084663	222084653	PF00892,EamA,EamA-liketransporterfamily;	IPR000620,Domain,ProteinofunknownfunctionDUF6,transmembrane;	GO:0016020,membrane;	COG2510S,Predicted membrane protein,Function unknown;	None	0	-	permease protein
959	Alphaproteobacteria	NC_011985	Agrobacterium radiobacter K84 chromosome	222084663	222084665	PF03968,OstA,OstA-likeprotein;	IPR005653,Family,OstA-likeprotein;	None	COG1934S,Uncharacterized protein conserved in bacteria,Function unknown;	K09774	0	yhbN	cell envelope biogenesis protein YhbN
960	Alphaproteobacteria	NC_011985	Agrobacterium radiobacter K84 chromosome	222084663	222084664	PF00005,ABC_tran,ABCtransporter;	IPR003439,Domain,ABCtransporter-like;IPR003593,Domain,ATPase,AAA+type,core;IPR017871,Conserved_site,ABCtransporter,conservedsite;	GO:0005524,ATPbinding;GO:0016887,ATPaseactivity;	COG1137R,ABC-type (unclassified) transport system, ATPase component,General function prediction only;	K06861	0	-	amino acid ABC transporter
961	Alphaproteobacteria	NC_011985	Agrobacterium radiobacter K84 chromosome	222084663	222084656	PF00903,Glyoxalase,Glyoxalase/Bleomycinresistanceprotein/Dioxygenasesuperfamily;	IPR004360,Domain,Glyoxalase/bleomycinresistanceprotein/dioxygenase;	GO:0016829,lyaseactivity;	COG0346E,Lactoylglutathione lyase and related lyases,Amino acid transport and metabolism;	None	0	-	lactoylglutathione lyase protein
962	Alphaproteobacteria	NC_011985	Agrobacterium radiobacter K84 chromosome	222084663	222084657	PF01138,RNase_PH,"3exoribonucleasefamily,domain1";PF03725,RNase_PH_C,"3exoribonucleasefamily,domain2";	IPR001247,Domain,Exoribonuclease,phosphorolyticdomain1;IPR002381,Family,Ribonucleasephosphorolytic,bacterial-type;IPR015847,Domain,Exoribonuclease,phosphorolyticdomain2;IPR018336,Conserved_site,RibonucleasePH,conservedsite;	GO:0000175,"3-5-exoribonucleaseactivity";GO:0000049,tRNAbinding;GO:0009022,tRNAnucleotidyltransferaseactivity;GO:0008033,tRNAprocessing;GO:0004549,tRNA-specificribonucleaseactivity;	COG0689J,RNase PH,Translation, ribosomal structure and biogenesis;	K00989	0	rph	ribonuclease PH
963	Alphaproteobacteria	NC_011985	Agrobacterium radiobacter K84 chromosome	222084663	222084661	PF00359,PTS_EIIA_2,Phosphoenolpyruvate-dependentsugarphosphotransferasesystem,EIIA2;	IPR002178,Domain,Phosphotransferasesystem,phosphoenolpyruvate-dependentsugarEIIA2;IPR006320,Family,Phosphotransferasesystem,IIA-likenitrogen-regulatoryproteinPtsN;IPR016152,Domain,Phosphotransferase/aniontransporter;	GO:0009401,phosphoenolpyruvate-dependentsugarphosphotransferasesystem;GO:0008982,protein-NPI-phosphohistidine-sugarphosphotransferaseactivity;GO:0005351,sugar:hydrogensymporteractivity;	COG1762GT|Phosphotransferase system mannitol/fructose-specific IIA domain (Ntr-type),Signal transduction mechanisms|Carbohydrate transport and metabolism;	K02806	0	ptsN	PTS IIA-like nitrogen-regulatory protein PtsN
964	Alphaproteobacteria	NC_011985	Agrobacterium radiobacter K84 chromosome	222084663	222084660	PF01025,GrpE,GrpE;	IPR000740,Family,GrpEnucleotideexchangefactor;IPR009012,Domain,GrpEnucleotideexchangefactor,head;IPR013805,Domain,GrpEnucleotideexchangefactor,coiled-coil;	GO:0000774,adenyl-nucleotideexchangefactoractivity;GO:0051087,chaperonebinding;GO:0005739,mitochondrion;GO:0006457,proteinfolding;GO:0042803,proteinhomodimerizationactivity;GO:0030150,proteinimportintomitochondrialmatrix;GO:0006950,responsetostress;	COG0576O,Molecular chaperone GrpE (heat shock protein),Posttranslational modification, protein turnover, chaperones;	K03687	0	grpE	heat shock protein GrpE
965	Alphaproteobacteria	NC_011985	Agrobacterium radiobacter K84 chromosome	222084663	222084668	PF00216,Bac_DNA_binding,BacterialDNA-bindingprotein;	IPR000119,Family,Histone-likebacterialDNA-bindingprotein;IPR005685,Family,Integrationhostfactor,betasubunit;IPR010992,Domain,IHF-likeDNA-binding;	GO:0003677,DNAbinding;GO:0006310,DNArecombination;GO:0005694,chromosome;GO:0006355,regulationoftranscription,DNA-dependent;GO:0006417,regulationoftranslation;GO:0006350,transcription;	COG0776L,Bacterial nucleoid DNA-binding protein,Replication, recombination and repair;	K05788	0	ihfB	integration host factor subunit beta
966	Alphaproteobacteria	NC_011985	Agrobacterium radiobacter K84 chromosome	222084663	222084658	PF01628,HrcA,HrcAproteinCterminaldomain;	IPR002571,Family,NegativeregulatorofclassIheatshockprotein;IPR011991,Domain,WingedhelixrepressorDNA-binding;	GO:0003677,DNAbinding;GO:0045892,negativeregulationoftranscription,DNA-dependent;GO:0006950,responsetostress;GO:0006350,transcription;GO:0016564,transcriptionrepressoractivity;	COG1420K,Transcriptional regulator of heat shock gene,Transcription;	K03705	0	hrcA	heat-inducible transcription repressor
967	Alphaproteobacteria	NC_011985	Agrobacterium radiobacter K84 chromosome	222084663	222084659	PF04828,GFA,Glutathione-dependentformaldehyde-activatingenzyme;	IPR006913,Family,Glutathione-dependentformaldehyde-activating,GFA;	GO:0016846,carbon-sulfurlyaseactivity;GO:0008152,metabolicprocess;	COG3791S,Uncharacterized conserved protein,Function unknown;	None	0	-	hypothetical protein
968	Alphaproteobacteria	NC_011985	Agrobacterium radiobacter K84 chromosome	222084663	222084669	PF06305,DUF1049,ProteinofunknownfunctionDUF1049;	IPR010445,Family,ProteinofunknownfunctionDUF1049;	None	-	None	0	-	hypothetical protein
969	Alphaproteobacteria	NC_011985	Agrobacterium radiobacter K84 chromosome	222084663	222084662	PF02482,Ribosomal_S30AE,Sigma54modulationprotein/S30EAribosomalprotein;	IPR003489,Domain,RibosomalproteinS30Ae/sigma54modulationprotein;	GO:0005488,binding;GO:0044238,primarymetabolicprocess;	COG1544J,Ribosome-associated protein Y (PSrp-1),Translation, ribosomal structure and biogenesis;	None	0	-	sigma 54 modulation protein
970	Alphaproteobacteria	NC_003062	Agrobacterium tumefaciens str. C58 chromosome circula	15887683	15887681	PF00359,PTS_EIIA_2,Phosphoenolpyruvate-dependentsugarphosphotransferasesystem,EIIA2;	IPR002178,Domain,Phosphotransferasesystem,phosphoenolpyruvate-dependentsugarEIIA2;IPR006320,Family,Phosphotransferasesystem,IIA-likenitrogen-regulatoryproteinPtsN;IPR016152,Domain,Phosphotransferase/aniontransporter;	GO:0009401,phosphoenolpyruvate-dependentsugarphosphotransferasesystem;GO:0008982,protein-NPI-phosphohistidine-sugarphosphotransferaseactivity;GO:0005351,sugar:hydrogensymporteractivity;	COG1762GT|Phosphotransferase system mannitol/fructose-specific IIA domain (Ntr-type),Signal transduction mechanisms|Carbohydrate transport and metabolism;	K02806	0	ptsN	nitrogen regulatory IIA protein
971	Alphaproteobacteria	NC_003062	Agrobacterium tumefaciens str. C58 chromosome circula	15887683	15887680	PF01025,GrpE,GrpE;	IPR000740,Family,GrpEnucleotideexchangefactor;IPR009012,Domain,GrpEnucleotideexchangefactor,head;IPR013805,Domain,GrpEnucleotideexchangefactor,coiled-coil;	GO:0000774,adenyl-nucleotideexchangefactoractivity;GO:0051087,chaperonebinding;GO:0005739,mitochondrion;GO:0006457,proteinfolding;GO:0042803,proteinhomodimerizationactivity;GO:0030150,proteinimportintomitochondrialmatrix;GO:0006950,responsetostress;	COG0576O,Molecular chaperone GrpE (heat shock protein),Posttranslational modification, protein turnover, chaperones;	K03687	0	grpE	heat shock protein GrpE
972	Alphaproteobacteria	NC_003062	Agrobacterium tumefaciens str. C58 chromosome circula	15887683	15887684	PF00005,ABC_tran,ABCtransporter;	IPR003439,Domain,ABCtransporter-like;IPR003593,Domain,ATPase,AAA+type,core;IPR017871,Conserved_site,ABCtransporter,conservedsite;	GO:0005524,ATPbinding;GO:0016887,ATPaseactivity;	COG1137R,ABC-type (unclassified) transport system, ATPase component,General function prediction only;	K06861	0	-	ABC transporter, nucleotide binding/ATPase protein
973	Alphaproteobacteria	NC_003062	Agrobacterium tumefaciens str. C58 chromosome circula	15887683	15887687	PF01343,Peptidase_S49,PeptidasefamilyS49;	IPR002142,Domain,PeptidaseS49;IPR004635,Domain,PeptidaseS49,SppA;	GO:0008233,peptidaseactivity;GO:0006508,proteolysis;	COG0616OU|Periplasmic serine proteases (ClpP class),Intracellular trafficking, secretion, and vesicular transport|Posttranslational modification, protein turnover, chaperones;	K04773	0	sppA	proteinase IV
974	Alphaproteobacteria	NC_003062	Agrobacterium tumefaciens str. C58 chromosome circula	15887683	15887686	PF06835,DUF1239,ProteinofunknownfunctionDUF1239;	IPR010664,Family,ProteinofunknownfunctionDUF1239;	None	COG5375S,Uncharacterized protein conserved in bacteria,Function unknown;	K11719	0	-	hypothetical protein
975	Alphaproteobacteria	NC_003062	Agrobacterium tumefaciens str. C58 chromosome circula	15887683	15887688	PF00216,Bac_DNA_binding,BacterialDNA-bindingprotein;	IPR000119,Family,Histone-likebacterialDNA-bindingprotein;IPR005685,Family,Integrationhostfactor,betasubunit;IPR010992,Domain,IHF-likeDNA-binding;	GO:0003677,DNAbinding;GO:0006310,DNArecombination;GO:0005694,chromosome;GO:0006355,regulationoftranscription,DNA-dependent;GO:0006417,regulationoftranslation;GO:0006350,transcription;	COG0776L,Bacterial nucleoid DNA-binding protein,Replication, recombination and repair;	K05788	0	ihfB	integration host factor subunit beta
976	Alphaproteobacteria	NC_003062	Agrobacterium tumefaciens str. C58 chromosome circula	15887683	159184262	PF02482,Ribosomal_S30AE,Sigma54modulationprotein/S30EAribosomalprotein;	IPR003489,Domain,RibosomalproteinS30Ae/sigma54modulationprotein;	GO:0005488,binding;GO:0044238,primarymetabolicprocess;	COG1544J,Ribosome-associated protein Y (PSrp-1),Translation, ribosomal structure and biogenesis;	None	0	-	sigma-54 modulation protein
977	Alphaproteobacteria	NC_003062	Agrobacterium tumefaciens str. C58 chromosome circula	15887683	15887692	PF01252,Peptidase_A8,SignalpeptidaseSPaseII;	IPR001872,Family,PeptidaseA8,signalpeptidaseII;	GO:0004190,aspartic-typeendopeptidaseactivity;GO:0005886,plasmamembrane;GO:0006508,proteolysis;	COG0597MU|Lipoprotein signal peptidase,Intracellular trafficking, secretion, and vesicular transport|Cell wall/membrane/envelope biogenesis;	K03101	0	lspA	lipoprotein signal peptidase
978	Alphaproteobacteria	NC_003062	Agrobacterium tumefaciens str. C58 chromosome circula	15887683	15887690	PF10672,Methyltrans_SAM,S-adenosylmethionine-dependentmethyltransferase;	IPR019614,Region,S-adenosylmethionine-dependentmethyltransferase;	GO:0008168,methyltransferaseactivity;	COG1092R,Predicted SAM-dependent methyltransferases,General function prediction only;	K06969	0	-	SAM dependent methyltransferase
979	Alphaproteobacteria	NC_003062	Agrobacterium tumefaciens str. C58 chromosome circula	15887683	159184263	PF03968,OstA,OstA-likeprotein;	IPR005653,Family,OstA-likeprotein;	None	COG1934S,Uncharacterized protein conserved in bacteria,Function unknown;	K09774	0	-	hypothetical protein
980	Alphaproteobacteria	NC_003062	Agrobacterium tumefaciens str. C58 chromosome circula	15887683	15887679	PF01628,HrcA,HrcAproteinCterminaldomain;	IPR002571,Family,NegativeregulatorofclassIheatshockprotein;IPR011991,Domain,WingedhelixrepressorDNA-binding;	GO:0003677,DNAbinding;GO:0045892,negativeregulationoftranscription,DNA-dependent;GO:0006950,responsetostress;GO:0006350,transcription;GO:0016564,transcriptionrepressoractivity;	COG1420K,Transcriptional regulator of heat shock gene,Transcription;	K03705	0	hrcA	heat-inducible transcription repressor
981	Alphaproteobacteria	NC_011989	Agrobacterium vitis S4 chromosome	222147327	222147320	PF01725,Ham1p_like,Ham1family;				K01516
982	Alphaproteobacteria	NC_011989	Agrobacterium vitis S4 chromosome	222147327	222147321	PF00903,Glyoxalase,Glyoxalase/Bleomycinresistanceprotein/Dioxygenasesuperfamily;	IPR004360,Domain,Glyoxalase/bleomycinresistanceprotein/dioxygenase;	GO:0016829,lyaseactivity;	COG0346E,Lactoylglutathione lyase and related lyases,Amino acid transport and metabolism;	None	0	-	lactoylglutathione lyase
983	Alphaproteobacteria	NC_011989	Agrobacterium vitis S4 chromosome	222147327	222147322	PF01138,RNase_PH,"3exoribonucleasefamily,domain1";PF03725,RNase_PH_C,"3exoribonucleasefamily,domain2";	IPR001247,Domain,Exoribonuclease,phosphorolyticdomain1;IPR002381,Family,Ribonucleasephosphorolytic,bacterial-type;IPR015847,Domain,Exoribonuclease,phosphorolyticdomain2;IPR018336,Conserved_site,RibonucleasePH,conservedsite;	GO:0000175,"3-5-exoribonucleaseactivity";GO:0000049,tRNAbinding;GO:0009022,tRNAnucleotidyltransferaseactivity;GO:0008033,tRNAprocessing;GO:0004549,tRNA-specificribonucleaseactivity;	COG0689J,RNase PH,Translation, ribosomal structure and biogenesis;	K00989	0	rph	ribonuclease PH
984	Alphaproteobacteria	NC_011989	Agrobacterium vitis S4 chromosome	222147327	222147323	PF01628,HrcA,HrcAproteinCterminaldomain;	IPR002571,Family,NegativeregulatorofclassIheatshockprotein;IPR011991,Domain,WingedhelixrepressorDNA-binding;	GO:0003677,DNAbinding;GO:0045892,negativeregulationoftranscription,DNA-dependent;GO:0016564,transcriptionrepressoractivity;	COG1420K,Transcriptional regulator of heat shock gene,Transcription;	K03705	0	hrcA	heat-inducible transcription repressor
985	Alphaproteobacteria	NC_011989	Agrobacterium vitis S4 chromosome	222147327	222147324	PF01025,GrpE,GrpE;	IPR000740,Family,GrpEnucleotideexchangefactor;IPR009012,Domain,GrpEnucleotideexchangefactor,head;IPR013805,Domain,GrpEnucleotideexchangefactor,coiled-coil;	GO:0000774,adenyl-nucleotideexchangefactoractivity;GO:0051087,chaperonebinding;GO:0005739,mitochondrion;GO:0006457,proteinfolding;GO:0042803,proteinhomodimerizationactivity;GO:0030150,proteinimportintomitochondrialmatrix;GO:0006950,responsetostress;	COG0576O,Molecular chaperone GrpE (heat shock protein),Posttranslational modification, protein turnover, chaperones;	K03687	0	grpE	heat shock protein GrpE
986	Alphaproteobacteria	NC_011989	Agrobacterium vitis S4 chromosome	222147327	222147325	PF00359,PTS_EIIA_2,Phosphoenolpyruvate-dependentsugarphosphotransferasesystem,EIIA2;	IPR002178,Domain,Phosphotransferasesystem,phosphoenolpyruvate-dependentsugarEIIA2;IPR006320,Family,Phosphotransferasesystem,IIA-likenitrogen-regulatoryproteinPtsN;IPR016152,Domain,Phosphotransferase/aniontransporter;	GO:0009401,phosphoenolpyruvate-dependentsugarphosphotransferasesystem;GO:0008982,protein-NPI-phosphohistidine-sugarphosphotransferaseactivity;GO:0005351,sugar:hydrogensymporteractivity;	COG1762GT|Phosphotransferase system mannitol/fructose-specific IIA domain (Ntr-type),Signal transduction mechanisms|Carbohydrate transport and metabolism;	K02806	0	ptsN	PTS IIA-like nitrogen-regulatory protein PtsN
987	Alphaproteobacteria	NC_011989	Agrobacterium vitis S4 chromosome	222147327	222147326	PF02482,Ribosomal_S30AE,Sigma54modulationprotein/S30EAribosomalprotein;	IPR003489,Domain,RibosomalproteinS30Ae/sigma54modulationprotein;	GO:0005488,binding;GO:0044238,primarymetabolicprocess;	COG1544J,Ribosome-associated protein Y (PSrp-1),Translation, ribosomal structure and biogenesis;	None	0	-	sigma-54 modulation protein
988	Alphaproteobacteria	NC_011989	Agrobacterium vitis S4 chromosome	222147327	222147318	PF08241,Methyltransf_11,Methyltransferasedomain;	IPR013216,Domain,Methyltransferasetype11;	GO:0008152,metabolicprocess;GO:0008168,methyltransferaseactivity;	COG2226H,Methylase involved in ubiquinone/menaquinone biosynthesis,Coenzyme transport and metabolism;	None	0	-	methyltransferase protein
989	Alphaproteobacteria	NC_011989	Agrobacterium vitis S4 chromosome	222147327	222147328	PF00005,ABC_tran,ABCtransporter;	IPR003439,Domain,ABCtransporter-like;IPR003593,Domain,ATPase,AAA+type,core;IPR017871,Conserved_site,ABCtransporter,conservedsite;	GO:0005524,ATPbinding;GO:0016887,ATPaseactivity;	COG1137R,ABC-type (unclassified) transport system, ATPase component,General function prediction only;	K06861	0	-	ABC transporter nucleotide binding/ATPase protein
990	Alphaproteobacteria	NC_011989	Agrobacterium vitis S4 chromosome	222147327	222147329	PF03968,OstA,OstA-likeprotein;	IPR005653,Family,OstA-likeprotein;	None	COG1934S,Uncharacterized protein conserved in bacteria,Function unknown;	K09774	0	yhbN	cell envelope biogenesis protein YhbN
991	Alphaproteobacteria	NC_011989	Agrobacterium vitis S4 chromosome	222147327	222147335	PF01252,Peptidase_A8,SignalpeptidaseSPaseII;	IPR001872,Family,PeptidaseA8,signalpeptidaseII;	GO:0004190,aspartic-typeendopeptidaseactivity;GO:0016021,integraltomembrane;GO:0005886,plasmamembrane;GO:0006508,proteolysis;	COG0597MU|Lipoprotein signal peptidase,Intracellular trafficking, secretion, and vesicular transport|Cell wall/membrane/envelope biogenesis;	K03101	0	lspA	lipoprotein signal peptidase
992	Alphaproteobacteria	NC_011989	Agrobacterium vitis S4 chromosome	222147327	222147334	PF00588,SpoU_methylase,SpoUrRNAMethylasefamily;PF08032,SpoU_sub_bind,"RNA2-Oribosemethyltransferasesubstratebinding";	IPR001537,Domain,tRNA/rRNAmethyltransferase,SpoU;IPR013123,Domain,RNA2-Oribosemethyltransferase,substratebinding;	GO:0003723,RNAbinding;GO:0008173,RNAmethyltransferaseactivity;GO:0006396,RNAprocessing;	COG0566J,rRNA methylases,Translation, ribosomal structure and biogenesis;	K03437	0	trmH	rRNA methylase
993	Alphaproteobacteria	NC_011989	Agrobacterium vitis S4 chromosome	222147327	222147333	PF10672,Methyltrans_SAM,S-adenosylmethionine-dependentmethyltransferase;	IPR019614,Region,S-adenosylmethionine-dependentmethyltransferase;	GO:0008168,methyltransferaseactivity;	COG1092R,Predicted SAM-dependent methyltransferases,General function prediction only;	K06969	0	-	SAM dependent methyltransferase
994	Alphaproteobacteria	NC_011989	Agrobacterium vitis S4 chromosome	222147327	222147332	PF06305,DUF1049,ProteinofunknownfunctionDUF1049;	IPR010445,Family,ProteinofunknownfunctionDUF1049;	None	-	None	0	-	hypothetical protein
995	Alphaproteobacteria	NC_011989	Agrobacterium vitis S4 chromosome	222147327	222147317	PF00892,EamA,EamA-liketransporterfamily;	IPR000620,Domain,ProteinofunknownfunctionDUF6,transmembrane;	GO:0016020,membrane;	-	None	0	-	ABC transporter membrane spanning protein
996	Alphaproteobacteria	NC_011989	Agrobacterium vitis S4 chromosome	222147327	222147330	PF06835,DUF1239,ProteinofunknownfunctionDUF1239;	IPR010664,Family,ProteinofunknownfunctionDUF1239;	None	COG5375S,Uncharacterized protein conserved in bacteria,Function unknown;	K11719	0	-	hypothetical protein
997	Alphaproteobacteria	NC_011989	Agrobacterium vitis S4 chromosome	222147327	222147337		IPR016181,Domain,Acyl-CoAN-acyltransferase;	None	COG3176R,Putative hemolysin,General function prediction only;	None	0	-	hypothetical protein
998	Alphaproteobacteria	NC_011989	Agrobacterium vitis S4 chromosome	222147327	222147319	PF04055,Radical_SAM,RadicalSAMsuperfamily;PF06969,HemN_C,HemNC-terminalregion;				K02495
999	Alphaproteobacteria	NC_011989	Agrobacterium vitis S4 chromosome	222147327	222147331	PF00216,Bac_DNA_binding,BacterialDNA-bindingprotein;	IPR000119,Family,Histone-likebacterialDNA-bindingprotein;IPR005685,Family,Integrationhostfactor,betasubunit;IPR010992,Domain,IHF-likeDNA-binding;	GO:0003677,DNAbinding;GO:0006310,DNArecombination;GO:0005694,chromosome;GO:0006355,regulationoftranscription,DNA-dependent;GO:0006417,regulationoftranslation;GO:0006350,transcription;	COG0776L,Bacterial nucleoid DNA-binding protein,Replication, recombination and repair;	K05788	0	ihfB	integration host factor subunit beta
1000	Alphaproteobacteria	NC_011989	Agrobacterium vitis S4 chromosome	222147327	222147336	PF00072,Response_reg,Responseregulatorreceiverdomain;PF00512,HisKA,HisKinaseAphosphoacceptordomain;PF02518,HATPase_c,Histidinekinase-,DNAgyraseB-,andHSP90-likeATPase;	IPR001789,Domain,Signaltransductionresponseregulator,receiverregion;IPR003594,Domain,ATP-bindingregion,ATPase-like;IPR003661,Domain,Signaltransductionhistidinekinase,subgroup1,dimerisationandphosphoacceptorregion;IPR004358,Domain,Signaltransductionhistidinekinase-relatedprotein,C-terminal;IPR005467,Domain,Signaltransductionhistidinekinase,core;IPR009082,Domain,Signaltransductionhistidinekinase,ho…	GO:0005524,ATPbinding;GO:0016020,membrane;GO:0018106,peptidyl-histidinephosphorylation;GO:0006355,regulationoftranscription,DNA-dependent;GO:0007165,signaltransduction;GO:0000156,two-componentresponseregulatoractivity;GO:0000155,two-componentsensoractivity;GO:0000160,two-componentsignaltransductionsystemphosphorelay;	COG0642T,Signal transduction histidine kinase,Signal transduction mechanisms;	None	0	barA	two component sensor kinase/response regulator hybrid
1001	Alphaproteobacteria	NC_009937	Azorhizobium caulinodans ORS 57	158425549	158425548			None	-	None	0	-	hypothetical protein
1002	Alphaproteobacteria	NC_009937	Azorhizobium caulinodans ORS 57	158425549	158425558	PF02492,cobW,CobW/HypB/UreG,nucleotide-bindingdomain;PF07683,CobW_C,CobalaminsynthesisproteincobWC-terminaldomain;	IPR003495,Domain,CobalaminvitaminB12biosynthesisCobW-like;IPR011629,Domain,CobalaminvitaminB12biosynthesisCobW-like,C-terminal;IPR012824,Family,CobalaminvitaminB12biosynthesisCobW;	GO:0009236,cobalaminbiosyntheticprocess;	COG0523R,Putative GTPases (G3E family),General function prediction only;	K02234	0	cobW	cobalamin synthesis protein
1003	Alphaproteobacteria	NC_009937	Azorhizobium caulinodans ORS 57	158425549	158425559	PF02514,CobN-Mg_chel,CobN/MagnesiumChelatase;				K02230
1004	Alphaproteobacteria	NC_009937	Azorhizobium caulinodans ORS 57	158425549	158425551	PF03968,OstA,OstA-likeprotein;	IPR005653,Family,OstA-likeprotein;	None	COG1934S,Uncharacterized protein conserved in bacteria,Function unknown;	K09774	0	-	hypothetical protein
1005	Alphaproteobacteria	NC_009937	Azorhizobium caulinodans ORS 57	158425549	158425557	PF07845,DUF1636,ProteinofunknownfunctionDUF1636;	IPR012336,Domain,Thioredoxin-likefold;IPR012863,Family,ProteinofunknownfunctionDUF1636;	None	COG5469S,Predicted metal-binding protein,Function unknown;	None	0	-	putative metal-binding protein
1006	Alphaproteobacteria	NC_009937	Azorhizobium caulinodans ORS 57	158425549	158425543	PF01209,Ubie_methyltran,ubiE/COQ5methyltransferasefamily;				K03183
1007	Alphaproteobacteria	NC_009937	Azorhizobium caulinodans ORS 57	158425549	158425542	PF03109,ABC1,ABC1family;				K03688
1008	Alphaproteobacteria	NC_009937	Azorhizobium caulinodans ORS 57	158425549	158425541			None	-	None	0	-	hypothetical protein
1009	Alphaproteobacteria	NC_009937	Azorhizobium caulinodans ORS 57	158425549	158425540	PF04014,SpoVT_AbrB,SpoVT/AbrBlikedomain;	IPR006339,Domain,TranscriptionalregulatorAbrB;IPR007159,Domain,SpoVT/AbrB-like,predictedtranscriptionregulator;	None	COG2002K,Regulators of stationary/sporulation gene expression,Transcription;	None	0	abrB	putative transcriptional regulator
1010	Alphaproteobacteria	NC_009937	Azorhizobium caulinodans ORS 57	158425549	158425547	PF00072,Response_reg,Responseregulatorreceiverdomain;PF00512,HisKA,HisKinaseAphosphoacceptordomain;PF02518,HATPase_c,Histidinekinase-,DNAgyraseB-,andHSP90-likeATPase;PF08448,PAS_4,PASfold;	IPR000014,Domain,PAS;IPR001734,Family,Sodium/solutesymporter;IPR001789,Domain,Signaltransductionresponseregulator,receiverregion;IPR003594,Domain,ATP-bindingregion,ATPase-like;IPR003661,Domain,Signaltransductionhistidinekinase,subgroup1,dimerisationandphosphoacceptorregion;IPR004358,Domain,Signaltransductionhistidinekinase-relatedprotein,C-terminal;IPR005467,Domain,Signaltransductionhistidinekina…	GO:0005524,ATPbinding;GO:0016020,membrane;GO:0018106,peptidyl-histidinephosphorylation;GO:0006355,regulationoftranscription,DNA-dependent;GO:0007165,signaltransduction;GO:0055085,transmembranetransport;GO:0005215,transporteractivity;GO:0000156,two-componentresponseregulatoractivity;GO:0000155,two-componentsensoractivity;GO:0000160,two-componentsignaltransductionsystemphosphorelay;	COG0591ER|Na+/proline symporter,General function prediction only|Amino acid transport and metabolism;	None	0	-	response regulator receiver
1011	Alphaproteobacteria	NC_009937	Azorhizobium caulinodans ORS 57	158425549	158425546			None	-	None	0	-	hypothetical protein
1012	Alphaproteobacteria	NC_009937	Azorhizobium caulinodans ORS 57	158425549	158425545	PF02517,Abi,CAAXaminoterminalproteasefamily;	IPR003675,Family,Abortiveinfectionprotein;	GO:0016020,membrane;	-	None	0	-	hypothetical protein
1013	Alphaproteobacteria	NC_009937	Azorhizobium caulinodans ORS 57	158425549	158425544	PF02517,Abi,CAAXaminoterminalproteasefamily;	IPR003675,Family,Abortiveinfectionprotein;	GO:0016020,membrane;	-	None	0	-	hypothetical protein
1014	Alphaproteobacteria	NC_009937	Azorhizobium caulinodans ORS 57	158425549	158425554	PF09538,FYDLN_acid,ProteinofunknownfunctionFYDLN_acid;	IPR012644,Family,ConservedhypotheticalproteinFYDLNacid;	None	COG4530;	None	0	-	hypothetical protein
1015	Alphaproteobacteria	NC_009937	Azorhizobium caulinodans ORS 57	158425549	158425539	PF00962,A_deaminase,Adenosine/AMPdeaminase;				K01488
1016	Alphaproteobacteria	NC_009937	Azorhizobium caulinodans ORS 57	158425549	158425552	PF06835,DUF1239,ProteinofunknownfunctionDUF1239;	IPR010664,Family,ProteinofunknownfunctionDUF1239;	None	COG5375S,Uncharacterized protein conserved in bacteria,Function unknown;	K11719	0	-	hypothetical protein
1017	Alphaproteobacteria	NC_009937	Azorhizobium caulinodans ORS 57	158425549	158425555	PF00275,EPSP_synthase,EPSPsynthase3-phosphoshikimate1-carboxyvinyltransferase;				K00800
1018	Alphaproteobacteria	NC_009937	Azorhizobium caulinodans ORS 57	158425549	158425550	PF00005,ABC_tran,ABCtransporter;	IPR003439,Domain,ABCtransporter-like;IPR003593,Domain,ATPase,AAA+type,core;IPR017871,Conserved_site,ABCtransporter,conservedsite;	GO:0005524,ATPbinding;GO:0016887,ATPaseactivity;GO:0006810,transport;	COG1137R,ABC-type (unclassified) transport system, ATPase component,General function prediction only;	K06861	0	-	putative ABC transporter ATP-binding protein in ntrA/rpoN 5'region
1019	Alphaproteobacteria	NC_009937	Azorhizobium caulinodans ORS 57	158425549	158425553	PF01612,3_5_exonuc,"3-5exonuclease";	IPR002562,Domain,"3-5exonuclease";IPR012337,Domain,Polynucleotidyltransferase,ribonucleaseHfold;	GO:0008408,"3-5exonucleaseactivity";GO:0005622,intracellular;GO:0003676,nucleicacidbinding;GO:0006139,nucleobase,nucleoside,nucleotideandnucleicacidmetabolicprocess;	COG0349J,Ribonuclease D,Translation, ribosomal structure and biogenesis;	K03684	0	-	3'-5' exonuclease
1020	Alphaproteobacteria	NC_009937	Azorhizobium caulinodans ORS 57	158425549	158425556	PF02224,Cytidylate_kin,Cytidylatekinase;				K00945
1021	Alphaproteobacteria	NC_010581	Beijerinckia indica subsp. indica ATCC 903	182677562	182677572	PF00126,HTH_1,Bacterialregulatoryhelix-turn-helixprotein,lysRfamily;PF03466,LysR_substrate,LysRsubstratebindingdomain;	IPR000847,Domain,Bacterialregulatoryprotein,LysR;IPR005119,Domain,LysR,substrate-binding;IPR011991,Domain,WingedhelixrepressorDNA-binding;	GO:0006355,regulationoftranscription,DNA-dependent;GO:0006350,transcription;GO:0003700,transcriptionfactoractivity;	COG0583K,Transcriptional regulator,Transcription;	None	0	-	LysR family transcriptional regulator
1022	Alphaproteobacteria	NC_010581	Beijerinckia indica subsp. indica ATCC 903	182677562	182677570	PF00324,AA_permease,Aminoacidpermease;	IPR002293,Family,Aminoacid/polyaminetransporterI;IPR004841,Domain,Aminoacidpermease-associatedregion;	GO:0015171,aminoacidtransmembranetransporteractivity;GO:0006865,aminoacidtransport;GO:0016021,integraltomembrane;GO:0055085,transmembranetransport;	COG0531E,Amino acid transporters,Amino acid transport and metabolism;	None	0	-	amino acid permease-associated region
1023	Alphaproteobacteria	NC_010581	Beijerinckia indica subsp. indica ATCC 903	182677562	182677561	PF00070,Pyr_redox,Pyridinenucleotide-disulphideoxidoreductase;PF00355,Rieske,Rieske[2Fe-2S]domain;PF07992,Pyr_redox_2,Pyridinenucleotide-disulphideoxidoreductase;	IPR001327,Domain,Pyridinenucleotide-disulphideoxidoreductase,NAD-bindingregion;IPR004099,Domain,Pyridinenucleotide-disulphideoxidoreductase,dimerisation;IPR013027,Domain,FAD-dependentpyridinenucleotide-disulphideoxidoreductase;IPR016156,Domain,FAD/NAD-linkedreductase,dimerisation;IPR017941,Domain,Rieske[2Fe-2S]iron-sulphurdomain;	GO:0051537,2iron,2sulfurclusterbinding;GO:0050660,FADbinding;GO:0045454,cellredoxhomeostasis;GO:0005737,cytoplasm;GO:0046872,metalionbinding;GO:0055114,oxidationreduction;GO:0016491,oxidoreductaseactivity;	COG1251C,NAD(P)H-nitrite reductase,Energy production and conversion;	None	0	-	FAD-dependent pyridine nucleotide-disulphide oxidoreductase
1024	Alphaproteobacteria	NC_010581	Beijerinckia indica subsp. indica ATCC 903	182677562	182677559	PF03600,CitMHS,Citratetransporter;	IPR004680,Domain,Divalentionsymporter;	GO:0015137,citratetransmembranetransporteractivity;GO:0015746,citratetransport;GO:0016021,integraltomembrane;GO:0055085,transmembranetransport;	COG2610GE|H+/gluconate symporter and related permeases,Amino acid transport and metabolism|Carbohydrate transport and metabolism;	None	0	-	citrate transporter
1025	Alphaproteobacteria	NC_010581	Beijerinckia indica subsp. indica ATCC 903	182677562	182677554	PF02589,DUF162,UncharacterisedACR,YkgGfamilyCOG1556;	IPR003741,Family,ProteinofunknownfunctionDUF162;IPR009051,Domain,Alpha-helicalferredoxin;IPR012285,Domain,Fumaratereductase,C-terminal;	GO:0051536,iron-sulfurclusterbinding;GO:0055114,oxidationreduction;GO:0016491,oxidoreductaseactivity;	COG1139C,Uncharacterized conserved protein containing a ferredoxin-like domain,Energy production and conversion;	None	0	-	hypothetical protein
1026	Alphaproteobacteria	NC_010581	Beijerinckia indica subsp. indica ATCC 903	182677562	182677555	PF02754,CCG,Cysteine-richdomain;	IPR004017,Domain,Cysteine-richregion,CCG;	None	COG0247C,Fe-S oxidoreductase,Energy production and conversion;	None	0	-	hypothetical protein
1027	Alphaproteobacteria	NC_010581	Beijerinckia indica subsp. indica ATCC 903	182677562	182677556	PF02652,Lactate_perm,L-lactatepermease;	IPR003804,Family,L-lactatepermease;	GO:0015129,lactatetransmembranetransporteractivity;GO:0015727,lactatetransport;	COG1620C,L-lactate permease,Energy production and conversion;	K03303	0	-	L-lactate transport
1028	Alphaproteobacteria	NC_010581	Beijerinckia indica subsp. indica ATCC 903	182677562	182677557	PF00043,GST_C,GlutathioneS-transferase,C-terminaldomain;PF02798,GST_N,GlutathioneS-transferase,N-terminaldomain;				K01800
1029	Alphaproteobacteria	NC_010581	Beijerinckia indica subsp. indica ATCC 903	182677562	182677569	PF07021,MetW,MethioninebiosynthesisproteinMetW;	IPR010743,Family,MethioninebiosynthesisMetW;	None	COG2226H,Methylase involved in ubiquinone/menaquinone biosynthesis,Coenzyme transport and metabolism;	None	0	-	methionine biosynthesis protein MetW
1030	Alphaproteobacteria	NC_010581	Beijerinckia indica subsp. indica ATCC 903	182677562	182677568	PF00561,Abhydrolase_1,alpha/betahydrolasefold;				K00641
1031	Alphaproteobacteria	NC_010581	Beijerinckia indica subsp. indica ATCC 903	182677562	182677552	PF06325,PrmA,RibosomalproteinL11methyltransferasePrmA;	IPR010456,Family,RibosomalL11methyltransferase;	GO:0005737,cytoplasm;GO:0006479,proteinaminoacidmethylation;GO:0008276,proteinmethyltransferaseactivity;	COG3897R,Predicted methyltransferase,General function prediction only;	None	0	-	hypothetical protein
1032	Alphaproteobacteria	NC_010581	Beijerinckia indica subsp. indica ATCC 903	182677562	182677553	PF02589,DUF162,UncharacterisedACR,YkgGfamilyCOG1556;	IPR003741,Family,ProteinofunknownfunctionDUF162;	None	COG1556S,Uncharacterized conserved protein,Function unknown;	K00782	0	-	hypothetical protein
1033	Alphaproteobacteria	NC_010581	Beijerinckia indica subsp. indica ATCC 903	182677562	182677565	PF03968,OstA,OstA-likeprotein;	IPR005653,Family,OstA-likeprotein;	None	COG1934S,Uncharacterized protein conserved in bacteria,Function unknown;	K09774	0	-	OstA family protein
1034	Alphaproteobacteria	NC_010581	Beijerinckia indica subsp. indica ATCC 903	182677562	182677564			None	-	None	0	-	hypothetical protein
1035	Alphaproteobacteria	NC_010581	Beijerinckia indica subsp. indica ATCC 903	182677562	182677567	PF01612,3_5_exonuc,"3-5exonuclease";	IPR002562,Domain,"3-5exonuclease";IPR012337,Domain,Polynucleotidyltransferase,ribonucleaseHfold;	GO:0008408,"3-5exonucleaseactivity";GO:0005622,intracellular;GO:0003676,nucleicacidbinding;GO:0006139,nucleobase,nucleoside,nucleotideandnucleicacidmetabolicprocess;	COG0349J,Ribonuclease D,Translation, ribosomal structure and biogenesis;	K03684	0	-	3'-5' exonuclease
1036	Alphaproteobacteria	NC_010581	Beijerinckia indica subsp. indica ATCC 903	182677562	182677566	PF06835,DUF1239,ProteinofunknownfunctionDUF1239;	IPR010664,Family,ProteinofunknownfunctionDUF1239;	None	COG5375S,Uncharacterized protein conserved in bacteria,Function unknown;	K11719	0	-	hypothetical protein
1037	Alphaproteobacteria	NC_010581	Beijerinckia indica subsp. indica ATCC 903	182677562	182677558	PF01980,UPF0066,UncharacterisedproteinfamilyUPF0066;	IPR001378,Domain,UncharacterisedproteinfamilyUPF0066;	None	COG1720S,Uncharacterized conserved protein,Function unknown;	None	0	-	hypothetical protein
1038	Alphaproteobacteria	NC_010581	Beijerinckia indica subsp. indica ATCC 903	182677562	182677560	PF01078,Mg_chelatase,Magnesiumchelatase,subunitChlI;	IPR000523,Domain,Magnesiumchelatase,ChlIsubunit;IPR003593,Domain,ATPase,AAA+type,core;IPR004482,Family,Mgchelatase-relatedprotein;	GO:0005524,ATPbinding;GO:0015995,chlorophyllbiosyntheticprocess;GO:0016851,magnesiumchelataseactivity;GO:0017111,nucleoside-triphosphataseactivity;GO:0015979,photosynthesis;	COG0606O,Predicted ATPase with chaperone activity,Posttranslational modification, protein turnover, chaperones;	K07391	0	-	Mg chelatase, subunit ChlI
1039	Alphaproteobacteria	NC_010581	Beijerinckia indica subsp. indica ATCC 903	182677562	182677563	PF00005,ABC_tran,ABCtransporter;	IPR003439,Domain,ABCtransporter-like;IPR003593,Domain,ATPase,AAA+type,core;	GO:0005524,ATPbinding;GO:0016887,ATPaseactivity;	COG1137R,ABC-type (unclassified) transport system, ATPase component,General function prediction only;	K06861	0	-	ABC transporter related
1040	Alphaproteobacteria	NC_010581	Beijerinckia indica subsp. indica ATCC 903	182677562	182677571	PF00005,ABC_tran,ABCtransporter;	IPR003439,Domain,ABCtransporter-like;IPR003593,Domain,ATPase,AAA+type,core;IPR017871,Conserved_site,ABCtransporter,conservedsite;	GO:0005524,ATPbinding;GO:0016887,ATPaseactivity;	COG0488R,ATPase components of ABC transporters with duplicated ATPase domains,General function prediction only;	None	0	-	ABC transporter related
1041	Alphaproteobacteria	NC_004463	Bradyrhizobium japonicum USDA 11	27375834	27375839	PF06620,DUF1150,ProteinofunknownfunctionDUF1150;	IPR009531,Family,ProteinofunknownfunctionDUF1150;	None	COG5568;	None	0	-	hypothetical protein
1042	Alphaproteobacteria	NC_004463	Bradyrhizobium japonicum USDA 11	27375834	27375838	PF00515,TPR_1,Tetratricopeptiderepeat;	IPR001440,Repeat,TetratricopeptideTPR-1;IPR011990,Domain,Tetratricopeptide-likehelical;IPR013026,Domain,Tetratricopeptideregion;IPR019734,Repeat,Tetratricopeptiderepeat;	GO:0005488,binding;	COG3063NU|Tfp pilus assembly protein PilF,Intracellular trafficking, secretion, and vesicular transport|Cell motility;	None	0	-	hypothetical protein
1043	Alphaproteobacteria	NC_004463	Bradyrhizobium japonicum USDA 11	27375834	27375844	PF01547,SBP_bac_1,Bacterialextracellularsolute-bindingprotein;	IPR006059,Family,Bacterialextracellularsolute-binding,family1;	GO:0006810,transport;GO:0005215,transporteractivity;	COG1653G,ABC-type sugar transport system, periplasmic component,Carbohydrate transport and metabolism;	K05813	0	-	ABC transporter glycerol-3-phosphate-binding protein
1044	Alphaproteobacteria	NC_004463	Bradyrhizobium japonicum USDA 11	27375834	27375831	PF06835,DUF1239,ProteinofunknownfunctionDUF1239;	IPR010664,Family,ProteinofunknownfunctionDUF1239;	None	COG5375S,Uncharacterized protein conserved in bacteria,Function unknown;	K11719	0	-	hypothetical protein
1045	Alphaproteobacteria	NC_004463	Bradyrhizobium japonicum USDA 11	27375834	27375830	PF01612,3_5_exonuc,"3-5exonuclease";	IPR002562,Domain,"3-5exonuclease";IPR012337,Domain,Polynucleotidyltransferase,ribonucleaseHfold;	GO:0008408,"3-5exonucleaseactivity";GO:0005622,intracellular;GO:0003676,nucleicacidbinding;GO:0006139,nucleobase,nucleoside,nucleotideandnucleicacidmetabolicprocess;	COG0349J,Ribonuclease D,Translation, ribosomal structure and biogenesis;	K03684	0	-	hypothetical protein
1046	Alphaproteobacteria	NC_004463	Bradyrhizobium japonicum USDA 11	27375834	27375833	PF00005,ABC_tran,ABCtransporter;	IPR003439,Domain,ABCtransporter-like;IPR003593,Domain,ATPase,AAA+type,core;IPR017871,Conserved_site,ABCtransporter,conservedsite;	GO:0005524,ATPbinding;GO:0016887,ATPaseactivity;	COG1137R,ABC-type (unclassified) transport system, ATPase component,General function prediction only;	K06861	0	-	ATP-binding protein
1047	Alphaproteobacteria	NC_004463	Bradyrhizobium japonicum USDA 11	27375834	27375832	PF03968,OstA,OstA-likeprotein;	IPR005653,Family,OstA-likeprotein;	None	COG1934S,Uncharacterized protein conserved in bacteria,Function unknown;	K09774	0	-	hypothetical protein
1048	Alphaproteobacteria	NC_004463	Bradyrhizobium japonicum USDA 11	27375834	27375835	PF02482,Ribosomal_S30AE,Sigma54modulationprotein/S30EAribosomalprotein;	IPR003489,Domain,RibosomalproteinS30Ae/sigma54modulationprotein;	GO:0005488,binding;GO:0044238,primarymetabolicprocess;	COG1544J,Ribosome-associated protein Y (PSrp-1),Translation, ribosomal structure and biogenesis;	None	0	-	sigma-54 modulation protein
1049	Alphaproteobacteria	NC_004463	Bradyrhizobium japonicum USDA 11	27375834	27375841	PF00005,ABC_tran,ABCtransporter;	IPR003439,Domain,ABCtransporter-like;IPR003593,Domain,ATPase,AAA+type,core;IPR008995,Domain,Molybdate/tungstatebinding;IPR017871,Conserved_site,ABCtransporter,conservedsite;IPR017922,Family,Glycerol-3-phosphateimportATP-bindingprotein;	GO:0005524,ATPbinding;GO:0043190,ATP-bindingcassetteABCtransportercomplex;GO:0015794,glycerol-3-phosphatetransport;GO:0015430,glycerol-3-phosphate-transportingATPaseactivity;GO:0005886,plasmamembrane;	COG3839G,ABC-type sugar transport systems, ATPase components,Carbohydrate transport and metabolism;	K05816	0	ugpC	glycerol-3-phosphate transporter ATP-binding subunit
1050	Alphaproteobacteria	NC_004463	Bradyrhizobium japonicum USDA 11	27375834	27375837	PF00583,Acetyltransf_1,AcetyltransferaseGNATfamily;	IPR000182,Domain,GCN5-relatedN-acetyltransferase;IPR016181,Domain,Acyl-CoAN-acyltransferase;IPR016890,Family,UncharacterisedconservedproteinUCP028520;	GO:0008080,N-acetyltransferaseactivity;GO:0008152,metabolicprocess;	COG3818R,Predicted acetyltransferase, GNAT superfamily,General function prediction only;	K06977	0	-	GNAT family acetyltransferase
1051	Alphaproteobacteria	NC_004463	Bradyrhizobium japonicum USDA 11	27375834	27375836	PF00359,PTS_EIIA_2,Phosphoenolpyruvate-dependentsugarphosphotransferasesystem,EIIA2;	IPR002178,Domain,Phosphotransferasesystem,phosphoenolpyruvate-dependentsugarEIIA2;IPR006320,Family,Phosphotransferasesystem,IIA-likenitrogen-regulatoryproteinPtsN;IPR016152,Domain,Phosphotransferase/aniontransporter;	GO:0005737,cytoplasm;GO:0016301,kinaseactivity;GO:0009401,phosphoenolpyruvate-dependentsugarphosphotransferasesystem;GO:0008982,protein-NPI-phosphohistidine-sugarphosphotransferaseactivity;GO:0005351,sugar:hydrogensymporteractivity;	COG1762GT|Phosphotransferase system mannitol/fructose-specific IIA domain (Ntr-type),Signal transduction mechanisms|Carbohydrate transport and metabolism;	K02806	0	ptsN	nitrogen regulatory IIA protein
1052	Alphaproteobacteria	NC_004463	Bradyrhizobium japonicum USDA 11	27375834	27375826	PF00043,GST_C,GlutathioneS-transferase,C-terminaldomain;	IPR004045,Domain,GlutathioneS-transferase,N-terminal;IPR004046,Domain,GlutathioneS-transferase,C-terminal;IPR010987,Domain,GlutathioneS-transferase,C-terminal-like;IPR012335,Domain,Thioredoxinfold;IPR012336,Domain,Thioredoxin-likefold;IPR017933,Domain,GlutathioneS-transferase/chloridechannel,C-terminal;	GO:0016740,transferaseactivity;	COG0625O,Glutathione S-transferase,Posttranslational modification, protein turnover, chaperones;	K00799	0	-	glutathione S-transferase
1053	Alphaproteobacteria	NC_004463	Bradyrhizobium japonicum USDA 11	27375834	27375827	PF02673,BacA,BacitracinresistanceproteinBacA;	IPR003824,Family,BacitracinresistanceproteinBacA;	GO:0007047,cellularcellwallorganization;GO:0016311,dephosphorylation;GO:0016021,integraltomembrane;GO:0009252,peptidoglycanbiosyntheticprocess;GO:0005886,plasmamembrane;GO:0008360,regulationofcellshape;GO:0046677,responsetoantibiotic;GO:0050380,undecaprenyl-diphosphataseactivity;	COG1968V,Uncharacterized bacitracin resistance protein,Defense mechanisms;	K06153	3.6.1.27	uppP	undecaprenyl pyrophosphate phosphatase
1054	Alphaproteobacteria	NC_004463	Bradyrhizobium japonicum USDA 11	27375834	27375824	PF12492,DUF3705,ProteinofunknownfunctionDUF3705;		None	-	None	0	-	hypothetical protein
1055	Alphaproteobacteria	NC_004463	Bradyrhizobium japonicum USDA 11	27375834	27375825	PF08331,DUF1730,DomainofunknownfunctionDUF1730;	IPR009051,Domain,Alpha-helicalferredoxin;IPR013542,Domain,RegionofunknownfunctionDUF1730;IPR016024,Domain,Armadillo-typefold;IPR017896,Domain,4Fe-4Sferredoxin,iron-sulpurbindingdomain;IPR017900,Conserved_site,4Fe-4Sferredoxin,iron-sulphurbinding,conservedsite;	GO:0009055,electroncarrieractivity;GO:0051536,iron-sulfurclusterbinding;GO:0055114,oxidationreduction;GO:0016491,oxidoreductaseactivity;	COG1600C,Uncharacterized Fe-S protein,Energy production and conversion;	None	0	-	iron-sulfur cluster binding protein
1056	Alphaproteobacteria	NC_004463	Bradyrhizobium japonicum USDA 11	27375834	27375842	PF00528,BPD_transp_1,Binding-protein-dependenttransportsysteminnermembranecomponent;	IPR000515,Family,Binding-protein-dependenttransportsystemsinnermembranecomponent;	GO:0016021,integraltomembrane;GO:0005886,plasmamembrane;GO:0006810,transport;GO:0005215,transporteractivity;	COG0395G,ABC-type sugar transport system, permease component,Carbohydrate transport and metabolism;	K05815	0	-	glycerol-3-phosphate ABC transporter membrane spanning protein
1057	Alphaproteobacteria	NC_004463	Bradyrhizobium japonicum USDA 11	27375834	27375840	PF00011,HSP20,Hsp20/alphacrystallinfamily;	IPR002068,Domain,HeatshockproteinHsp20;IPR008978,Domain,HSP20-likechaperone;	GO:0006950,responsetostress;	COG0071O,Molecular chaperone (small heat shock protein),Posttranslational modification, protein turnover, chaperones;	None	0	hspH	small heat shock protein
1058	Alphaproteobacteria	NC_004463	Bradyrhizobium japonicum USDA 11	27375834	27375843	PF00528,BPD_transp_1,Binding-protein-dependenttransportsysteminnermembranecomponent;	IPR000515,Family,Binding-protein-dependenttransportsystemsinnermembranecomponent;	GO:0016021,integraltomembrane;GO:0005886,plasmamembrane;GO:0006810,transport;GO:0005215,transporteractivity;	COG1175G,ABC-type sugar transport systems, permease components,Carbohydrate transport and metabolism;	K05814	0	-	glycerol-3-phosphate ABC transporter permease protein
1059	Alphaproteobacteria	NC_004463	Bradyrhizobium japonicum USDA 11	27375834	27375828	PF04321,RmlD_sub_bind,RmlDsubstratebindingdomain;	IPR005913,Family,dTDP-4-dehydrorhamnosereductase;IPR016040,Domain,NADP-bindingdomain;	GO:0005488,binding;GO:0008831,dTDP-4-dehydrorhamnosereductaseactivity;GO:0045226,extracellularpolysaccharidebiosyntheticprocess;	COG0702MG|Predicted nucleoside-diphosphate-sugar epimerases,Carbohydrate transport and metabolism|Cell wall/membrane/envelope biogenesis;	K00329 K00356	0	-	oxidoreductase
1060	Alphaproteobacteria	NC_004463	Bradyrhizobium japonicum USDA 11	27375834	27375829	PF07690,MFS_1,MajorFacilitatorSuperfamily;	IPR011701,Family,MajorfacilitatorsuperfamilyMFS-1;IPR016196,Domain,Majorfacilitatorsuperfamily,generalsubstratetransporter;	GO:0055085,transmembranetransport;	COG2814G,Arabinose efflux permease,Carbohydrate transport and metabolism;	None	0	-	putative transporter
1061	Alphaproteobacteria	NC_004463	Bradyrhizobium japonicum USDA 11	27376994	27376993			None	-	None	0	-	hypothetical protein
1062	Alphaproteobacteria	NC_004463	Bradyrhizobium japonicum USDA 11	27376994	27376992			None	-	None	0	-	hypothetical protein
1063	Alphaproteobacteria	NC_004463	Bradyrhizobium japonicum USDA 11	27376994	27376991	PF00196,GerE,Bacterialregulatoryproteins,luxRfamily;PF03472,Autoind_bind,Autoinducerbindingdomain;	IPR000792,Domain,TranscriptionregulatorLuxR,C-terminal;IPR005143,Domain,Autoinducer-binding;IPR011991,Domain,WingedhelixrepressorDNA-binding;IPR016032,Domain,Signaltransductionresponseregulator,C-terminaleffector;	GO:0005622,intracellular;GO:0006355,regulationoftranscription,DNA-dependent;GO:0043565,sequence-specificDNAbinding;GO:0006350,transcription;GO:0003700,transcriptionfactoractivity;GO:0000156,two-componentresponseregulatoractivity;GO:0000160,two-componentsignaltransductionsystemphosphorelay;	COG2771K,DNA-binding HTH domain-containing proteins,Transcription;	K07782	0	-	transcriptional regulatory protein
1064	Alphaproteobacteria	NC_004463	Bradyrhizobium japonicum USDA 11	27376994	27376997			None	-	None	0	-	hypothetical protein
1065	Alphaproteobacteria	NC_004463	Bradyrhizobium japonicum USDA 11	27376994	27376996			None	-	None	0	-	hypothetical protein
1066	Alphaproteobacteria	NC_004463	Bradyrhizobium japonicum USDA 11	27376994	27376995			None	-	None	0	-	hypothetical protein
1067	Alphaproteobacteria	NC_004463	Bradyrhizobium japonicum USDA 11	27376994	27376999			None	-	None	0	-	hypothetical protein
1068	Alphaproteobacteria	NC_004463	Bradyrhizobium japonicum USDA 11	27376994	27376998			None	-	None	0	-	hypothetical protein
1069	Alphaproteobacteria	NC_004463	Bradyrhizobium japonicum USDA 11	27376994	27377002	PF00528,BPD_transp_1,Binding-protein-dependenttransportsysteminnermembranecomponent;	IPR000515,Family,Binding-protein-dependenttransportsystemsinnermembranecomponent;	GO:0016021,integraltomembrane;GO:0005886,plasmamembrane;GO:0006810,transport;GO:0005215,transporteractivity;	COG0395G,ABC-type sugar transport system, permease component,Carbohydrate transport and metabolism;	K02026	0	-	ABC transporter permease protein
1070	Alphaproteobacteria	NC_004463	Bradyrhizobium japonicum USDA 11	27376994	27377003	PF00294,PfkB,pfkBfamilycarbohydratekinase;	IPR002139,Family,Ribokinase;IPR002173,Conserved_site,Carbohydrate/puinekinase,PfkB,conservedsite;IPR011611,Domain,Carbohydrate/purinekinase;	GO:0006014,D-ribosemetabolicprocess;GO:0004747,ribokinaseactivity;	COG0524G,Sugar kinases, ribokinase family,Carbohydrate transport and metabolism;	K00852	0	rbsK	ribokinase
1071	Alphaproteobacteria	NC_004463	Bradyrhizobium japonicum USDA 11	27376994	27377000	PF01547,SBP_bac_1,Bacterialextracellularsolute-bindingprotein;	IPR006059,Family,Bacterialextracellularsolute-binding,family1;	GO:0006810,transport;GO:0005215,transporteractivity;	COG1653G,ABC-type sugar transport system, periplasmic component,Carbohydrate transport and metabolism;	K02027	0	-	ABC transporter substrate-binding protein
1072	Alphaproteobacteria	NC_004463	Bradyrhizobium japonicum USDA 11	27376994	27377001	PF00528,BPD_transp_1,Binding-protein-dependenttransportsysteminnermembranecomponent;	IPR000515,Family,Binding-protein-dependenttransportsystemsinnermembranecomponent;	GO:0016021,integraltomembrane;GO:0005886,plasmamembrane;GO:0006810,transport;GO:0005215,transporteractivity;	COG1175G,ABC-type sugar transport systems, permease components,Carbohydrate transport and metabolism;	K02025	0	-	ABC transporter permease protein
1073	Alphaproteobacteria	NC_004463	Bradyrhizobium japonicum USDA 11	27376994	27377004	PF00106,adh_short,shortchaindehydrogenase;				K00059
1074	Alphaproteobacteria	NC_009485	Bradyrhizobium sp. BTAi	148251742	148251738	PF00583,Acetyltransf_1,AcetyltransferaseGNATfamily;	IPR000182,Domain,GCN5-relatedN-acetyltransferase;IPR016181,Domain,Acyl-CoAN-acyltransferase;IPR016890,Family,UncharacterisedconservedproteinUCP028520;	GO:0008080,N-acetyltransferaseactivity;GO:0008152,metabolicprocess;	COG3818R,Predicted acetyltransferase, GNAT superfamily,General function prediction only;	K06977	2.3.1.-	-	GNAT family acetyltransferase
1075	Alphaproteobacteria	NC_009485	Bradyrhizobium sp. BTAi	148251742	148251739	PF00685,Sulfotransfer_1,Sulfotransferasedomain;	IPR000863,Family,Sulfotransferase;	GO:0008146,sulfotransferaseactivity;	-	None	0	-	hypothetical protein
1076	Alphaproteobacteria	NC_009485	Bradyrhizobium sp. BTAi	148251742	148251736	PF00011,HSP20,Hsp20/alphacrystallinfamily;	IPR002068,Domain,HeatshockproteinHsp20;IPR008978,Domain,HSP20-likechaperone;	GO:0006950,responsetostress;	COG0071O,Molecular chaperone (small heat shock protein),Posttranslational modification, protein turnover, chaperones;	None	0	-	putative small heat shock protein
1077	Alphaproteobacteria	NC_009485	Bradyrhizobium sp. BTAi	148251742	148251737	PF06620,DUF1150,ProteinofunknownfunctionDUF1150;	IPR009531,Family,ProteinofunknownfunctionDUF1150;	None	COG5568;	None	0	-	hypothetical protein
1078	Alphaproteobacteria	NC_009485	Bradyrhizobium sp. BTAi	148251742	148251734	PF00528,BPD_transp_1,Binding-protein-dependenttransportsysteminnermembranecomponent;	IPR000515,Family,Binding-protein-dependenttransportsystemsinnermembranecomponent;	GO:0016021,integraltomembrane;GO:0005886,plasmamembrane;GO:0006810,transport;GO:0005215,transporteractivity;	COG0395G,ABC-type sugar transport system, permease component,Carbohydrate transport and metabolism;	K05815	0	-	putative sugar ABC transporter (permease protein)
1079	Alphaproteobacteria	NC_009485	Bradyrhizobium sp. BTAi	148251742	148251735	PF00005,ABC_tran,ABCtransporter;	IPR003439,Domain,ABCtransporter-like;IPR003593,Domain,ATPase,AAA+type,core;IPR008995,Domain,Molybdate/tungstatebinding;IPR017871,Conserved_site,ABCtransporter,conservedsite;IPR017922,Family,Glycerol-3-phosphateimportATP-bindingprotein;	GO:0005524,ATPbinding;GO:0043190,ATP-bindingcassetteABCtransportercomplex;GO:0016887,ATPaseactivity;GO:0008643,carbohydratetransport;GO:0016820,hydrolaseactivity,actingonacidanhydrides,catalyzingtransmembranemovementofsubstances;GO:0005886,plasmamembrane;	COG3839G,ABC-type sugar transport systems, ATPase components,Carbohydrate transport and metabolism;	K05816	3.6.3.-	ugpC	glycerol-3-phosphate transporter ATP-binding subunit
1080	Alphaproteobacteria	NC_009485	Bradyrhizobium sp. BTAi	148251742	148251732	PF01547,SBP_bac_1,Bacterialextracellularsolute-bindingprotein;	IPR006059,Family,Bacterialextracellularsolute-binding,family1;	GO:0006810,transport;GO:0005215,transporteractivity;	COG1653G,ABC-type sugar transport system, periplasmic component,Carbohydrate transport and metabolism;	K05813	0	-	putative glycerol 3-phosphate transport protein, ugpB-like protein
1081	Alphaproteobacteria	NC_009485	Bradyrhizobium sp. BTAi	148251742	148251733	PF00528,BPD_transp_1,Binding-protein-dependenttransportsysteminnermembranecomponent;	IPR000515,Family,Binding-protein-dependenttransportsystemsinnermembranecomponent;	GO:0016021,integraltomembrane;GO:0005886,plasmamembrane;GO:0006810,transport;GO:0005215,transporteractivity;	COG1175G,ABC-type sugar transport systems, permease components,Carbohydrate transport and metabolism;	K05814	0	-	putative sugar ABC transporter (permease protein)
1082	Alphaproteobacteria	NC_009485	Bradyrhizobium sp. BTAi	148251742	148251747	PF03480,SBP_bac_7,Bacterialextracellularsolute-bindingprotein,family7;	IPR004682,Family,TRAPdicarboxylatetransporter,DctPsubunit;IPR018389,Family,Extracellularsolute-bindingprotein,family7,bacteria;	GO:0030288,outermembrane-boundedperiplasmicspace;GO:0006810,transport;	COG1638G,TRAP-type C4-dicarboxylate transport system, periplasmic component,Carbohydrate transport and metabolism;	None	0	-	putative TRAP-type C4-dicarboxylate transport system, binding periplasmic protein (DctP subunit)
[truncated: 9,046 more rows]

## Sheet: summary sheet
Analysis of representation annotations in 10 genes up- and downstream of Sigma-54
COG							proteobacteria					firmicutes			in green the annotations that are taken into account
[truncated: 89 more rows]
