# Supplementary material for: Comparative analyses imply that the enigmatic sigma factor 54 is a central controller of the bacterial exterior
Source: BMC Genomics. 2011 Aug 1;12:385. doi: 10.1186/1471-2164-12-385 (PMC3162934; doi:10.1186/1471-2164-12-385)
Supplement: Additional file 6 — Representation of the gene annotations in the context of the EBP encoding genes. The file contains: sheet 1, giving the annotations present in the context of the operons and divergons that contain a gene encoding an EBP (max 10 genes upstream and 10 genes downstream and max 300 nucleotides intergenic distance); and a summary sheet 2. [file 1471-2164-12-385-S6.XLS]

## Sheet: EBP context divergon (max 10)
0_original number	phylum	NC	organism name	gi EBP	gi context	PFAM	Interpro	GO	COG	function annotation	trivial name	KEGG ortholog	EC-code
11234	delta	NC_007519	Desulfovibrio desulfuricans G2	78356307	78356305	PF01127,Sdh_cyt,Succinatedehydrogenase/Fumaratereductasetransmembranesubunit;	IPR000701,Family,Succinatedehydrogenase,cytochromebsubunit;IPR004224,Family,Fumaratereductaserespiratorycomplex,transmembranesubunit;	GO:0016627,oxidoreductaseactivity,actingontheCH-CHgroupofdonors;GO:0006099,tricarboxylicacidcycle;	-	fumarate reductase, cytochrome b subunit	-	K00246	0
16314	beta	NC_010676	Burkholderia phytofirmans PsJN chromosome	187920101	187920098	PF00487,FA_desaturase,Fattyaciddesaturase;	IPR005804,Domain,Fattyaciddesaturase,type1;	GO:0018685,alkane1-monooxygenaseactivity;GO:0006629,lipidmetabolicprocess;GO:0055114,oxidationreduction;	-	Alkane 1-monooxygenase	-	K00496	1.14.15.3
17908	beta	NC_008786	Verminephrobacter eiseniae EF01-	121609746	121609739	PF00111,Fer2,2Fe-2Siron-sulfurclusterbindingdomain;	IPR001041,Domain,Ferredoxin;IPR006058,Binding_site,2Fe-2Sferredoxin,iron-sulphurbindingsite;IPR012675,Domain,Beta-graspfold,ferredoxin-type;	GO:0051537,2iron,2sulfurclusterbinding;GO:0009055,electroncarrieractivity;GO:0046872,metalionbinding;	-	ferredoxin	-	K00529	0
19905	alpha	NC_008435	Rhodopseudomonas palustris BisA5	115525873	115525877	PF03139,AnfG_VnfG,Vanadium/alternativenitrogenasedeltasubunit;	IPR004349,Family,Vanadium/alternativenitrogenasedeltasubunit;IPR014278,Family,Nitrogenaseiron-iron,deltasubunit;	GO:0005506,ironionbinding;GO:0051536,iron-sulfurclusterbinding;GO:0009399,nitrogenfixation;GO:0016163,nitrogenaseactivity;GO:0055114,oxidationreduction;	-	nitrogenase	-	K00531	1.18.6.1
3934	gamma_pseudomonadales	NC_009434	Pseudomonas stutzeri A150	146282881	146282880	PF05724,TPMT,ThiopurineS-methyltransferaseTPMT;	IPR008854,Family,ThiopurineS-methyltransferase;IPR016822,Family,ThiopurineS-methyltransferase,subgroup;	GO:0005737,cytoplasm;GO:0008152,metabolicprocess;GO:0008119,thiopurineS-methyltransferaseactivity;	-	thiopurine s-methyltransferase	-	K00569	0
3936	gamma_pseudomonadales	NC_009434	Pseudomonas stutzeri A150	146282883	146282880	PF05724,TPMT,ThiopurineS-methyltransferaseTPMT;	IPR008854,Family,ThiopurineS-methyltransferase;IPR016822,Family,ThiopurineS-methyltransferase,subgroup;	GO:0005737,cytoplasm;GO:0008152,metabolicprocess;GO:0008119,thiopurineS-methyltransferaseactivity;	-	thiopurine s-methyltransferase	-	K00569	0
18439	beta	NC_008702	Azoarcus sp. BH7	119897026	119897031	PF00581,Rhodanese,Rhodanese-likedomain;	IPR001763,Domain,Rhodanese-like;	GO:0004792,thiosulfatesulfurtransferaseactivity;	-	putative sulphurtransferase protein	-	K01010	2.8.1.1
4199	gamma_pseudomonadales	NC_004578	Pseudomonas syringae pv. tomato str. DC300	28870221	28870218	PF06189,5-nucleotidase,"5-nucleotidase";	IPR010394,Family,5-nucleotidase;	GO:0008253,"5-nucleotidaseactivity";GO:0005737,cytoplasm;GO:0000287,magnesiumionbinding;GO:0000166,nucleotidebinding;GO:0009117,nucleotidemetabolicprocess;	-	5'-nucleotidase, putative	-	K01081	0
22296	firmicutes_clostridia	NC_006177	Symbiobacterium thermophilum IAM 1486	51892969	51892963	PF00293,NUDIX,NUDIXdomain;	IPR000086,Domain,NUDIXhydrolase,core;IPR004385,Family,Nucleosidediphosphatepyrophosphatase;IPR015797,Domain,NUDIX;	GO:0016818,hydrolaseactivity,actingonacidanhydrides,inphosphorus-containinganhydrides;GO:0046872,metalionbinding;	-	zz-hypothetical protein	-	K01515	0
21015	firmicutes_clostridia	NC_009633	Alkaliphilus metalliredigens QYM	150392236	150392231	PF09043,Lys-AminoMut_A,D-Lysine5,6-aminomutasealphasubunit;	IPR015130,Domain,D-Lysine5,6-aminomutasealphasubunit;	None	-	D-lysine 5,6-aminomutase alpha subunit	-	K01844	0
22258	firmicutes_clostridia	NC_006177	Symbiobacterium thermophilum IAM 1486	51891169	51891175	PF09043,Lys-AminoMut_A,D-Lysine5,6-aminomutasealphasubunit;	IPR015130,Domain,D-Lysine5,6-aminomutasealphasubunit;	None	-	lysine 5,6-aminomutase alpha subunit	-	K01844	0
22552	firmicutes_clostridia	NC_003869	Thermoanaerobacter tengcongensis MB	20807204	20807213	PF09043,Lys-AminoMut_A,D-Lysine5,6-aminomutasealphasubunit;	IPR015130,Domain,D-Lysine5,6-aminomutasealphasubunit;	None	-	D-lysine 5,6-aminomutase alpha subunit	-	K01844	0
23311	firmicutes_bacilli	NC_002570	Bacillus halodurans C-12	15616461	15616454	PF01061,ABC2_membrane,ABC-2typetransporter;	IPR013525,Domain,ABC-2typetransporter;	GO:0016020,membrane;	-	zz-hypothetical protein	-	K01992	0
620	gamma_xanthomonadales	NC_011071	Stenotrophomonas maltophilia R551-	194367277	194367274	PF02687,FtsX,Predictedpermease;	IPR003838,Domain,ProteinofunknownfunctionDUF214,permasepredicted;	GO:0016021,integraltomembrane;GO:0005886,plasmamembrane;	-	protein of unknown function DUF214	-	K02004	0
873	gamma_xanthomonadales	NC_007508	Xanthomonas campestris pv. vesicatoria str. 85-1	78049316	78049313	PF02687,FtsX,Predictedpermease;	IPR003838,Domain,ProteinofunknownfunctionDUF214,permasepredicted;	GO:0016021,integraltomembrane;GO:0005886,plasmamembrane;	-	ABC transporter permease	-	K02004	0
4786	gamma_chromatiales	NC_008340	Alkalilimnicola ehrlichii MLHE-	114320465	114320468	PF02687,FtsX,Predictedpermease;	IPR003838,Domain,ProteinofunknownfunctionDUF214,permasepredicted;	GO:0016021,integraltomembrane;GO:0005886,plasmamembrane;	-	zz-hypothetical protein	-	K02004	0
8878	gamma_alteromonadales	NC_007954	Shewanella denitrificans OS21	91794198	91794199	PF02687,FtsX,Predictedpermease;	IPR003838,Domain,ProteinofunknownfunctionDUF214,permasepredicted;	GO:0016021,integraltomembrane;GO:0005886,plasmamembrane;	-	zz-hypothetical protein	-	K02004	0
9176	gamma_alteromonadales	NC_004347	Shewanella oneidensis MR-	24375187	24375188	PF02687,FtsX,Predictedpermease;	IPR003838,Domain,ProteinofunknownfunctionDUF214,permasepredicted;	GO:0016021,integraltomembrane;GO:0005886,plasmamembrane;	-	ABC transporter, permease protein	-	K02004	0
9225	gamma_alteromonadales	NC_009901	Shewanella pealeana ATCC 70034	157963176	157963177	PF02687,FtsX,Predictedpermease;	IPR003838,Domain,ProteinofunknownfunctionDUF214,permasepredicted;	GO:0016021,integraltomembrane;GO:0005886,plasmamembrane;	-	zz-hypothetical protein	-	K02004	0
9251	gamma_alteromonadales	NC_011566	Shewanella piezotolerans WP3 chromosom	212633906	212633905	PF02687,FtsX,Predictedpermease;	IPR003838,Domain,ProteinofunknownfunctionDUF214,permasepredicted;	GO:0016021,integraltomembrane;GO:0005886,plasmamembrane;	-	ABC transporter, permease protein	-	K02004	0
9252	gamma_alteromonadales	NC_011566	Shewanella piezotolerans WP3 chromosom	212633906	212633904	PF02687,FtsX,Predictedpermease;	IPR003838,Domain,ProteinofunknownfunctionDUF214,permasepredicted;	GO:0005524,ATPbinding;GO:0016021,integraltomembrane;GO:0005886,plasmamembrane;	-	ABC transporter, ATP-binding protein	-	K02004	0
9787	gamma_alteromonadales	NC_008750	Shewanella sp. W3-18-	120597789	120597788	PF02687,FtsX,Predictedpermease;	IPR003838,Domain,ProteinofunknownfunctionDUF214,permasepredicted;	GO:0016021,integraltomembrane;GO:0005886,plasmamembrane;	-	zz-hypothetical protein	-	K02004	0
21104	firmicutes_clostridia	NC_009922	Alkaliphilus oremlandii OhILA	158319790	158319795	PF02687,FtsX,Predictedpermease;	IPR003838,Domain,ProteinofunknownfunctionDUF214,permasepredicted;	GO:0016021,integraltomembrane;GO:0005886,plasmamembrane;	-	zz-hypothetical protein	-	K02004	0
24339	bacteriodetes	NC_006347	Bacteroides fragilis YCH4	53712808	53712804	PF02687,FtsX,Predictedpermease;	IPR003838,Domain,ProteinofunknownfunctionDUF214,permasepredicted;	GO:0016021,integraltomembrane;GO:0005886,plasmamembrane;	-	ABC transporter permease	-	K02004	0
13773	delta	NC_007760	Anaeromyxobacter dehalogenans 2CP-	86156932	86156923	PF01891,CbiM,Cobaltuptakesubstrate-specifictransmembraneregion;	IPR002751,Family,CobalaminvitaminB12biosynthesisCbiM;	GO:0009236,cobalaminbiosyntheticprocess;GO:0016021,integraltomembrane;	-	cobalamin (vitamin B12) biosynthesis CbiM	-	K02007	0
14014	delta	NC_011891	Anaeromyxobacter dehalogenans 2CP-	220915652	220915642	PF01891,CbiM,Cobaltuptakesubstrate-specifictransmembraneregion;	IPR002751,Family,CobalaminvitaminB12biosynthesisCbiM;	GO:0009236,cobalaminbiosyntheticprocess;GO:0016021,integraltomembrane;	-	cobalamin (vitamin B12) biosynthesis CbiM protein	-	K02007	0
14276	delta	NC_011145	Anaeromyxobacter sp.	197120954	197120945	PF01891,CbiM,Cobaltuptakesubstrate-specifictransmembraneregion;	IPR002751,Family,CobalaminvitaminB12biosynthesisCbiM;	GO:0009236,cobalaminbiosyntheticprocess;GO:0016021,integraltomembrane;	-	cobalamin (vitamin B12) biosynthesis CbiM protein	-	K02007	0
24991	aquificiae	NC_012440	Persephonella marina EX-H	225851422	225851412			None	-	zz-hypothetical protein	-	K02014	0
14488	delta	NC_011145	Anaeromyxobacter sp.	197123810	197123813	PF00496,SBP_bac_5,Bacterialextracellularsolute-bindingproteins,family5Middle;	IPR000914,Family,Bacterialextracellularsolute-bindingprotein,family5;	GO:0005215,transporteractivity;	-	extracellular solute-binding protein family 5	-	K02035	0
21241	firmicutes_clostridia	NC_009617	Clostridium beijerinckii NCIMB 805	150016968	150016964	PF00550,PP-binding,Phosphopantetheineattachmentsite;	IPR006163,Domain,Phosphopantetheine-binding;IPR009081,Domain,Acylcarrierprotein-like;	GO:0000036,acylcarrieractivity;GO:0048037,cofactorbinding;	-	putative acyl carrier protein	-	K02078	0
4512	gamma_oceanospirillales	NC_007645	Hahella chejuensis KCTC 239	83643805	83643801			None	-	zz-hypothetical protein	-	K02116	0
13975	delta	NC_007760	Anaeromyxobacter dehalogenans 2CP-	86160147	86160151	PF08241,Methyltransf_11,Methyltransferasedomain;	IPR013216,Domain,Methyltransferasetype11;	GO:0008152,metabolicprocess;GO:0008168,methyltransferaseactivity;	-	methyltransferase type 11	-	K02169	0
25260	acidobacteria	NC_008536	Solibacter usitatus Ellin607	116623261	116623255	PF01478,Peptidase_A24,TypeIVleaderpeptidasefamily;	IPR000045,Domain,PeptidaseA24A,prepilintypeIV;	GO:0004190,aspartic-typeendopeptidaseactivity;GO:0016020,membrane;	-	peptidase A24A, prepilin type IV	-	K02278	0
3332	gamma_pseudomonadales	NC_009439	Pseudomonas mendocina ym	146309433	146309426	PF04316,FlgM,Anti-sigma-28factor,FlgM;	IPR007412,Family,Anti-sigma-28factor,FlgM;	GO:0019861,flagellum;GO:0016564,transcriptionrepressoractivity;	-	anti-sigma-28 factor, FlgM family protein	-	K02398	0
3335	gamma_pseudomonadales	NC_009439	Pseudomonas mendocina ym	146309433	146309425	PF05130,FlgN,FlgNprotein;	IPR007809,Family,FlgN;	GO:0019861,flagellum;GO:0009296,flagellumassembly;	-	zz-hypothetical protein	-	K02399	0
5486	gamma_enterobacteriales	NC_010468	Escherichia coli ATCC 873	170021376	170021375	PF02049,FliE,Flagellarhook-basalbodycomplexproteinFliE;	IPR001624,Family,Flagellarhook-basalbodycomplexproteinFliE;	GO:0009288,bacterial-typeflagellum;GO:0001539,ciliaryorflagellarmotility;GO:0003774,motoractivity;GO:0005198,structuralmoleculeactivity;	-	flagellar hook-basal body complex protein FliE	-	K02408	0
20290	alpha	NC_012982	Hirschia baltica ATCC 4981	254294569	254294567	PF02108,FliH,FlagellarassemblyproteinFliH;	IPR018035,Domain,FlagellarassemblyproteinFliH/TypeIIIsecretionsystemHrpE;	None	-	zz-hypothetical protein	-	K02411	0
20404	alpha	NC_009428	Rhodobacter sphaeroides ATCC 1702	146277678	146277682	PF02108,FliH,FlagellarassemblyproteinFliH;	IPR018035,Domain,FlagellarassemblyproteinFliH/TypeIIIsecretionsystemHrpE;	None	-	zz-hypothetical protein	-	K02411	0
4764	gamma_chromatiales	NC_008340	Alkalilimnicola ehrlichii MLHE-	114319867	114319874	PF02050,FliJ,FlagellarFliJprotein;	IPR012823,Family,FlagellarexportFliJ;	GO:0044461,bacterial-typeflagellumpart;GO:0006935,chemotaxis;GO:0001539,ciliaryorflagellarmotility;GO:0016020,membrane;GO:0003774,motoractivity;	-	flagellar export protein FliJ	-	K02413	0
4772	gamma_chromatiales	NC_008340	Alkalilimnicola ehrlichii MLHE-	114319868	114319874	PF02050,FliJ,FlagellarFliJprotein;	IPR012823,Family,FlagellarexportFliJ;	GO:0044461,bacterial-typeflagellumpart;GO:0006935,chemotaxis;GO:0001539,ciliaryorflagellarmotility;GO:0016020,membrane;GO:0003774,motoractivity;	-	flagellar export protein FliJ	-	K02413	0
4841	gamma_chromatiales	NC_008789	Halorhodospira halophila SL	121997302	121997296	PF02050,FliJ,FlagellarFliJprotein;	IPR012823,Family,FlagellarexportFliJ;	GO:0044461,bacterial-typeflagellumpart;GO:0006935,chemotaxis;GO:0001539,ciliaryorflagellarmotility;GO:0016020,membrane;GO:0003774,motoractivity;	-	flagellar export protein FliJ	-	K02413	0
4854	gamma_chromatiales	NC_008789	Halorhodospira halophila SL	121997303	121997296	PF02050,FliJ,FlagellarFliJprotein;	IPR012823,Family,FlagellarexportFliJ;	GO:0044461,bacterial-typeflagellumpart;GO:0006935,chemotaxis;GO:0001539,ciliaryorflagellarmotility;GO:0016020,membrane;GO:0003774,motoractivity;	-	flagellar export protein FliJ	-	K02413	0
7989	gamma_alteromonadales	NC_011138	Alteromonas macleodii 'Deep ecotype	196157692	196157686	PF02050,FliJ,FlagellarFliJprotein;	IPR012823,Family,FlagellarexportFliJ;	GO:0044461,bacterial-typeflagellumpart;GO:0006935,chemotaxis;GO:0001539,ciliaryorflagellarmotility;GO:0016020,membrane;GO:0003774,motoractivity;	-	Flagellar biosynthesis chaperone	-	K02413	0
8171	gamma_alteromonadales	NC_008740	Marinobacter aquaeolei VT	120554916	120554910	PF02050,FliJ,FlagellarFliJprotein;	IPR012823,Family,FlagellarexportFliJ;IPR018006,Family,FlagellarFliJ,proteobacteria;	GO:0044461,bacterial-typeflagellumpart;GO:0006935,chemotaxis;GO:0001539,ciliaryorflagellarmotility;GO:0016020,membrane;GO:0003774,motoractivity;	-	flagellar export protein FliJ	-	K02413	0
8188	gamma_alteromonadales	NC_008740	Marinobacter aquaeolei VT	120554918	120554910	PF02050,FliJ,FlagellarFliJprotein;	IPR012823,Family,FlagellarexportFliJ;IPR018006,Family,FlagellarFliJ,proteobacteria;	GO:0044461,bacterial-typeflagellumpart;GO:0006935,chemotaxis;GO:0001539,ciliaryorflagellarmotility;GO:0016020,membrane;GO:0003774,motoractivity;	-	flagellar export protein FliJ	-	K02413	0
10654	delta	NC_011768	Desulfatibacillum alkenivorans AK-0	218778518	218778526	PF02050,FliJ,FlagellarFliJprotein;	IPR012823,Family,FlagellarexportFliJ;	GO:0044461,bacterial-typeflagellumpart;GO:0006935,chemotaxis;GO:0001539,ciliaryorflagellarmotility;GO:0016020,membrane;GO:0003774,motoractivity;	-	flagellar export protein FliJ	-	K02413	0
15241	delta	NC_007759	Syntrophus aciditrophicus S	85858813	85858821	PF02050,FliJ,FlagellarFliJprotein;	IPR012823,Family,FlagellarexportFliJ;	GO:0044461,bacterial-typeflagellumpart;GO:0006935,chemotaxis;GO:0001539,ciliaryorflagellarmotility;GO:0016020,membrane;GO:0003774,motoractivity;	-	putative cytoplasmic protein	-	K02413	0
20411	alpha	NC_009428	Rhodobacter sphaeroides ATCC 1702	146277678	146277684			None	-	zz-hypothetical protein	-	K02413	0
20440	alpha	NC_009049	Rhodobacter sphaeroides ATCC 17029 chromosome	126462454	126462460			None	-	zz-hypothetical protein	-	K02413	0
20469	alpha	NC_011963	Rhodobacter sphaeroides KD131 chromosome	221639464	221639470			None	-	FliJ	-	K02413	0
19487	alpha	NC_010172	Methylobacterium extorquens PA	163853486	163853493	PF02120,Flg_hook,Flagellarhook-lengthcontrolproteinFliK;		GO:0019861,flagellum;	-	flagellar hook-length control protein	-	K02414	0
4763	gamma_chromatiales	NC_008340	Alkalilimnicola ehrlichii MLHE-	114319867	114319866	PF05400,FliT,FlagellarproteinFliT;	IPR008622,Family,Flagellarexportchaperone;	GO:0019861,flagellum;	-	flagellar protein FliT	-	K02423	0
4773	gamma_chromatiales	NC_008340	Alkalilimnicola ehrlichii MLHE-	114319868	114319866	PF05400,FliT,FlagellarproteinFliT;	IPR008622,Family,Flagellarexportchaperone;	GO:0019861,flagellum;	-	flagellar protein FliT	-	K02423	0
13813	delta	NC_007760	Anaeromyxobacter dehalogenans 2CP-	86157116	86157110	PF07963,N_methyl,ProkaryoticN-terminalmethylationmotif;	IPR001120,PTM,ProkaryoticN-terminalmethylationsite;IPR012902,Domain,Prepilin-typecleavage/methylation,N-terminal;	None	-	zz-hypothetical protein	-	K02457	0
14058	delta	NC_011891	Anaeromyxobacter dehalogenans 2CP-	220915840	220915834	PF07963,N_methyl,ProkaryoticN-terminalmethylationmotif;	IPR001120,PTM,ProkaryoticN-terminalmethylationsite;IPR012902,Domain,Prepilin-typecleavage/methylation,N-terminal;	None	-	zz-hypothetical protein	-	K02457	0
14317	delta	NC_011145	Anaeromyxobacter sp.	197121139	197121133	PF07963,N_methyl,ProkaryoticN-terminalmethylationmotif;	IPR001120,PTM,ProkaryoticN-terminalmethylationsite;IPR012902,Domain,Prepilin-typecleavage/methylation,N-terminal;	None	-	zz-hypothetical protein	-	K02457	0
14598	delta	NC_009675	Anaeromyxobacter sp. Fw109-	153003604	153003598	PF07963,N_methyl,ProkaryoticN-terminalmethylationmotif;	IPR001120,PTM,ProkaryoticN-terminalmethylationsite;IPR012902,Domain,Prepilin-typecleavage/methylation,N-terminal;	None	-	zz-hypothetical protein	-	K02457	0
15123	delta	NC_010162	Sorangium cellulosum 'So ce 56	162457508	162457500		IPR001120,PTM,ProkaryoticN-terminalmethylationsite;IPR012902,Domain,Prepilin-typecleavage/methylation,N-terminal;	None	-	zz-hypothetical protein	-	K02457	0
13808	delta	NC_007760	Anaeromyxobacter dehalogenans 2CP-	86157116	86157109	PF07963,N_methyl,ProkaryoticN-terminalmethylationmotif;	IPR012902,Domain,Prepilin-typecleavage/methylation,N-terminal;	None	-	zz-hypothetical protein	-	K02458	0
14063	delta	NC_011891	Anaeromyxobacter dehalogenans 2CP-	220915840	220915833	PF07963,N_methyl,ProkaryoticN-terminalmethylationmotif;	IPR012902,Domain,Prepilin-typecleavage/methylation,N-terminal;	None	-	zz-hypothetical protein	-	K02458	0
14316	delta	NC_011145	Anaeromyxobacter sp.	197121139	197121132	PF07963,N_methyl,ProkaryoticN-terminalmethylationmotif;	IPR012902,Domain,Prepilin-typecleavage/methylation,N-terminal;	None	-	zz-hypothetical protein	-	K02458	0
14593	delta	NC_009675	Anaeromyxobacter sp. Fw109-	153003604	153003597		IPR012902,Domain,Prepilin-typecleavage/methylation,N-terminal;	None	-	zz-hypothetical protein	-	K02458	0
13807	delta	NC_007760	Anaeromyxobacter dehalogenans 2CP-	86157116	86157108		IPR001120,PTM,ProkaryoticN-terminalmethylationsite;IPR012902,Domain,Prepilin-typecleavage/methylation,N-terminal;	None	-	zz-hypothetical protein	-	K02459	0
13806	delta	NC_007760	Anaeromyxobacter dehalogenans 2CP-	86157116	86157107			None	-	zz-hypothetical protein	-	K02460	0
14061	delta	NC_011891	Anaeromyxobacter dehalogenans 2CP-	220915840	220915831			None	-	zz-hypothetical protein	-	K02460	0
14318	delta	NC_011145	Anaeromyxobacter sp.	197121139	197121130			None	-	zz-hypothetical protein	-	K02460	0
14595	delta	NC_009675	Anaeromyxobacter sp. Fw109-	153003604	153003595			None	-	zz-hypothetical protein	-	K02460	0
14860	delta	NC_008095	Myxococcus xanthus DK 1622 chromosom	108761339	108759918	PF04612,GspM,Generalsecretionpathway,Mprotein;	IPR007690,Family,GeneralsecretionpathwayMprotein;	GO:0006858,extracellulartransport;	-	zz-hypothetical protein	-	K02462	0
4875	gamma_chromatiales	NC_008789	Halorhodospira halophila SL	121998356	121998354			None	-	type II secretion system protein N	-	K02463	0
22381	firmicutes_clostridia	NC_010321	Thermoanaerobacter pseudethanolicus ATCC 3322	167038074	167038071	PF03812,KdgT,2-keto-3-deoxygluconatepermease;	IPR004684,Family,2-keto-3-deoxygluconatepermease;	GO:0015649,2-keto-3-deoxygluconate:hydrogensymporteractivity;GO:0016021,integraltomembrane;	-	2-keto-3-deoxygluconate permease	-	K02526	0
5020	gamma_enterobacteriales	NC_009792	Citrobacter koseri ATCC BAA-89	157145639	157145647		IPR000576,Family,Proton/sugarsymporter,LacY;IPR016196,Domain,Majorfacilitatorsuperfamily,generalsubstratetransporter;	GO:0015528,lactose:hydrogensymporteractivity;GO:0016020,membrane;	-	zz-hypothetical protein	-	K02532	0
29	other_verrumicrobia	NC_010794	Methylacidiphilum infernorum V	189218479	189218487	PF03206,NifW,NitrogenfixationproteinNifW;	IPR004893,Family,NitrogenfixationproteinNifW;	GO:0009399,nitrogenfixation;	-	Nitrogen fixation protein NifW	-	K02595	0
17089	beta	NC_010524	Leptothrix cholodnii SP-	171058056	171058051	PF03206,NifW,NitrogenfixationproteinNifW;	IPR004893,Family,NitrogenfixationproteinNifW;	GO:0009399,nitrogenfixation;	-	nitrogen fixation protein NifW	-	K02595	0
14692	delta	NC_009675	Anaeromyxobacter sp. Fw109-	153005888	153005882	PF02579,Nitro_FeMo-Co,Dinitrogenaseiron-molybdenumcofactor;	IPR003731,Domain,Dinitrogenaseiron-molybdenumcofactorbiosynthesis;IPR013480,Family,NitrogenfixationproteinNifX;	GO:0051188,cofactorbiosyntheticprocess;GO:0051540,metalclusterbinding;GO:0009399,nitrogenfixation;	-	nitrogen fixation protein NifX	-	K02596	0
16298	beta	NC_010627	Burkholderia phymatum STM815 plasmid pBPHY0	186474693	186474696	PF02579,Nitro_FeMo-Co,Dinitrogenaseiron-molybdenumcofactor;	IPR003731,Domain,Dinitrogenaseiron-molybdenumcofactorbiosynthesis;IPR013480,Family,NitrogenfixationproteinNifX;	GO:0051188,cofactorbiosyntheticprocess;GO:0051540,metalclusterbinding;GO:0009399,nitrogenfixation;	-	nitrogen fixation protein NifX	-	K02596	0
16714	beta	NC_007952	Burkholderia xenovorans LB400 chromosome	91778661	91778655	PF04319,NifZ,NifZdomain;	IPR007415,Family,NifZ;	GO:0009399,nitrogenfixation;	-	zz-hypothetical protein	-	K02597	0
16717	beta	NC_007952	Burkholderia xenovorans LB400 chromosome	91778661	91778656	PF04319,NifZ,NifZdomain;	IPR007415,Family,NifZ;	GO:0009399,nitrogenfixation;	-	zz-hypothetical protein	-	K02597	0
19303	alpha	NC_002678	Mesorhizobium loti MAFF30309	13474878	13474875	PF04319,NifZ,NifZdomain;	IPR007415,Family,NifZ;	GO:0009399,nitrogenfixation;	-	zz-hypothetical protein	-	K02597	0
19501	alpha	NC_011894	Methylobacterium nodulans ORS 206	220923890	220923895	PF04319,NifZ,NifZdomain;	IPR007415,Family,NifZ;	GO:0009399,nitrogenfixation;	-	NifZ family protein	-	K02597	0
19930	alpha	NC_007958	Rhodopseudomonas palustris BisB	91975541	91975548	PF04319,NifZ,NifZdomain;	IPR007415,Family,NifZ;	GO:0009399,nitrogenfixation;	-	NifZ	-	K02597	0
19931	alpha	NC_007958	Rhodopseudomonas palustris BisB	91975541	91975549	PF04319,NifZ,NifZdomain;	IPR007415,Family,NifZ;	GO:0009399,nitrogenfixation;	-	zz-hypothetical protein	-	K02597	0
20069	alpha	NC_007778	Rhodopseudomonas palustris HaA	86748082	86748090	PF04319,NifZ,NifZdomain;	IPR007415,Family,NifZ;	GO:0009399,nitrogenfixation;	-	NifZ	-	K02597	0
20070	alpha	NC_007778	Rhodopseudomonas palustris HaA	86748082	86748089	PF04319,NifZ,NifZdomain;	IPR007415,Family,NifZ;	GO:0009399,nitrogenfixation;	-	NifZ	-	K02597	0
20152	alpha	NC_011004	Rhodopseudomonas palustris TIE-	192293472	192293465	PF04319,NifZ,NifZdomain;	IPR007415,Family,NifZ;	GO:0009399,nitrogenfixation;	-	NifZ family protein	-	K02597	0
20153	alpha	NC_011004	Rhodopseudomonas palustris TIE-	192293472	192293464	PF04319,NifZ,NifZdomain;	IPR007415,Family,NifZ;	GO:0009399,nitrogenfixation;	-	NifZ family protein	-	K02597	0
20399	alpha	NC_009428	Rhodobacter sphaeroides ATCC 1702	146277287	146277290	PF04319,NifZ,NifZdomain;	IPR007415,Family,NifZ;	GO:0009399,nitrogenfixation;	-	NifZ family protein	-	K02597	0
20454	alpha	NC_009049	Rhodobacter sphaeroides ATCC 17029 chromosome	126462959	126462956	PF04319,NifZ,NifZdomain;	IPR007415,Family,NifZ;	GO:0009399,nitrogenfixation;	-	NifZ family protein	-	K02597	0
20573	alpha	NC_011365	Gluconacetobacter diazotrophicus PAl	209543742	209543738	PF04319,NifZ,NifZdomain;	IPR007415,Family,NifZ;	GO:0009399,nitrogenfixation;	-	NifZ family protein	-	K02597	0
20717	alpha	NC_007643	Rhodospirillum rubrum ATCC 1117	83592329	83592333	PF04319,NifZ,NifZdomain;	IPR007415,Family,NifZ;	GO:0009399,nitrogenfixation;	-	NifZ	-	K02597	0
20927	alpha	NC_006526	Zymomonas mobilis subsp. mobilis ZM4 chromosom	56552712	56552715	PF04319,NifZ,NifZdomain;	IPR007415,Family,NifZ;	GO:0009399,nitrogenfixation;	-	NifZ family protein	-	K02597	0
13236	delta	NC_002939	Geobacter sulfurreducens PC	39996595	39996596	PF07963,N_methyl,ProkaryoticN-terminalmethylationmotif;	IPR000983,Family,BacterialgeneralsecretionpathwayproteinG;IPR001120,PTM,ProkaryoticN-terminalmethylationsite;IPR012902,Domain,Prepilin-typecleavage/methylation,N-terminal;	GO:0015628,proteinsecretionbythetypeIIsecretionsystem;GO:0008565,proteintransporteractivity;GO:0015627,typeIIproteinsecretionsystemcomplex;	-	pilin domain-containing protein	-	K02650	0
13799	delta	NC_007760	Anaeromyxobacter dehalogenans 2CP-	86157067	86157063	PF07963,N_methyl,ProkaryoticN-terminalmethylationmotif;	IPR001120,PTM,ProkaryoticN-terminalmethylationsite;IPR012902,Domain,Prepilin-typecleavage/methylation,N-terminal;	None	-	fimbrial protein pilin	-	K02650	0
15157	delta	NC_008554	Syntrophobacter fumaroxidans MPO	116748925	116748926	PF04964,Flp_Fap,Flp/Fappilincomponent;	IPR007047,Family,Flp/Fappilincomponent;	None	-	Flp/Fap pilin component	-	K02651	0
13111	delta	NC_012918	Geobacter sp. M2	253701287	253701282		IPR012902,Domain,Prepilin-typecleavage/methylation,N-terminal;	None	-	zz-hypothetical protein	-	K02671	0
13665	delta	NC_008609	Pelobacter propionicus DSM 237	118579419	118579424		IPR001120,PTM,ProkaryoticN-terminalmethylationsite;IPR012902,Domain,Prepilin-typecleavage/methylation,N-terminal;	None	-	zz-hypothetical protein	-	K02671	0
13786	delta	NC_007760	Anaeromyxobacter dehalogenans 2CP-	86157067	86157058		IPR012902,Domain,Prepilin-typecleavage/methylation,N-terminal;	None	-	zz-hypothetical protein	-	K02671	0
14040	delta	NC_011891	Anaeromyxobacter dehalogenans 2CP-	220915792	220915783		IPR012902,Domain,Prepilin-typecleavage/methylation,N-terminal;	None	-	zz-hypothetical protein	-	K02671	0
14300	delta	NC_011145	Anaeromyxobacter sp.	197121090	197121081		IPR012902,Domain,Prepilin-typecleavage/methylation,N-terminal;	None	-	zz-hypothetical protein	-	K02671	0
13794	delta	NC_007760	Anaeromyxobacter dehalogenans 2CP-	86157067	86157057		IPR001120,PTM,ProkaryoticN-terminalmethylationsite;IPR012902,Domain,Prepilin-typecleavage/methylation,N-terminal;	None	-	zz-hypothetical protein	-	K02672	0
14041	delta	NC_011891	Anaeromyxobacter dehalogenans 2CP-	220915792	220915782			None	-	zz-hypothetical protein	-	K02672	0
14299	delta	NC_011145	Anaeromyxobacter sp.	197121090	197121080		IPR001120,PTM,ProkaryoticN-terminalmethylationsite;IPR012902,Domain,Prepilin-typecleavage/methylation,N-terminal;	None	-	zz-hypothetical protein	-	K02672	0
24523	bacteriodetes	NC_010830	Candidatus Amoebophilus asiaticus 5a2 chromosom	189502018	189502015	PF03840,SecG,PreproteintranslocaseSecGsubunit;	IPR004692,Family,PreproteintranslocaseSecGsubunit;	GO:0015450,P-P-bond-hydrolysis-drivenproteintransmembranetransporteractivity;GO:0016021,integraltomembrane;GO:0009306,proteinsecretion;	-	zz-hypothetical protein	-	K03075	0
3205	gamma_pseudomonadales	NC_009439	Pseudomonas mendocina ym	146305074	146305068	PF06188,HrpE,HrpEprotein;	IPR012842,Family,TypeIIIsecretionsystemHrpE/YscL;	None	-	HrpE/YscL family type III secretion apparatus protein	-	K03223	0
444	spirochetes	NC_008710	Borrelia turicatae 91E13	119953537	119953540	PF02674,Colicin_V,ColicinVproductionprotein;	IPR003825,Family,ColicinVproductionprotein;IPR018108,Repeat,Mitochondrialsubstrate/solutecarrier;	GO:0016020,membrane;GO:0009403,toxinbiosyntheticprocess;	-	colicin V production protein	-	K03558	0
194	other_gemmatimonadetes	NC_012489	Gemmatimonas aurantiaca T-2	226227173	226227165	PF04093,MreD,rodshape-determiningproteinMreD;	IPR007227,Family,Cellshape-determiningproteinMreD;	GO:0016021,integraltomembrane;GO:0008360,regulationofcellshape;	-	zz-hypothetical membrane protein	-	K03571	0
25028	aquificiae	NC_012438	Sulfurihydrogenibium azorense Az-Fu	225849430	225849420			None	-	zz-hypothetical protein	-	K03571	0
13404	delta	NC_009483	Geobacter uraniireducens Rf	148264225	148264231	PF02609,Exonuc_VII_S,ExonucleaseVIIsmallsubunit;	IPR003761,Family,ExonucleaseVII,smallsubunit;	GO:0006308,DNAcatabolicprocess;GO:0005737,cytoplasm;GO:0008855,exodeoxyribonucleaseVIIactivity;GO:0009318,exodeoxyribonucleaseVIIcomplex;	-	exodeoxyribonuclease VII small subunit	-	K03602	0
16615	beta	NC_009254	Burkholderia vietnamiensis G4 chromosome	134291358	134291348	PF04809,HupH_C,HupHhydrogenaseexpressionprotein,C-terminalconservedregion;	IPR006894,Domain,HupHhydrogenaseexpressionprotein,C-terminalconservedregion;	None	-	HupH hydrogenase expression protein	-	K03618	0
18991	alpha	NC_010581	Beijerinckia indica subsp. indica ATCC 903	182678146	182678141	PF04809,HupH_C,HupHhydrogenaseexpressionprotein,C-terminalconservedregion;	IPR006894,Domain,HupHhydrogenaseexpressionprotein,C-terminalconservedregion;	None	-	HupH hydrogenase expression protein	-	K03618	0
19889	alpha	NC_008435	Rhodopseudomonas palustris BisA5	115523268	115523258	PF04809,HupH_C,HupHhydrogenaseexpressionprotein,C-terminalconservedregion;	IPR006894,Domain,HupHhydrogenaseexpressionprotein,C-terminalconservedregion;	None	-	HupH hydrogenase expression protein	-	K03618	0
19948	alpha	NC_007958	Rhodopseudomonas palustris BisB	91975659	91975649	PF04809,HupH_C,HupHhydrogenaseexpressionprotein,C-terminalconservedregion;	IPR006894,Domain,HupHhydrogenaseexpressionprotein,C-terminalconservedregion;	None	-	HupH hydrogenase expression protein	-	K03618	0
20010	alpha	NC_007925	Rhodopseudomonas palustris BisB1	90425241	90425250	PF04809,HupH_C,HupHhydrogenaseexpressionprotein,C-terminalconservedregion;	IPR006894,Domain,HupHhydrogenaseexpressionprotein,C-terminalconservedregion;	None	-	HupH hydrogenase expression protein	-	K03618	0
20110	alpha	NC_011004	Rhodopseudomonas palustris TIE-	192289581	192289571	PF04809,HupH_C,HupHhydrogenaseexpressionprotein,C-terminalconservedregion;	IPR006894,Domain,HupHhydrogenaseexpressionprotein,C-terminalconservedregion;	None	-	HupH hydrogenase expression protein	-	K03618	0
20248	alpha	NC_009720	Xanthobacter autotrophicus Py	154246127	154246122	PF04809,HupH_C,HupHhydrogenaseexpressionprotein,C-terminalconservedregion;	IPR006894,Domain,HupHhydrogenaseexpressionprotein,C-terminalconservedregion;	None	-	HupH hydrogenase expression protein	-	K03618	0
20719	alpha	NC_007643	Rhodospirillum rubrum ATCC 1117	83592506	83592502	PF04809,HupH_C,HupHhydrogenaseexpressionprotein,C-terminalconservedregion;	IPR006894,Domain,HupHhydrogenaseexpressionprotein,C-terminalconservedregion;	None	-	hydrogenase expression/formation protein hupH	-	K03618	0
18990	alpha	NC_010581	Beijerinckia indica subsp. indica ATCC 903	182678146	182678140	PF07449,HyaE,Hydrogenase-1expressionproteinHyaE;	IPR010893,Family,Hydrogenase-1expressionHyaE;	None	-	hydrogenase-1 expression HyaE	-	K03619	0
20009	alpha	NC_007925	Rhodopseudomonas palustris BisB1	90425241	90425251	PF07449,HyaE,Hydrogenase-1expressionproteinHyaE;	IPR010893,Family,Hydrogenase-1expressionHyaE;IPR012336,Domain,Thioredoxin-likefold;	None	-	hydrogenase-1 expression HyaE	-	K03619	0
20247	alpha	NC_009720	Xanthobacter autotrophicus Py	154246127	154246121	PF07449,HyaE,Hydrogenase-1expressionproteinHyaE;	IPR010893,Family,Hydrogenase-1expressionHyaE;	None	-	hydrogenase-1 expression HyaE	-	K03619	0
18622	beta	NC_007298	Dechloromonas aromatica RC	71907119	71907123	PF04246,RseC_MucC,PositiveregulatorofsigmaE,RseC/MucC;	IPR007359,Family,PositiveregulatorofsigmaE,RseC/MucC;	None	-	positive regulator of sigma(E), RseC/MucC	-	K03803	0
5104	gamma_enterobacteriales	NC_012880	Dickeya dadantii Ech70	242239159	242239161	PF06667,PspB,PhageshockproteinB;	IPR009554,Family,PhageshockB;	None	-	phage shock protein B	-	K03970	0
5140	gamma_enterobacteriales	NC_012912	Dickeya zeae Ech159	251789363	251789365	PF06667,PspB,PhageshockproteinB;	IPR009554,Family,PhageshockB;	None	-	phage shock protein B	-	K03970	0
9984	gamma_alteromonadales	NC_012997	Teredinibacter turnerae T790	254786744	254786742	PF06667,PspB,PhageshockproteinB;	IPR009554,Family,PhageshockB;	None	-	phage shock protein B	-	K03970	0
11337	delta	NC_007519	Desulfovibrio desulfuricans G2	78358267	78358265	PF06667,PspB,PhageshockproteinB;	IPR009554,Family,PhageshockB;	None	-	zz-hypothetical protein	-	K03970	0
11742	delta	NC_008751	Desulfovibrio vulgaris subsp. vulgaris DP	120601433	120601435	PF06667,PspB,PhageshockproteinB;	IPR009554,Family,PhageshockB;	None	-	putative phage shock protein B	-	K03970	0
12006	delta	NC_002937	Desulfovibrio vulgaris subsp. vulgaris str. Hildenboroug	46581392	46581390	PF06667,PspB,PhageshockproteinB;	IPR009554,Family,PhageshockB;	None	-	zz-hypothetical protein	-	K03970	0
20303	alpha	NC_012982	Hirschia baltica ATCC 4981	254295268	254295271	PF06667,PspB,PhageshockproteinB;	IPR009554,Family,PhageshockB;	None	-	phage shock protein B	-	K03970	0
20593	alpha	NC_006677	Gluconobacter oxydans 621	58039394	58039396	PF06667,PspB,PhageshockproteinB;	IPR009554,Family,PhageshockB;	None	-	zz-hypothetical protein	-	K03970	0
20780	alpha	NC_007722	Erythrobacter litoralis HTCC259	85373508	85373505	PF06667,PspB,PhageshockproteinB;	IPR009554,Family,PhageshockB;	None	-	zz-hypothetical protein	-	K03970	0
20805	alpha	NC_007794	Novosphingobium aromaticivorans DSM 1244	87199176	87199179	PF06667,PspB,PhageshockproteinB;	IPR009554,Family,PhageshockB;	None	-	zz-hypothetical protein	-	K03970	0
20883	alpha	NC_008048	Sphingopyxis alaskensis RB225	103485701	103485704	PF06667,PspB,PhageshockproteinB;	IPR009554,Family,PhageshockB;	None	-	phage shock B	-	K03970	0
5024	gamma_enterobacteriales	NC_009792	Citrobacter koseri ATCC BAA-89	157145639	157145643	PF09584,Phageshock_PspD,PhageshockproteinPspDPhageshock_PspD;	IPR014321,Family,PhageshockproteinPspD;	None	-	peripheral inner membrane phage-shock protein	-	K03971	0
5064	gamma_enterobacteriales	NC_009778	Cronobacter sakazakii ATCC BAA-894 chromosom	156933771	156933775	PF09584,Phageshock_PspD,PhageshockproteinPspDPhageshock_PspD;	IPR014321,Family,PhageshockproteinPspD;	None	-	peripheral inner membrane phage-shock protein	-	K03971	0
5188	gamma_enterobacteriales	NC_012779	Edwardsiella ictaluri 93-14	238919727	238919731	PF09584,Phageshock_PspD,PhageshockproteinPspDPhageshock_PspD;	IPR014321,Family,PhageshockproteinPspD;	None	-	zz-hypothetical protein	-	K03971	0
5226	gamma_enterobacteriales	NC_009436	Enterobacter sp. 63	146311822	146311818	PF09584,Phageshock_PspD,PhageshockproteinPspDPhageshock_PspD;	IPR014321,Family,PhageshockproteinPspD;	None	-	peripheral inner membrane phage-shock protein	-	K03971	0
5311	gamma_enterobacteriales	NC_008253	Escherichia coli 53	110641537	110641541	PF09584,Phageshock_PspD,PhageshockproteinPspDPhageshock_PspD;	IPR014321,Family,PhageshockproteinPspD;	None	-	peripheral inner membrane phage-shock protein	-	K03971	0
5469	gamma_enterobacteriales	NC_010468	Escherichia coli ATCC 873	170020330	170020326	PF09584,Phageshock_PspD,PhageshockproteinPspDPhageshock_PspD;	IPR014321,Family,PhageshockproteinPspD;	None	-	peripheral inner membrane phage-shock protein	-	K03971	0
5594	gamma_enterobacteriales	NC_012947	Escherichia coli BL21(DE3	253773695	253773691	None	None	None	-	peripheral inner membrane phage-shock protein	-	K03971	0
6105	gamma_enterobacteriales	NC_002695	Escherichia coli O157:H7 str. Saka	38703961	15831138	PF09584,Phageshock_PspD,PhageshockproteinPspDPhageshock_PspD;	IPR014321,Family,PhageshockproteinPspD;	GO:0005737,cytoplasm;GO:0005886,plasmamembrane;GO:0006950,responsetostress;	-	peripheral inner membrane phage-shock protein	-	K03971	0
6209	gamma_enterobacteriales	NC_011415	Escherichia coli SE1	209918546	209918550	PF09584,Phageshock_PspD,PhageshockproteinPspDPhageshock_PspD;	IPR014321,Family,PhageshockproteinPspD;	None	-	peripheral inner membrane phage-shock protein	-	K03971	0
6790	gamma_enterobacteriales	NC_010067	Salmonella enterica subsp. arizonae serovar 62:z	161503211	161503215	PF09584,Phageshock_PspD,PhageshockproteinPspDPhageshock_PspD;	IPR014321,Family,PhageshockproteinPspD;	None	-	peripheral inner membrane phage-shock protein	-	K03971	0
7096	gamma_enterobacteriales	NC_011147	Salmonella enterica subsp. enterica serovar Paratyphi A str. AKU_1260	197362310	197362314	PF09584,Phageshock_PspD,PhageshockproteinPspDPhageshock_PspD;	IPR014321,Family,PhageshockproteinPspD;	None	-	peripheral inner membrane phage-shock protein	-	K03971	0
7215	gamma_enterobacteriales	NC_010102	Salmonella enterica subsp. enterica serovar Paratyphi B str. SPB	161613832	161613836	PF09584,Phageshock_PspD,PhageshockproteinPspDPhageshock_PspD;	IPR014321,Family,PhageshockproteinPspD;	None	-	peripheral inner membrane phage-shock protein	-	K03971	0
7540	gamma_enterobacteriales	NC_009832	Serratia proteamaculans 56	157370865	157370861	PF09584,Phageshock_PspD,PhageshockproteinPspDPhageshock_PspD;	IPR014321,Family,PhageshockproteinPspD;	None	-	peripheral inner membrane phage-shock protein	-	K03971	0
7760	gamma_enterobacteriales	NC_008150	Yersinia pestis Antiqu	108807697	108807693	PF09584,Phageshock_PspD,PhageshockproteinPspDPhageshock_PspD;	IPR014321,Family,PhageshockproteinPspD;	None	-	peripheral inner membrane phage-shock protein	-	K03971	0
7842	gamma_enterobacteriales	NC_008149	Yersinia pestis Nepal51	108811975	108811971	PF09584,Phageshock_PspD,PhageshockproteinPspDPhageshock_PspD;	IPR014321,Family,PhageshockproteinPspD;	None	-	peripheral inner membrane phage-shock protein	-	K03971	0
7855	gamma_enterobacteriales	NC_009381	Yersinia pestis Pestoides	145598093	145598097	PF09584,Phageshock_PspD,PhageshockproteinPspDPhageshock_PspD;	IPR014321,Family,PhageshockproteinPspD;	None	-	peripheral inner membrane phage-shock protein	-	K03971	0
7917	gamma_enterobacteriales	NC_010634	Yersinia pseudotuberculosis PB1/	186895654	186895650	PF09584,Phageshock_PspD,PhageshockproteinPspDPhageshock_PspD;	IPR014321,Family,PhageshockproteinPspD;	None	-	peripheral inner membrane phage-shock protein	-	K03971	0
7948	gamma_enterobacteriales	NC_010465	Yersinia pseudotuberculosis YPII	170024132	170024136	PF09584,Phageshock_PspD,PhageshockproteinPspDPhageshock_PspD;	IPR014321,Family,PhageshockproteinPspD;	None	-	peripheral inner membrane phage-shock protein	-	K03971	0
8487	gamma_alteromonadales	NC_008700	Shewanella amazonensis SB2	119775993	119775991	PF10627,CsgE,CurliassemblyproteinCsgE;	IPR018900,Region,CurliassemblyproteinCsgE;	None	-	curli production assembly/transport component CsgE, putative	-	K04337	0
8580	gamma_alteromonadales	NC_009052	Shewanella baltica OS15	126175536	126175534	PF10627,CsgE,CurliassemblyproteinCsgE;	IPR018900,Region,CurliassemblyproteinCsgE;	None	-	curli production assembly/transport component CsgE, putative	-	K04337	0
8612	gamma_alteromonadales	NC_009665	Shewanella baltica OS18	152999535	152999537	PF10627,CsgE,CurliassemblyproteinCsgE;	IPR018900,Region,CurliassemblyproteinCsgE;	None	-	curli production assembly/transport component CsgE, putative	-	K04337	0
9174	gamma_alteromonadales	NC_004347	Shewanella oneidensis MR-	24375187	24375185	PF10627,CsgE,CurliassemblyproteinCsgE;	IPR018900,Region,CurliassemblyproteinCsgE;	None	-	curli production assembly/transport component CsgE, putative	-	K04337	0
9578	gamma_alteromonadales	NC_008577	Shewanella sp. ANA-3 chromosome	117921695	117921693	PF10627,CsgE,CurliassemblyproteinCsgE;	IPR018900,Region,CurliassemblyproteinCsgE;	None	-	curli production assembly/transport component CsgE, putative	-	K04337	0
9599	gamma_alteromonadales	NC_008321	Shewanella sp. MR-	113969210	113969212	PF10627,CsgE,CurliassemblyproteinCsgE;	IPR018900,Region,CurliassemblyproteinCsgE;	None	-	curli production assembly/transport component CsgE, putative	-	K04337	0
9728	gamma_alteromonadales	NC_008322	Shewanella sp. MR-	114048647	114048645	PF10627,CsgE,CurliassemblyproteinCsgE;	IPR018900,Region,CurliassemblyproteinCsgE;	None	-	curli production assembly/transport component CsgE, putative	-	K04337	0
9792	gamma_alteromonadales	NC_008750	Shewanella sp. W3-18-	120597789	120597791	PF10627,CsgE,CurliassemblyproteinCsgE;	IPR018900,Region,CurliassemblyproteinCsgE;	None	-	curli production assembly/transport component CsgE, putative	-	K04337	0
8488	gamma_alteromonadales	NC_008700	Shewanella amazonensis SB2	119775993	119775990	PF10614,Tafi-CsgF,Curliproductionassembly/transportcomponentCsgF;	IPR018893,Region,Curliproductionassembly/transportcomponentCsgF;	None	-	curli production assembly/transport component CsgF, putative	-	K04338	0
8581	gamma_alteromonadales	NC_009052	Shewanella baltica OS15	126175536	126175533	PF10614,Tafi-CsgF,Curliproductionassembly/transportcomponentCsgF;	IPR018893,Region,Curliproductionassembly/transportcomponentCsgF;	None	-	curli production assembly/transport component CsgF, putative	-	K04338	0
8604	gamma_alteromonadales	NC_009665	Shewanella baltica OS18	152999535	152999538	PF10614,Tafi-CsgF,Curliproductionassembly/transportcomponentCsgF;	IPR018893,Region,Curliproductionassembly/transportcomponentCsgF;	None	-	curli production assembly/transport component CsgF, putative	-	K04338	0
9173	gamma_alteromonadales	NC_004347	Shewanella oneidensis MR-	24375187	24375184	PF10614,Tafi-CsgF,Curliproductionassembly/transportcomponentCsgF;	IPR018893,Region,Curliproductionassembly/transportcomponentCsgF;	None	-	curli production assembly/transport component CsgF, putative	-	K04338	0
9579	gamma_alteromonadales	NC_008577	Shewanella sp. ANA-3 chromosome	117921695	117921692	PF10614,Tafi-CsgF,Curliproductionassembly/transportcomponentCsgF;	IPR018893,Region,Curliproductionassembly/transportcomponentCsgF;	None	-	curli production assembly/transport component CsgF, putative	-	K04338	0
9600	gamma_alteromonadales	NC_008321	Shewanella sp. MR-	113969210	113969213	PF10614,Tafi-CsgF,Curliproductionassembly/transportcomponentCsgF;	IPR018893,Region,Curliproductionassembly/transportcomponentCsgF;	None	-	curli production assembly/transport component CsgF, putative	-	K04338	0
9729	gamma_alteromonadales	NC_008322	Shewanella sp. MR-	114048647	114048644	PF10614,Tafi-CsgF,Curliproductionassembly/transportcomponentCsgF;	IPR018893,Region,Curliproductionassembly/transportcomponentCsgF;	None	-	curli production assembly/transport component CsgF, putative	-	K04338	0
9795	gamma_alteromonadales	NC_008750	Shewanella sp. W3-18-	120597789	120597792	PF10614,Tafi-CsgF,Curliproductionassembly/transportcomponentCsgF;	IPR018893,Region,Curliproductionassembly/transportcomponentCsgF;	None	-	curli production assembly/transport component CsgF, putative	-	K04338	0
20104	alpha	NC_011004	Rhodopseudomonas palustris TIE-	192289581	192289578	PF01455,HupF_HypC,HupF/HypCfamily;	IPR001109,Family,Hydrogenaseexpression/formationprotein,HupF/HypC;	None	-	hydrogenase assembly chaperone hypC/hupF	-	K04653	0
10106	gamma_acidothiobacillales	NC_011206	Acidithiobacillus ferrooxidans ATCC 5399	198283368	198283366	PF07357,DRAT,DinitrogenasereductaseADP-ribosyltransferaseDRAT;	IPR009953,Family,DinitrogenasereductaseADP-ribosyltransferase;	GO:0030701,NAD+-dinitrogen-reductaseADP-D-ribosyltransferaseactivity;	-	NAD(+)--dinitrogen-reductase ADP-D-ribosyltransferase	-	K05951	2.4.2.37
14481	delta	NC_011145	Anaeromyxobacter sp.	197123610	197123609	PF07357,DRAT,DinitrogenasereductaseADP-ribosyltransferaseDRAT;	IPR009953,Family,DinitrogenasereductaseADP-ribosyltransferase;	GO:0016740,transferaseactivity;	-	NAD(+)--dinitrogen-reductase ADP-D-ribosyltransferase	-	K05951	0
14699	delta	NC_009675	Anaeromyxobacter sp. Fw109-	153005888	153005889	PF07357,DRAT,DinitrogenasereductaseADP-ribosyltransferaseDRAT;	IPR009953,Family,DinitrogenasereductaseADP-ribosyltransferase;	GO:0030701,NAD+-dinitrogen-reductaseADP-D-ribosyltransferaseactivity;	-	NAD(+)--dinitrogen-reductase ADP-D-ribosyltransferase	-	K05951	2.4.2.37
20733	alpha	NC_007643	Rhodospirillum rubrum ATCC 1117	83592724	83592725	PF07357,DRAT,DinitrogenasereductaseADP-ribosyltransferaseDRAT;	IPR009953,Family,DinitrogenasereductaseADP-ribosyltransferase;	GO:0030701,NAD+-dinitrogen-reductaseADP-D-ribosyltransferaseactivity;	-	NAD(+)--dinitrogen-reductase ADP-D-ribosyltransferase	-	K05951	2.4.2.37
12138	delta	NC_011146	Geobacter bemidjiensis Be	197118192	197118200		IPR008930,Domain,Terpenoidcylases/proteinprenyltransferasealpha-alphatoroid;	None	-	cycloartenol synthase-like protein	-	K06045	0
13091	delta	NC_012918	Geobacter sp. M2	253701055	253701047		IPR008930,Domain,Terpenoidcylases/proteinprenyltransferasealpha-alphatoroid;	None	-	cycloartenol synthase-like protein	-	K06045	0
24454	bacteriodetes	NC_004663	Bacteroides thetaiotaomicron VPI-548	29349783	29349788	PF05402,PqqD,CoenzymePQQsynthesisproteinDPqqD;	IPR008792,Family,CoenzymePQQsynthesisD;	None	-	zz-hypothetical protein	-	K06138	0
22155	firmicutes_clostridia	NC_010718	Natranaerobius thermophilus JW/NM-WN-L	188586300	188586307	PF05580,Peptidase_S55,SpoIVBpeptidaseS55;	IPR001478,Domain,PDZ/DHR/GLGF;IPR008763,Domain,PeptidaseS55,SpoIVB;IPR014219,Family,PeptidaseS55,sporulationstageIV,proteinB;	GO:0005515,proteinbinding;	-	stage IV sporulation protein B	-	K06399	0
22384	firmicutes_clostridia	NC_010321	Thermoanaerobacter pseudethanolicus ATCC 3322	167038338	167038340		IPR017524,Family,Smallacid-solublesporeprotein,thioredoxin-like;	None	-	small acid-soluble spore protein Tlp	-	K06434	0
22459	firmicutes_clostridia	NC_010320	Thermoanaerobacter sp. X51	167038929	167038928		IPR017524,Family,Smallacid-solublesporeprotein,thioredoxin-like;	None	-	small acid-soluble spore protein Tlp	-	K06434	0
22519	firmicutes_clostridia	NC_003869	Thermoanaerobacter tengcongensis MB	20806848	20806845		IPR017524,Family,Smallacid-solublesporeprotein,thioredoxin-like;	None	-	small acid-soluble spore protein Tlp	-	K06434	0
8982	gamma_alteromonadales	NC_010334	Shewanella halifaxensis HAW-EB	167623375	167623371	PF03646,FlaG,FlaGprotein;	IPR005186,Family,FlagellarproteinFlaGprotein;	GO:0019861,flagellum;	-	flagellar protein FlaG protein	-	K06603	0
1389	gamma_vibrionales	NC_002505	Vibrio cholerae O1 biovar El Tor str. N16961 chromosome	15642134	15642138			GO:0019861,flagellum;	-	flagellar rod protein FlaI, putative	-	K06604	0
1403	gamma_vibrionales	NC_002505	Vibrio cholerae O1 biovar El Tor str. N16961 chromosome	15642136	15642138			GO:0019861,flagellum;	-	flagellar rod protein FlaI, putative	-	K06604	0
1732	gamma_vibrionales	NC_004603	Vibrio parahaemolyticus RIMD 2210633 chromosome	28899025	28899029			GO:0019861,flagellum;	-	polar flagellar rod protein FlaI	-	K06604	0
1752	gamma_vibrionales	NC_004603	Vibrio parahaemolyticus RIMD 2210633 chromosome	28899027	28899029			GO:0019861,flagellum;	-	polar flagellar rod protein FlaI	-	K06604	0
1859	gamma_vibrionales	NC_004459	Vibrio vulnificus CMCP6 chromosome	27365276	27365274			None	-	FlaI protein	-	K06604	0
1877	gamma_vibrionales	NC_004459	Vibrio vulnificus CMCP6 chromosome	27365278	27365274			None	-	FlaI protein	-	K06604	0
2603	gamma_pseudomonadales	NC_008463	Pseudomonas aeruginosa UCBPP-PA1	116052693	116052691			None	-	zz-hypothetical protein	-	K06950	0
3049	gamma_pseudomonadales	NC_007492	Pseudomonas fluorescens Pf0-	77461061	77461059			None	-	zz-hypothetical protein	-	K06950	0
3240	gamma_pseudomonadales	NC_009439	Pseudomonas mendocina ym	146306000	146306002			None	-	zz-hypothetical protein	-	K06950	0
3964	gamma_pseudomonadales	NC_009434	Pseudomonas stutzeri A150	146283960	146283958			None	-	zz-hypothetical protein	-	K06950	0
4027	gamma_pseudomonadales	NC_007005	Pseudomonas syringae pv. syringae B728	66043987	66043989			None	-	zz-hypothetical protein	-	K06950	0
4136	gamma_pseudomonadales	NC_004578	Pseudomonas syringae pv. tomato str. DC300	28868051	28868053			None	-	zz-hypothetical protein	-	K06950	0
4425	gamma_oceanospirillales	NC_008260	Alcanivorax borkumensis SK	110833332	110833334			None	-	zz-hypothetical protein	-	K06950	0
4891	gamma_chromatiales	NC_007484	Nitrosococcus oceani ATCC 1970	77164242	77164240			None	-	zz-hypothetical protein	-	K06950	0
4996	gamma_chromatiales	NC_011901	Thioalkalivibrio sp. HL-EbGR	220935781	220935779			None	-	zz-hypothetical protein	-	K06950	0
15317	beta	NC_008752	Acidovorax avenae subsp. citrulli AAC00-	120609560	120609562			None	-	zz-hypothetical protein	-	K06950	0
15395	beta	NC_011992	Acidovorax ebreus TPS	222112110	222112108			None	-	zz-hypothetical protein	-	K06950	0
15438	beta	NC_008782	Acidovorax sp. JS4	121595922	121595920			None	-	zz-hypothetical protein	-	K06950	0
16812	beta	NC_007973	Cupriavidus metallidurans CH34 chromosome chromosome	94312021	94312023			None	-	zz-hypothetical protein	-	K06950	0
16907	beta	NC_010528	Cupriavidus taiwanensis str. LMG19424 chromosome	194290773	194290775			None	-	conserved zz-hypothetical protein; putative exported protein	-	K06950	0
16945	beta	NC_010002	Delftia acidovorans SPH-	160896950	160896952			None	-	zz-hypothetical protein	-	K06950	0
17027	beta	NC_009138	Herminiimonas arsenicoxydan	134095935	134095937			None	-	putative periplasmic protein	-	K06950	0
17042	beta	NC_009659	Janthinobacterium sp. Marseill	152979868	152983301			None	-	zz-hypothetical protein	-	K06950	0
17073	beta	NC_010524	Leptothrix cholodnii SP-	171057071	171057069			None	-	zz-hypothetical protein	-	K06950	0
17256	beta	NC_008825	Methylibium petroleiphilum PM	124268400	124268402			None	-	zz-hypothetical protein	-	K06950	0
17328	beta	NC_008781	Polaromonas naphthalenivorans CJ	121606272	121606270			None	-	zz-hypothetical protein	-	K06950	0
17356	beta	NC_007948	Polaromonas sp. JS66	91787008	91787010			None	-	zz-hypothetical protein	-	K06950	0
17538	beta	NC_007347	Ralstonia eutropha JMP134 chromosome	73542627	73542629			None	-	zz-hypothetical protein	-	K06950	0
17564	beta	NC_012856	Ralstonia pickettii 12D chromosome	241664225	241664227			None	-	zz-hypothetical protein	-	K06950	0
17667	beta	NC_010682	Ralstonia pickettii 12J chromosome	187930120	187930122			None	-	zz-hypothetical protein	-	K06950	0
17691	beta	NC_003295	Ralstonia solanacearum GMI100	17547526	17547528			GO:0016021,integraltomembrane;	-	zz-hypothetical protein	-	K06950	0
17825	beta	NC_012791	Variovorax paradoxus S110 chromosome	239813965	239813967			None	-	zz-hypothetical protein	-	K06950	0
17894	beta	NC_008786	Verminephrobacter eiseniae EF01-	121608469	121608471			None	-	zz-hypothetical protein	-	K06950	0
18019	beta	NC_007947	Methylobacillus flagellatus K	91774570	91774572			None	-	zz-hypothetical protein	-	K06950	0
18098	beta	NC_012968	Methylotenera mobilis JLW	253997579	253997577	PF00412,LIM,LIMdomain;	IPR001781,Domain,Zincfinger,LIM-type;	GO:0008270,zincionbinding;	-	zz-hypothetical protein	-	K06950	0
18357	beta	NC_006513	Aromatoleum aromaticum EbN	56477647	56477645			None	-	zz-hypothetical protein	-	K06950	0
18542	beta	NC_008702	Azoarcus sp. BH7	119899645	119899647			None	-	zz-hypothetical protein	-	K06950	0
18597	beta	NC_007298	Dechloromonas aromatica RC	71906301	71906299			None	-	zz-hypothetical protein	-	K06950	0
18755	beta	NC_011662	Thauera sp. MZ1	237653946	237653948			None	-	zz-hypothetical protein	-	K06950	0
15065	delta	NC_010162	Sorangium cellulosum 'So ce 56	162455248	162455245	PF01243,Pyridox_oxidase,"Pyridoxamine5-phosphateoxidase";	IPR009002,Domain,FMN-bindingsplitbarrel,related;IPR011576,Domain,"Pyridoxamine5-phosphateoxidase-related,FMN-bindingcore";	GO:0010181,FMNbinding;	-	zz-hypothetical protein	-	K07006	0
24929	aquificiae	NC_012440	Persephonella marina EX-H	225850350	225850353			None	-	zz-hypothetical protein	-	K07027	0
25019	aquificiae	NC_012438	Sulfurihydrogenibium azorense Az-Fu	225848750	225848753			None	-	zz-hypothetical protein	-	K07027	0
11868	delta	NC_008741	Desulfovibrio vulgaris subsp. vulgaris DP4 plasmid pDVUL0	120586936	120586940	PF02517,Abi,CAAXaminoterminalproteasefamily;	IPR003675,Family,Abortiveinfectionprotein;IPR014346,Family,Prenylprotease-related;	GO:0016020,membrane;	-	abortive infection protein	-	K07052	0
12629	delta	NC_007517	Geobacter metallireducens GS-1	78223241	78223243	PF02517,Abi,CAAXaminoterminalproteasefamily;	IPR003675,Family,Abortiveinfectionprotein;IPR014346,Family,Prenylprotease-related;	GO:0016020,membrane;	-	abortive infection protein	-	K07052	0
13255	delta	NC_002939	Geobacter sulfurreducens PC	39997087	39997089	PF02517,Abi,CAAXaminoterminalproteasefamily;	IPR003675,Family,Abortiveinfectionprotein;IPR014346,Family,Prenylprotease-related;	GO:0016020,membrane;GO:0008233,peptidaseactivity;	-	CAAX amino terminal protease family protein	-	K07052	0
228	other_nitrospirae	NC_011296	Thermodesulfovibrio yellowstonii DSM 1134	206890644	206890428	PF01925,TauE,SulfiteexporterTauE/SafE;	IPR002781,Family,ProteinofunknownfunctionDUF81;	GO:0016021,integraltomembrane;	-	zz-hypothetical protein	-	K07090	0
2631	gamma_pseudomonadales	NC_008027	Pseudomonas entomophila L4	104779321	104779324	PF01925,TauE,SulfiteexporterTauE/SafE;	IPR002781,Family,ProteinofunknownfunctionDUF81;	GO:0016021,integraltomembrane;	-	zz-hypothetical protein	-	K07090	0
2825	gamma_pseudomonadales	NC_004129	Pseudomonas fluorescens Pf-	70729934	70729931	PF01925,TauE,SulfiteexporterTauE/SafE;	IPR002781,Family,ProteinofunknownfunctionDUF81;	GO:0016021,integraltomembrane;	-	zz-hypothetical protein	-	K07090	0
3349	gamma_pseudomonadales	NC_009512	Pseudomonas putida F	148545324	148545327	PF01925,TauE,SulfiteexporterTauE/SafE;	IPR002781,Family,ProteinofunknownfunctionDUF81;	GO:0016021,integraltomembrane;	-	zz-hypothetical protein	-	K07090	0
3488	gamma_pseudomonadales	NC_010322	Pseudomonas putida GB-	167031088	167031091	PF01925,TauE,SulfiteexporterTauE/SafE;	IPR002781,Family,ProteinofunknownfunctionDUF81;	GO:0016021,integraltomembrane;	-	zz-hypothetical protein	-	K07090	0
3654	gamma_pseudomonadales	NC_002947	Pseudomonas putida KT244	26986796	26986799	PF01925,TauE,SulfiteexporterTauE/SafE;	IPR002781,Family,ProteinofunknownfunctionDUF81;	GO:0016021,integraltomembrane;	-	zz-hypothetical protein	-	K07090	0
3763	gamma_pseudomonadales	NC_010501	Pseudomonas putida W61	170719257	170719260	PF01925,TauE,SulfiteexporterTauE/SafE;	IPR002781,Family,ProteinofunknownfunctionDUF81;	GO:0016021,integraltomembrane;	-	zz-hypothetical protein	-	K07090	0
4121	gamma_pseudomonadales	NC_004578	Pseudomonas syringae pv. tomato str. DC300	28867351	28867348	PF01925,TauE,SulfiteexporterTauE/SafE;	IPR002781,Family,ProteinofunknownfunctionDUF81;	GO:0016021,integraltomembrane;	-	zz-hypothetical protein	-	K07090	0
11688	delta	NC_011769	Desulfovibrio vulgaris str. 'Miyazaki F	218887199	218887193	PF01925,TauE,SulfiteexporterTauE/SafE;	IPR002781,Family,ProteinofunknownfunctionDUF81;	GO:0016021,integraltomembrane;	-	protein of unknown function DUF81	-	K07090	0
15609	beta	NC_010551	Burkholderia ambifaria MC40-6 chromosome	172060716	172060719	PF01925,TauE,SulfiteexporterTauE/SafE;	IPR002781,Family,ProteinofunknownfunctionDUF81;	GO:0016021,integraltomembrane;	-	zz-hypothetical protein	-	K07090	0
15703	beta	NC_008062	Burkholderia cenocepacia AU 1054 chromosome	107029076	107029073	PF01925,TauE,SulfiteexporterTauE/SafE;	IPR002781,Family,ProteinofunknownfunctionDUF81;	GO:0016021,integraltomembrane;	-	zz-hypothetical protein	-	K07090	0
15733	beta	NC_008542	Burkholderia cenocepacia HI2424 chromosome	116689765	116689768	PF01925,TauE,SulfiteexporterTauE/SafE;	IPR002781,Family,ProteinofunknownfunctionDUF81;	GO:0016021,integraltomembrane;	-	zz-hypothetical protein	-	K07090	0
15793	beta	NC_011000	Burkholderia cenocepacia J2315 chromosome	206560180	206560183	PF01925,TauE,SulfiteexporterTauE/SafE;	IPR002781,Family,ProteinofunknownfunctionDUF81;	GO:0016021,integraltomembrane;	-	zz-hypothetical protein	-	K07090	0
15851	beta	NC_010508	Burkholderia cenocepacia MC0-3 chromosome	170733103	170733106	PF01925,TauE,SulfiteexporterTauE/SafE;	IPR002781,Family,ProteinofunknownfunctionDUF81;	GO:0016021,integraltomembrane;	-	zz-hypothetical protein	-	K07090	0
16148	beta	NC_010084	Burkholderia multivorans ATCC 17616 chromosome	161524689	161524686	PF01925,TauE,SulfiteexporterTauE/SafE;	IPR002781,Family,ProteinofunknownfunctionDUF81;	GO:0016021,integraltomembrane;	-	zz-hypothetical protein	-	K07090	0
16197	beta	NC_010804	Burkholderia multivorans ATCC 17616 chromosome	189350554	189350557	PF01925,TauE,SulfiteexporterTauE/SafE;	IPR002781,Family,ProteinofunknownfunctionDUF81;	GO:0016021,integraltomembrane;	-	predicted permease	-	K07090	0
16451	beta	NC_006350	Burkholderia pseudomallei K96243 chromosome	53719196	53719193	PF01925,TauE,SulfiteexporterTauE/SafE;	IPR002781,Family,ProteinofunknownfunctionDUF81;	GO:0016021,integraltomembrane;	-	zz-hypothetical protein	-	K07090	0
16497	beta	NC_012695	Burkholderia pseudomallei MSHR346 chromosome	237812494	237812497	PF01925,TauE,SulfiteexporterTauE/SafE;	IPR002781,Family,ProteinofunknownfunctionDUF81;	GO:0016021,integraltomembrane;	-	zz-hypothetical protein	-	K07090	0
16570	beta	NC_007510	Burkholderia sp. 383 chromosome	78066511	78066514	PF01925,TauE,SulfiteexporterTauE/SafE;	IPR002781,Family,ProteinofunknownfunctionDUF81;	GO:0016021,integraltomembrane;	-	zz-hypothetical protein	-	K07090	0
16580	beta	NC_007651	Burkholderia thailandensis E264 chromosome	83718770	83719558	PF01925,TauE,SulfiteexporterTauE/SafE;	IPR002781,Family,ProteinofunknownfunctionDUF81;	GO:0016021,integraltomembrane;	-	zz-hypothetical protein	-	K07090	0
16683	beta	NC_009256	Burkholderia vietnamiensis G4 chromosome	134295791	134295794	PF01925,TauE,SulfiteexporterTauE/SafE;	IPR002781,Family,ProteinofunknownfunctionDUF81;	GO:0016021,integraltomembrane;	-	zz-hypothetical protein	-	K07090	0
18044	beta	NC_007947	Methylobacillus flagellatus K	91776167	91776161	PF01925,TauE,SulfiteexporterTauE/SafE;	IPR002781,Family,ProteinofunknownfunctionDUF81;	GO:0016021,integraltomembrane;	-	zz-hypothetical protein	-	K07090	0
18052	beta	NC_007947	Methylobacillus flagellatus K	91776528	91776519	PF01925,TauE,SulfiteexporterTauE/SafE;	IPR002781,Family,ProteinofunknownfunctionDUF81;	GO:0016021,integraltomembrane;	-	zz-hypothetical protein	-	K07090	0
19553	alpha	NC_010725	Methylobacterium populi BJ00	188583855	188583850	PF01925,TauE,SulfiteexporterTauE/SafE;	IPR002781,Family,ProteinofunknownfunctionDUF81;	GO:0016021,integraltomembrane;	-	protein of unknown function DUF81	-	K07090	0
22016	firmicutes_clostridia	NC_009253	Desulfotomaculum reducens MI-	134299175	134299176	PF01925,TauE,SulfiteexporterTauE/SafE;	IPR002781,Family,ProteinofunknownfunctionDUF81;	GO:0016021,integraltomembrane;	-	zz-hypothetical protein	-	K07090	0
24647	bacteriodetes	NC_013062	Flavobacteriaceae bacterium 3519-1	255534246	255534243	PF01925,TauE,SulfiteexporterTauE/SafE;	IPR002781,Family,ProteinofunknownfunctionDUF81;	GO:0016021,integraltomembrane;	-	zz-hypothetical protein	-	K07090	0
14738	delta	NC_009675	Anaeromyxobacter sp. Fw109-	153006949	153006945	PF04143,DUF395,YeeE/YedEfamilyDUF395;	IPR007272,Domain,ProteinofunknownfunctionDUF395,YeeE/YedE;	None	-	protein of unknown function DUF395, YeeE/YedE	-	K07112	0
14479	delta	NC_011145	Anaeromyxobacter sp.	197123610	197123614	PF02348,CTP_transf_3,Cytidylyltransferase;	IPR003329,Family,Acylneuraminatecytidylyltransferase;	GO:0009103,lipopolysaccharidebiosyntheticprocess;	-	zz-hypothetical protein	-	K07141	0
19295	alpha	NC_002678	Mesorhizobium loti MAFF30309	13474866	13474867			None	-	zz-hypothetical protein	-	K07497	0
8135	gamma_alteromonadales	NC_008740	Marinobacter aquaeolei VT	120553027	120553026	PF10605,3HBOH,3HB-oligomerhydrolase3HBOH;	IPR016582,Family,D---3-hydroxybutyrateoligomerhydrolase,putative;	GO:0019605,butyratemetabolicprocess;GO:0005615,extracellularspace;GO:0047989,hydroxybutyrate-dimerhydrolaseactivity;	-	putative D--3-hydroxybutyrate oligomer hydrolase lipoprotein transmembrane	-	K07518	0
15386	beta	NC_011992	Acidovorax ebreus TPS	222111258	222111251	PF10605,3HBOH,3HB-oligomerhydrolase3HBOH;	IPR016582,Family,D---3-hydroxybutyrateoligomerhydrolase,putative;	GO:0019605,butyratemetabolicprocess;GO:0005615,extracellularspace;GO:0047989,hydroxybutyrate-dimerhydrolaseactivity;GO:0016021,integraltomembrane;	-	putative D--3-hydroxybutyrate oligomer hydrolase lipoprotein transmembrane	-	K07518	0
11058	delta	NC_012108	Desulfobacterium autotrophicum HRM	224371239	224371241			None	-	zz-hypothetical protein	-	K07803	0
11174	delta	NC_007519	Desulfovibrio desulfuricans G2	78355156	78355158			None	-	zinc resistance-associated protein	-	K07803	0
21103	firmicutes_clostridia	NC_009922	Alkaliphilus oremlandii OhILA	158319790	158319794	PF07690,MFS_1,MajorFacilitatorSuperfamily;	IPR011701,Family,MajorfacilitatorsuperfamilyMFS-1;IPR016196,Domain,Majorfacilitatorsuperfamily,generalsubstratetransporter;	GO:0055085,transmembranetransport;	-	major facilitator transporter	-	K08217	0
23661	firmicutes_bacilli	NC_012491	Brevibacillus brevis NBRC 10059	226315253	226315257	PF07690,MFS_1,MajorFacilitatorSuperfamily;	IPR011701,Family,MajorfacilitatorsuperfamilyMFS-1;IPR016196,Domain,Majorfacilitatorsuperfamily,generalsubstratetransporter;	GO:0055085,transmembranetransport;	-	lysophospholipid transporter LplT	-	K08227	0
24050	chlorobi	NC_010803	Chlorobium limicola DSM 24	189346433	189346434		IPR017845,Repeat,ChlorosomeenvelopeproteinH,CsmH;	GO:0019031,viralenvelope;	-	chlorosome envelope protein H	-	K08951	0
24102	chlorobi	NC_007512	Chlorobium luteolum DSM 27	78187276	78187275		IPR017845,Repeat,ChlorosomeenvelopeproteinH,CsmH;	GO:0019031,viralenvelope;	-	chlorosome envelope protein H	-	K08951	0
24115	chlorobi	NC_010831	Chlorobium phaeobacteroides BS	189499900	189499901			None	-	zz-hypothetical protein	-	K08951	0
24209	chlorobi	NC_011059	Prosthecochloris aestuarii DSM 27	194334335	194334334			None	-	zz-hypothetical protein	-	K08951	0
24233	chlorobi	NC_009337	Prosthecochloris vibrioformis DSM 26	145220040	145220039		IPR017845,Repeat,ChlorosomeenvelopeproteinH,CsmH;	GO:0019031,viralenvelope;	-	chlorosome envelope protein H	-	K08951	0
13819	delta	NC_007760	Anaeromyxobacter dehalogenans 2CP-	86157260	86157263	PF01061,ABC2_membrane,ABC-2typetransporter;	IPR000412,Family,ABC-2;IPR013525,Domain,ABC-2typetransporter;IPR013526,Family,ABC-2transporter;	GO:0005524,ATPbinding;GO:0042626,ATPaseactivity,coupledtotransmembranemovementofsubstances;GO:0016020,membrane;	-	ABC transporter, inner membrane subunit	-	K09686	0
14068	delta	NC_011891	Anaeromyxobacter dehalogenans 2CP-	220915997	220916000	PF01061,ABC2_membrane,ABC-2typetransporter;	IPR000412,Family,ABC-2;IPR013525,Domain,ABC-2typetransporter;IPR013526,Family,ABC-2transporter;	GO:0005524,ATPbinding;GO:0042626,ATPaseactivity,coupledtotransmembranemovementofsubstances;GO:0016020,membrane;	-	ABC-2 type transporter	-	K09686	0
14330	delta	NC_011145	Anaeromyxobacter sp.	197121293	197121296	PF01061,ABC2_membrane,ABC-2typetransporter;	IPR000412,Family,ABC-2;IPR013525,Domain,ABC-2typetransporter;IPR013526,Family,ABC-2transporter;	GO:0005524,ATPbinding;GO:0042626,ATPaseactivity,coupledtotransmembranemovementofsubstances;GO:0016020,membrane;	-	ABC-2 type transporter	-	K09686	0
466	spirochetes	NC_008510	Leptospira borgpetersenii serovar Hardjo-bovis JB197 chromosome	116331055	116331061	PF03968,OstA,OstA-likeprotein;	IPR005653,Family,OstA-likeprotein;	None	-	zz-hypothetical protein	-	K09774	0
503	spirochetes	NC_008508	Leptospira borgpetersenii serovar Hardjo-bovis L550 chromosome	116328329	116328335	PF03968,OstA,OstA-likeprotein;	IPR005653,Family,OstA-likeprotein;	None	-	zz-hypothetical protein	-	K09774	0
510	spirochetes	NC_005823	Leptospira interrogans serovar Copenhageni str. Fiocruz L1-130 chromosome	45657422	45657416	PF03968,OstA,OstA-likeprotein;	IPR005653,Family,OstA-likeprotein;	None	-	zz-hypothetical protein	-	K09774	0
13746	delta	NC_007760	Anaeromyxobacter dehalogenans 2CP-	86156730	86156731	PF04306,DUF456,ProteinofunknownfunctionDUF456;	IPR007403,Family,ProteinofunknownfunctionDUF456;	None	-	zz-hypothetical protein	-	K09793	0
13995	delta	NC_011891	Anaeromyxobacter dehalogenans 2CP-	220915445	220915446	PF04306,DUF456,ProteinofunknownfunctionDUF456;	IPR007403,Family,ProteinofunknownfunctionDUF456;	None	-	protein of unknown function DUF456	-	K09793	0
14248	delta	NC_011145	Anaeromyxobacter sp.	197120733	197120734	PF04306,DUF456,ProteinofunknownfunctionDUF456;	IPR007403,Family,ProteinofunknownfunctionDUF456;	None	-	protein of unknown function DUF456	-	K09793	0
13205	delta	NC_002939	Geobacter sulfurreducens PC	39996231	39996236	PF05164,ZapA,CelldivisionproteinZapA;	IPR007838,Family,CelldivisionproteinZapA-like;	GO:0000917,barrierseptumformation;GO:0007049,cellcycle;GO:0005737,cytoplasm;	-	zz-hypothetical protein	-	K09888	0
1103	gamma_vibrionales	NC_006370	Photobacterium profundum SS9 chromosome	54308312	54308313	PF01627,Hpt,Hptdomain;	IPR008207,Domain,Signaltransductionhistidinekinase,phosphotransferHptregion;	GO:0004871,signaltransduceractivity;GO:0000160,two-componentsignaltransductionsystemphosphorelay;	-	phosphorelay protein	-	K10911	0
1584	gamma_vibrionales	NC_011184	Vibrio fischeri MJ11 chromosome	197336195	197335424	PF01627,Hpt,Hptdomain;	IPR008207,Domain,Signaltransductionhistidinekinase,phosphotransferHptregion;	GO:0004871,signaltransduceractivity;GO:0000160,two-componentsignaltransductionsystemphosphorelay;	-	LuxU	-	K10911	0
1819	gamma_vibrionales	NC_011753	Vibrio splendidus LGP32 chromosome	218708976	218708977	PF01627,Hpt,Hptdomain;	IPR008207,Domain,Signaltransductionhistidinekinase,phosphotransferHptregion;	GO:0004871,signaltransduceractivity;GO:0000160,two-componentsignaltransductionsystemphosphorelay;	-	putative phosphorelay protein LuxU	-	K10911	0
9240	gamma_alteromonadales	NC_011566	Shewanella piezotolerans WP3 chromosom	212633151	212633154	PF07963,N_methyl,ProkaryoticN-terminalmethylationmotif;	IPR012902,Domain,Prepilin-typecleavage/methylation,N-terminal;	None	-	MSHA pilin protein MshA	-	K10924	0
17793	beta	NC_007908	Rhodoferax ferrireducens T11	89902114	89902109		IPR001120,PTM,ProkaryoticN-terminalmethylationsite;IPR012902,Domain,Prepilin-typecleavage/methylation,N-terminal;	None	-	zz-hypothetical protein	-	K10927	0
6834	gamma_enterobacteriales	NC_011149	Salmonella enterica subsp. enterica serovar Agona str. SL48	197250791	197251286	PF05731,TROVE,TROVEdomain;	IPR008858,Domain,TROVE;	GO:0003723,RNAbinding;GO:0030529,ribonucleoproteincomplex;	-	60-kDa SS-A/Ro ribonucleoprotein	-	K11089	0
6869	gamma_enterobacteriales	NC_006905	Salmonella enterica subsp. enterica serovar Choleraesuis str. SC-B6	62182023	62182021	PF05731,TROVE,TROVEdomain;	IPR008858,Domain,TROVE;	GO:0003723,RNAbinding;GO:0030529,ribonucleoproteincomplex;	-	putative ribonucleoprotein related-protein	-	K11089	0
6894	gamma_enterobacteriales	NC_011205	Salmonella enterica subsp. enterica serovar Dublin str. CT_0202185	198241966	198245441	PF05731,TROVE,TROVEdomain;	IPR008858,Domain,TROVE;	GO:0003723,RNAbinding;GO:0030529,ribonucleoproteincomplex;	-	60-kDa SS-A/Ro ribonucleoprotein	-	K11089	0
6959	gamma_enterobacteriales	NC_011294	Salmonella enterica subsp. enterica serovar Enteritidis str. P12510	207858761	207858760	PF05731,TROVE,TROVEdomain;	IPR008858,Domain,TROVE;	GO:0003723,RNAbinding;GO:0030529,ribonucleoproteincomplex;	-	zz-hypothetical protein	-	K11089	0
7024	gamma_enterobacteriales	NC_011274	Salmonella enterica subsp. enterica serovar Gallinarum str. 287/9	205354855	205354856	PF05731,TROVE,TROVEdomain;	IPR008858,Domain,TROVE;	GO:0003723,RNAbinding;GO:0030529,ribonucleoproteincomplex;	-	zz-hypothetical protein	-	K11089	0
7501	gamma_enterobacteriales	NC_003197	Salmonella enterica subsp. enterica serovar Typhimurium str. LT2 chromosom	16766809	16766808	PF05731,TROVE,TROVEdomain;	IPR008858,Domain,TROVE;	GO:0003723,RNAbinding;GO:0030529,ribonucleoproteincomplex;	-	putative ribonucleoprotein related-protein	-	K11089	0
1220	gamma_vibrionales	NC_012580	Vibrio cholerae M66-2 chromosome I	227811743	227811744	PF11319,DUF3121,ProteinofunknownfunctionDUF3121;	IPR017738,Family,TypeVIsecretionsystem-associated,VCA0118;	None	-	zz-hypothetical protein	-	K11909	0
1237	gamma_vibrionales	NC_012667	Vibrio cholerae MJ-1236 chromosome	229605187	229605186	PF11319,DUF3121,ProteinofunknownfunctionDUF3121;	IPR017738,Family,TypeVIsecretionsystem-associated,VCA0118;	None	-	type VI secretion protein VasI	-	K11909	0
1431	gamma_vibrionales	NC_002506	Vibrio cholerae O1 biovar eltor str. N16961 chromosome I	15600888	15600889	PF11319,DUF3121,ProteinofunknownfunctionDUF3121;	IPR017738,Family,TypeVIsecretionsystem-associated,VCA0118;	None	-	zz-hypothetical protein	-	K11909	0
1439	gamma_vibrionales	NC_009456	Vibrio cholerae O395 chromosome	147671674	147671784	None	None	None	-	zz-hypothetical protein	-	K11909	0
4658	gamma_oceanospirillales	NC_009654	Marinomonas sp. MWYL	152995235	152995236	PF11319,DUF3121,ProteinofunknownfunctionDUF3121;	IPR017738,Family,TypeVIsecretionsystem-associated,VCA0118;	None	-	zz-hypothetical protein	-	K11909	0
5160	gamma_enterobacteriales	NC_012912	Dickeya zeae Ech159	251790379	251790378	PF11319,DUF3121,ProteinofunknownfunctionDUF3121;	IPR017738,Family,TypeVIsecretionsystem-associated,VCA0118;	None	-	type VI secretion-associated protein, VC_A0118 family	-	K11909	0
5279	gamma_enterobacteriales	NC_004547	Erwinia carotovora subsp. atroseptica SCRI104	50122358	50122357	PF11319,DUF3121,ProteinofunknownfunctionDUF3121;	IPR017738,Family,TypeVIsecretionsystem-associated,VCA0118;	None	-	zz-hypothetical protein	-	K11909	0
6657	gamma_enterobacteriales	NC_012917	Pectobacterium carotovorum subsp. carotovorum PC	253689611	253689610	PF11319,DUF3121,ProteinofunknownfunctionDUF3121;	IPR017738,Family,TypeVIsecretionsystem-associated,VCA0118;	None	-	type VI secretion-associated protein, VC_A0118 family	-	K11909	0
8225	gamma_alteromonadales	NC_008740	Marinobacter aquaeolei VT	120556628	120556627	PF11319,DUF3121,ProteinofunknownfunctionDUF3121;	IPR017738,Family,TypeVIsecretionsystem-associated,VCA0118;	None	-	zz-hypothetical protein	-	K11909	0
9912	gamma_alteromonadales	NC_010506	Shewanella woodyi ATCC 5190	170726865	170726864	PF11319,DUF3121,ProteinofunknownfunctionDUF3121;	IPR017738,Family,TypeVIsecretionsystem-associated,VCA0118;	None	-	zz-hypothetical protein	-	K11909	0
10131	gamma_aeromonadales	NC_008570	Aeromonas hydrophila subsp. hydrophila ATCC 796	117617496	117620275	PF11319,DUF3121,ProteinofunknownfunctionDUF3121;	IPR017738,Family,TypeVIsecretionsystem-associated,VCA0118;	None	-	zz-hypothetical protein	-	K11909	0
10206	gamma_aeromonadales	NC_009348	Aeromonas salmonicida subsp. salmonicida A44	145299406	145299405	PF11319,DUF3121,ProteinofunknownfunctionDUF3121;	IPR017738,Family,TypeVIsecretionsystem-associated,VCA0118;	None	-	zz-hypothetical protein	-	K11909	0
1475	gamma_vibrionales	NC_006840	Vibrio fischeri ES114 chromosome	59711605	59711612	PF06812,ImpA-rel_N,ImpA-relatedN-terminal;	IPR010657,Domain,ImpA,N-terminal;IPR017739,Family,TypeVIsecretionsystem-associated,VCA0119;	None	-	zz-hypothetical protein	-	K11910	0
2266	gamma_pseudomonadales	NC_011770	Pseudomonas aeruginosa LESB5	218891666	218891661			None	-	zz-hypothetical protein	-	K11918	0
2282	gamma_pseudomonadales	NC_011770	Pseudomonas aeruginosa LESB5	218891671	218891661			None	-	zz-hypothetical protein	-	K11918	0
2519	gamma_pseudomonadales	NC_002516	Pseudomonas aeruginosa PAO	15597550	15597560			None	-	zz-hypothetical protein	-	K11918	0
2529	gamma_pseudomonadales	NC_002516	Pseudomonas aeruginosa PAO	15597555	15597560			None	-	zz-hypothetical protein	-	K11918	0
1333	gamma_vibrionales	NC_012668	Vibrio cholerae MJ-1236 chromosome	229608776	229608769	PF06986,TraN,MatingpairstabilisationproteinTraN;	IPR009726,Family,MatingpairstabilisationTraN;	None	-	IncF plasmid conjugative transfer protein TraN	-	K12058	0
1327	gamma_vibrionales	NC_012668	Vibrio cholerae MJ-1236 chromosome	229608776	229608770	PF06834,TraU,TraUprotein;	IPR009649,Family,TraU;	None	-	IncF plasmid conjugative transfer pilus assembly protein TraU	-	K12060	0
1328	gamma_vibrionales	NC_012668	Vibrio cholerae MJ-1236 chromosome	229608776	229608771	PF09673,TrbC_Ftype,Type-Fconjugativetransfersystempilinassemblyprotein;	IPR019106,Region,Type-FconjugativetransfersystempilinassemblyproteinTrbC;	None	-	zz-hypothetical protein	-	K12061	0
5459	gamma_enterobacteriales	NC_010468	Escherichia coli ATCC 873	170019225	170019226	PF07450,HycH,FormatehydrogenlyasematurationproteinHycH;	IPR010005,Family,FormatehydrogenlyasematurationHycH;	GO:0016829,lyaseactivity;	-	formate hydrogenlyase maturation HycH	-	K12145	0
5580	gamma_enterobacteriales	NC_012947	Escherichia coli BL21(DE3	253772617	253772618	None	None	None	-	formate hydrogenlyase maturation HycH	-	K12145	0
5702	gamma_enterobacteriales	NC_009801	Escherichia coli E24377	157157257	157159063	PF07450,HycH,FormatehydrogenlyasematurationproteinHycH;	IPR010005,Family,FormatehydrogenlyasematurationHycH;	GO:0016829,lyaseactivity;	-	formate hydrogenlyase maturation protein HycH	-	K12145	0
5795	gamma_enterobacteriales	NC_009800	Escherichia coli H	157161951	157161950	PF07450,HycH,FormatehydrogenlyasematurationproteinHycH;	IPR010005,Family,FormatehydrogenlyasematurationHycH;	GO:0016829,lyaseactivity;	-	formate hydrogenlyase maturation protein HycH	-	K12145	0
6032	gamma_enterobacteriales	NC_002655	Escherichia coli O157:H7 EDL93	15803014	15803013	PF07450,HycH,FormatehydrogenlyasematurationproteinHycH;	IPR010005,Family,FormatehydrogenlyasematurationHycH;	None	-	putative protein processing element	-	K12145	0
6069	gamma_enterobacteriales	NC_011353	Escherichia coli O157:H7 str. EC411	209396720	209399076	PF07450,HycH,FormatehydrogenlyasematurationproteinHycH;	IPR010005,Family,FormatehydrogenlyasematurationHycH;	GO:0016829,lyaseactivity;	-	formate hydrogenlyase maturation protein HycH	-	K12145	0
6114	gamma_enterobacteriales	NC_002695	Escherichia coli O157:H7 str. Saka	38704094	15832606	PF07450,HycH,FormatehydrogenlyasematurationproteinHycH;	IPR010005,Family,FormatehydrogenlyasematurationHycH;	None	-	putative protein processing element	-	K12145	0
6222	gamma_enterobacteriales	NC_011415	Escherichia coli SE1	209919967	209919966	PF07450,HycH,FormatehydrogenlyasematurationproteinHycH;	IPR010005,Family,FormatehydrogenlyasematurationHycH;	None	-	putative protein processing element	-	K12145	0
6271	gamma_enterobacteriales	NC_010498	Escherichia coli SMS-3-	170683782	170681693	PF07450,HycH,FormatehydrogenlyasematurationproteinHycH;	IPR010005,Family,FormatehydrogenlyasematurationHycH;	GO:0016829,lyaseactivity;	-	formate hydrogenlyase maturation protein HycH	-	K12145	0
6483	gamma_enterobacteriales	NC_011740	Escherichia fergusonii ATCC 3546	218548075	218548076	PF07450,HycH,FormatehydrogenlyasematurationproteinHycH;	IPR010005,Family,FormatehydrogenlyasematurationHycH;	None	-	putative processing element hydrogenase 4	-	K12145	0
7633	gamma_enterobacteriales	NC_004337	Shigella flexneri 2a str. 30	24113820	56480117	PF07450,HycH,FormatehydrogenlyasematurationproteinHycH;	IPR010005,Family,FormatehydrogenlyasematurationHycH;	None	-	putative protein processing element	-	K12145	0
7667	gamma_enterobacteriales	NC_008258	Shigella flexneri 5 str. 840	110806422	110806421	PF07450,HycH,FormatehydrogenlyasematurationproteinHycH;	IPR010005,Family,FormatehydrogenlyasematurationHycH;	None	-	putative protein processing element	-	K12145	0
7702	gamma_enterobacteriales	NC_007384	Shigella sonnei Ss04	74313017	74313016	PF07450,HycH,FormatehydrogenlyasematurationproteinHycH;	IPR010005,Family,FormatehydrogenlyasematurationHycH;	None	-	putative protein processing element	-	K12145	0
17795	beta	NC_007908	Rhodoferax ferrireducens T11	89902114	89902105			None	-	zz-hypothetical protein	-	K12279	0
17794	beta	NC_007908	Rhodoferax ferrireducens T11	89902114	89902108	PF07963,N_methyl,ProkaryoticN-terminalmethylationmotif;	IPR001120,PTM,ProkaryoticN-terminalmethylationsite;IPR012902,Domain,Prepilin-typecleavage/methylation,N-terminal;	None	-	methylation	-	K12285	0
17797	beta	NC_007908	Rhodoferax ferrireducens T11	89902114	89902107			None	-	zz-hypothetical protein	-	K12286	0
17798	beta	NC_007908	Rhodoferax ferrireducens T11	89902114	89902106		IPR008985,Domain,ConcanavalinA-likelectin/glucanase;	None	-	zz-hypothetical protein	-	K12287	0
16336	beta	NC_010681	Burkholderia phytofirmans PsJN chromosome	187923653	187923649	PF00482,GSPII_F,BacterialtypeIIsecretionsystemproteinFdomain;	IPR018076,Domain,TypeIIsecretionsystemFdomain;	None	-	type II secretion system protein	-	K12511	0
13	other_verrumicrobia	NC_010655	Akkermansia muciniphila ATCC BAA-83	187734874	187734876			None	-	zz-hypothetical protein	-	None	0
17	other_verrumicrobia	NC_010794	Methylacidiphilum infernorum V	189218371	189218369			None	-	zz-hypothetical protein	-	None	0
18	other_verrumicrobia	NC_010794	Methylacidiphilum infernorum V	189218371	189218368			None	-	zz-hypothetical protein	-	None	0
19	other_verrumicrobia	NC_010794	Methylacidiphilum infernorum V	189218371	189218367			None	-	zz-hypothetical protein	-	None	0
21	other_verrumicrobia	NC_010794	Methylacidiphilum infernorum V	189218371	189218365			None	-	zz-hypothetical protein	-	None	0
23	other_verrumicrobia	NC_010794	Methylacidiphilum infernorum V	189218371	189218363			None	-	Fic family protein	-	None	0
26	other_verrumicrobia	NC_010794	Methylacidiphilum infernorum V	189218479	189218480			None	-	zz-hypothetical protein	-	None	0
28	other_verrumicrobia	NC_010794	Methylacidiphilum infernorum V	189218479	189218486			None	-	zz-hypothetical protein	-	None	0
31	other_verrumicrobia	NC_010794	Methylacidiphilum infernorum V	189218479	189218485			None	-	zz-hypothetical protein	-	None	0
39	other_verrumicrobia	NC_010794	Methylacidiphilum infernorum V	189219149	189219143			None	-	zz-hypothetical protein	-	None	0
43	other_verrumicrobia	NC_010794	Methylacidiphilum infernorum V	189219149	189219147			None	-	zz-hypothetical protein	-	None	0
45	other_verrumicrobia	NC_010794	Methylacidiphilum infernorum V	189219149	189219152			None	-	zz-hypothetical protein	-	None	0
46	other_verrumicrobia	NC_010794	Methylacidiphilum infernorum V	189219149	189219151			None	-	zz-hypothetical protein	-	None	0
47	other_verrumicrobia	NC_010794	Methylacidiphilum infernorum V	189219149	189219150			None	-	zz-hypothetical protein	-	None	0
48	other_verrumicrobia	NC_010794	Methylacidiphilum infernorum V	189219597	189219596			None	-	zz-hypothetical protein	-	None	0
50	other_verrumicrobia	NC_010794	Methylacidiphilum infernorum V	189220109	189220108			None	-	zz-hypothetical protein	-	None	0
54	other_verrumicrobia	NC_010794	Methylacidiphilum infernorum V	189220109	189220107			None	-	zz-hypothetical protein	-	None	0
59	other_verrumicrobia	NC_010571	Opitutus terrae PB90-	182412261	182412263			None	-	zz-hypothetical protein	-	None	0
66	other_verrumicrobia	NC_010571	Opitutus terrae PB90-	182413097	182413095			None	-	zz-hypothetical protein	-	None	0
70	other_verrumicrobia	NC_010571	Opitutus terrae PB90-	182413461	182413463	PF11381,DUF3185,ProteinofunknownfunctionDUF3185;		None	-	membrane protein	-	None	0
73	other_verrumicrobia	NC_010571	Opitutus terrae PB90-	182413461	182413466			None	-	zz-hypothetical protein	-	None	0
75	other_verrumicrobia	NC_010571	Opitutus terrae PB90-	182413721	182413722			None	-	zz-hypothetical protein	-	None	0
76	other_verrumicrobia	NC_010571	Opitutus terrae PB90-	182413721	182413720	PF05635,Ribosomal_S23p,S23ribosomalprotein;	IPR008815,Family,23SrRNA-associatedprotein;	GO:0005840,ribosome;	-	S23 ribosomal protein	-	None	0
78	other_verrumicrobia	NC_010571	Opitutus terrae PB90-	182413721	182413726			None	-	zz-hypothetical protein	-	None	0
79	other_verrumicrobia	NC_010571	Opitutus terrae PB90-	182413721	182413725			None	-	zz-hypothetical protein	-	None	0
83	other_verrumicrobia	NC_010571	Opitutus terrae PB90-	182413920	182413921			None	-	zz-hypothetical protein	-	None	0
89	other_verrumicrobia	NC_010571	Opitutus terrae PB90-	182413920	182413918			None	-	zz-hypothetical protein	-	None	0
90	other_verrumicrobia	NC_010571	Opitutus terrae PB90-	182413920	182413919			None	-	zz-hypothetical protein	-	None	0
92	other_verrumicrobia	NC_010571	Opitutus terrae PB90-	182413920	182413922	PF10082,DUF2320,UncharacterizedproteinconservedinbacteriaDUF2320;	IPR018759,Region,ProteinofunknownfunctionDUF2320;	None	-	zz-hypothetical protein	-	None	0
96	other_verrumicrobia	NC_010571	Opitutus terrae PB90-	182415109	182415111			None	-	zz-hypothetical protein	-	None	0
98	other_thermotogae	NC_009718	Fervidobacterium nodosum Rt17-B	154248723	154248718	PF11750,DUF3307,ProteinofunknownfunctionDUF3307;		None	-	zz-hypothetical protein	-	None	0
108	other_thermotogae	NC_012785	Kosmotoga olearia TBF 19.5.	239617964	239617957			None	-	zz-hypothetical protein	-	None	0
112	other_thermotogae	NC_012785	Kosmotoga olearia TBF 19.5.	239617964	239617959			None	-	zz-hypothetical protein	-	None	0
123	other_thermotogae	NC_009828	Thermotoga lettingae TM	157363927	157363917			None	-	zz-hypothetical protein	-	None	0
139	other_fusobacteria	NC_003454	Fusobacterium nucleatum subsp. nucleatum ATCC 2558	19705136	19705134			None	-	zz-hypothetical protein	-	None	0
151	other_fusobacteria	NC_003454	Fusobacterium nucleatum subsp. nucleatum ATCC 2558	19705136	19705140			None	-	zz-hypothetical protein	-	None	0
163	other_gemmatimonadetes	NC_012489	Gemmatimonas aurantiaca T-2	226225742	226225739			None	-	zz-hypothetical protein	-	None	0
164	other_gemmatimonadetes	NC_012489	Gemmatimonas aurantiaca T-2	226225742	226225741			None	-	zz-hypothetical protein	-	None	0
172	other_gemmatimonadetes	NC_012489	Gemmatimonas aurantiaca T-2	226225984	226225982		IPR013830,Domain,Esterase,SGNHhydrolase-type;	None	-	zz-hypothetical protein	-	None	0
176	other_gemmatimonadetes	NC_012489	Gemmatimonas aurantiaca T-2	226226055	226226053			None	-	zz-hypothetical protein	-	None	0
177	other_gemmatimonadetes	NC_012489	Gemmatimonas aurantiaca T-2	226226055	226226056			None	-	zz-hypothetical protein	-	None	0
178	other_gemmatimonadetes	NC_012489	Gemmatimonas aurantiaca T-2	226226055	226226057			None	-	zz-hypothetical protein	-	None	0
179	other_gemmatimonadetes	NC_012489	Gemmatimonas aurantiaca T-2	226226055	226226054			None	-	zz-hypothetical protein	-	None	0
188	other_gemmatimonadetes	NC_012489	Gemmatimonas aurantiaca T-2	226226572	226226571			None	-	zz-hypothetical protein	-	None	0
190	other_gemmatimonadetes	NC_012489	Gemmatimonas aurantiaca T-2	226226572	226226573			None	-	zz-hypothetical membrane protein	-	None	0
202	other_gemmatimonadetes	NC_012489	Gemmatimonas aurantiaca T-2	226227596	226227598			None	-	zz-hypothetical protein	-	None	0
206	other_gemmatimonadetes	NC_012489	Gemmatimonas aurantiaca T-2	226227904	226227903			None	-	zz-hypothetical protein	-	None	0
222	other_nitrospirae	NC_011296	Thermodesulfovibrio yellowstonii DSM 1134	206890129	206889193	PF07690,MFS_1,MajorFacilitatorSuperfamily;	IPR011701,Family,MajorfacilitatorsuperfamilyMFS-1;IPR016196,Domain,Majorfacilitatorsuperfamily,generalsubstratetransporter;	GO:0055085,transmembranetransport;	-	oxalate/formate antiporter	-	None	0
224	other_nitrospirae	NC_011296	Thermodesulfovibrio yellowstonii DSM 1134	206890401	206889205			None	-	zz-hypothetical protein	-	None	0
225	other_nitrospirae	NC_011296	Thermodesulfovibrio yellowstonii DSM 1134	206890448	206890863			None	-	zz-hypothetical protein	-	None	0
229	other_nitrospirae	NC_011296	Thermodesulfovibrio yellowstonii DSM 1134	206890644	206889901			None	-	zz-hypothetical protein	-	None	0
237	other_nitrospirae	NC_011296	Thermodesulfovibrio yellowstonii DSM 1134	206890910	206890361			None	-	zz-hypothetical protein	-	None	0
243	other_planktomycetes	NC_005027	Rhodopirellula baltica SH	32471927	32471924	PF11964,DUF3478,ProteinofunknownfunctionDUF3478;		None	-	zz-hypothetical protein	-	None	0
245	other_planktomycetes	NC_005027	Rhodopirellula baltica SH	32471927	32471926			None	-	zz-hypothetical protein	-	None	0
247	other_planktomycetes	NC_005027	Rhodopirellula baltica SH	32471927	32471922			None	-	zz-hypothetical protein	-	None	0
250	other_planktomycetes	NC_005027	Rhodopirellula baltica SH	32472619	32472622			None	-	zz-hypothetical protein	-	None	0
253	other_planktomycetes	NC_005027	Rhodopirellula baltica SH	32472619	32472621			None	-	zz-hypothetical protein	-	None	0
254	other_planktomycetes	NC_005027	Rhodopirellula baltica SH	32472948	32472950			None	-	zz-hypothetical protein	-	None	0
255	other_planktomycetes	NC_005027	Rhodopirellula baltica SH	32472948	32472949	PF07643,DUF1598,ProteinofunknownfunctionDUF1598;		None	-	signal peptide	-	None	0
256	other_planktomycetes	NC_005027	Rhodopirellula baltica SH	32473137	32473138			None	-	zz-hypothetical protein	-	None	0
258	other_planktomycetes	NC_005027	Rhodopirellula baltica SH	32473137	32473134			None	-	zz-hypothetical protein	-	None	0
261	other_planktomycetes	NC_005027	Rhodopirellula baltica SH	32474903	32474901			None	-	zz-hypothetical protein	-	None	0
265	other_planktomycetes	NC_005027	Rhodopirellula baltica SH	32475526	32475527	PF05099,TerB,TelluriteresistanceproteinTerB;	IPR007791,Family,TelluriteresistanceTerB;	None	-	zz-hypothetical protein	-	None	0
268	other_planktomycetes	NC_005027	Rhodopirellula baltica SH	32475850	32475851			None	-	zz-hypothetical protein	-	None	0
271	other_planktomycetes	NC_005027	Rhodopirellula baltica SH	32475850	32475847	PF07617,DUF1579,ProteinofunknownfunctionDUF1579;	IPR011473,Family,ProteinofunknownfunctionDUF1579;	None	-	zz-hypothetical protein	-	None	0
276	other_planktomycetes	NC_005027	Rhodopirellula baltica SH	32476370	32476368			None	-	zz-hypothetical protein	-	None	0
281	other_planktomycetes	NC_005027	Rhodopirellula baltica SH	32476370	32476371			None	-	zz-hypothetical protein	-	None	0
288	other_planktomycetes	NC_005027	Rhodopirellula baltica SH	32476625	32476620			None	-	zz-hypothetical protein	-	None	0
289	other_planktomycetes	NC_005027	Rhodopirellula baltica SH	32476625	32476621		IPR011010,Domain,DNAbreaking-rejoiningenzyme,catalyticcore;IPR013762,Domain,Integrase-like,catalyticcore,phage;	GO:0003677,DNAbinding;GO:0015074,DNAintegration;GO:0006310,DNArecombination;	-	zz-hypothetical protein	-	None	0
291	other_planktomycetes	NC_005027	Rhodopirellula baltica SH	32476625	32476627	PF07584,BatA,AerotoleranceregulatorN-terminal;	IPR011933,Domain,Double-transmembraneregion,N-terminal;	None	-	zz-hypothetical protein	-	None	0
293	other_planktomycetes	NC_005027	Rhodopirellula baltica SH	32476625	32476630			None	-	zz-hypothetical protein	-	None	0
294	other_planktomycetes	NC_005027	Rhodopirellula baltica SH	32476625	32476617			None	-	zz-hypothetical protein	-	None	0
295	other_planktomycetes	NC_005027	Rhodopirellula baltica SH	32476625	32476619	PF07618,DUF1580,ProteinofunknownfunctionDUF1580;		None	-	zz-hypothetical protein	-	None	0
296	other_planktomycetes	NC_005027	Rhodopirellula baltica SH	32476625	32476618			GO:0005524,ATPbinding;	-	putative ATP-binding protein	-	None	0
297	other_planktomycetes	NC_005027	Rhodopirellula baltica SH	32476757	32476760		IPR018247,Binding_site,EF-HAND1;IPR018249,Domain,EF-HAND2;	None	-	zz-hypothetical protein	-	None	0
299	other_planktomycetes	NC_005027	Rhodopirellula baltica SH	32476757	32476759	PF07596,SBP_bac_10,ProteinofunknownfunctionDUF1559;	IPR012902,Domain,Prepilin-typecleavage/methylation,N-terminal;	None	-	signal peptide	-	None	0
300	other_planktomycetes	NC_005027	Rhodopirellula baltica SH	32476839	32476837			None	-	signal peptide	-	None	0
303	other_planktomycetes	NC_005027	Rhodopirellula baltica SH	32476839	32476840			None	-	zz-hypothetical protein	-	None	0
305	other_planktomycetes	NC_005027	Rhodopirellula baltica SH	32477101	32477104			None	-	zz-hypothetical protein	-	None	0
308	other_planktomycetes	NC_005027	Rhodopirellula baltica SH	32477101	32477103			None	-	zz-hypothetical protein	-	None	0
309	other_planktomycetes	NC_005027	Rhodopirellula baltica SH	32477101	32477098			None	-	zz-hypothetical protein	-	None	0
310	other_planktomycetes	NC_005027	Rhodopirellula baltica SH	32477101	32477099			None	-	zz-hypothetical protein	-	None	0
317	other_planktomycetes	NC_005027	Rhodopirellula baltica SH	32477328	32477332			None	-	zz-hypothetical protein	-	None	0
319	other_planktomycetes	NC_005027	Rhodopirellula baltica SH	32477328	32477330	PF03983,SHD1,SLA1homologydomain1,SHD1;		None	-	cytoskeleton assembly control protein SLA1	-	None	0
321	other_planktomycetes	NC_005027	Rhodopirellula baltica SH	32477328	32477329			None	-	zz-hypothetical protein	-	None	0
322	other_planktomycetes	NC_005027	Rhodopirellula baltica SH	32477328	32477334			None	-	zz-hypothetical protein	-	None	0
324	other_chloroflexi	NC_009972	Herpetosiphon aurantiacus ATCC 2377	159897367	159897365			None	-	zz-hypothetical protein	-	None	0
328	other_chlamydiae	NC_002620	Chlamydia muridarum Nig	15835367	15835365			None	-	zz-hypothetical protein	-	None	0
329	other_chlamydiae	NC_002620	Chlamydia muridarum Nig	15835367	15835364			None	-	zz-hypothetical protein	-	None	0
331	other_chlamydiae	NC_002620	Chlamydia muridarum Nig	15835367	15835368			None	-	zz-hypothetical protein	-	None	0
332	other_chlamydiae	NC_010287	Chlamydia trachomatis 434/B	166154682	166154680			None	-	zz-hypothetical protein	-	None	0
334	other_chlamydiae	NC_010287	Chlamydia trachomatis 434/B	166154682	166154683			None	-	zz-hypothetical protein	-	None	0
335	other_chlamydiae	NC_010287	Chlamydia trachomatis 434/B	166154682	166154679			None	-	zz-hypothetical protein	-	None	0
339	other_chlamydiae	NC_007429	Chlamydia trachomatis A/HAR-1	76789204	76789205			None	-	zz-hypothetical protein	-	None	0
341	other_chlamydiae	NC_007429	Chlamydia trachomatis A/HAR-1	76789204	76789202			None	-	zz-hypothetical protein	-	None	0
342	other_chlamydiae	NC_007429	Chlamydia trachomatis A/HAR-1	76789204	76789201			None	-	zz-hypothetical protein	-	None	0
345	other_chlamydiae	NC_012686	Chlamydia trachomatis B/Jali20/O	237802896	237802893			None	-	zz-hypothetical protein	-	None	0
346	other_chlamydiae	NC_012686	Chlamydia trachomatis B/Jali20/O	237802896	237802894			None	-	zz-hypothetical protein	-	None	0
348	other_chlamydiae	NC_012686	Chlamydia trachomatis B/Jali20/O	237802896	237802897			None	-	zz-hypothetical protein	-	None	0
352	other_chlamydiae	NC_000117	Chlamydia trachomatis D/UW-3/C	15605195	15605196			None	-	zz-hypothetical protein	-	None	0
354	other_chlamydiae	NC_000117	Chlamydia trachomatis D/UW-3/C	15605195	15605193			None	-	zz-hypothetical protein	-	None	0
355	other_chlamydiae	NC_000117	Chlamydia trachomatis D/UW-3/C	15605195	15605192			None	-	zz-hypothetical protein	-	None	0
358	other_chlamydiae	NC_010280	Chlamydia trachomatis L2b/UCH-1/proctiti	166155557	166155555			None	-	zz-hypothetical protein	-	None	0
359	other_chlamydiae	NC_010280	Chlamydia trachomatis L2b/UCH-1/proctiti	166155557	166155554			None	-	zz-hypothetical protein	-	None	0
361	other_chlamydiae	NC_010280	Chlamydia trachomatis L2b/UCH-1/proctiti	166155557	166155558			None	-	zz-hypothetical protein	-	None	0
364	other_chlamydiae	NC_004552	Chlamydophila abortus S26/	62184798	62184796			None	-	zz-hypothetical protein	-	None	0
368	other_chlamydiae	NC_002179	Chlamydophila pneumoniae AR3	16752452	16752450			None	-	zz-hypothetical protein	-	None	0
374	other_chlamydiae	NC_000922	Chlamydophila pneumoniae CWL02	15618496	15618498			None	-	zz-hypothetical protein	-	None	0
376	other_chlamydiae	NC_002491	Chlamydophila pneumoniae J13	15836118	15836120			None	-	zz-hypothetical protein	-	None	0
382	other_chlamydiae	NC_005043	Chlamydophila pneumoniae TW-18	33241941	33241943			None	-	zz-hypothetical protein	-	None	0
400	spirochetes	NC_001318	Borrelia burgdorferi B3	15595108	15595107			None	-	zz-hypothetical protein	-	None	0
461	spirochetes	NC_010602	Leptospira biflexa serovar Patoc strain 'Patoc 1 (Paris)' chromosome	183219984	183219982	PF01171,ATP_bind_3,PP-loopfamily;	IPR011063,Domain,PP-loop;IPR014729,Domain,Rossmann-likealpha/beta/alphasandwichfold;	None	-	zz-hypothetical protein	-	None	0
474	spirochetes	NC_008510	Leptospira borgpetersenii serovar Hardjo-bovis JB197 chromosome	116331055	116331054			None	-	zz-hypothetical protein	-	None	0
482	spirochetes	NC_008510	Leptospira borgpetersenii serovar Hardjo-bovis JB197 chromosome	116331055	116331062	PF06835,DUF1239,ProteinofunknownfunctionDUF1239;	IPR010664,Family,ProteinofunknownfunctionDUF1239;	None	-	zz-hypothetical protein	-	None	0
495	spirochetes	NC_008508	Leptospira borgpetersenii serovar Hardjo-bovis L550 chromosome	116328329	116328328			None	-	zz-hypothetical protein	-	None	0
504	spirochetes	NC_008508	Leptospira borgpetersenii serovar Hardjo-bovis L550 chromosome	116328329	116328336	PF06835,DUF1239,ProteinofunknownfunctionDUF1239;	IPR010664,Family,ProteinofunknownfunctionDUF1239;	None	-	zz-hypothetical protein	-	None	0
509	spirochetes	NC_005823	Leptospira interrogans serovar Copenhageni str. Fiocruz L1-130 chromosome	45657422	45657415	PF06835,DUF1239,ProteinofunknownfunctionDUF1239;	IPR010664,Family,ProteinofunknownfunctionDUF1239;	None	-	zz-hypothetical protein	-	None	0
522	spirochetes	NC_005823	Leptospira interrogans serovar Copenhageni str. Fiocruz L1-130 chromosome	45657422	45657423			None	-	zz-hypothetical protein	-	None	0
525	spirochetes	NC_004342	Leptospira interrogans serovar Lai str. 56601 chromosome chromosome	24215100	24215099			None	-	zz-hypothetical protein	-	None	0
531	spirochetes	NC_002967	Treponema denticola ATCC 3540	42527474	42527481		IPR010106,Family,ConservedhypotheticalproteinCHP01784;	None	-	zz-hypothetical protein	-	None	0
533	spirochetes	NC_002967	Treponema denticola ATCC 3540	42527474	42527477			None	-	zz-hypothetical protein	-	None	0
539	spirochetes	NC_002967	Treponema denticola ATCC 3540	42527474	42527480			None	-	zz-hypothetical protein	-	None	0
545	spirochetes	NC_002967	Treponema denticola ATCC 3540	42527582	42527580			None	-	zz-hypothetical protein	-	None	0
546	spirochetes	NC_002967	Treponema denticola ATCC 3540	42527811	42527813			None	-	zz-hypothetical protein	-	None	0
547	spirochetes	NC_002967	Treponema denticola ATCC 3540	42527811	42527812			None	-	zz-hypothetical protein	-	None	0
548	spirochetes	NC_002967	Treponema denticola ATCC 3540	42527811	42527814		IPR010106,Family,ConservedhypotheticalproteinCHP01784;	None	-	zz-hypothetical protein	-	None	0
550	spirochetes	NC_002967	Treponema denticola ATCC 3540	42528093	42528090			None	-	zz-hypothetical protein	-	None	0
552	spirochetes	NC_002967	Treponema denticola ATCC 3540	42528093	42528092	PF03880,DbpA,DbpARNAbindingdomain;	IPR005580,Domain,DbpA,RNA-binding;	None	-	DbpA RNA-binding domain-containing protein	-	None	0
568	gamma_xanthomonadales	NC_010943	Stenotrophomonas maltophilia K279	190572238	190572235		IPR018247,Binding_site,EF-HAND1;	None	-	zz-hypothetical protein	-	None	0
570	gamma_xanthomonadales	NC_010943	Stenotrophomonas maltophilia K279	190574245	190574243			GO:0016021,integraltomembrane;	-	putative transmembrane protein	-	None	0
571	gamma_xanthomonadales	NC_010943	Stenotrophomonas maltophilia K279	190574245	190574244			None	-	zz-hypothetical protein	-	None	0
588	gamma_xanthomonadales	NC_010943	Stenotrophomonas maltophilia K279	190575936	190575933	PF02687,FtsX,Predictedpermease;	IPR003838,Domain,ProteinofunknownfunctionDUF214,permasepredicted;	GO:0016021,integraltomembrane;GO:0005886,plasmamembrane;	-	putative ABC transporter permease component	-	None	0
590	gamma_xanthomonadales	NC_010943	Stenotrophomonas maltophilia K279	190575936	190575935		IPR001478,Domain,PDZ/DHR/GLGF;	GO:0005515,proteinbinding;	-	zz-hypothetical protein	-	None	0
592	gamma_xanthomonadales	NC_011071	Stenotrophomonas maltophilia R551-	194363901	194363898		IPR018247,Binding_site,EF-HAND1;	None	-	zz-hypothetical protein	-	None	0
601	gamma_xanthomonadales	NC_011071	Stenotrophomonas maltophilia R551-	194365660	194365659			None	-	zz-hypothetical protein	-	None	0
619	gamma_xanthomonadales	NC_011071	Stenotrophomonas maltophilia R551-	194367277	194367276		IPR001478,Domain,PDZ/DHR/GLGF;	GO:0005515,proteinbinding;	-	zz-hypothetical protein	-	None	0
633	gamma_xanthomonadales	NC_003919	Xanthomonas axonopodis pv. citri str. 30	21241000	21241002			None	-	zz-hypothetical protein	-	None	0
635	gamma_xanthomonadales	NC_003919	Xanthomonas axonopodis pv. citri str. 30	21241000	21241001			None	-	zz-hypothetical protein	-	None	0
663	gamma_xanthomonadales	NC_003919	Xanthomonas axonopodis pv. citri str. 30	21242711	21242716			None	-	zz-hypothetical protein	-	None	0
665	gamma_xanthomonadales	NC_003919	Xanthomonas axonopodis pv. citri str. 30	21242711	21242715			None	-	zz-hypothetical protein	-	None	0
669	gamma_xanthomonadales	NC_003919	Xanthomonas axonopodis pv. citri str. 30	21243964	21243960			None	-	zz-hypothetical protein	-	None	0
673	gamma_xanthomonadales	NC_003919	Xanthomonas axonopodis pv. citri str. 30	21244368	21244367			None	-	zz-hypothetical protein	-	None	0
676	gamma_xanthomonadales	NC_003919	Xanthomonas axonopodis pv. citri str. 30	21244458	21244457			None	-	zz-hypothetical protein	-	None	0
685	gamma_xanthomonadales	NC_007086	Xanthomonas campestris pv. campestris str. 800	66767389	66767393	PF01402,RHH_1,Ribbon-helix-helixprotein,copGfamily;	IPR002145,Domain,CopG-likeDNA-binding;	GO:0003677,DNAbinding;GO:0006355,regulationoftranscription,DNA-dependent;	-	zz-hypothetical protein	-	None	0
688	gamma_xanthomonadales	NC_007086	Xanthomonas campestris pv. campestris str. 800	66767389	66767394	PF05016,Plasmid_stabil,Plasmidstabilisationsystemprotein;	IPR007712,Family,Plasmidstabilizationsystem;	None	-	zz-hypothetical protein	-	None	0
690	gamma_xanthomonadales	NC_007086	Xanthomonas campestris pv. campestris str. 800	66767852	66767855	PF09359,VTC,VTCdomain;	IPR018966,Domain,VTCdomain;	None	-	zz-hypothetical protein	-	None	0
692	gamma_xanthomonadales	NC_007086	Xanthomonas campestris pv. campestris str. 800	66767852	66767857			None	-	zz-hypothetical protein	-	None	0
693	gamma_xanthomonadales	NC_007086	Xanthomonas campestris pv. campestris str. 800	66767852	66767856			None	-	zz-hypothetical protein	-	None	0
698	gamma_xanthomonadales	NC_007086	Xanthomonas campestris pv. campestris str. 800	66768566	66768569	PF08241,Methyltransf_11,Methyltransferasedomain;	IPR013216,Domain,Methyltransferasetype11;	GO:0008152,metabolicprocess;GO:0008168,methyltransferaseactivity;	-	zz-hypothetical protein	-	None	0
699	gamma_xanthomonadales	NC_007086	Xanthomonas campestris pv. campestris str. 800	66768566	66768570			None	-	zz-hypothetical protein	-	None	0
701	gamma_xanthomonadales	NC_007086	Xanthomonas campestris pv. campestris str. 800	66768566	66768561			None	-	zz-hypothetical protein	-	None	0
702	gamma_xanthomonadales	NC_007086	Xanthomonas campestris pv. campestris str. 800	66768566	66768562			None	-	zz-hypothetical protein	-	None	0
721	gamma_xanthomonadales	NC_007086	Xanthomonas campestris pv. campestris str. 800	66769968	66769961			None	-	zz-hypothetical protein	-	None	0
722	gamma_xanthomonadales	NC_007086	Xanthomonas campestris pv. campestris str. 800	66769968	66769960			None	-	zz-hypothetical protein	-	None	0
723	gamma_xanthomonadales	NC_007086	Xanthomonas campestris pv. campestris str. 800	66769968	66769967		IPR001478,Domain,PDZ/DHR/GLGF;	GO:0005515,proteinbinding;	-	zz-hypothetical protein	-	None	0
728	gamma_xanthomonadales	NC_007086	Xanthomonas campestris pv. campestris str. 800	66770058	66770057			None	-	zz-hypothetical protein	-	None	0
735	gamma_xanthomonadales	NC_003902	Xanthomonas campestris pv. campestris str. ATCC 3391	21230038	21230039		IPR001478,Domain,PDZ/DHR/GLGF;	GO:0005515,proteinbinding;	-	zz-hypothetical protein	-	None	0
737	gamma_xanthomonadales	NC_003902	Xanthomonas campestris pv. campestris str. ATCC 3391	21230038	21230036	PF01527,Transposase_8,Transposase;	IPR002514,Family,TransposaseIS3/IS911;	GO:0003677,DNAbinding;GO:0004803,transposaseactivity;GO:0006313,transposition,DNA-mediated;	-	IS1404 transposase	-	None	0
755	gamma_xanthomonadales	NC_003902	Xanthomonas campestris pv. campestris str. ATCC 3391	21231381	21231377			None	-	zz-hypothetical protein	-	None	0
760	gamma_xanthomonadales	NC_003902	Xanthomonas campestris pv. campestris str. ATCC 3391	21231381	21231378	PF08241,Methyltransf_11,Methyltransferasedomain;	IPR013216,Domain,Methyltransferasetype11;	GO:0008152,metabolicprocess;GO:0008168,methyltransferaseactivity;	-	zz-hypothetical protein	-	None	0
761	gamma_xanthomonadales	NC_003902	Xanthomonas campestris pv. campestris str. ATCC 3391	21231381	21231386			None	-	zz-hypothetical protein	-	None	0
764	gamma_xanthomonadales	NC_003902	Xanthomonas campestris pv. campestris str. ATCC 3391	21231381	21231385			None	-	zz-hypothetical protein	-	None	0
765	gamma_xanthomonadales	NC_003902	Xanthomonas campestris pv. campestris str. ATCC 3391	21232021	21232017			None	-	zz-hypothetical protein	-	None	0
768	gamma_xanthomonadales	NC_003902	Xanthomonas campestris pv. campestris str. ATCC 3391	21232021	21232018	PF09359,VTC,VTCdomain;	IPR018966,Domain,VTCdomain;	None	-	zz-hypothetical protein	-	None	0
770	gamma_xanthomonadales	NC_003902	Xanthomonas campestris pv. campestris str. ATCC 3391	21232021	21232016			None	-	zz-hypothetical protein	-	None	0
776	gamma_xanthomonadales	NC_003902	Xanthomonas campestris pv. campestris str. ATCC 3391	21233118	21233117			None	-	zz-hypothetical protein	-	None	0
787	gamma_xanthomonadales	NC_010688	Xanthomonas campestris pv. campestris str. B10	188990490	188990495	PF05016,Plasmid_stabil,Plasmidstabilisationsystemprotein;	IPR007712,Family,Plasmidstabilizationsystem;	None	-	putative plasmid stabilization protein	-	None	0
788	gamma_xanthomonadales	NC_010688	Xanthomonas campestris pv. campestris str. B10	188990490	188990494	PF01402,RHH_1,Ribbon-helix-helixprotein,copGfamily;	IPR002145,Domain,CopG-likeDNA-binding;	GO:0003677,DNAbinding;GO:0006355,regulationoftranscription,DNA-dependent;	-	putative DNA-binding protein	-	None	0
793	gamma_xanthomonadales	NC_010688	Xanthomonas campestris pv. campestris str. B10	188990967	188990972			None	-	zz-hypothetical protein	-	None	0
794	gamma_xanthomonadales	NC_010688	Xanthomonas campestris pv. campestris str. B10	188990967	188990970	PF09359,VTC,VTCdomain;	IPR018966,Domain,VTCdomain;	None	-	zz-hypothetical protein	-	None	0
795	gamma_xanthomonadales	NC_010688	Xanthomonas campestris pv. campestris str. B10	188990967	188990971			None	-	zz-hypothetical protein	-	None	0
799	gamma_xanthomonadales	NC_010688	Xanthomonas campestris pv. campestris str. B10	188991624	188991621	PF08241,Methyltransf_11,Methyltransferasedomain;	IPR013216,Domain,Methyltransferasetype11;	GO:0008152,metabolicprocess;GO:0008168,methyltransferaseactivity;	-	zz-hypothetical protein	-	None	0
800	gamma_xanthomonadales	NC_010688	Xanthomonas campestris pv. campestris str. B10	188991624	188991620			None	-	zz-hypothetical protein	-	None	0
803	gamma_xanthomonadales	NC_010688	Xanthomonas campestris pv. campestris str. B10	188991624	188991631			None	-	zz-hypothetical protein	-	None	0
804	gamma_xanthomonadales	NC_010688	Xanthomonas campestris pv. campestris str. B10	188991624	188991629			None	-	zz-hypothetical protein	-	None	0
805	gamma_xanthomonadales	NC_010688	Xanthomonas campestris pv. campestris str. B10	188991624	188991628			None	-	zz-hypothetical protein	-	None	0
820	gamma_xanthomonadales	NC_010688	Xanthomonas campestris pv. campestris str. B10	188993182	188993181		IPR001478,Domain,PDZ/DHR/GLGF;	GO:0005515,proteinbinding;	-	zz-hypothetical protein	-	None	0
823	gamma_xanthomonadales	NC_010688	Xanthomonas campestris pv. campestris str. B10	188993182	188993175			None	-	zz-hypothetical protein	-	None	0
824	gamma_xanthomonadales	NC_010688	Xanthomonas campestris pv. campestris str. B10	188993182	188993174			None	-	Putative secreted protein	-	None	0
825	gamma_xanthomonadales	NC_010688	Xanthomonas campestris pv. campestris str. B10	188993270	188993269		IPR003661,Domain,Signaltransductionhistidinekinase,subgroup1,dimerisationandphosphoacceptorregion;	GO:0016020,membrane;GO:0000155,two-componentsensoractivity;	-	zz-hypothetical protein	-	None	0
835	gamma_xanthomonadales	NC_007508	Xanthomonas campestris pv. vesicatoria str. 85-1	78045788	78045789			None	-	putative secreted protein	-	None	0
836	gamma_xanthomonadales	NC_007508	Xanthomonas campestris pv. vesicatoria str. 85-1	78045788	78045790			None	-	zz-hypothetical protein	-	None	0
846	gamma_xanthomonadales	NC_007508	Xanthomonas campestris pv. vesicatoria str. 85-1	78046711	78046715		IPR009097,Domain,RNAligase/cyclicnucleotidephosphodiesterase;	GO:0016070,RNAmetabolicprocess;GO:0003824,catalyticactivity;GO:0005622,intracellular;	-	zz-hypothetical protein	-	None	0
850	gamma_xanthomonadales	NC_007508	Xanthomonas campestris pv. vesicatoria str. 85-1	78047570	78047575			None	-	zz-hypothetical protein	-	None	0
853	gamma_xanthomonadales	NC_007508	Xanthomonas campestris pv. vesicatoria str. 85-1	78047570	78047574			None	-	zz-hypothetical protein	-	None	0
864	gamma_xanthomonadales	NC_007508	Xanthomonas campestris pv. vesicatoria str. 85-1	78047570	78047561		IPR006342,Domain,MethyltransferaseFkbM;	None	-	zz-hypothetical protein	-	None	0
865	gamma_xanthomonadales	NC_007508	Xanthomonas campestris pv. vesicatoria str. 85-1	78047570	78047560			None	-	zz-hypothetical protein	-	None	0
867	gamma_xanthomonadales	NC_007508	Xanthomonas campestris pv. vesicatoria str. 85-1	78048907	78048902	PF05016,Plasmid_stabil,Plasmidstabilisationsystemprotein;	IPR007712,Family,Plasmidstabilizationsystem;	None	-	zz-hypothetical protein	-	None	0
868	gamma_xanthomonadales	NC_007508	Xanthomonas campestris pv. vesicatoria str. 85-1	78048907	78048903	PF01402,RHH_1,Ribbon-helix-helixprotein,copGfamily;	IPR002145,Domain,CopG-likeDNA-binding;	GO:0003677,DNAbinding;GO:0006355,regulationoftranscription,DNA-dependent;	-	zz-hypothetical protein	-	None	0
878	gamma_xanthomonadales	NC_007508	Xanthomonas campestris pv. vesicatoria str. 85-1	78049316	78049315			None	-	putative secreted protein	-	None	0
879	gamma_xanthomonadales	NC_007508	Xanthomonas campestris pv. vesicatoria str. 85-1	78049408	78049409			None	-	zz-hypothetical protein	-	None	0
881	gamma_xanthomonadales	NC_007508	Xanthomonas campestris pv. vesicatoria str. 85-1	78049408	78049407			None	-	zz-hypothetical protein	-	None	0
883	gamma_xanthomonadales	NC_006834	Xanthomonas oryzae pv. oryzae KACC1033	58580264	58580265		IPR003661,Domain,Signaltransductionhistidinekinase,subgroup1,dimerisationandphosphoacceptorregion;	GO:0016020,membrane;GO:0000155,two-componentsensoractivity;	-	zz-hypothetical protein	-	None	0
888	gamma_xanthomonadales	NC_006834	Xanthomonas oryzae pv. oryzae KACC1033	58582212	58582207			None	-	zz-hypothetical protein	-	None	0
891	gamma_xanthomonadales	NC_006834	Xanthomonas oryzae pv. oryzae KACC1033	58582212	58582208			None	-	zz-hypothetical protein	-	None	0
894	gamma_xanthomonadales	NC_006834	Xanthomonas oryzae pv. oryzae KACC1033	58583825	58583828	PF07690,MFS_1,MajorFacilitatorSuperfamily;	IPR011701,Family,MajorfacilitatorsuperfamilyMFS-1;IPR016196,Domain,Majorfacilitatorsuperfamily,generalsubstratetransporter;	GO:0055085,transmembranetransport;	-	MFS transporter	-	None	0
895	gamma_xanthomonadales	NC_006834	Xanthomonas oryzae pv. oryzae KACC1033	58583825	58583827			None	-	zz-hypothetical protein	-	None	0
896	gamma_xanthomonadales	NC_006834	Xanthomonas oryzae pv. oryzae KACC1033	58583825	58583826			None	-	zz-hypothetical protein	-	None	0
903	gamma_xanthomonadales	NC_007705	Xanthomonas oryzae pv. oryzae MAFF 31101	84622247	84622248		IPR003661,Domain,Signaltransductionhistidinekinase,subgroup1,dimerisationandphosphoacceptorregion;	GO:0016020,membrane;GO:0000155,two-componentsensoractivity;	-	zz-hypothetical protein	-	None	0
905	gamma_xanthomonadales	NC_007705	Xanthomonas oryzae pv. oryzae MAFF 31101	84622473	84622478			None	-	zz-hypothetical protein	-	None	0
906	gamma_xanthomonadales	NC_007705	Xanthomonas oryzae pv. oryzae MAFF 31101	84622473	84622477		IPR010985,Domain,Ribbon-helix-helix;	GO:0045449,regulationoftranscription;	-	zz-hypothetical protein	-	None	0
913	gamma_xanthomonadales	NC_007705	Xanthomonas oryzae pv. oryzae MAFF 31101	84624104	84624113		IPR006342,Domain,MethyltransferaseFkbM;	None	-	zz-hypothetical protein	-	None	0
919	gamma_xanthomonadales	NC_007705	Xanthomonas oryzae pv. oryzae MAFF 31101	84624104	84624099			None	-	zz-hypothetical protein	-	None	0
922	gamma_xanthomonadales	NC_007705	Xanthomonas oryzae pv. oryzae MAFF 31101	84624104	84624100			None	-	zz-hypothetical protein	-	None	0
928	gamma_xanthomonadales	NC_007705	Xanthomonas oryzae pv. oryzae MAFF 31101	84624104	84624106	PF00550,PP-binding,Phosphopantetheineattachmentsite;	IPR006163,Domain,Phosphopantetheine-binding;IPR009081,Domain,Acylcarrierprotein-like;	GO:0000036,acylcarrieractivity;GO:0048037,cofactorbinding;	-	acyl carrier protein	-	None	0
931	gamma_xanthomonadales	NC_007705	Xanthomonas oryzae pv. oryzae MAFF 31101	84625628	84625630			None	-	zz-hypothetical protein	-	None	0
932	gamma_xanthomonadales	NC_007705	Xanthomonas oryzae pv. oryzae MAFF 31101	84625628	84625631	PF07690,MFS_1,MajorFacilitatorSuperfamily;	IPR011701,Family,MajorfacilitatorsuperfamilyMFS-1;IPR016196,Domain,Majorfacilitatorsuperfamily,generalsubstratetransporter;	GO:0055085,transmembranetransport;	-	MFS transporter	-	None	0
933	gamma_xanthomonadales	NC_007705	Xanthomonas oryzae pv. oryzae MAFF 31101	84625628	84625629			None	-	zz-hypothetical protein	-	None	0
947	gamma_xanthomonadales	NC_010717	Xanthomonas oryzae pv. oryzae PXO99	188574844	188574840			None	-	zz-hypothetical protein	-	None	0
948	gamma_xanthomonadales	NC_010717	Xanthomonas oryzae pv. oryzae PXO99	188574844	188574841	PF07690,MFS_1,MajorFacilitatorSuperfamily;	IPR011701,Family,MajorfacilitatorsuperfamilyMFS-1;IPR016196,Domain,Majorfacilitatorsuperfamily,generalsubstratetransporter;	GO:0055085,transmembranetransport;	-	MFS transporter	-	None	0
949	gamma_xanthomonadales	NC_010717	Xanthomonas oryzae pv. oryzae PXO99	188574844	188574842			None	-	zz-hypothetical protein	-	None	0
950	gamma_xanthomonadales	NC_010717	Xanthomonas oryzae pv. oryzae PXO99	188574844	188574843			None	-	zz-hypothetical protein	-	None	0
951	gamma_xanthomonadales	NC_010717	Xanthomonas oryzae pv. oryzae PXO99	188575732	188575733			None	-	zz-hypothetical protein	-	None	0
954	gamma_xanthomonadales	NC_010717	Xanthomonas oryzae pv. oryzae PXO99	188575732	188575737			None	-	zz-hypothetical protein	-	None	0
964	gamma_xanthomonadales	NC_010717	Xanthomonas oryzae pv. oryzae PXO99	188576772	188576774	PF00550,PP-binding,Phosphopantetheineattachmentsite;	IPR006163,Domain,Phosphopantetheine-binding;IPR009081,Domain,Acylcarrierprotein-like;	GO:0000036,acylcarrieractivity;GO:0048037,cofactorbinding;	-	acyl carrier protein	-	None	0
968	gamma_xanthomonadales	NC_010717	Xanthomonas oryzae pv. oryzae PXO99	188576772	188576767			None	-	zz-hypothetical protein	-	None	0
973	gamma_xanthomonadales	NC_010717	Xanthomonas oryzae pv. oryzae PXO99	188576772	188576768			None	-	zz-hypothetical protein	-	None	0
975	gamma_xanthomonadales	NC_010717	Xanthomonas oryzae pv. oryzae PXO99	188576964	188576960			None	-	zz-hypothetical protein	-	None	0
981	gamma_xanthomonadales	NC_010717	Xanthomonas oryzae pv. oryzae PXO99	188576964	188576966	PF00550,PP-binding,Phosphopantetheineattachmentsite;	IPR006163,Domain,Phosphopantetheine-binding;IPR009081,Domain,Acylcarrierprotein-like;	GO:0000036,acylcarrieractivity;GO:0048037,cofactorbinding;	-	acyl carrier protein	-	None	0
986	gamma_xanthomonadales	NC_010717	Xanthomonas oryzae pv. oryzae PXO99	188576964	188576959			None	-	zz-hypothetical protein	-	None	0
992	gamma_xanthomonadales	NC_010717	Xanthomonas oryzae pv. oryzae PXO99	188578552	188578547		IPR010985,Domain,Ribbon-helix-helix;	GO:0045449,regulationoftranscription;	-	zz-hypothetical protein	-	None	0
993	gamma_xanthomonadales	NC_010717	Xanthomonas oryzae pv. oryzae PXO99	188578552	188578549			None	-	aconitate hydratase 1	-	None	0
997	gamma_xanthomonadales	NC_010717	Xanthomonas oryzae pv. oryzae PXO99	188578799	188578800			None	-	zz-hypothetical protein	-	None	0
998	gamma_xanthomonadales	NC_010717	Xanthomonas oryzae pv. oryzae PXO99	188578799	188578798		IPR003661,Domain,Signaltransductionhistidinekinase,subgroup1,dimerisationandphosphoacceptorregion;	GO:0016020,membrane;GO:0000155,two-componentsensoractivity;	-	zz-hypothetical protein	-	None	0
1003	gamma_xanthomonadales	NC_010513	Xylella fastidiosa M1	170730270	170730267		IPR016703,Family,Conjugaltransfer,TraD,beta/gamma-type;	None	-	conjugal transfer protein	-	None	0
1013	gamma_xanthomonadales	NC_010577	Xylella fastidiosa M2	182681627	182681624			None	-	zz-hypothetical protein	-	None	0
1014	gamma_xanthomonadales	NC_010577	Xylella fastidiosa M2	182681627	182681617			None	-	zz-hypothetical protein	-	None	0
1016	gamma_xanthomonadales	NC_010577	Xylella fastidiosa M2	182681627	182681619	PF03837,RecT,RecTfamily;	IPR010183,Family,PhagerecombinationproteinBet;IPR018330,Family,DNAsingle-strandannealingproteinRecT-like;	GO:0003677,DNAbinding;GO:0006259,DNAmetabolicprocess;	-	phage recombination protein Bet	-	None	0
1020	gamma_xanthomonadales	NC_004556	Xylella fastidiosa Temecula	28198919	28198916			None	-	zz-hypothetical protein	-	None	0
1030	gamma_vibrionales	NC_011312	Aliivibrio salmonicida LFI1238 chromosome	209695635	209695640			None	-	zz-hypothetical protein	-	None	0
1062	gamma_vibrionales	NC_011313	Aliivibrio salmonicida LFI1238 chromosome	209809111	209809106	PF04932,Wzy_C,O-Antigenligase;	IPR007016,Family,O-antigenligase-related;	None	-	O-antigen polymerase	-	None	0
1084	gamma_vibrionales	NC_006370	Photobacterium profundum SS9 chromosome	54307257	54307263	PF02050,FliJ,FlagellarFliJprotein;	IPR012823,Family,FlagellarexportFliJ;	GO:0044461,bacterial-typeflagellumpart;GO:0006935,chemotaxis;GO:0001539,ciliaryorflagellarmotility;GO:0016020,membrane;GO:0003774,motoractivity;	-	zz-hypothetical protein	-	None	0
1119	gamma_vibrionales	NC_006370	Photobacterium profundum SS9 chromosome	54310548	54310546			None	-	zz-hypothetical protein	-	None	0
1124	gamma_vibrionales	NC_012578	Vibrio cholerae M66-2 chromosome	227081194	227081193			None	-	zz-hypothetical protein	-	None	0
1137	gamma_vibrionales	NC_012578	Vibrio cholerae M66-2 chromosome	227081830	227081836	PF11150,DUF2927,ProteinofunknownfunctionDUF2927;		None	-	zz-hypothetical protein	-	None	0
1146	gamma_vibrionales	NC_012578	Vibrio cholerae M66-2 chromosome	227081946	227081947			None	-	zz-hypothetical protein	-	None	0
1154	gamma_vibrionales	NC_012578	Vibrio cholerae M66-2 chromosome	227082056	227082054			None	-	zz-hypothetical protein	-	None	0
1161	gamma_vibrionales	NC_012578	Vibrio cholerae M66-2 chromosome	227082260	227082264			GO:0019861,flagellum;	-	putative flagellar rod protein FlaI	-	None	0
1178	gamma_vibrionales	NC_012578	Vibrio cholerae M66-2 chromosome	227082262	227082272	PF11169,DUF2956,ProteinofunknownfunctionDUF2956;		None	-	zz-hypothetical protein	-	None	0
1182	gamma_vibrionales	NC_012578	Vibrio cholerae M66-2 chromosome	227082262	227082264			GO:0019861,flagellum;	-	putative flagellar rod protein FlaI	-	None	0
1197	gamma_vibrionales	NC_012578	Vibrio cholerae M66-2 chromosome	227082262	227082271	PF11143,DUF2919,ProteinofunknownfunctionDUF2919;		None	-	zz-hypothetical protein	-	None	0
1198	gamma_vibrionales	NC_012578	Vibrio cholerae M66-2 chromosome	227082863	227082859			None	-	zz-hypothetical protein	-	None	0
1208	gamma_vibrionales	NC_012578	Vibrio cholerae M66-2 chromosome	227082863	227082861			None	-	zz-hypothetical protein	-	None	0
1215	gamma_vibrionales	NC_012580	Vibrio cholerae M66-2 chromosome I	227811743	227811750			None	-	zz-hypothetical protein	-	None	0
1225	gamma_vibrionales	NC_012580	Vibrio cholerae M66-2 chromosome I	227811743	227811748			None	-	zz-hypothetical protein	-	None	0
1226	gamma_vibrionales	NC_012580	Vibrio cholerae M66-2 chromosome I	227811768	227811769			None	-	zz-hypothetical protein	-	None	0
1234	gamma_vibrionales	NC_012667	Vibrio cholerae MJ-1236 chromosome	229605166	229605165			None	-	zz-hypothetical protein	-	None	0
1254	gamma_vibrionales	NC_012668	Vibrio cholerae MJ-1236 chromosome	229606710	229606714			None	-	zz-hypothetical protein	-	None	0
1259	gamma_vibrionales	NC_012668	Vibrio cholerae MJ-1236 chromosome	229606710	229606712			None	-	zz-hypothetical protein	-	None	0
1262	gamma_vibrionales	NC_012668	Vibrio cholerae MJ-1236 chromosome	229607323	229607314	PF11143,DUF2919,ProteinofunknownfunctionDUF2919;		None	-	membrane protein	-	None	0
1276	gamma_vibrionales	NC_012668	Vibrio cholerae MJ-1236 chromosome	229607323	229607321			GO:0019861,flagellum;	-	flagellar rod protein FlaI	-	None	0
1277	gamma_vibrionales	NC_012668	Vibrio cholerae MJ-1236 chromosome	229607323	229607313	PF11169,DUF2956,ProteinofunknownfunctionDUF2956;		None	-	zz-hypothetical protein	-	None	0
1296	gamma_vibrionales	NC_012668	Vibrio cholerae MJ-1236 chromosome	229607325	229607321			GO:0019861,flagellum;	-	flagellar rod protein FlaI	-	None	0
1303	gamma_vibrionales	NC_012668	Vibrio cholerae MJ-1236 chromosome	229607645	229607644			None	-	zz-hypothetical protein	-	None	0
1309	gamma_vibrionales	NC_012668	Vibrio cholerae MJ-1236 chromosome	229607784	229607778	PF11150,DUF2927,ProteinofunknownfunctionDUF2927;		None	-	zz-hypothetical protein	-	None	0
1330	gamma_vibrionales	NC_012668	Vibrio cholerae MJ-1236 chromosome	229608776	229608773			None	-	zz-hypothetical protein	-	None	0
1334	gamma_vibrionales	NC_012668	Vibrio cholerae MJ-1236 chromosome	229608776	229608768			None	-	zz-hypothetical protein	-	None	0
1337	gamma_vibrionales	NC_012668	Vibrio cholerae MJ-1236 chromosome	229608776	229608778			None	-	zz-hypothetical protein	-	None	0
1339	gamma_vibrionales	NC_002505	Vibrio cholerae O1 biovar El Tor str. N16961 chromosome	15641034	15641033			None	-	zz-hypothetical protein	-	None	0
1356	gamma_vibrionales	NC_002505	Vibrio cholerae O1 biovar El Tor str. N16961 chromosome	15641683	15641689	PF11150,DUF2927,ProteinofunknownfunctionDUF2927;		None	-	zz-hypothetical protein	-	None	0
1361	gamma_vibrionales	NC_002505	Vibrio cholerae O1 biovar El Tor str. N16961 chromosome	15641819	15641820			None	-	zz-hypothetical protein	-	None	0
1367	gamma_vibrionales	NC_002505	Vibrio cholerae O1 biovar El Tor str. N16961 chromosome	15641928	15641926			None	-	zz-hypothetical protein	-	None	0
1397	gamma_vibrionales	NC_002505	Vibrio cholerae O1 biovar El Tor str. N16961 chromosome	15642136	15642146	PF11169,DUF2956,ProteinofunknownfunctionDUF2956;		None	-	zz-hypothetical protein	-	None	0
1398	gamma_vibrionales	NC_002505	Vibrio cholerae O1 biovar El Tor str. N16961 chromosome	15642136	15642145	PF11143,DUF2919,ProteinofunknownfunctionDUF2919;		None	-	zz-hypothetical protein	-	None	0
1407	gamma_vibrionales	NC_002505	Vibrio cholerae O1 biovar El Tor str. N16961 chromosome	15642742	15642740			None	-	zz-hypothetical protein	-	None	0
1414	gamma_vibrionales	NC_002505	Vibrio cholerae O1 biovar El Tor str. N16961 chromosome	15642742	15642738			None	-	zz-hypothetical protein	-	None	0
1420	gamma_vibrionales	NC_002506	Vibrio cholerae O1 biovar eltor str. N16961 chromosome I	15600888	15600895			None	-	zz-hypothetical protein	-	None	0
1430	gamma_vibrionales	NC_002506	Vibrio cholerae O1 biovar eltor str. N16961 chromosome I	15600888	15600893			None	-	zz-hypothetical protein	-	None	0
1433	gamma_vibrionales	NC_002506	Vibrio cholerae O1 biovar eltor str. N16961 chromosome I	15600912	15600913			None	-	zz-hypothetical protein	-	None	0
1447	gamma_vibrionales	NC_009457	Vibrio cholerae O395 chromosome	147673614	147675226	None	None	None	-	zz-hypothetical protein	-	None	0
1465	gamma_vibrionales	NC_006840	Vibrio fischeri ES114 chromosome	59710702	59710704			None	-	zz-hypothetical protein	-	None	0
1474	gamma_vibrionales	NC_006840	Vibrio fischeri ES114 chromosome	59711605	59711613	PF10689,DUF2496,ProteinofunknownfunctionDUF2496;	IPR019630,Region,ProteinofunknownfunctionDUF2496,YbaM-related;	None	-	zz-hypothetical protein	-	None	0
1479	gamma_vibrionales	NC_006840	Vibrio fischeri ES114 chromosome	59711605	172087683			None	-	zz-hypothetical protein	-	None	0
1489	gamma_vibrionales	NC_006840	Vibrio fischeri ES114 chromosome	59712008	59712014	PF02810,SEC-C,SEC-Cmotif;	IPR004027,Domain,SEC-Cmotif;	None	-	preprotein translocase subunit-like protein	-	None	0
1546	gamma_vibrionales	NC_006841	Vibrio fischeri ES114 chromosome I	59714045	59714044			None	-	zz-hypothetical protein	-	None	0
1573	gamma_vibrionales	NC_011184	Vibrio fischeri MJ11 chromosome	197335055	197335802			None	-	lipoprotein, putative	-	None	0
1591	gamma_vibrionales	NC_011186	Vibrio fischeri MJ11 chromosome I	197337394	197336751			None	-	lipoprotein, putative	-	None	0
1593	gamma_vibrionales	NC_011186	Vibrio fischeri MJ11 chromosome I	197337424	197337595			None	-	zz-hypothetical protein	-	None	0
1594	gamma_vibrionales	NC_011186	Vibrio fischeri MJ11 chromosome I	197337424	197337051			None	-	zz-hypothetical protein	-	None	0
1599	gamma_vibrionales	NC_009783	Vibrio harveyi ATCC BAA-1116 chromosome	156972906	156972908			None	-	zz-hypothetical protein	-	None	0
1600	gamma_vibrionales	NC_009783	Vibrio harveyi ATCC BAA-1116 chromosome	156972906	156972909	PF01609,Transposase_11,TransposaseDDEdomain;	IPR002559,Domain,Transposase,IS4-like;IPR012337,Domain,Polynucleotidyltransferase,ribonucleaseHfold;	GO:0003677,DNAbinding;GO:0004803,transposaseactivity;GO:0006313,transposition,DNA-mediated;	-	zz-hypothetical protein	-	None	0
1606	gamma_vibrionales	NC_009783	Vibrio harveyi ATCC BAA-1116 chromosome	156974158	156974152		IPR012337,Domain,Polynucleotidyltransferase,ribonucleaseHfold;IPR014736,Domain,Transposase,Tn5-like,core;	GO:0003676,nucleicacidbinding;	-	zz-hypothetical protein	-	None	0
1632	gamma_vibrionales	NC_009783	Vibrio harveyi ATCC BAA-1116 chromosome	156974965	156974964			None	-	zz-hypothetical protein	-	None	0
1636	gamma_vibrionales	NC_009783	Vibrio harveyi ATCC BAA-1116 chromosome	156975433	156975437			None	-	zz-hypothetical protein	-	None	0
1647	gamma_vibrionales	NC_009783	Vibrio harveyi ATCC BAA-1116 chromosome	156975433	156975441	PF02281,Transposase_Tn5,TransposaseTn5dimerisationdomain;	IPR012337,Domain,Polynucleotidyltransferase,ribonucleaseHfold;IPR014736,Domain,Transposase,Tn5-like,core;IPR014737,Domain,Transposase,Tn5-like,C-terminal;	GO:0003676,nucleicacidbinding;	-	zz-hypothetical protein	-	None	0
1652	gamma_vibrionales	NC_009783	Vibrio harveyi ATCC BAA-1116 chromosome	156975435	156975437			None	-	zz-hypothetical protein	-	None	0
1659	gamma_vibrionales	NC_009783	Vibrio harveyi ATCC BAA-1116 chromosome	156975435	156975445		IPR012337,Domain,Polynucleotidyltransferase,ribonucleaseHfold;IPR014736,Domain,Transposase,Tn5-like,core;IPR014737,Domain,Transposase,Tn5-like,C-terminal;	GO:0003676,nucleicacidbinding;	-	zz-hypothetical protein	-	None	0
1664	gamma_vibrionales	NC_009783	Vibrio harveyi ATCC BAA-1116 chromosome	156975435	156975444	PF02281,Transposase_Tn5,TransposaseTn5dimerisationdomain;	IPR012337,Domain,Polynucleotidyltransferase,ribonucleaseHfold;IPR014737,Domain,Transposase,Tn5-like,C-terminal;	GO:0003676,nucleicacidbinding;	-	zz-hypothetical protein	-	None	0
1665	gamma_vibrionales	NC_009783	Vibrio harveyi ATCC BAA-1116 chromosome	156975435	156975441	PF02281,Transposase_Tn5,TransposaseTn5dimerisationdomain;	IPR012337,Domain,Polynucleotidyltransferase,ribonucleaseHfold;IPR014736,Domain,Transposase,Tn5-like,core;IPR014737,Domain,Transposase,Tn5-like,C-terminal;	GO:0003676,nucleicacidbinding;	-	zz-hypothetical protein	-	None	0
1676	gamma_vibrionales	NC_009784	Vibrio harveyi ATCC BAA-1116 chromosome I	156976200	156976206		IPR012823,Family,FlagellarexportFliJ;	GO:0044461,bacterial-typeflagellumpart;GO:0006935,chemotaxis;GO:0001539,ciliaryorflagellarmotility;GO:0016020,membrane;GO:0003774,motoractivity;	-	zz-hypothetical protein	-	None	0
1681	gamma_vibrionales	NC_004603	Vibrio parahaemolyticus RIMD 2210633 chromosome	28896892	28896894			None	-	zz-hypothetical protein	-	None	0
1687	gamma_vibrionales	NC_004603	Vibrio parahaemolyticus RIMD 2210633 chromosome	28897910	28897909			None	-	zz-hypothetical protein	-	None	0
1702	gamma_vibrionales	NC_004603	Vibrio parahaemolyticus RIMD 2210633 chromosome	28897964	28897965			None	-	zz-hypothetical protein	-	None	0
1708	gamma_vibrionales	NC_004603	Vibrio parahaemolyticus RIMD 2210633 chromosome	28898243	28898244			None	-	zz-hypothetical protein	-	None	0
1709	gamma_vibrionales	NC_004603	Vibrio parahaemolyticus RIMD 2210633 chromosome	28898243	28898238	PF04932,Wzy_C,O-Antigenligase;	IPR007016,Family,O-antigenligase-related;	None	-	ExoQ family protein	-	None	0
1712	gamma_vibrionales	NC_004603	Vibrio parahaemolyticus RIMD 2210633 chromosome	28898276	28898269	PF11173,DUF2960,ProteinofunknownfunctionDUF2960;		None	-	zz-hypothetical protein	-	None	0
1718	gamma_vibrionales	NC_004603	Vibrio parahaemolyticus RIMD 2210633 chromosome	28898276	28898275			None	-	zz-hypothetical protein	-	None	0
1720	gamma_vibrionales	NC_004603	Vibrio parahaemolyticus RIMD 2210633 chromosome	28898478	28898479			None	-	zz-hypothetical protein	-	None	0
1734	gamma_vibrionales	NC_004603	Vibrio parahaemolyticus RIMD 2210633 chromosome	28899025	28899034			None	-	zz-hypothetical protein	-	None	0
1747	gamma_vibrionales	NC_004603	Vibrio parahaemolyticus RIMD 2210633 chromosome	28899027	28899037	PF11143,DUF2919,ProteinofunknownfunctionDUF2919;		None	-	zz-hypothetical protein	-	None	0
1754	gamma_vibrionales	NC_004603	Vibrio parahaemolyticus RIMD 2210633 chromosome	28899027	28899034			None	-	zz-hypothetical protein	-	None	0
1764	gamma_vibrionales	NC_004605	Vibrio parahaemolyticus RIMD 2210633 chromosome I	28900038	28900036			None	-	zz-hypothetical protein	-	None	0
1767	gamma_vibrionales	NC_004605	Vibrio parahaemolyticus RIMD 2210633 chromosome I	28901393	28901387	PF02050,FliJ,FlagellarFliJprotein;	IPR012823,Family,FlagellarexportFliJ;	GO:0044461,bacterial-typeflagellumpart;GO:0006935,chemotaxis;GO:0001539,ciliaryorflagellarmotility;GO:0016020,membrane;GO:0003774,motoractivity;	-	zz-hypothetical protein	-	None	0
1784	gamma_vibrionales	NC_011753	Vibrio splendidus LGP32 chromosome	218708182	218708184			None	-	zz-hypothetical protein	-	None	0
1786	gamma_vibrionales	NC_011753	Vibrio splendidus LGP32 chromosome	218708182	218708186			None	-	zz-hypothetical protein	-	None	0
1799	gamma_vibrionales	NC_011753	Vibrio splendidus LGP32 chromosome	218708819	218708817			GO:0019861,flagellum;	-	polar flagellar rod protein FlaI	-	None	0
1816	gamma_vibrionales	NC_011753	Vibrio splendidus LGP32 chromosome	218708821	218708817			GO:0019861,flagellum;	-	polar flagellar rod protein FlaI	-	None	0
1831	gamma_vibrionales	NC_011753	Vibrio splendidus LGP32 chromosome	218709518	218709517	PF01627,Hpt,Hptdomain;	IPR008207,Domain,Signaltransductionhistidinekinase,phosphotransferHptregion;	GO:0004871,signaltransduceractivity;GO:0000160,two-componentsignaltransductionsystemphosphorelay;	-	zz-hypothetical protein	-	None	0
1832	gamma_vibrionales	NC_011753	Vibrio splendidus LGP32 chromosome	218709973	218709980			None	-	zz-hypothetical protein	-	None	0
1834	gamma_vibrionales	NC_011753	Vibrio splendidus LGP32 chromosome	218709973	218709979	PF11150,DUF2927,ProteinofunknownfunctionDUF2927;		None	-	zz-hypothetical protein	-	None	0
1839	gamma_vibrionales	NC_011753	Vibrio splendidus LGP32 chromosome	218710120	218710118	PF07273,DUF1439,ProteinofunknownfunctionDUF1439;	IPR010835,Family,ProteinofunknownfunctionDUF1439;	None	-	zz-hypothetical protein	-	None	0
1840	gamma_vibrionales	NC_011753	Vibrio splendidus LGP32 chromosome	218710120	218710119			None	-	zz-hypothetical protein	-	None	0
1845	gamma_vibrionales	NC_004459	Vibrio vulnificus CMCP6 chromosome	27364340	27364338			None	-	zz-hypothetical protein	-	None	0
1919	gamma_vibrionales	NC_004459	Vibrio vulnificus CMCP6 chromosome	27366159	27366165	PF11150,DUF2927,ProteinofunknownfunctionDUF2927;		None	-	zz-hypothetical protein	-	None	0
1928	gamma_vibrionales	NC_004460	Vibrio vulnificus CMCP6 chromosome I	27367104	27367111			None	-	zz-hypothetical protein	-	None	0
1929	gamma_vibrionales	NC_004460	Vibrio vulnificus CMCP6 chromosome I	27367104	27367110			None	-	transcriptional regulator	-	None	0
1936	gamma_vibrionales	NC_005139	Vibrio vulnificus YJ016 chromosome	37678380	37678382			None	-	zz-hypothetical protein	-	None	0
1939	gamma_vibrionales	NC_005139	Vibrio vulnificus YJ016 chromosome	37679284	37679286			None	-	zz-hypothetical protein	-	None	0
1947	gamma_vibrionales	NC_005139	Vibrio vulnificus YJ016 chromosome	37679379	37679378			None	-	zz-hypothetical protein	-	None	0
1958	gamma_vibrionales	NC_005139	Vibrio vulnificus YJ016 chromosome	37679575	37679569	PF11150,DUF2927,ProteinofunknownfunctionDUF2927;		None	-	zz-hypothetical protein	-	None	0
1967	gamma_vibrionales	NC_005139	Vibrio vulnificus YJ016 chromosome	37679591	37679595			None	-	zz-hypothetical protein	-	None	0
1974	gamma_vibrionales	NC_005139	Vibrio vulnificus YJ016 chromosome	37679811	37679806	PF04932,Wzy_C,O-Antigenligase;	IPR007016,Family,O-antigenligase-related;	None	-	ExoQ family protein	-	None	0
1981	gamma_vibrionales	NC_005139	Vibrio vulnificus YJ016 chromosome	37679811	37679803			None	-	zz-hypothetical protein	-	None	0
1990	gamma_vibrionales	NC_005139	Vibrio vulnificus YJ016 chromosome	37679896	37679902	PF11173,DUF2960,ProteinofunknownfunctionDUF2960;		None	-	zz-hypothetical protein	-	None	0
2002	gamma_vibrionales	NC_005139	Vibrio vulnificus YJ016 chromosome	37680667	37680670			None	-	zz-hypothetical protein	-	None	0
2006	gamma_vibrionales	NC_005139	Vibrio vulnificus YJ016 chromosome	37680669	37680670			None	-	zz-hypothetical protein	-	None	0
2029	gamma_pseudomonadales	NC_011595	Acinetobacter baumannii AB307-029	215483164	215483166			None	-	zz-hypothetical protein	-	None	0
2060	gamma_pseudomonadales	NC_010611	Acinetobacter baumannii ACIC	184158262	184158267			None	-	zz-hypothetical protein	-	None	0
2082	gamma_pseudomonadales	NC_010400	Acinetobacter baumannii SD	169633326	169633323	PF01609,Transposase_11,TransposaseDDEdomain;	IPR002559,Domain,Transposase,IS4-like;	GO:0003677,DNAbinding;GO:0004803,transposaseactivity;GO:0006313,transposition,DNA-mediated;	-	IS5 family transposase	-	None	0
2098	gamma_pseudomonadales	NC_005966	Acinetobacter sp. ADP	50084608	50084609	PF03573,OprD,outermembraneporin,OprDfamily;	IPR005318,Family,Outermembraneporin,bacterial;	GO:0016021,integraltomembrane;GO:0015288,porinactivity;	-	putative porin for benzoate transport (BenP)	-	None	0
2129	gamma_pseudomonadales	NC_012560	Azotobacter vinelandii D	226942530	226942529			None	-	zz-hypothetical protein	-	None	0
2134	gamma_pseudomonadales	NC_012560	Azotobacter vinelandii D	226942530	226942535			None	-	zz-hypothetical protein	-	None	0
2138	gamma_pseudomonadales	NC_012560	Azotobacter vinelandii D	226942949	226942946			None	-	zz-hypothetical protein	-	None	0
2140	gamma_pseudomonadales	NC_012560	Azotobacter vinelandii D	226942949	226942948			None	-	zz-hypothetical protein	-	None	0
2141	gamma_pseudomonadales	NC_012560	Azotobacter vinelandii D	226943030	226943031			None	-	zz-hypothetical protein	-	None	0
2142	gamma_pseudomonadales	NC_012560	Azotobacter vinelandii D	226943030	226943032			None	-	zz-hypothetical protein	-	None	0
2143	gamma_pseudomonadales	NC_012560	Azotobacter vinelandii D	226943030	226943033	PF09720,Unstab_antitox,Putativeaddictionmodulecomponent;	IPR013406,Family,Addictionmodulecomponent,CHP02574;	None	-	zz-hypothetical protein	-	None	0
2153	gamma_pseudomonadales	NC_012560	Azotobacter vinelandii D	226943876	226943873			None	-	zz-hypothetical protein	-	None	0
2156	gamma_pseudomonadales	NC_012560	Azotobacter vinelandii D	226943876	226943883			None	-	zz-hypothetical protein	-	None	0
2162	gamma_pseudomonadales	NC_012560	Azotobacter vinelandii D	226943917	226943914	PF01844,HNH,HNHendonuclease;	IPR002711,Domain,HNHendonuclease;IPR003615,Domain,HNHnuclease;IPR015880,Domain,Zincfinger,C2H2-like;	GO:0004519,endonucleaseactivity;GO:0005622,intracellular;GO:0003676,nucleicacidbinding;GO:0008270,zincionbinding;	-	HNH endonuclease domain-containing protein	-	None	0
2163	gamma_pseudomonadales	NC_012560	Azotobacter vinelandii D	226943917	226943913			None	-	zz-hypothetical protein	-	None	0
2165	gamma_pseudomonadales	NC_012560	Azotobacter vinelandii D	226943917	226943918			None	-	zz-hypothetical protein	-	None	0
2169	gamma_pseudomonadales	NC_012560	Azotobacter vinelandii D	226944197	226944193			None	-	zz-hypothetical protein	-	None	0
2171	gamma_pseudomonadales	NC_012560	Azotobacter vinelandii D	226944197	226944199			None	-	zz-hypothetical protein	-	None	0
2172	gamma_pseudomonadales	NC_012560	Azotobacter vinelandii D	226944197	226944202			None	-	zz-hypothetical protein	-	None	0
2177	gamma_pseudomonadales	NC_012560	Azotobacter vinelandii D	226944328	226944327			None	-	zz-hypothetical protein	-	None	0
2183	gamma_pseudomonadales	NC_012560	Azotobacter vinelandii D	226944675	226944674			None	-	zz-hypothetical protein	-	None	0
2188	gamma_pseudomonadales	NC_012560	Azotobacter vinelandii D	226945147	226945149			None	-	zz-hypothetical protein	-	None	0
2203	gamma_pseudomonadales	NC_012560	Azotobacter vinelandii D	226946201	226946200			None	-	zz-hypothetical protein	-	None	0
2204	gamma_pseudomonadales	NC_012560	Azotobacter vinelandii D	226946201	226946202			None	-	zz-hypothetical protein	-	None	0
2211	gamma_pseudomonadales	NC_012560	Azotobacter vinelandii D	226946293	226946291			None	-	zz-hypothetical protein	-	None	0
2218	gamma_pseudomonadales	NC_012560	Azotobacter vinelandii D	226946602	226946600			None	-	zz-hypothetical protein	-	None	0
2222	gamma_pseudomonadales	NC_012560	Azotobacter vinelandii D	226946602	226946599			None	-	zz-hypothetical protein	-	None	0
2240	gamma_pseudomonadales	NC_010995	Cellvibrio japonicus Ueda10	192360302	192359297			None	-	zz-hypothetical protein	-	None	0
2241	gamma_pseudomonadales	NC_010995	Cellvibrio japonicus Ueda10	192360302	192359073			None	-	zz-hypothetical protein	-	None	0
2253	gamma_pseudomonadales	NC_011770	Pseudomonas aeruginosa LESB5	218891173	218891175			None	-	zz-hypothetical protein	-	None	0
2255	gamma_pseudomonadales	NC_011770	Pseudomonas aeruginosa LESB5	218891569	218891568			None	-	zz-hypothetical protein	-	None	0
2259	gamma_pseudomonadales	NC_011770	Pseudomonas aeruginosa LESB5	218891569	218891566	PF06004,DUF903,BacterialproteinofunknownfunctionDUF903;	IPR010305,Family,ProteinofunknownfunctionDUF903,bacterial;	None	-	zz-hypothetical protein	-	None	0
2260	gamma_pseudomonadales	NC_011770	Pseudomonas aeruginosa LESB5	218891666	218891667			None	-	zz-hypothetical protein	-	None	0
2277	gamma_pseudomonadales	NC_011770	Pseudomonas aeruginosa LESB5	218891671	218891667			None	-	zz-hypothetical protein	-	None	0
2287	gamma_pseudomonadales	NC_011770	Pseudomonas aeruginosa LESB5	218891826	218891824			None	-	putative acyl-CoA dehydrogenase	-	None	0
2308	gamma_pseudomonadales	NC_011770	Pseudomonas aeruginosa LESB5	218892097	218892100			None	-	zz-hypothetical protein	-	None	0
2311	gamma_pseudomonadales	NC_011770	Pseudomonas aeruginosa LESB5	218892382	218892381			None	-	zz-hypothetical protein	-	None	0
2321	gamma_pseudomonadales	NC_011770	Pseudomonas aeruginosa LESB5	218892560	218892562			None	-	zz-hypothetical protein	-	None	0
2322	gamma_pseudomonadales	NC_011770	Pseudomonas aeruginosa LESB5	218892560	218892563			None	-	zz-hypothetical protein	-	None	0
2340	gamma_pseudomonadales	NC_011770	Pseudomonas aeruginosa LESB5	218892937	218892940			None	-	zz-hypothetical protein	-	None	0
2353	gamma_pseudomonadales	NC_011770	Pseudomonas aeruginosa LESB5	218892939	218892940			None	-	zz-hypothetical protein	-	None	0
2373	gamma_pseudomonadales	NC_011770	Pseudomonas aeruginosa LESB5	218894224	218894221			None	-	zz-hypothetical protein	-	None	0
2376	gamma_pseudomonadales	NC_011770	Pseudomonas aeruginosa LESB5	218894224	218894222		IPR014756,Domain,ImmunoglobulinE-set;	None	-	zz-hypothetical protein	-	None	0
2393	gamma_pseudomonadales	NC_009656	Pseudomonas aeruginosa PA	152984639	152988862			None	-	zz-hypothetical protein	-	None	0
2398	gamma_pseudomonadales	NC_009656	Pseudomonas aeruginosa PA	152984900	152988457			None	-	zz-hypothetical protein	-	None	0
2404	gamma_pseudomonadales	NC_009656	Pseudomonas aeruginosa PA	152986096	152984372	PF06832,BiPBP_C,Penicillin-BindingProteinC-terminusFamily;	IPR009647,Domain,Penicillin-binding,C-terminal;IPR014756,Domain,ImmunoglobulinE-set;	None	-	zz-hypothetical protein	-	None	0
2406	gamma_pseudomonadales	NC_009656	Pseudomonas aeruginosa PA	152986806	152984395			None	-	zz-hypothetical protein	-	None	0
2416	gamma_pseudomonadales	NC_009656	Pseudomonas aeruginosa PA	152987236	152983570	PF09359,VTC,VTCdomain;	IPR018966,Domain,VTCdomain;	None	-	zz-hypothetical protein	-	None	0
2419	gamma_pseudomonadales	NC_009656	Pseudomonas aeruginosa PA	152987393	152988577			None	-	zz-hypothetical protein	-	None	0
2422	gamma_pseudomonadales	NC_009656	Pseudomonas aeruginosa PA	152988311	152984350			None	-	zz-hypothetical protein	-	None	0
2428	gamma_pseudomonadales	NC_009656	Pseudomonas aeruginosa PA	152988906	152988569			None	-	zz-hypothetical protein	-	None	0
2429	gamma_pseudomonadales	NC_009656	Pseudomonas aeruginosa PA	152989111	152983953			None	-	zz-hypothetical protein	-	None	0
2432	gamma_pseudomonadales	NC_009656	Pseudomonas aeruginosa PA	152989220	152984071			None	-	zz-hypothetical protein	-	None	0
2438	gamma_pseudomonadales	NC_009656	Pseudomonas aeruginosa PA	152989385	152987985			None	-	zz-hypothetical protein	-	None	0
2440	gamma_pseudomonadales	NC_009656	Pseudomonas aeruginosa PA	152989576	152987808			None	-	zz-hypothetical protein	-	None	0
2447	gamma_pseudomonadales	NC_002516	Pseudomonas aeruginosa PAO	15596294	15596293			None	-	zz-hypothetical protein	-	None	0
2460	gamma_pseudomonadales	NC_002516	Pseudomonas aeruginosa PAO	15596296	15596293			None	-	zz-hypothetical protein	-	None	0
2493	gamma_pseudomonadales	NC_002516	Pseudomonas aeruginosa PAO	15596860	15596861			None	-	zz-hypothetical protein	-	None	0
2495	gamma_pseudomonadales	NC_002516	Pseudomonas aeruginosa PAO	15597141	15597138			None	-	zz-hypothetical protein	-	None	0
2518	gamma_pseudomonadales	NC_002516	Pseudomonas aeruginosa PAO	15597550	15597554			None	-	zz-hypothetical protein	-	None	0
2530	gamma_pseudomonadales	NC_002516	Pseudomonas aeruginosa PAO	15597555	15597554			None	-	zz-hypothetical protein	-	None	0
2538	gamma_pseudomonadales	NC_002516	Pseudomonas aeruginosa PAO	15597645	15597652			None	-	zz-hypothetical protein	-	None	0
2541	gamma_pseudomonadales	NC_002516	Pseudomonas aeruginosa PAO	15597645	15597646			None	-	zz-hypothetical protein	-	None	0
2543	gamma_pseudomonadales	NC_002516	Pseudomonas aeruginosa PAO	15597645	15597649	PF06004,DUF903,BacterialproteinofunknownfunctionDUF903;	IPR010305,Family,ProteinofunknownfunctionDUF903,bacterial;	None	-	zz-hypothetical protein	-	None	0
2544	gamma_pseudomonadales	NC_002516	Pseudomonas aeruginosa PAO	15597645	15597648	PF11806,DUF3327,DomainofunknownfunctionDUF3327;		GO:0005737,cytoplasm;GO:0008849,enterochelinesteraseactivity;GO:0005506,ironionbinding;GO:0006826,ironiontransport;	-	zz-hypothetical protein	-	None	0
2546	gamma_pseudomonadales	NC_002516	Pseudomonas aeruginosa PAO	15597861	15597859			None	-	zz-hypothetical protein	-	None	0
2561	gamma_pseudomonadales	NC_002516	Pseudomonas aeruginosa PAO	15600318	15600315			None	-	zz-hypothetical protein	-	None	0
2562	gamma_pseudomonadales	NC_002516	Pseudomonas aeruginosa PAO	15600318	15600316		IPR014756,Domain,ImmunoglobulinE-set;	None	-	zz-hypothetical protein	-	None	0
2577	gamma_pseudomonadales	NC_008463	Pseudomonas aeruginosa UCBPP-PA1	116049026	116049025			None	-	zz-hypothetical protein	-	None	0
2586	gamma_pseudomonadales	NC_008463	Pseudomonas aeruginosa UCBPP-PA1	116049612	116049613			None	-	zz-hypothetical protein	-	None	0
2595	gamma_pseudomonadales	NC_008463	Pseudomonas aeruginosa UCBPP-PA1	116050299	116050298			None	-	zz-hypothetical protein	-	None	0
2597	gamma_pseudomonadales	NC_008463	Pseudomonas aeruginosa UCBPP-PA1	116050396	116050397			None	-	zz-hypothetical protein	-	None	0
2610	gamma_pseudomonadales	NC_008463	Pseudomonas aeruginosa UCBPP-PA1	116052873	116052871			None	-	zz-hypothetical protein	-	None	0
2615	gamma_pseudomonadales	NC_008463	Pseudomonas aeruginosa UCBPP-PA1	116053272	116053269			None	-	zz-hypothetical protein	-	None	0
2617	gamma_pseudomonadales	NC_008463	Pseudomonas aeruginosa UCBPP-PA1	116053272	116053270		IPR014756,Domain,ImmunoglobulinE-set;	None	-	zz-hypothetical protein	-	None	0
2637	gamma_pseudomonadales	NC_008027	Pseudomonas entomophila L4	104779532	104779531	PF09500,YiiD_Cterm,PutativethioesteraseyiiD_Cterm;	IPR012660,Domain,Thioesterase,putative;	None	-	zz-hypothetical protein	-	None	0
2660	gamma_pseudomonadales	NC_008027	Pseudomonas entomophila L4	104779794	104779795			None	-	zz-hypothetical protein	-	None	0
2687	gamma_pseudomonadales	NC_008027	Pseudomonas entomophila L4	104781530	104781520			None	-	zz-hypothetical protein	-	None	0
2690	gamma_pseudomonadales	NC_008027	Pseudomonas entomophila L4	104781530	104781525		IPR017166,Family,UncharacterisedconservedproteinUCP037290;	None	-	zz-hypothetical protein	-	None	0
2697	gamma_pseudomonadales	NC_008027	Pseudomonas entomophila L4	104781895	104781893		IPR000209,Domain,PeptidaseS8andS53,subtilisin,kexin,sedolisin;	GO:0006508,proteolysis;GO:0004252,serine-typeendopeptidaseactivity;	-	zz-hypothetical protein	-	None	0
2700	gamma_pseudomonadales	NC_008027	Pseudomonas entomophila L4	104782213	104782207			None	-	zz-hypothetical protein	-	None	0
2701	gamma_pseudomonadales	NC_008027	Pseudomonas entomophila L4	104782213	104782206	PF02368,Big_2,BacterialIg-likedomaingroup2;	IPR003343,Domain,BacterialIg-like,group2;IPR008964,Domain,Invasin/intimincell-adhesion;	None	-	zz-hypothetical protein	-	None	0
2706	gamma_pseudomonadales	NC_008027	Pseudomonas entomophila L4	104782213	104782208			None	-	zz-hypothetical protein	-	None	0
2722	gamma_pseudomonadales	NC_008027	Pseudomonas entomophila L4	104782823	104782826			GO:0019861,flagellum;	-	flagellar protein, FliT	-	None	0
2741	gamma_pseudomonadales	NC_008027	Pseudomonas entomophila L4	104782825	104782826			GO:0019861,flagellum;	-	flagellar protein, FliT	-	None	0
2749	gamma_pseudomonadales	NC_008027	Pseudomonas entomophila L4	104782887	104782891			None	-	zz-hypothetical protein	-	None	0
2750	gamma_pseudomonadales	NC_008027	Pseudomonas entomophila L4	104782887	104782892	PF07690,MFS_1,MajorFacilitatorSuperfamily;	IPR011701,Family,MajorfacilitatorsuperfamilyMFS-1;IPR016196,Domain,Majorfacilitatorsuperfamily,generalsubstratetransporter;	GO:0055085,transmembranetransport;	-	major facilitator superfamily transporter	-	None	0
2755	gamma_pseudomonadales	NC_008027	Pseudomonas entomophila L4	104783313	104783308			None	-	zz-hypothetical protein	-	None	0
2765	gamma_pseudomonadales	NC_008027	Pseudomonas entomophila L4	104783401	104783400			None	-	zz-hypothetical protein	-	None	0
2773	gamma_pseudomonadales	NC_008027	Pseudomonas entomophila L4	104783676	104783674			None	-	zz-hypothetical protein	-	None	0
2791	gamma_pseudomonadales	NC_004129	Pseudomonas fluorescens Pf-	70729026	70729025			GO:0019861,flagellum;	-	flagellar protein, FliT	-	None	0
2796	gamma_pseudomonadales	NC_004129	Pseudomonas fluorescens Pf-	70729026	70729020			None	-	zz-hypothetical protein	-	None	0
2810	gamma_pseudomonadales	NC_004129	Pseudomonas fluorescens Pf-	70729028	70729025			GO:0019861,flagellum;	-	flagellar protein, FliT	-	None	0
2815	gamma_pseudomonadales	NC_004129	Pseudomonas fluorescens Pf-	70729028	70729020			None	-	zz-hypothetical protein	-	None	0
2832	gamma_pseudomonadales	NC_004129	Pseudomonas fluorescens Pf-	70730293	70730287			None	-	zz-hypothetical protein	-	None	0
2837	gamma_pseudomonadales	NC_004129	Pseudomonas fluorescens Pf-	70730293	70730292			None	-	zz-hypothetical protein	-	None	0
2838	gamma_pseudomonadales	NC_004129	Pseudomonas fluorescens Pf-	70730293	70730290	PF03583,LIP,Secretorylipase;	IPR005152,Family,Lipase,secreted;	GO:0016042,lipidcatabolicprocess;GO:0004806,triglyceridelipaseactivity;	-	zz-hypothetical protein	-	None	0
2853	gamma_pseudomonadales	NC_004129	Pseudomonas fluorescens Pf-	70731491	70731489		IPR000209,Domain,PeptidaseS8andS53,subtilisin,kexin,sedolisin;	GO:0006508,proteolysis;GO:0004252,serine-typeendopeptidaseactivity;	-	zz-hypothetical protein	-	None	0
2858	gamma_pseudomonadales	NC_004129	Pseudomonas fluorescens Pf-	70731981	70731980			None	-	zz-hypothetical protein	-	None	0
2866	gamma_pseudomonadales	NC_004129	Pseudomonas fluorescens Pf-	70732201	70732203	PF00491,Arginase,Arginasefamily;	IPR006035,Family,Ureohydrolase;	GO:0016813,hydrolaseactivity,actingoncarbon-nitrogenbutnotpeptidebonds,inlinearamidines;GO:0046872,metalionbinding;	-	zz-hypothetical protein	-	None	0
2869	gamma_pseudomonadales	NC_004129	Pseudomonas fluorescens Pf-	70732201	70732205	PF00892,EamA,EamA-liketransporterfamily;	IPR000620,Domain,ProteinofunknownfunctionDUF6,transmembrane;	GO:0016020,membrane;	-	zz-hypothetical protein	-	None	0
2870	gamma_pseudomonadales	NC_004129	Pseudomonas fluorescens Pf-	70732201	70732204	PF00892,EamA,EamA-liketransporterfamily;	IPR000620,Domain,ProteinofunknownfunctionDUF6,transmembrane;	GO:0016020,membrane;	-	zz-hypothetical protein	-	None	0
2883	gamma_pseudomonadales	NC_004129	Pseudomonas fluorescens Pf-	70732364	70732362			None	-	zz-hypothetical protein	-	None	0
2887	gamma_pseudomonadales	NC_004129	Pseudomonas fluorescens Pf-	70732364	70732367			None	-	zz-hypothetical protein	-	None	0
2891	gamma_pseudomonadales	NC_004129	Pseudomonas fluorescens Pf-	70732583	70732581			None	-	zz-hypothetical protein	-	None	0
2897	gamma_pseudomonadales	NC_004129	Pseudomonas fluorescens Pf-	70732923	70732930	PF12048,DUF3530,ProteinofunknownfunctionDUF3530;		None	-	zz-hypothetical protein	-	None	0
2908	gamma_pseudomonadales	NC_004129	Pseudomonas fluorescens Pf-	70732923	70732921			None	-	zz-hypothetical protein	-	None	0
2915	gamma_pseudomonadales	NC_004129	Pseudomonas fluorescens Pf-	70733806	70733815			None	-	zz-hypothetical protein	-	None	0
2918	gamma_pseudomonadales	NC_004129	Pseudomonas fluorescens Pf-	70733806	70733805	PF09500,YiiD_Cterm,PutativethioesteraseyiiD_Cterm;	IPR012660,Domain,Thioesterase,putative;	None	-	zz-hypothetical protein	-	None	0
2925	gamma_pseudomonadales	NC_007492	Pseudomonas fluorescens Pf0-	77456515	77456520			None	-	zz-hypothetical protein	-	None	0
2926	gamma_pseudomonadales	NC_007492	Pseudomonas fluorescens Pf0-	77456515	77456514	PF09500,YiiD_Cterm,PutativethioesteraseyiiD_Cterm;	IPR012660,Domain,Thioesterase,putative;	None	-	thioesterase, putative	-	None	0
2932	gamma_pseudomonadales	NC_007492	Pseudomonas fluorescens Pf0-	77456567	77456570			None	-	zz-hypothetical protein	-	None	0
2933	gamma_pseudomonadales	NC_007492	Pseudomonas fluorescens Pf0-	77456567	77456573			None	-	zz-hypothetical protein	-	None	0
2936	gamma_pseudomonadales	NC_007492	Pseudomonas fluorescens Pf0-	77456567	77456569		IPR014756,Domain,ImmunoglobulinE-set;	None	-	zz-hypothetical protein	-	None	0
2938	gamma_pseudomonadales	NC_007492	Pseudomonas fluorescens Pf0-	77457727	77457736	PF00353,HemolysinCabind,Hemolysin-typecalcium-bindingrepeat2copies;	IPR001343,Domain,Haemolysin-typecalcium-bindingregion;IPR011049,Domain,Serralysin-likemetalloprotease,C-terminal;IPR018511,Domain,Hemolysin-typecalcium-bindingsubgroup;	GO:0005509,calciumionbinding;	-	hemolysin-type calcium-binding region	-	None	0
2960	gamma_pseudomonadales	NC_007492	Pseudomonas fluorescens Pf0-	77457759	77457758			None	-	zz-hypothetical protein	-	None	0
2967	gamma_pseudomonadales	NC_007492	Pseudomonas fluorescens Pf0-	77457759	77457753			None	-	zz-hypothetical protein	-	None	0
2980	gamma_pseudomonadales	NC_007492	Pseudomonas fluorescens Pf0-	77457761	77457758			None	-	zz-hypothetical protein	-	None	0
2987	gamma_pseudomonadales	NC_007492	Pseudomonas fluorescens Pf0-	77457761	77457753			None	-	zz-hypothetical protein	-	None	0
2992	gamma_pseudomonadales	NC_007492	Pseudomonas fluorescens Pf0-	77458171	77458176			None	-	zz-hypothetical protein	-	None	0
3001	gamma_pseudomonadales	NC_007492	Pseudomonas fluorescens Pf0-	77459201	77459203	PF11391,DUF2798,ProteinofunknownfunctionDUF2798;		None	-	zz-hypothetical protein	-	None	0
3016	gamma_pseudomonadales	NC_007492	Pseudomonas fluorescens Pf0-	77460611	77460610			None	-	zz-hypothetical protein	-	None	0
3023	gamma_pseudomonadales	NC_007492	Pseudomonas fluorescens Pf0-	77460679	77460674	PF12255,TcdB_toxin_midC,InsecticidetoxinTcdBmiddle/C-terminalregion;PF12256,TcdB_toxin_midN,InsecticidetoxinTcdBmiddle/N-terminalregion;	IPR003284,Family,Salmonellavirulenceplasmid65kDaBprotein;	GO:0005737,cytoplasm;	-	zz-hypothetical protein	-	None	0
3034	gamma_pseudomonadales	NC_007492	Pseudomonas fluorescens Pf0-	77460874	77460877			None	-	zz-hypothetical protein	-	None	0
3042	gamma_pseudomonadales	NC_007492	Pseudomonas fluorescens Pf0-	77461029	77461027			None	-	zz-hypothetical protein	-	None	0
3063	gamma_pseudomonadales	NC_007492	Pseudomonas fluorescens Pf0-	77461804	77461812			None	-	zz-hypothetical protein	-	None	0
3065	gamma_pseudomonadales	NC_007492	Pseudomonas fluorescens Pf0-	77461804	77461808			None	-	zz-hypothetical protein	-	None	0
3066	gamma_pseudomonadales	NC_007492	Pseudomonas fluorescens Pf0-	77461804	77461809			GO:0016021,integraltomembrane;	-	zz-hypothetical protein	-	None	0
3067	gamma_pseudomonadales	NC_007492	Pseudomonas fluorescens Pf0-	77461804	77461810			None	-	zz-hypothetical protein	-	None	0
3071	gamma_pseudomonadales	NC_007492	Pseudomonas fluorescens Pf0-	77461804	77461794			None	-	zz-hypothetical protein	-	None	0
3073	gamma_pseudomonadales	NC_007492	Pseudomonas fluorescens Pf0-	77461804	77461811			None	-	zz-hypothetical protein	-	None	0
3074	gamma_pseudomonadales	NC_007492	Pseudomonas fluorescens Pf0-	77461804	77461803			None	-	zz-hypothetical protein	-	None	0
3083	gamma_pseudomonadales	NC_012660	Pseudomonas fluorescens SBW2	229587850	229587858			None	-	zz-hypothetical protein	-	None	0
3084	gamma_pseudomonadales	NC_012660	Pseudomonas fluorescens SBW2	229587850	229587849	PF09500,YiiD_Cterm,PutativethioesteraseyiiD_Cterm;	IPR012660,Domain,Thioesterase,putative;	None	-	zz-hypothetical protein	-	None	0
3113	gamma_pseudomonadales	NC_012660	Pseudomonas fluorescens SBW2	229589703	229589701			None	-	zz-hypothetical protein	-	None	0
3149	gamma_pseudomonadales	NC_012660	Pseudomonas fluorescens SBW2	229591855	229591858			None	-	zz-hypothetical protein	-	None	0
3168	gamma_pseudomonadales	NC_012660	Pseudomonas fluorescens SBW2	229591857	229591858			None	-	zz-hypothetical protein	-	None	0
3185	gamma_pseudomonadales	NC_012660	Pseudomonas fluorescens SBW2	229592282	229592281			None	-	zz-hypothetical protein	-	None	0
3194	gamma_pseudomonadales	NC_012660	Pseudomonas fluorescens SBW2	229592621	229592619			None	-	zz-hypothetical protein	-	None	0
3206	gamma_pseudomonadales	NC_009439	Pseudomonas mendocina ym	146305074	146305069			None	-	zz-hypothetical protein	-	None	0
3207	gamma_pseudomonadales	NC_009439	Pseudomonas mendocina ym	146305074	146305071	PF09392,MxiH,TypeIIIsecretionneedleMxiHlike;	IPR012670,Family,TypeIIIsecretionsystem,YscI/HrpB;	GO:0009405,pathogenesis;GO:0009306,proteinsecretion;	-	YscI/HrpB family type III secretion apparatus protein	-	None	0
3209	gamma_pseudomonadales	NC_009439	Pseudomonas mendocina ym	146305074	146305073	PF09589,HrpA_pilin,HrpApilusformationprotein;		None	-	zz-hypothetical protein	-	None	0
3210	gamma_pseudomonadales	NC_009439	Pseudomonas mendocina ym	146305074	146305072	PF04877,Hairpins,HrpZ;		None	-	HrpZ family protein	-	None	0
3211	gamma_pseudomonadales	NC_009439	Pseudomonas mendocina ym	146305074	146305066			None	-	zz-hypothetical protein	-	None	0
3212	gamma_pseudomonadales	NC_009439	Pseudomonas mendocina ym	146305074	146305067	PF06266,HrpF,HrpFprotein;		None	-	zz-hypothetical protein	-	None	0
3213	gamma_pseudomonadales	NC_009439	Pseudomonas mendocina ym	146305074	146305064			None	-	zz-hypothetical protein	-	None	0
3218	gamma_pseudomonadales	NC_009439	Pseudomonas mendocina ym	146305139	146305135			None	-	zz-hypothetical protein	-	None	0
3228	gamma_pseudomonadales	NC_009439	Pseudomonas mendocina ym	146305139	146305140			None	-	zz-hypothetical protein	-	None	0
3236	gamma_pseudomonadales	NC_009439	Pseudomonas mendocina ym	146305217	146305219	PF09537,DUF2383,DomainofunknownfunctionDUF2383;	IPR011971,Family,ConservedhypotheticalproteinCHP02284;IPR019052,Region,ProteinofunknownfunctionDUF2383;	None	-	zz-hypothetical protein	-	None	0
3242	gamma_pseudomonadales	NC_009439	Pseudomonas mendocina ym	146306380	146306381			None	-	zz-hypothetical protein	-	None	0
3263	gamma_pseudomonadales	NC_009439	Pseudomonas mendocina ym	146307849	146307852			None	-	zz-hypothetical protein	-	None	0
3282	gamma_pseudomonadales	NC_009439	Pseudomonas mendocina ym	146307851	146307852			None	-	zz-hypothetical protein	-	None	0
3290	gamma_pseudomonadales	NC_009439	Pseudomonas mendocina ym	146308131	146308139	PF00083,Sugar_tr,Sugarandothertransporter;PF07690,MFS_1,MajorFacilitatorSuperfamily;	IPR005828,Family,Generalsubstratetransporter;IPR011701,Family,MajorfacilitatorsuperfamilyMFS-1;IPR016196,Domain,Majorfacilitatorsuperfamily,generalsubstratetransporter;	GO:0016021,integraltomembrane;GO:0055085,transmembranetransport;GO:0005215,transporteractivity;	-	major facilitator transporter	-	None	0
3298	gamma_pseudomonadales	NC_009439	Pseudomonas mendocina ym	146308224	146308223			None	-	zz-hypothetical protein	-	None	0
3302	gamma_pseudomonadales	NC_009439	Pseudomonas mendocina ym	146308594	146308596			None	-	zz-hypothetical protein	-	None	0
3308	gamma_pseudomonadales	NC_009439	Pseudomonas mendocina ym	146308604	146308602			None	-	zz-hypothetical protein	-	None	0
3313	gamma_pseudomonadales	NC_009439	Pseudomonas mendocina ym	146309158	146309156			None	-	zz-hypothetical protein	-	None	0
3316	gamma_pseudomonadales	NC_009439	Pseudomonas mendocina ym	146309158	146309155			None	-	zz-hypothetical protein	-	None	0
3327	gamma_pseudomonadales	NC_009439	Pseudomonas mendocina ym	146309372	146309370	PF03573,OprD,outermembraneporin,OprDfamily;	IPR005318,Family,Outermembraneporin,bacterial;	GO:0016021,integraltomembrane;GO:0015288,porinactivity;	-	outer membrane porin	-	None	0
3333	gamma_pseudomonadales	NC_009439	Pseudomonas mendocina ym	146309433	146309427	PF02050,FliJ,FlagellarFliJprotein;	IPR012823,Family,FlagellarexportFliJ;	GO:0044461,bacterial-typeflagellumpart;GO:0006935,chemotaxis;GO:0001539,ciliaryorflagellarmotility;GO:0016020,membrane;GO:0003774,motoractivity;	-	flagellar export protein FliJ	-	None	0
3352	gamma_pseudomonadales	NC_009512	Pseudomonas putida F	148545407	148545411	PF08816,Ivy,InhibitorofvertebratelysozymeIvy;	IPR014453,Family,Inhibitorofvertebratelysozyme;	GO:0043086,negativeregulationofcatalyticactivity;GO:0042597,periplasmicspace;	-	inhibitor of vertebrate lysozyme	-	None	0
3354	gamma_pseudomonadales	NC_009512	Pseudomonas putida F	148545407	148545410	PF07043,DUF1328,ProteinofunknownfunctionDUF1328;	IPR009760,Family,ProteinofunknownfunctionDUF1328;	GO:0016021,integraltomembrane;GO:0005886,plasmamembrane;	-	zz-hypothetical protein	-	None	0
3356	gamma_pseudomonadales	NC_009512	Pseudomonas putida F	148545407	148545409			None	-	zz-hypothetical protein	-	None	0
3360	gamma_pseudomonadales	NC_009512	Pseudomonas putida F	148545534	148545538			None	-	zz-hypothetical protein	-	None	0
3361	gamma_pseudomonadales	NC_009512	Pseudomonas putida F	148545534	148545533	PF09500,YiiD_Cterm,PutativethioesteraseyiiD_Cterm;	IPR012660,Domain,Thioesterase,putative;	None	-	thioesterase domain-containing protein	-	None	0
3381	gamma_pseudomonadales	NC_009512	Pseudomonas putida F	148546076	148546067	PF03573,OprD,outermembraneporin,OprDfamily;	IPR005318,Family,Outermembraneporin,bacterial;	GO:0016021,integraltomembrane;GO:0015288,porinactivity;	-	outer membrane porin	-	None	0
3384	gamma_pseudomonadales	NC_009512	Pseudomonas putida F	148546076	148546068			None	-	zz-hypothetical protein	-	None	0
3386	gamma_pseudomonadales	NC_009512	Pseudomonas putida F	148546076	148546075		IPR011049,Domain,Serralysin-likemetalloprotease,C-terminal;IPR015943,Domain,WD40/YVTNrepeat-like;	None	-	glycoprotein	-	None	0
3388	gamma_pseudomonadales	NC_009512	Pseudomonas putida F	148546076	148546070			None	-	zz-hypothetical protein	-	None	0
3393	gamma_pseudomonadales	NC_009512	Pseudomonas putida F	148546277	148546278			None	-	zz-hypothetical protein	-	None	0
3405	gamma_pseudomonadales	NC_009512	Pseudomonas putida F	148546665	148546661			None	-	zz-hypothetical protein	-	None	0
3406	gamma_pseudomonadales	NC_009512	Pseudomonas putida F	148546665	148546660	PF07690,MFS_1,MajorFacilitatorSuperfamily;	IPR011701,Family,MajorfacilitatorsuperfamilyMFS-1;IPR016196,Domain,Majorfacilitatorsuperfamily,generalsubstratetransporter;	GO:0055085,transmembranetransport;	-	major facilitator superfamily transporter	-	None	0
3408	gamma_pseudomonadales	NC_009512	Pseudomonas putida F	148546665	148546662			None	-	zz-hypothetical protein	-	None	0
3414	gamma_pseudomonadales	NC_009512	Pseudomonas putida F	148546733	148546724		IPR006342,Domain,MethyltransferaseFkbM;	GO:0008168,methyltransferaseactivity;	-	FkbM family methyltransferase	-	None	0
3415	gamma_pseudomonadales	NC_009512	Pseudomonas putida F	148546733	148546732			None	-	zz-hypothetical protein	-	None	0
3432	gamma_pseudomonadales	NC_009512	Pseudomonas putida F	148546735	148546732			None	-	zz-hypothetical protein	-	None	0
3446	gamma_pseudomonadales	NC_009512	Pseudomonas putida F	148547522	148547524		IPR000209,Domain,PeptidaseS8andS53,subtilisin,kexin,sedolisin;	GO:0006508,proteolysis;GO:0004252,serine-typeendopeptidaseactivity;	-	zz-hypothetical protein	-	None	0
3460	gamma_pseudomonadales	NC_009512	Pseudomonas putida F	148548192	148548190			None	-	zz-hypothetical protein	-	None	0
3461	gamma_pseudomonadales	NC_009512	Pseudomonas putida F	148548192	148548193			None	-	zz-hypothetical protein	-	None	0
3463	gamma_pseudomonadales	NC_009512	Pseudomonas putida F	148548446	148548449	PF07867,DUF1654,ProteinofunknownfunctionDUF1654;		None	-	zz-hypothetical protein	-	None	0
3477	gamma_pseudomonadales	NC_009512	Pseudomonas putida F	148549763	148549761			None	-	zz-hypothetical protein	-	None	0
3490	gamma_pseudomonadales	NC_010322	Pseudomonas putida GB-	167031169	167031173	PF08816,Ivy,InhibitorofvertebratelysozymeIvy;	IPR014453,Family,Inhibitorofvertebratelysozyme;	GO:0043086,negativeregulationofcatalyticactivity;GO:0042597,periplasmicspace;	-	inhibitor of vertebrate lysozyme	-	None	0
3491	gamma_pseudomonadales	NC_010322	Pseudomonas putida GB-	167031169	167031171			None	-	zz-hypothetical protein	-	None	0
3494	gamma_pseudomonadales	NC_010322	Pseudomonas putida GB-	167031169	167031172	PF07043,DUF1328,ProteinofunknownfunctionDUF1328;	IPR009760,Family,ProteinofunknownfunctionDUF1328;	GO:0016021,integraltomembrane;GO:0005886,plasmamembrane;	-	zz-hypothetical protein	-	None	0
3495	gamma_pseudomonadales	NC_010322	Pseudomonas putida GB-	167031306	167031310			None	-	zz-hypothetical protein	-	None	0
3499	gamma_pseudomonadales	NC_010322	Pseudomonas putida GB-	167031306	167031305	PF09500,YiiD_Cterm,PutativethioesteraseyiiD_Cterm;	IPR012660,Domain,Thioesterase,putative;	None	-	thioesterase domain-containing protein	-	None	0
3502	gamma_pseudomonadales	NC_010322	Pseudomonas putida GB-	167031607	167031598		IPR010982,Domain,Lambdarepressor-like,DNA-binding;IPR015927,Domain,PeptidaseS24,S26A,S26BandS26C;	GO:0003677,DNAbinding;	-	transcriptional regulator	-	None	0
3520	gamma_pseudomonadales	NC_010322	Pseudomonas putida GB-	167031861	167031860		IPR011044,Domain,Quinoproteinaminedehydrogenase,betachain-like;IPR011049,Domain,Serralysin-likemetalloprotease,C-terminal;	None	-	zz-hypothetical protein	-	None	0
3526	gamma_pseudomonadales	NC_010322	Pseudomonas putida GB-	167031861	167031855			None	-	zz-hypothetical protein	-	None	0
3538	gamma_pseudomonadales	NC_010322	Pseudomonas putida GB-	167032011	167032012			None	-	zz-hypothetical protein	-	None	0
3551	gamma_pseudomonadales	NC_010322	Pseudomonas putida GB-	167033168	167033167	PF09498,DUF2388,ProteinofunknownfunctionDUF2388;	IPR012661,Family,ConservedhypotheticalproteinCHP02448;	None	-	zz-hypothetical protein	-	None	0
3557	gamma_pseudomonadales	NC_010322	Pseudomonas putida GB-	167033473	167033475		IPR000209,Domain,PeptidaseS8andS53,subtilisin,kexin,sedolisin;	GO:0006508,proteolysis;GO:0004252,serine-typeendopeptidaseactivity;	-	zz-hypothetical protein	-	None	0
3593	gamma_pseudomonadales	NC_010322	Pseudomonas putida GB-	167034325	167034327	PF03583,LIP,Secretorylipase;	IPR005152,Family,Lipase,secreted;	GO:0016042,lipidcatabolicprocess;GO:0004806,triglyceridelipaseactivity;	-	secretory lipase	-	None	0
3613	gamma_pseudomonadales	NC_010322	Pseudomonas putida GB-	167034927	167034930			None	-	zz-hypothetical protein	-	None	0
3628	gamma_pseudomonadales	NC_010322	Pseudomonas putida GB-	167034929	167034930			None	-	zz-hypothetical protein	-	None	0
3648	gamma_pseudomonadales	NC_010322	Pseudomonas putida GB-	167035686	167035684			None	-	zz-hypothetical protein	-	None	0
3661	gamma_pseudomonadales	NC_002947	Pseudomonas putida KT244	26987005	26987004	PF09500,YiiD_Cterm,PutativethioesteraseyiiD_Cterm;	IPR012660,Domain,Thioesterase,putative;	None	-	zz-hypothetical protein	-	None	0
3662	gamma_pseudomonadales	NC_002947	Pseudomonas putida KT244	26987284	26987275		IPR010982,Domain,Lambdarepressor-like,DNA-binding;IPR015927,Domain,PeptidaseS24,S26A,S26BandS26C;	GO:0003677,DNAbinding;	-	transcriptional regulator, putative	-	None	0
3681	gamma_pseudomonadales	NC_002947	Pseudomonas putida KT244	26987543	26987542		IPR011049,Domain,Serralysin-likemetalloprotease,C-terminal;	None	-	surface adhesion protein, putative	-	None	0
3686	gamma_pseudomonadales	NC_002947	Pseudomonas putida KT244	26987543	26987537			None	-	zz-hypothetical protein	-	None	0
3689	gamma_pseudomonadales	NC_002947	Pseudomonas putida KT244	26987733	26987734			None	-	zz-hypothetical protein	-	None	0
3704	gamma_pseudomonadales	NC_002947	Pseudomonas putida KT244	26988135	26988133			None	-	zz-hypothetical protein	-	None	0
3711	gamma_pseudomonadales	NC_002947	Pseudomonas putida KT244	26989490	26989492			None	-	zz-hypothetical protein	-	None	0
3717	gamma_pseudomonadales	NC_002947	Pseudomonas putida KT244	26989509	26989511			None	-	zz-hypothetical protein	-	None	0
3734	gamma_pseudomonadales	NC_002947	Pseudomonas putida KT244	26990180	26990182			None	-	zz-hypothetical protein	-	None	0
3735	gamma_pseudomonadales	NC_002947	Pseudomonas putida KT244	26990180	26990181			None	-	zz-hypothetical protein	-	None	0
3738	gamma_pseudomonadales	NC_002947	Pseudomonas putida KT244	26991060	26991063			None	-	zz-hypothetical protein	-	None	0
3747	gamma_pseudomonadales	NC_002947	Pseudomonas putida KT244	26991062	26991063			None	-	zz-hypothetical protein	-	None	0
3773	gamma_pseudomonadales	NC_010501	Pseudomonas putida W61	170719784	170719775		IPR010982,Domain,Lambdarepressor-like,DNA-binding;IPR015927,Domain,PeptidaseS24,S26A,S26BandS26C;	GO:0003677,DNAbinding;	-	transcriptional regulator	-	None	0
3779	gamma_pseudomonadales	NC_010501	Pseudomonas putida W61	170719923	170719925			None	-	zz-hypothetical protein	-	None	0
3796	gamma_pseudomonadales	NC_010501	Pseudomonas putida W61	170720917	170720911			None	-	zz-hypothetical protein	-	None	0
3826	gamma_pseudomonadales	NC_010501	Pseudomonas putida W61	170722124	170722122		IPR000209,Domain,PeptidaseS8andS53,subtilisin,kexin,sedolisin;	GO:0006508,proteolysis;GO:0004252,serine-typeendopeptidaseactivity;	-	zz-hypothetical protein	-	None	0
3839	gamma_pseudomonadales	NC_010501	Pseudomonas putida W61	170722859	170722867			None	-	zz-hypothetical protein	-	None	0
3842	gamma_pseudomonadales	NC_010501	Pseudomonas putida W61	170722859	170722862			GO:0019861,flagellum;	-	flagellar protein, FliT	-	None	0
3858	gamma_pseudomonadales	NC_010501	Pseudomonas putida W61	170722861	170722867			None	-	zz-hypothetical protein	-	None	0
3861	gamma_pseudomonadales	NC_010501	Pseudomonas putida W61	170722861	170722862			GO:0019861,flagellum;	-	flagellar protein, FliT	-	None	0
3875	gamma_pseudomonadales	NC_010501	Pseudomonas putida W61	170723388	170723387			None	-	zz-hypothetical protein	-	None	0
3881	gamma_pseudomonadales	NC_010501	Pseudomonas putida W61	170723540	170723546			None	-	zz-hypothetical protein	-	None	0
3887	gamma_pseudomonadales	NC_010501	Pseudomonas putida W61	170723540	170723541		IPR011049,Domain,Serralysin-likemetalloprotease,C-terminal;	None	-	zz-hypothetical protein	-	None	0
3888	gamma_pseudomonadales	NC_010501	Pseudomonas putida W61	170724104	170724105	PF09500,YiiD_Cterm,PutativethioesteraseyiiD_Cterm;	IPR012660,Domain,Thioesterase,putative;	None	-	thioesterase domain-containing protein	-	None	0
3894	gamma_pseudomonadales	NC_010501	Pseudomonas putida W61	170724104	170724098			None	-	zz-hypothetical protein	-	None	0
3895	gamma_pseudomonadales	NC_010501	Pseudomonas putida W61	170724252	170724248	PF08816,Ivy,InhibitorofvertebratelysozymeIvy;	IPR014453,Family,Inhibitorofvertebratelysozyme;	GO:0043086,negativeregulationofcatalyticactivity;GO:0042597,periplasmicspace;	-	inhibitor of vertebrate lysozyme	-	None	0
3896	gamma_pseudomonadales	NC_010501	Pseudomonas putida W61	170724252	170724249	PF07043,DUF1328,ProteinofunknownfunctionDUF1328;	IPR009760,Family,ProteinofunknownfunctionDUF1328;	GO:0016021,integraltomembrane;GO:0005886,plasmamembrane;	-	zz-hypothetical protein	-	None	0
3899	gamma_pseudomonadales	NC_010501	Pseudomonas putida W61	170724252	170724250			None	-	zz-hypothetical protein	-	None	0
3917	gamma_pseudomonadales	NC_009434	Pseudomonas stutzeri A150	146280744	146280747			None	-	zz-hypothetical protein	-	None	0
3921	gamma_pseudomonadales	NC_009434	Pseudomonas stutzeri A150	146280744	146280746	PF06832,BiPBP_C,Penicillin-BindingProteinC-terminusFamily;	IPR009647,Domain,Penicillin-binding,C-terminal;	None	-	zz-hypothetical protein	-	None	0
3929	gamma_pseudomonadales	NC_009434	Pseudomonas stutzeri A150	146280759	146280757			None	-	zz-hypothetical protein	-	None	0
3940	gamma_pseudomonadales	NC_009434	Pseudomonas stutzeri A150	146283550	146283552	PF03573,OprD,outermembraneporin,OprDfamily;PF07519,Tannase,Tannaseandferuloylesterase;	IPR005318,Family,Outermembraneporin,bacterial;IPR011118,Family,Tannaseandferuloylesterase;	GO:0016021,integraltomembrane;GO:0015288,porinactivity;	-	zz-hypothetical protein	-	None	0
3944	gamma_pseudomonadales	NC_009434	Pseudomonas stutzeri A150	146283613	146283611			None	-	major facilitator superfamily permease	-	None	0
3952	gamma_pseudomonadales	NC_009434	Pseudomonas stutzeri A150	146283832	146283831			None	-	terminase small subunit	-	None	0
3969	gamma_pseudomonadales	NC_009434	Pseudomonas stutzeri A150	146284365	146284364			None	-	zz-hypothetical protein	-	None	0
3972	gamma_pseudomonadales	NC_009434	Pseudomonas stutzeri A150	146284365	146284363			None	-	zz-hypothetical protein	-	None	0
3977	gamma_pseudomonadales	NC_005773	Pseudomonas syringae pv. phaseolicola 1448	71733303	71734296			None	-	zz-hypothetical protein	-	None	0
3988	gamma_pseudomonadales	NC_005773	Pseudomonas syringae pv. phaseolicola 1448	71734214	71736052			None	-	zz-hypothetical protein	-	None	0
4010	gamma_pseudomonadales	NC_005773	Pseudomonas syringae pv. phaseolicola 1448	71737647	71735923			None	-	zz-hypothetical protein	-	None	0
4014	gamma_pseudomonadales	NC_005773	Pseudomonas syringae pv. phaseolicola 1448	71737745	71738070	PF09500,YiiD_Cterm,PutativethioesteraseyiiD_Cterm;	IPR012660,Domain,Thioesterase,putative;	None	-	zz-hypothetical protein	-	None	0
4019	gamma_pseudomonadales	NC_007005	Pseudomonas syringae pv. syringae B728	66043533	66043531			None	-	zz-hypothetical protein	-	None	0
4020	gamma_pseudomonadales	NC_007005	Pseudomonas syringae pv. syringae B728	66043533	66043530	PF08816,Ivy,InhibitorofvertebratelysozymeIvy;	IPR014453,Family,Inhibitorofvertebratelysozyme;	GO:0043086,negativeregulationofcatalyticactivity;GO:0042597,periplasmicspace;	-	zz-hypothetical protein	-	None	0
4029	gamma_pseudomonadales	NC_007005	Pseudomonas syringae pv. syringae B728	66044086	66044088			None	-	zz-hypothetical protein	-	None	0
4036	gamma_pseudomonadales	NC_007005	Pseudomonas syringae pv. syringae B728	66044441	66044444	PF04877,Hairpins,HrpZ;		None	-	type III helper protein HrpZ1	-	None	0
4039	gamma_pseudomonadales	NC_007005	Pseudomonas syringae pv. syringae B728	66044441	66044447			None	-	type III secretion protein HrpD	-	None	0
4043	gamma_pseudomonadales	NC_007005	Pseudomonas syringae pv. syringae B728	66044441	66044450			None	-	type III secretion protein HrpG	-	None	0
4046	gamma_pseudomonadales	NC_007005	Pseudomonas syringae pv. syringae B728	66044442	66044444	PF04877,Hairpins,HrpZ;		None	-	type III helper protein HrpZ1	-	None	0
4049	gamma_pseudomonadales	NC_007005	Pseudomonas syringae pv. syringae B728	66044442	66044447			None	-	type III secretion protein HrpD	-	None	0
4053	gamma_pseudomonadales	NC_007005	Pseudomonas syringae pv. syringae B728	66044442	66044452			None	-	type III secretion protein HrpT	-	None	0
4054	gamma_pseudomonadales	NC_007005	Pseudomonas syringae pv. syringae B728	66044442	66044450			None	-	type III secretion protein HrpG	-	None	0
4078	gamma_pseudomonadales	NC_007005	Pseudomonas syringae pv. syringae B728	66046688	66046691			None	-	zz-hypothetical protein	-	None	0
4093	gamma_pseudomonadales	NC_007005	Pseudomonas syringae pv. syringae B728	66046690	66046691			None	-	zz-hypothetical protein	-	None	0
4105	gamma_pseudomonadales	NC_007005	Pseudomonas syringae pv. syringae B728	66047222	66047225	PF00226,DnaJ,DnaJdomain;	IPR001623,Domain,HeatshockproteinDnaJ,N-terminal;	GO:0031072,heatshockproteinbinding;GO:0006950,responsetostress;	-	heat shock protein DnaJ, N-terminal	-	None	0
4111	gamma_pseudomonadales	NC_007005	Pseudomonas syringae pv. syringae B728	66048046	66048044			None	-	zz-hypothetical protein	-	None	0
4115	gamma_pseudomonadales	NC_007005	Pseudomonas syringae pv. syringae B728	66048046	66048043			None	-	zz-hypothetical protein	-	None	0
4118	gamma_pseudomonadales	NC_007005	Pseudomonas syringae pv. syringae B728	66048162	66048163	PF09500,YiiD_Cterm,PutativethioesteraseyiiD_Cterm;	IPR012660,Domain,Thioesterase,putative;	None	-	zz-hypothetical protein	-	None	0
4124	gamma_pseudomonadales	NC_004578	Pseudomonas syringae pv. tomato str. DC300	28867565	28867563			None	-	zz-hypothetical protein	-	None	0
4128	gamma_pseudomonadales	NC_004578	Pseudomonas syringae pv. tomato str. DC300	28867582	28867584			None	-	zz-hypothetical protein	-	None	0
4129	gamma_pseudomonadales	NC_004578	Pseudomonas syringae pv. tomato str. DC300	28867582	28867585			None	-	zz-hypothetical protein	-	None	0
4130	gamma_pseudomonadales	NC_004578	Pseudomonas syringae pv. tomato str. DC300	28867582	28867586			None	-	zz-hypothetical protein	-	None	0
4140	gamma_pseudomonadales	NC_004578	Pseudomonas syringae pv. tomato str. DC300	28868184	28868186			None	-	zz-hypothetical protein	-	None	0
4168	gamma_pseudomonadales	NC_004578	Pseudomonas syringae pv. tomato str. DC300	28869158	28869157			None	-	zz-hypothetical protein	-	None	0
4177	gamma_pseudomonadales	NC_004578	Pseudomonas syringae pv. tomato str. DC300	28869160	28869157			None	-	zz-hypothetical protein	-	None	0
4191	gamma_pseudomonadales	NC_004578	Pseudomonas syringae pv. tomato str. DC300	28869740	28869741			None	-	zz-hypothetical protein	-	None	0
4200	gamma_pseudomonadales	NC_004578	Pseudomonas syringae pv. tomato str. DC300	28870221	28870220			None	-	ISPsy12, transposase OrfA	-	None	0
4228	gamma_pseudomonadales	NC_004578	Pseudomonas syringae pv. tomato str. DC300	28872507	28872508	PF09500,YiiD_Cterm,PutativethioesteraseyiiD_Cterm;	IPR012660,Domain,Thioesterase,putative;	None	-	zz-hypothetical protein	-	None	0
4236	gamma_pseudomonadales	NC_004578	Pseudomonas syringae pv. tomato str. DC300	28872532	28872531			None	-	zz-hypothetical protein	-	None	0
4266	gamma_thiotrichales	NC_007520	Thiomicrospira crunogena XCL-	78485251	78485252			None	-	zz-hypothetical protein	-	None	0
4267	gamma_thiotrichales	NC_007520	Thiomicrospira crunogena XCL-	78485251	78485247			GO:0005488,binding;GO:0003824,catalyticactivity;GO:0008152,metabolicprocess;	-	zz-hypothetical protein	-	None	0
4268	gamma_thiotrichales	NC_007520	Thiomicrospira crunogena XCL-	78485251	78485248			None	-	zz-hypothetical protein	-	None	0
4276	gamma_thiotrichales	NC_007520	Thiomicrospira crunogena XCL-	78485785	78485788			None	-	zz-hypothetical protein	-	None	0
4301	gamma_thiotrichales	NC_007520	Thiomicrospira crunogena XCL-	78485787	78485788			None	-	zz-hypothetical protein	-	None	0
4314	gamma_thiotrichales	NC_007520	Thiomicrospira crunogena XCL-	78486524	78486525			None	-	zz-hypothetical protein	-	None	0
4317	gamma_thiotrichales	NC_007520	Thiomicrospira crunogena XCL-	78486524	78486533			None	-	zz-hypothetical protein	-	None	0
4323	gamma_legionellales	NC_009494	Legionella pneumophila str. Corby chromosom	148358761	148358758			None	-	zz-hypothetical protein	-	None	0
4334	gamma_legionellales	NC_009494	Legionella pneumophila str. Corby chromosom	148359306	148359298			None	-	zz-hypothetical protein	-	None	0
4336	gamma_legionellales	NC_009494	Legionella pneumophila str. Corby chromosom	148360501	148360502			None	-	zz-hypothetical protein	-	None	0
4337	gamma_legionellales	NC_006369	Legionella pneumophila str. Len	54293828	54293827			None	-	zz-hypothetical protein	-	None	0
4343	gamma_legionellales	NC_006369	Legionella pneumophila str. Len	54294118	54294115			None	-	zz-hypothetical protein	-	None	0
4351	gamma_legionellales	NC_006369	Legionella pneumophila str. Len	54294649	54294641			None	-	zz-hypothetical protein	-	None	0
4361	gamma_legionellales	NC_006368	Legionella pneumophila str. Pari	54296874	54296873			None	-	zz-hypothetical protein	-	None	0
4365	gamma_legionellales	NC_006368	Legionella pneumophila str. Pari	54297131	54297128			None	-	zz-hypothetical protein	-	None	0
4371	gamma_legionellales	NC_006368	Legionella pneumophila str. Pari	54297675	54297667			None	-	zz-hypothetical protein	-	None	0
4385	gamma_legionellales	NC_002942	Legionella pneumophila subsp. pneumophila str. Philadelphia	52841089	52841088			None	-	zz-hypothetical protein	-	None	0
4391	gamma_legionellales	NC_002942	Legionella pneumophila subsp. pneumophila str. Philadelphia	52841408	52841405			None	-	zz-hypothetical protein	-	None	0
4396	gamma_legionellales	NC_002942	Legionella pneumophila subsp. pneumophila str. Philadelphia	52841989	52841979			None	-	zz-hypothetical protein	-	None	0
4408	gamma_legionellales	NC_002942	Legionella pneumophila subsp. pneumophila str. Philadelphia	52841989	52841981			None	-	zz-hypothetical protein	-	None	0
4410	gamma_methylococcales	NC_002977	Methylococcus capsulatus str. Bat	53802310	53802311			None	-	zz-hypothetical protein	-	None	0
4422	gamma_methylococcales	NC_002977	Methylococcus capsulatus str. Bat	53804913	53804912		IPR011050,Domain,Pectinlyasefold/virulencefactor;	None	-	zz-hypothetical protein	-	None	0
4427	gamma_oceanospirillales	NC_008260	Alcanivorax borkumensis SK	110835120	110835128			None	-	zz-hypothetical protein	-	None	0
4434	gamma_oceanospirillales	NC_008260	Alcanivorax borkumensis SK	110835120	110835122			None	-	zz-hypothetical protein	-	None	0
4439	gamma_oceanospirillales	NC_007963	Chromohalobacter salexigens DSM 304	92112163	92112165			None	-	zz-hypothetical protein	-	None	0
4448	gamma_oceanospirillales	NC_007963	Chromohalobacter salexigens DSM 304	92112381	92112379	PF06832,BiPBP_C,Penicillin-BindingProteinC-terminusFamily;	IPR009647,Domain,Penicillin-binding,C-terminal;	None	-	zz-hypothetical protein	-	None	0
4450	gamma_oceanospirillales	NC_007963	Chromohalobacter salexigens DSM 304	92112381	92112377			None	-	zz-hypothetical protein	-	None	0
4451	gamma_oceanospirillales	NC_007963	Chromohalobacter salexigens DSM 304	92112381	92112376	PF00535,Glycos_transf_2,Glycosyltransferasefamily2;	IPR001173,Domain,Glycosyltransferase,family2;	None	-	zz-hypothetical protein	-	None	0
4455	gamma_oceanospirillales	NC_007963	Chromohalobacter salexigens DSM 304	92112381	92112372			None	-	zz-hypothetical protein	-	None	0
4458	gamma_oceanospirillales	NC_007963	Chromohalobacter salexigens DSM 304	92112849	92112848			None	-	zz-hypothetical protein	-	None	0
4480	gamma_oceanospirillales	NC_007963	Chromohalobacter salexigens DSM 304	92114525	92114528			None	-	zz-hypothetical protein	-	None	0
4491	gamma_oceanospirillales	NC_007645	Hahella chejuensis KCTC 239	83643077	83643080			None	-	zz-hypothetical protein	-	None	0
4500	gamma_oceanospirillales	NC_007645	Hahella chejuensis KCTC 239	83643228	83643226	PF11839,DUF3359,ProteinofunknownfunctionDUF3359;		None	-	zz-hypothetical protein	-	None	0
4503	gamma_oceanospirillales	NC_007645	Hahella chejuensis KCTC 239	83643228	83643231			None	-	zz-hypothetical protein	-	None	0
4504	gamma_oceanospirillales	NC_007645	Hahella chejuensis KCTC 239	83643228	83643230			None	-	zz-hypothetical protein	-	None	0
4506	gamma_oceanospirillales	NC_007645	Hahella chejuensis KCTC 239	83643603	83643598			None	-	zz-hypothetical protein	-	None	0
4521	gamma_oceanospirillales	NC_007645	Hahella chejuensis KCTC 239	83643905	83643907			None	-	zz-hypothetical protein	-	None	0
4523	gamma_oceanospirillales	NC_007645	Hahella chejuensis KCTC 239	83644226	83644225			None	-	zz-hypothetical protein	-	None	0
4525	gamma_oceanospirillales	NC_007645	Hahella chejuensis KCTC 239	83644226	83644227			None	-	zz-hypothetical protein	-	None	0
4528	gamma_oceanospirillales	NC_007645	Hahella chejuensis KCTC 239	83644278	83644279			None	-	zz-hypothetical protein	-	None	0
4532	gamma_oceanospirillales	NC_007645	Hahella chejuensis KCTC 239	83644278	83644275	PF11231,DUF3034,ProteinofunknownfunctionDUF3034;		None	-	zz-hypothetical protein	-	None	0
4536	gamma_oceanospirillales	NC_007645	Hahella chejuensis KCTC 239	83645523	83645525			None	-	zz-hypothetical protein	-	None	0
4547	gamma_oceanospirillales	NC_007645	Hahella chejuensis KCTC 239	83645885	83645882			None	-	zz-hypothetical protein	-	None	0
4548	gamma_oceanospirillales	NC_007645	Hahella chejuensis KCTC 239	83645885	83645883			None	-	zz-hypothetical protein	-	None	0
4551	gamma_oceanospirillales	NC_007645	Hahella chejuensis KCTC 239	83645885	83645886			None	-	zz-hypothetical protein	-	None	0
4553	gamma_oceanospirillales	NC_007645	Hahella chejuensis KCTC 239	83645885	83645884			None	-	zz-hypothetical protein	-	None	0
4554	gamma_oceanospirillales	NC_007645	Hahella chejuensis KCTC 239	83646930	83646929			None	-	zz-hypothetical protein	-	None	0
4560	gamma_oceanospirillales	NC_007645	Hahella chejuensis KCTC 239	83647608	83647613	PF09537,DUF2383,DomainofunknownfunctionDUF2383;	IPR011971,Family,ConservedhypotheticalproteinCHP02284;IPR019052,Region,ProteinofunknownfunctionDUF2383;	None	-	zz-hypothetical protein	-	None	0
4568	gamma_oceanospirillales	NC_007645	Hahella chejuensis KCTC 239	83647608	83647604			None	-	zz-hypothetical protein	-	None	0
4575	gamma_oceanospirillales	NC_007645	Hahella chejuensis KCTC 239	83647703	83647698			None	-	zz-hypothetical protein	-	None	0
4577	gamma_oceanospirillales	NC_007645	Hahella chejuensis KCTC 239	83647703	83647697			None	-	zz-hypothetical protein	-	None	0
4579	gamma_oceanospirillales	NC_007645	Hahella chejuensis KCTC 239	83647703	83647705			None	-	transposase	-	None	0
4583	gamma_oceanospirillales	NC_007645	Hahella chejuensis KCTC 239	83647863	83647854			None	-	zz-hypothetical protein	-	None	0
4588	gamma_oceanospirillales	NC_007645	Hahella chejuensis KCTC 239	83647863	83647856			None	-	zz-hypothetical protein	-	None	0
4594	gamma_oceanospirillales	NC_007645	Hahella chejuensis KCTC 239	83647866	83647871			None	-	zz-hypothetical protein	-	None	0
4595	gamma_oceanospirillales	NC_007645	Hahella chejuensis KCTC 239	83647866	83647867			None	-	zz-hypothetical protein	-	None	0
4602	gamma_oceanospirillales	NC_007645	Hahella chejuensis KCTC 239	83648153	83648155			None	-	zz-hypothetical protein	-	None	0
4603	gamma_oceanospirillales	NC_007645	Hahella chejuensis KCTC 239	83648153	83648154			None	-	zz-hypothetical protein	-	None	0
4610	gamma_oceanospirillales	NC_007645	Hahella chejuensis KCTC 239	83648897	83648895			None	-	zz-hypothetical protein	-	None	0
4613	gamma_oceanospirillales	NC_007645	Hahella chejuensis KCTC 239	83649284	83649279			None	-	zz-hypothetical protein	-	None	0
4614	gamma_oceanospirillales	NC_007645	Hahella chejuensis KCTC 239	83649284	83649280			None	-	zz-hypothetical protein	-	None	0
4615	gamma_oceanospirillales	NC_007645	Hahella chejuensis KCTC 239	83649284	83649281	PF01925,TauE,SulfiteexporterTauE/SafE;	IPR002781,Family,ProteinofunknownfunctionDUF81;	GO:0016021,integraltomembrane;	-	zz-hypothetical protein	-	None	0
4617	gamma_oceanospirillales	NC_007645	Hahella chejuensis KCTC 239	83649284	83649283			None	-	zz-hypothetical protein	-	None	0
4620	gamma_oceanospirillales	NC_009654	Marinomonas sp. MWYL	152994216	152994217	PF07690,MFS_1,MajorFacilitatorSuperfamily;	IPR011701,Family,MajorfacilitatorsuperfamilyMFS-1;IPR016196,Domain,Majorfacilitatorsuperfamily,generalsubstratetransporter;	GO:0055085,transmembranetransport;	-	major facilitator transporter	-	None	0
4622	gamma_oceanospirillales	NC_009654	Marinomonas sp. MWYL	152994216	152994219	PF04784,DUF547,Proteinofunknownfunction,DUF547;	IPR006869,Domain,ProteinofunknownfunctionDUF547;	None	-	zz-hypothetical protein	-	None	0
4634	gamma_oceanospirillales	NC_009654	Marinomonas sp. MWYL	152994768	152994767	PF11944,DUF3461,ProteinofunknownfunctionDUF3461;		None	-	zz-hypothetical protein	-	None	0
4642	gamma_oceanospirillales	NC_009654	Marinomonas sp. MWYL	152994946	152994942	PF00892,EamA,EamA-liketransporterfamily;	IPR000620,Domain,ProteinofunknownfunctionDUF6,transmembrane;	GO:0016020,membrane;	-	zz-hypothetical protein	-	None	0
4659	gamma_oceanospirillales	NC_009654	Marinomonas sp. MWYL	152995235	152995243	PF01476,LysM,LysMdomain;	IPR002482,Domain,Peptidoglycan-bindingLysinsubgroup;IPR018392,Domain,Peptidoglycan-bindinglysindomain;	GO:0016998,cellwallmacromoleculecatabolicprocess;	-	peptidoglycan-binding LysM	-	None	0
4662	gamma_oceanospirillales	NC_009654	Marinomonas sp. MWYL	152995235	152995244			None	-	zz-hypothetical protein	-	None	0
4663	gamma_oceanospirillales	NC_009654	Marinomonas sp. MWYL	152995235	152995245			None	-	zz-hypothetical protein	-	None	0
4664	gamma_oceanospirillales	NC_009654	Marinomonas sp. MWYL	152995235	152995242			None	-	zz-hypothetical protein	-	None	0
4675	gamma_oceanospirillales	NC_009654	Marinomonas sp. MWYL	152995520	152995521			None	-	zz-hypothetical protein	-	None	0
4696	gamma_oceanospirillales	NC_009654	Marinomonas sp. MWYL	152996887	152996890	PF11743,DUF3301,ProteinofunknownfunctionDUF3301;		None	-	zz-hypothetical protein	-	None	0
4700	gamma_oceanospirillales	NC_009654	Marinomonas sp. MWYL	152997211	152997206			None	-	zz-hypothetical protein	-	None	0
4711	gamma_oceanospirillales	NC_009654	Marinomonas sp. MWYL	152997453	152997446			None	-	zz-hypothetical protein	-	None	0
4714	gamma_oceanospirillales	NC_009654	Marinomonas sp. MWYL	152997453	152997445			None	-	zz-hypothetical protein	-	None	0
4741	gamma_chromatiales	NC_008340	Alkalilimnicola ehrlichii MLHE-	114319182	114319180			None	-	zz-hypothetical protein	-	None	0
4756	gamma_chromatiales	NC_008340	Alkalilimnicola ehrlichii MLHE-	114319420	114319419			None	-	zz-hypothetical protein	-	None	0
4759	gamma_chromatiales	NC_008340	Alkalilimnicola ehrlichii MLHE-	114319420	114319421			None	-	zz-hypothetical protein	-	None	0
4789	gamma_chromatiales	NC_008340	Alkalilimnicola ehrlichii MLHE-	114320533	114320531			None	-	zz-hypothetical protein	-	None	0
4811	gamma_chromatiales	NC_008340	Alkalilimnicola ehrlichii MLHE-	114321161	114321170			None	-	zz-hypothetical protein	-	None	0
4818	gamma_chromatiales	NC_008340	Alkalilimnicola ehrlichii MLHE-	114321883	114321882			None	-	zz-hypothetical protein	-	None	0
4824	gamma_chromatiales	NC_008789	Halorhodospira halophila SL	121997091	121997089	PF04891,NifQ,NifQ;	IPR006975,Family,NifQ;	GO:0030151,molybdenumionbinding;GO:0009399,nitrogenfixation;	-	NifQ family protein	-	None	0
4826	gamma_chromatiales	NC_008789	Halorhodospira halophila SL	121997091	121997085			None	-	zz-hypothetical protein	-	None	0
4828	gamma_chromatiales	NC_008789	Halorhodospira halophila SL	121997091	121997087	PF03206,NifW,NitrogenfixationproteinNifW;	IPR004893,Family,NitrogenfixationproteinNifW;	GO:0009399,nitrogenfixation;	-	zz-hypothetical protein	-	None	0
4836	gamma_chromatiales	NC_008789	Halorhodospira halophila SL	121997302	121997304	PF05400,FliT,FlagellarproteinFliT;	IPR008622,Family,Flagellarexportchaperone;	GO:0019861,flagellum;	-	zz-hypothetical protein	-	None	0
4849	gamma_chromatiales	NC_008789	Halorhodospira halophila SL	121997303	121997304	PF05400,FliT,FlagellarproteinFliT;	IPR008622,Family,Flagellarexportchaperone;	GO:0019861,flagellum;	-	zz-hypothetical protein	-	None	0
4855	gamma_chromatiales	NC_008789	Halorhodospira halophila SL	121997529	121997528	PF10097,DUF2335,PredictedmembraneproteinDUF2335;	IPR019284,Region,ProteinofunknownfunctionDUF2335,membrane;	None	-	zz-hypothetical protein	-	None	0
4856	gamma_chromatiales	NC_008789	Halorhodospira halophila SL	121997529	121997530			None	-	zz-hypothetical protein	-	None	0
4866	gamma_chromatiales	NC_008789	Halorhodospira halophila SL	121998122	121998118		IPR006597,Repeat,Sel1-like;IPR011990,Domain,Tetratricopeptide-likehelical;	GO:0005488,binding;	-	Sel1 domain-containing protein	-	None	0
4874	gamma_chromatiales	NC_008789	Halorhodospira halophila SL	121998356	121998355			None	-	zz-hypothetical protein	-	None	0
4878	gamma_chromatiales	NC_008789	Halorhodospira halophila SL	121998673	121998675			None	-	zz-hypothetical protein	-	None	0
4879	gamma_chromatiales	NC_008789	Halorhodospira halophila SL	121999160	121999158	PF11854,DUF3374,ProteinofunknownfunctionDUF3374;	IPR020016,Family,Decahaem-associatedoutermembraneprotein,MtrB/PioB;	None	-	zz-hypothetical protein	-	None	0
4880	gamma_chromatiales	NC_008789	Halorhodospira halophila SL	121999160	121999156	PF01355,HIPIP,Highpotentialiron-sulfurprotein;	IPR000170,Family,Highpotentialiron-sulphurprotein;IPR006311,Conserved_site,Twin-argininetranslocationpathwaysignal;	GO:0051539,4iron,4sulfurclusterbinding;GO:0019646,aerobicelectrontransportchain;GO:0009055,electroncarrieractivity;GO:0046872,metalionbinding;GO:0006810,transport;	-	high potential iron-sulfur protein	-	None	0
4881	gamma_chromatiales	NC_008789	Halorhodospira halophila SL	121999160	121999157		IPR011031,Domain,Multihaemcytochrome;	None	-	zz-hypothetical protein	-	None	0
4883	gamma_chromatiales	NC_008789	Halorhodospira halophila SL	121999160	121999159		IPR010177,Domain,DoubledCXXCHmotif;IPR011031,Domain,Multihaemcytochrome;IPR020015,Family,Decahemecytochrome,c-type,DmsE;	None	-	cytochrome C family protein	-	None	0
4884	gamma_chromatiales	NC_008789	Halorhodospira halophila SL	121999160	121999163			None	-	zz-hypothetical protein	-	None	0
4885	gamma_chromatiales	NC_008789	Halorhodospira halophila SL	121999160	121999162			None	-	zz-hypothetical protein	-	None	0
4894	gamma_chromatiales	NC_007484	Nitrosococcus oceani ATCC 1970	77164303	77164300			None	-	zz-hypothetical protein	-	None	0
4896	gamma_chromatiales	NC_007484	Nitrosococcus oceani ATCC 1970	77164303	77164302			None	-	zz-hypothetical protein	-	None	0
4903	gamma_chromatiales	NC_007484	Nitrosococcus oceani ATCC 1970	77165102	77165104	PF10677,DUF2490,ProteinofunknownfunctionDUF2490;	IPR019619,Region,ProteinofunknownfunctionDUF2490;	None	-	putative lipoprotein	-	None	0
4929	gamma_chromatiales	NC_011901	Thioalkalivibrio sp. HL-EbGR	220933214	220933215			None	-	zz-hypothetical protein	-	None	0
4932	gamma_chromatiales	NC_011901	Thioalkalivibrio sp. HL-EbGR	220933214	220933210			None	-	zz-hypothetical protein	-	None	0
4937	gamma_chromatiales	NC_011901	Thioalkalivibrio sp. HL-EbGR	220933230	220933232			None	-	zz-hypothetical protein	-	None	0
4941	gamma_chromatiales	NC_011901	Thioalkalivibrio sp. HL-EbGR	220933230	220933228	PF08770,SoxZ,SulphuroxidationproteinSoxZ;	IPR014880,Family,SulphuroxidationproteinSoxZ;	None	-	sulphur oxidation protein SoxZ	-	None	0
4944	gamma_chromatiales	NC_011901	Thioalkalivibrio sp. HL-EbGR	220933266	220933261		IPR011031,Domain,Multihaemcytochrome;	None	-	zz-hypothetical protein	-	None	0
4945	gamma_chromatiales	NC_011901	Thioalkalivibrio sp. HL-EbGR	220933266	220933262			None	-	zz-hypothetical protein	-	None	0
4946	gamma_chromatiales	NC_011901	Thioalkalivibrio sp. HL-EbGR	220933266	220933263	PF02335,Cytochrom_C552,Cytochromec552;	IPR003321,Family,Cytochromec552;IPR011031,Domain,Multihaemcytochrome;	GO:0006807,nitrogencompoundmetabolicprocess;GO:0055114,oxidationreduction;	-	zz-hypothetical protein	-	None	0
4947	gamma_chromatiales	NC_011901	Thioalkalivibrio sp. HL-EbGR	220933266	220933264	PF07396,Porin_O_P,Phosphate-selectiveporinOandP;	IPR010870,Family,Phosphate-selectiveporinO/P;	None	-	phosphate-selective porin O and P	-	None	0
4949	gamma_chromatiales	NC_011901	Thioalkalivibrio sp. HL-EbGR	220933266	220933267			None	-	zz-hypothetical protein	-	None	0
4952	gamma_chromatiales	NC_011901	Thioalkalivibrio sp. HL-EbGR	220933856	220933854	PF11743,DUF3301,ProteinofunknownfunctionDUF3301;		None	-	zz-hypothetical protein	-	None	0
4955	gamma_chromatiales	NC_011901	Thioalkalivibrio sp. HL-EbGR	220933856	220933851			None	-	zz-hypothetical protein	-	None	0
4962	gamma_chromatiales	NC_011901	Thioalkalivibrio sp. HL-EbGR	220934203	220934205			None	-	zz-hypothetical protein	-	None	0
4964	gamma_chromatiales	NC_011901	Thioalkalivibrio sp. HL-EbGR	220934909	220934913			None	-	zz-hypothetical protein	-	None	0
4967	gamma_chromatiales	NC_011901	Thioalkalivibrio sp. HL-EbGR	220934909	220934910			None	-	zz-hypothetical protein	-	None	0
4969	gamma_chromatiales	NC_011901	Thioalkalivibrio sp. HL-EbGR	220935023	220935025			None	-	zz-hypothetical protein	-	None	0
4975	gamma_chromatiales	NC_011901	Thioalkalivibrio sp. HL-EbGR	220935561	220935555	PF10082,DUF2320,UncharacterizedproteinconservedinbacteriaDUF2320;	IPR017467,Family,PEP-CTERM,conservedhypotheticalproteinCHP03016;IPR018759,Region,ProteinofunknownfunctionDUF2320;	None	-	zz-hypothetical protein	-	None	0
4979	gamma_chromatiales	NC_011901	Thioalkalivibrio sp. HL-EbGR	220935561	220935552			None	-	zz-hypothetical protein	-	None	0
4982	gamma_chromatiales	NC_011901	Thioalkalivibrio sp. HL-EbGR	220935561	220935560	PF09721,Exosortase_EpsH,TransmembraneexosortaseExosortase_EpsH;PF11984,DUF3485,ProteinofunknownfunctionDUF3485;	IPR013426,Domain,Exosortase,EpsH,8transmembrane;IPR014263,Domain,MethanolanbiosynthesisEpsI;IPR019127,Region,ExosortaseEpsH-related;	None	-	zz-hypothetical protein	-	None	0
4984	gamma_chromatiales	NC_011901	Thioalkalivibrio sp. HL-EbGR	220935659	220935662			None	-	zz-hypothetical protein	-	None	0
4985	gamma_chromatiales	NC_011901	Thioalkalivibrio sp. HL-EbGR	220935659	220935660			None	-	zz-hypothetical protein	-	None	0
4989	gamma_chromatiales	NC_011901	Thioalkalivibrio sp. HL-EbGR	220935733	220935726			None	-	zz-hypothetical protein	-	None	0
5001	gamma_chromatiales	NC_011901	Thioalkalivibrio sp. HL-EbGR	220936418	220936416			None	-	zz-hypothetical protein	-	None	0
5006	gamma_chromatiales	NC_011901	Thioalkalivibrio sp. HL-EbGR	220936418	220936413			None	-	zz-hypothetical protein	-	None	0
5008	gamma_chromatiales	NC_011901	Thioalkalivibrio sp. HL-EbGR	220936418	220936408			None	-	zz-hypothetical protein	-	None	0
5010	gamma_enterobacteriales	NC_009792	Citrobacter koseri ATCC BAA-89	157144514	157144513			None	-	zz-hypothetical protein	-	None	0
5013	gamma_enterobacteriales	NC_009792	Citrobacter koseri ATCC BAA-89	157144822	157144824			None	-	zz-hypothetical protein	-	None	0
5027	gamma_enterobacteriales	NC_009792	Citrobacter koseri ATCC BAA-89	157145639	157145638			None	-	zz-hypothetical protein	-	None	0
5028	gamma_enterobacteriales	NC_009792	Citrobacter koseri ATCC BAA-89	157145639	157145648			None	-	zz-hypothetical protein	-	None	0
5029	gamma_enterobacteriales	NC_009792	Citrobacter koseri ATCC BAA-89	157145639	157145649	PF06178,KdgM,Oligogalacturonate-specificporinproteinKdgM;	IPR009331,Family,Oligogalacturonate-specificporin;	None	-	zz-hypothetical protein	-	None	0
5034	gamma_enterobacteriales	NC_009792	Citrobacter koseri ATCC BAA-89	157147054	157147049			None	-	zz-hypothetical protein	-	None	0
5037	gamma_enterobacteriales	NC_009792	Citrobacter koseri ATCC BAA-89	157147122	157147114			None	-	zz-hypothetical protein	-	None	0
5039	gamma_enterobacteriales	NC_009792	Citrobacter koseri ATCC BAA-89	157147122	157147116	PF02050,FliJ,FlagellarFliJprotein;	IPR012823,Family,FlagellarexportFliJ;	GO:0044461,bacterial-typeflagellumpart;GO:0006935,chemotaxis;GO:0001539,ciliaryorflagellarmotility;GO:0016020,membrane;GO:0003774,motoractivity;	-	zz-hypothetical protein	-	None	0
5044	gamma_enterobacteriales	NC_009792	Citrobacter koseri ATCC BAA-89	157147352	157147349			None	-	zz-hypothetical protein	-	None	0
5045	gamma_enterobacteriales	NC_009792	Citrobacter koseri ATCC BAA-89	157147352	157147350			None	-	zz-hypothetical protein	-	None	0
5051	gamma_enterobacteriales	NC_009792	Citrobacter koseri ATCC BAA-89	157149149	157149150			None	-	zz-hypothetical protein	-	None	0
5052	gamma_enterobacteriales	NC_009792	Citrobacter koseri ATCC BAA-89	157149294	157149295			None	-	zz-hypothetical protein	-	None	0
5055	gamma_enterobacteriales	NC_009778	Cronobacter sakazakii ATCC BAA-894 chromosom	156932287	156932285	PF11656,ComReg_Spx,CompetenceregulatorSpxYjbD;		None	-	zz-hypothetical protein	-	None	0
5058	gamma_enterobacteriales	NC_009778	Cronobacter sakazakii ATCC BAA-894 chromosom	156932287	156932288			None	-	zz-hypothetical protein	-	None	0
5061	gamma_enterobacteriales	NC_009778	Cronobacter sakazakii ATCC BAA-894 chromosom	156932905	156932904			None	-	zz-hypothetical protein	-	None	0
5081	gamma_enterobacteriales	NC_009778	Cronobacter sakazakii ATCC BAA-894 chromosom	156933854	156933857			None	-	zz-hypothetical protein	-	None	0
5091	gamma_enterobacteriales	NC_009778	Cronobacter sakazakii ATCC BAA-894 chromosom	156934245	156934239	PF11046,HycA_repressor,Transcriptionalrepressorofhycandhypoperons;		None	-	formate hydrogenlyase regulatory protein HycA	-	None	0
5099	gamma_enterobacteriales	NC_012880	Dickeya dadantii Ech70	242237964	242237966	PF04891,NifQ,NifQ;	IPR006975,Family,NifQ;	GO:0030151,molybdenumionbinding;GO:0009399,nitrogenfixation;	-	NifQ family protein	-	None	0
5108	gamma_enterobacteriales	NC_012880	Dickeya dadantii Ech70	242239159	242239165			None	-	zz-hypothetical protein	-	None	0
5112	gamma_enterobacteriales	NC_012880	Dickeya dadantii Ech70	242240186	242240187			None	-	zz-hypothetical protein	-	None	0
5116	gamma_enterobacteriales	NC_012880	Dickeya dadantii Ech70	242241356	242241354			None	-	zz-hypothetical protein	-	None	0
5118	gamma_enterobacteriales	NC_012880	Dickeya dadantii Ech70	242241356	242241357			None	-	zz-hypothetical protein	-	None	0
5127	gamma_enterobacteriales	NC_012912	Dickeya zeae Ech159	251788715	251788714			None	-	zz-hypothetical protein	-	None	0
5135	gamma_enterobacteriales	NC_012912	Dickeya zeae Ech159	251789363	251789355			None	-	zz-hypothetical protein	-	None	0
5146	gamma_enterobacteriales	NC_012912	Dickeya zeae Ech159	251789504	251789506	PF09392,MxiH,TypeIIIsecretionneedleMxiHlike;	IPR012670,Family,TypeIIIsecretionsystem,YscI/HrpB;	GO:0009405,pathogenesis;GO:0009306,proteinsecretion;	-	type III secretion apparatus protein, YscI/HrpB family	-	None	0
5148	gamma_enterobacteriales	NC_012912	Dickeya zeae Ech159	251789504	251789505			None	-	type III secretion protein	-	None	0
5150	gamma_enterobacteriales	NC_012912	Dickeya zeae Ech159	251789504	251789508			None	-	type III secretion protein	-	None	0
5165	gamma_enterobacteriales	NC_012912	Dickeya zeae Ech159	251790379	251790373			None	-	zz-hypothetical protein	-	None	0
5174	gamma_enterobacteriales	NC_012912	Dickeya zeae Ech159	251791713	251791711			None	-	zz-hypothetical protein	-	None	0
5175	gamma_enterobacteriales	NC_012912	Dickeya zeae Ech159	251791713	251791714			None	-	zz-hypothetical protein	-	None	0
5179	gamma_enterobacteriales	NC_012779	Edwardsiella ictaluri 93-14	238918825	238918824			None	-	zz-hypothetical protein	-	None	0
5183	gamma_enterobacteriales	NC_012779	Edwardsiella ictaluri 93-14	238918976	238918978	PF07110,EthD,EthDprotein;	IPR009799,Family,Ethyltert-butyletherdegradationEthD;	None	-	zz-hypothetical protein	-	None	0
5184	gamma_enterobacteriales	NC_012779	Edwardsiella ictaluri 93-14	238918976	238918979			None	-	zz-hypothetical protein	-	None	0
5196	gamma_enterobacteriales	NC_012779	Edwardsiella ictaluri 93-14	238920068	238920061			None	-	zz-hypothetical protein	-	None	0
5199	gamma_enterobacteriales	NC_012779	Edwardsiella ictaluri 93-14	238920098	238920095			None	-	zz-hypothetical protein	-	None	0
5200	gamma_enterobacteriales	NC_012779	Edwardsiella ictaluri 93-14	238920098	238920096			None	-	zz-hypothetical protein	-	None	0
5205	gamma_enterobacteriales	NC_012779	Edwardsiella ictaluri 93-14	238921704	238921705			None	-	zz-hypothetical protein	-	None	0
5210	gamma_enterobacteriales	NC_009436	Enterobacter sp. 63	146311822	146311828			None	-	zz-hypothetical protein	-	None	0
5230	gamma_enterobacteriales	NC_009436	Enterobacter sp. 63	146312680	146312681			None	-	zz-hypothetical protein	-	None	0
5237	gamma_enterobacteriales	NC_009436	Enterobacter sp. 63	146312845	146312839	PF11046,HycA_repressor,Transcriptionalrepressorofhycandhypoperons;		None	-	formate hydrogenlyase regulatory protein HycA	-	None	0
5265	gamma_enterobacteriales	NC_004547	Erwinia carotovora subsp. atroseptica SCRI104	50122177	50122178			None	-	zz-hypothetical protein	-	None	0
5321	gamma_enterobacteriales	NC_008253	Escherichia coli 53	110642716	110642717			None	-	zz-hypothetical protein	-	None	0
5327	gamma_enterobacteriales	NC_008253	Escherichia coli 53	110642854	110642848	PF11046,HycA_repressor,Transcriptionalrepressorofhycandhypoperons;		GO:0016829,lyaseactivity;	-	formate hydrogenlyase regulatory protein HycA	-	None	0
5340	gamma_enterobacteriales	NC_008253	Escherichia coli 53	110644208	110644207			None	-	zz-hypothetical protein	-	None	0
5392	gamma_enterobacteriales	NC_011748	Escherichia coli 5598	218697581	218697584			None	-	zz-hypothetical protein	-	None	0
5440	gamma_enterobacteriales	NC_010468	Escherichia coli ATCC 873	170019023	170019029	PF11046,HycA_repressor,Transcriptionalrepressorofhycandhypoperons;		None	-	formate hydrogenlyase regulatory protein HycA	-	None	0
5454	gamma_enterobacteriales	NC_010468	Escherichia coli ATCC 873	170019163	170019162			None	-	zz-hypothetical protein	-	None	0
5483	gamma_enterobacteriales	NC_010468	Escherichia coli ATCC 873	170021376	170021370	PF02050,FliJ,FlagellarFliJprotein;	IPR012823,Family,FlagellarexportFliJ;	GO:0044461,bacterial-typeflagellumpart;GO:0006935,chemotaxis;GO:0001539,ciliaryorflagellarmotility;GO:0016020,membrane;GO:0003774,motoractivity;	-	flagellar export protein FliJ	-	None	0
5564	gamma_enterobacteriales	NC_012947	Escherichia coli BL21(DE3	253772414	253772420	None	None	None	-	formate hydrogenlyase regulatory protein HycA	-	None	0
5574	gamma_enterobacteriales	NC_012947	Escherichia coli BL21(DE3	253772550	253772549	None	None	None	-	zz-hypothetical protein	-	None	0
5579	gamma_enterobacteriales	NC_012947	Escherichia coli BL21(DE3	253772617	253772625	None	None	None	-	hydrogenase 4 subunit D	-	None	0
5607	gamma_enterobacteriales	NC_012947	Escherichia coli BL21(DE3	253775496	253775497	None	None	None	-	zz-hypothetical protein	-	None	0
5685	gamma_enterobacteriales	NC_004431	Escherichia coli CFT07	26250776	26250774			None	-	zz-hypothetical protein	-	None	0
5686	gamma_enterobacteriales	NC_004431	Escherichia coli CFT07	26250852	26250854			None	-	zz-hypothetical protein	-	None	0
5690	gamma_enterobacteriales	NC_004431	Escherichia coli CFT07	161486138	26249105	None	None	None	-	zz-hypothetical protein	-	None	0
5694	gamma_enterobacteriales	NC_009801	Escherichia coli E24377	157155281	157158502			None	-	zz-hypothetical protein	-	None	0
5695	gamma_enterobacteriales	NC_009801	Escherichia coli E24377	157155281	157155508			None	-	zz-hypothetical protein	-	None	0
5708	gamma_enterobacteriales	NC_009801	Escherichia coli E24377	157157738	157157532			None	-	zz-hypothetical protein	-	None	0
5712	gamma_enterobacteriales	NC_009801	Escherichia coli E24377	157158549	157155220			None	-	zz-hypothetical protein	-	None	0
5716	gamma_enterobacteriales	NC_009801	Escherichia coli E24377	157159324	157158609			None	-	zz-hypothetical protein	-	None	0
5738	gamma_enterobacteriales	NC_011745	Escherichia coli ED1	218690383	218690386			None	-	zz-hypothetical protein	-	None	0
5760	gamma_enterobacteriales	NC_011745	Escherichia coli ED1	218692154	218692157			None	-	zz-hypothetical protein	-	None	0
5786	gamma_enterobacteriales	NC_009800	Escherichia coli H	157161704	157161701			None	-	zz-hypothetical protein	-	None	0
5800	gamma_enterobacteriales	NC_009800	Escherichia coli H	157162031	157162032			None	-	zz-hypothetical protein	-	None	0
5806	gamma_enterobacteriales	NC_009800	Escherichia coli H	157162178	157162172			None	-	zz-hypothetical protein	-	None	0
5819	gamma_enterobacteriales	NC_009800	Escherichia coli H	157163340	157163338			None	-	zz-hypothetical protein	-	None	0
5820	gamma_enterobacteriales	NC_009800	Escherichia coli H	157163340	157163339			None	-	zz-hypothetical protein	-	None	0
5849	gamma_enterobacteriales	NC_011741	Escherichia coli IAI	218555078	218555080			None	-	zz-hypothetical protein	-	None	0
5868	gamma_enterobacteriales	NC_011741	Escherichia coli IAI	218555494	218555496			None	-	conserved zz-hypothetical protein; putative exported protein	-	None	0
5872	gamma_enterobacteriales	NC_011741	Escherichia coli IAI	218555494	218555488	PF07071,DUF1341,ProteinofunknownfunctionDUF1341;	IPR010763,Family,ProteinofunknownfunctionDUF1341;	None	-	zz-hypothetical protein	-	None	0
6046	gamma_enterobacteriales	NC_002655	Escherichia coli O157:H7 EDL93	15803249	15803243			None	-	zz-hypothetical protein	-	None	0
6072	gamma_enterobacteriales	NC_011353	Escherichia coli O157:H7 str. EC411	209397901	209396789			None	-	zz-hypothetical protein	-	None	0
6083	gamma_enterobacteriales	NC_002695	Escherichia coli O157:H7 str. Saka	15832674	15832675			None	-	zz-hypothetical protein	-	None	0
6094	gamma_enterobacteriales	NC_002695	Escherichia coli O157:H7 str. Saka	15832841	15832835	PF11046,HycA_repressor,Transcriptionalrepressorofhycandhypoperons;		GO:0045449,regulationoftranscription;GO:0006350,transcription;	-	formate hydrogenlyase regulatory protein HycA	-	None	0
6147	gamma_enterobacteriales	NC_013008	Escherichia coli O157:H7 str. TW1435	254794672	254794666			None	-	zz-hypothetical protein	-	None	0
6155	gamma_enterobacteriales	NC_013008	Escherichia coli O157:H7 str. TW1435	254795861	254795860			None	-	zz-hypothetical protein	-	None	0
6158	gamma_enterobacteriales	NC_013008	Escherichia coli O157:H7 str. TW1435	254795861	254795859			None	-	zz-hypothetical protein	-	None	0
6226	gamma_enterobacteriales	NC_011415	Escherichia coli SE1	209920033	209920034			None	-	zz-hypothetical protein	-	None	0
6233	gamma_enterobacteriales	NC_011415	Escherichia coli SE1	209920170	209920164	PF11046,HycA_repressor,Transcriptionalrepressorofhycandhypoperons;		GO:0016829,lyaseactivity;	-	formate hydrogenlyase regulatory protein HycA	-	None	0
6247	gamma_enterobacteriales	NC_011415	Escherichia coli SE1	209921484	209921482			None	-	zz-hypothetical protein	-	None	0
6256	gamma_enterobacteriales	NC_010498	Escherichia coli SMS-3-	170681075	170680612			None	-	zz-hypothetical protein	-	None	0
6269	gamma_enterobacteriales	NC_010498	Escherichia coli SMS-3-	170682005	170682532			None	-	zz-hypothetical protein	-	None	0
6382	gamma_enterobacteriales	NC_011751	Escherichia coli UMN02	218705751	218705749			None	-	zz-hypothetical protein	-	None	0
6420	gamma_enterobacteriales	NC_011751	Escherichia coli UMN02	218707493	218707496			None	-	zz-hypothetical protein	-	None	0
6434	gamma_enterobacteriales	NC_007946	Escherichia coli UTI8	91211878	91211880			None	-	zz-hypothetical protein	-	None	0
6455	gamma_enterobacteriales	NC_007946	Escherichia coli UTI8	91213591	91213593			None	-	zz-hypothetical protein	-	None	0
6495	gamma_enterobacteriales	NC_011740	Escherichia fergusonii ATCC 3546	218549011	218549021			None	-	zz-hypothetical protein	-	None	0
6524	gamma_enterobacteriales	NC_011740	Escherichia fergusonii ATCC 3546	218551144	218551141			None	-	zz-hypothetical protein	-	None	0
6536	gamma_enterobacteriales	NC_011283	Klebsiella pneumoniae 34	206576755	206576173			None	-	zz-hypothetical protein	-	None	0
6544	gamma_enterobacteriales	NC_011283	Klebsiella pneumoniae 34	206579739	206578864			None	-	zz-hypothetical protein	-	None	0
6552	gamma_enterobacteriales	NC_011283	Klebsiella pneumoniae 34	206580994	206580402			None	-	zz-hypothetical protein	-	None	0
6556	gamma_enterobacteriales	NC_012731	Klebsiella pneumoniae NTUH-K204	238892480	238892478			None	-	zz-hypothetical protein	-	None	0
6569	gamma_enterobacteriales	NC_012731	Klebsiella pneumoniae NTUH-K204	238893571	238893570			None	-	putative permease	-	None	0
6581	gamma_enterobacteriales	NC_012731	Klebsiella pneumoniae NTUH-K204	238896163	238896164			None	-	zz-hypothetical protein	-	None	0
6602	gamma_enterobacteriales	NC_009648	Klebsiella pneumoniae subsp. pneumoniae MGH 7857	152969117	152969116			None	-	putative permease	-	None	0
6643	gamma_enterobacteriales	NC_012917	Pectobacterium carotovorum subsp. carotovorum PC	253686805	253686809			None	-	putative DNA-damage-inducible protein J	-	None	0
6644	gamma_enterobacteriales	NC_012917	Pectobacterium carotovorum subsp. carotovorum PC	253686805	253686808		IPR011989,Domain,Armadillo-likehelical;IPR016024,Domain,Armadillo-typefold;	GO:0005488,binding;	-	zz-hypothetical protein	-	None	0
6656	gamma_enterobacteriales	NC_012917	Pectobacterium carotovorum subsp. carotovorum PC	253689418	253689419			None	-	zz-hypothetical protein	-	None	0
6676	gamma_enterobacteriales	NC_012917	Pectobacterium carotovorum subsp. carotovorum PC	253690315	253690313	PF07470,Glyco_hydro_88,GlycosylHydrolaseFamily88;	IPR008928,Domain,Six-hairpinglycosidase-like;IPR010905,Family,Glycosylhydrolase,family88;IPR012341,Domain,Six-hairpinglycosidase;	GO:0016787,hydrolaseactivity;	-	glycosyl hydrolase family 88	-	None	0
6680	gamma_enterobacteriales	NC_012917	Pectobacterium carotovorum subsp. carotovorum PC	253690582	253690583			None	-	zz-hypothetical protein	-	None	0
6683	gamma_enterobacteriales	NC_012962	Photorhabdus asymbiotic	253988502	253988503			None	-	zz-hypothetical protein	-	None	0
6687	gamma_enterobacteriales	NC_012962	Photorhabdus asymbiotic	253988809	253988808			None	-	zz-hypothetical protein	-	None	0
6689	gamma_enterobacteriales	NC_012962	Photorhabdus asymbiotic	253989428	253989432			None	-	zz-hypothetical protein	-	None	0
6701	gamma_enterobacteriales	NC_012962	Photorhabdus asymbiotic	253990707	253990708			None	-	zz-hypothetical protein	-	None	0
6703	gamma_enterobacteriales	NC_012962	Photorhabdus asymbiotic	253990707	253990711	PF00583,Acetyltransf_1,AcetyltransferaseGNATfamily;	IPR000182,Domain,GCN5-relatedN-acetyltransferase;IPR016181,Domain,Acyl-CoAN-acyltransferase;	GO:0008080,N-acetyltransferaseactivity;GO:0008152,metabolicprocess;	-	zz-hypothetical protein	-	None	0
6705	gamma_enterobacteriales	NC_012962	Photorhabdus asymbiotic	253990707	253990713			None	-	zz-hypothetical protein	-	None	0
6711	gamma_enterobacteriales	NC_005126	Photorhabdus luminescens subsp. laumondii TTO	37525200	37525199	PF02635,DrsE,DsrE/DsrF-likefamily;	IPR003787,Family,Sulphurrelay,DsrE-likeprotein;	None	-	zz-hypothetical protein	-	None	0
6712	gamma_enterobacteriales	NC_005126	Photorhabdus luminescens subsp. laumondii TTO	37525200	37525196	PF00583,Acetyltransf_1,AcetyltransferaseGNATfamily;	IPR000182,Domain,GCN5-relatedN-acetyltransferase;IPR016181,Domain,Acyl-CoAN-acyltransferase;	GO:0008080,N-acetyltransferaseactivity;GO:0008152,metabolicprocess;	-	zz-hypothetical protein	-	None	0
6714	gamma_enterobacteriales	NC_005126	Photorhabdus luminescens subsp. laumondii TTO	37525200	37525194			None	-	zz-hypothetical protein	-	None	0
6718	gamma_enterobacteriales	NC_005126	Photorhabdus luminescens subsp. laumondii TTO	37527189	37527190			None	-	zz-hypothetical protein	-	None	0
6720	gamma_enterobacteriales	NC_005126	Photorhabdus luminescens subsp. laumondii TTO	37527189	37527192			None	-	zz-hypothetical protein	-	None	0
6748	gamma_enterobacteriales	NC_010554	Proteus mirabilis HI432	197285727	197285728			None	-	zz-hypothetical protein	-	None	0
6754	gamma_enterobacteriales	NC_010554	Proteus mirabilis HI432	197287383	197287382	PF10014,DUF2257,UncharacterizedproteinconservedinbacteriaDUF2257;	IPR018724,Region,ProteinofunknownfunctionDUF2257;	None	-	zz-hypothetical protein	-	None	0
6759	gamma_enterobacteriales	NC_010067	Salmonella enterica subsp. arizonae serovar 62:z	161502096	161502102	PF11046,HycA_repressor,Transcriptionalrepressorofhycandhypoperons;		None	-	formate hydrogenlyase regulatory protein HycA	-	None	0
6769	gamma_enterobacteriales	NC_010067	Salmonella enterica subsp. arizonae serovar 62:z	161502283	161502282			None	-	zz-hypothetical protein	-	None	0
6783	gamma_enterobacteriales	NC_010067	Salmonella enterica subsp. arizonae serovar 62:z	161503211	161503208			None	-	zz-hypothetical protein	-	None	0
6794	gamma_enterobacteriales	NC_010067	Salmonella enterica subsp. arizonae serovar 62:z	161504259	161504261			None	-	zz-hypothetical protein	-	None	0
6804	gamma_enterobacteriales	NC_010067	Salmonella enterica subsp. arizonae serovar 62:z	161504916	161504917			None	-	zz-hypothetical protein	-	None	0
6810	gamma_enterobacteriales	NC_010067	Salmonella enterica subsp. arizonae serovar 62:z	161505495	161505496			None	-	zz-hypothetical protein	-	None	0
6818	gamma_enterobacteriales	NC_011149	Salmonella enterica subsp. enterica serovar Agona str. SL48	197249477	197249837	PF07295,DUF1451,ProteinofunknownfunctionDUF1451;	IPR009912,Family,ProteinofunknownfunctionDUF1451;	None	-	zz-hypothetical protein	-	None	0
6819	gamma_enterobacteriales	NC_011149	Salmonella enterica subsp. enterica serovar Agona str. SL48	197249477	197247845	PF03812,KdgT,2-keto-3-deoxygluconatepermease;	IPR004684,Family,2-keto-3-deoxygluconatepermease;	GO:0015649,2-keto-3-deoxygluconate:hydrogensymporteractivity;GO:0016021,integraltomembrane;	-	2-keto-3-deoxygluconate permease	-	None	0
6821	gamma_enterobacteriales	NC_011149	Salmonella enterica subsp. enterica serovar Agona str. SL48	197249675	197250438			None	-	zz-hypothetical protein	-	None	0
6825	gamma_enterobacteriales	NC_011149	Salmonella enterica subsp. enterica serovar Agona str. SL48	197250180	197250667			None	-	zz-hypothetical protein	-	None	0
6835	gamma_enterobacteriales	NC_011149	Salmonella enterica subsp. enterica serovar Agona str. SL48	197250791	197251862			None	-	zz-hypothetical protein	-	None	0
6848	gamma_enterobacteriales	NC_006905	Salmonella enterica subsp. enterica serovar Choleraesuis str. SC-B6	62180933	62180927			None	-	zz-hypothetical protein	-	None	0
6868	gamma_enterobacteriales	NC_006905	Salmonella enterica subsp. enterica serovar Choleraesuis str. SC-B6	62182023	62182022			None	-	zz-hypothetical protein	-	None	0
6871	gamma_enterobacteriales	NC_006905	Salmonella enterica subsp. enterica serovar Choleraesuis str. SC-B6	62182263	62182264			None	-	putative inner membrane protein	-	None	0
6900	gamma_enterobacteriales	NC_011205	Salmonella enterica subsp. enterica serovar Dublin str. CT_0202185	198243082	198246220			None	-	zz-hypothetical protein	-	None	0
6903	gamma_enterobacteriales	NC_011205	Salmonella enterica subsp. enterica serovar Dublin str. CT_0202185	198243605	198243834			None	-	zz-hypothetical protein	-	None	0
6918	gamma_enterobacteriales	NC_011294	Salmonella enterica subsp. enterica serovar Enteritidis str. P12510	207856118	207856117	PF03812,KdgT,2-keto-3-deoxygluconatepermease;	IPR004684,Family,2-keto-3-deoxygluconatepermease;	GO:0015649,2-keto-3-deoxygluconate:hydrogensymporteractivity;GO:0016021,integraltomembrane;	-	2-keto-3-deoxygluconate permease	-	None	0
6964	gamma_enterobacteriales	NC_011294	Salmonella enterica subsp. enterica serovar Enteritidis str. P12510	207859005	207859006			None	-	putative secreted protein	-	None	0
6967	gamma_enterobacteriales	NC_011294	Salmonella enterica subsp. enterica serovar Enteritidis str. P12510	207859005	207858999	PF07071,DUF1341,ProteinofunknownfunctionDUF1341;	IPR010763,Family,ProteinofunknownfunctionDUF1341;	None	-	zz-hypothetical protein	-	None	0
7016	gamma_enterobacteriales	NC_011274	Salmonella enterica subsp. enterica serovar Gallinarum str. 287/9	205354632	205354638	PF07071,DUF1341,ProteinofunknownfunctionDUF1341;	IPR010763,Family,ProteinofunknownfunctionDUF1341;	None	-	zz-hypothetical protein	-	None	0
7021	gamma_enterobacteriales	NC_011274	Salmonella enterica subsp. enterica serovar Gallinarum str. 287/9	205354632	205354631			None	-	putative secreted protein	-	None	0
7031	gamma_enterobacteriales	NC_011083	Salmonella enterica subsp. enterica serovar Heidelberg str. SL47	194447503	194448144			None	-	zz-hypothetical protein	-	None	0
7035	gamma_enterobacteriales	NC_011083	Salmonella enterica subsp. enterica serovar Heidelberg str. SL47	194448545	194450066	PF07295,DUF1451,ProteinofunknownfunctionDUF1451;	IPR009912,Family,ProteinofunknownfunctionDUF1451;	None	-	zz-hypothetical protein	-	None	0
7036	gamma_enterobacteriales	NC_011083	Salmonella enterica subsp. enterica serovar Heidelberg str. SL47	194448545	194449053	PF03812,KdgT,2-keto-3-deoxygluconatepermease;	IPR004684,Family,2-keto-3-deoxygluconatepermease;	GO:0015649,2-keto-3-deoxygluconate:hydrogensymporteractivity;GO:0016021,integraltomembrane;	-	2-keto-3-deoxygluconate permease	-	None	0
7049	gamma_enterobacteriales	NC_011083	Salmonella enterica subsp. enterica serovar Heidelberg str. SL47	194451823	194451339			None	-	zz-hypothetical protein	-	None	0
7053	gamma_enterobacteriales	NC_011080	Salmonella enterica subsp. enterica serovar Newport str. SL25	194442320	194443950			None	-	zz-hypothetical protein	-	None	0
7054	gamma_enterobacteriales	NC_011080	Salmonella enterica subsp. enterica serovar Newport str. SL25	194442495	194444738	PF07295,DUF1451,ProteinofunknownfunctionDUF1451;	IPR009912,Family,ProteinofunknownfunctionDUF1451;	None	-	zz-hypothetical protein	-	None	0
7055	gamma_enterobacteriales	NC_011080	Salmonella enterica subsp. enterica serovar Newport str. SL25	194442495	194444287	PF03812,KdgT,2-keto-3-deoxygluconatepermease;	IPR004684,Family,2-keto-3-deoxygluconatepermease;	GO:0015649,2-keto-3-deoxygluconate:hydrogensymporteractivity;GO:0016021,integraltomembrane;	-	2-keto-3-deoxygluconate permease	-	None	0
7061	gamma_enterobacteriales	NC_011080	Salmonella enterica subsp. enterica serovar Newport str. SL25	194443050	194445850			None	-	zz-hypothetical protein	-	None	0
7067	gamma_enterobacteriales	NC_011080	Salmonella enterica subsp. enterica serovar Newport str. SL25	194443761	194444276			None	-	zz-hypothetical protein	-	None	0
7077	gamma_enterobacteriales	NC_011147	Salmonella enterica subsp. enterica serovar Paratyphi A str. AKU_1260	197361496	197361495			None	-	zz-hypothetical protein	-	None	0
7101	gamma_enterobacteriales	NC_011147	Salmonella enterica subsp. enterica serovar Paratyphi A str. AKU_1260	197363136	197363137	PF03812,KdgT,2-keto-3-deoxygluconatepermease;	IPR004684,Family,2-keto-3-deoxygluconatepermease;	GO:0015649,2-keto-3-deoxygluconate:hydrogensymporteractivity;GO:0016021,integraltomembrane;	-	2-keto-3-deoxygluconate permease	-	None	0
7102	gamma_enterobacteriales	NC_011147	Salmonella enterica subsp. enterica serovar Paratyphi A str. AKU_1260	197363136	197363135	PF07295,DUF1451,ProteinofunknownfunctionDUF1451;	IPR009912,Family,ProteinofunknownfunctionDUF1451;	None	-	zz-hypothetical protein	-	None	0
7122	gamma_enterobacteriales	NC_011147	Salmonella enterica subsp. enterica serovar Paratyphi A str. AKU_1260	197363739	197363733	PF11046,HycA_repressor,Transcriptionalrepressorofhycandhypoperons;		GO:0016829,lyaseactivity;	-	formate hydrogenlyase regulatory protein HycA	-	None	0
7123	gamma_enterobacteriales	NC_011147	Salmonella enterica subsp. enterica serovar Paratyphi A str. AKU_1260	197364585	197364586			None	-	putative secreted protein	-	None	0
7130	gamma_enterobacteriales	NC_011147	Salmonella enterica subsp. enterica serovar Paratyphi A str. AKU_1260	197364585	197364579	PF07071,DUF1341,ProteinofunknownfunctionDUF1341;	IPR010763,Family,ProteinofunknownfunctionDUF1341;	None	-	zz-hypothetical protein	-	None	0
7132	gamma_enterobacteriales	NC_011147	Salmonella enterica subsp. enterica serovar Paratyphi A str. AKU_1260	197364781	197364784			None	-	putative cytoplasmic protein	-	None	0
7164	gamma_enterobacteriales	NC_006511	Salmonella enterica subsp. enterica serovar Paratyphi A str. ATCC 915	56414213	56414214	PF03812,KdgT,2-keto-3-deoxygluconatepermease;	IPR004684,Family,2-keto-3-deoxygluconatepermease;	GO:0015649,2-keto-3-deoxygluconate:hydrogensymporteractivity;GO:0016021,integraltomembrane;	-	2-keto-3-deoxygluconate permease	-	None	0
7189	gamma_enterobacteriales	NC_006511	Salmonella enterica subsp. enterica serovar Paratyphi A str. ATCC 915	56415658	56415652	PF07071,DUF1341,ProteinofunknownfunctionDUF1341;	IPR010763,Family,ProteinofunknownfunctionDUF1341;	None	-	zz-hypothetical protein	-	None	0
7192	gamma_enterobacteriales	NC_006511	Salmonella enterica subsp. enterica serovar Paratyphi A str. ATCC 915	56415658	56415659			None	-	putative secreted protein	-	None	0
7194	gamma_enterobacteriales	NC_006511	Salmonella enterica subsp. enterica serovar Paratyphi A str. ATCC 915	56415851	56415854			None	-	putative cytoplasmic protein	-	None	0
7200	gamma_enterobacteriales	NC_010102	Salmonella enterica subsp. enterica serovar Paratyphi B str. SPB	161612669	161612666			None	-	zz-hypothetical protein	-	None	0
7203	gamma_enterobacteriales	NC_010102	Salmonella enterica subsp. enterica serovar Paratyphi B str. SPB	161612669	161612668			None	-	zz-hypothetical protein	-	None	0
7222	gamma_enterobacteriales	NC_010102	Salmonella enterica subsp. enterica serovar Paratyphi B str. SPB	161613832	161613840			None	-	zz-hypothetical protein	-	None	0
7225	gamma_enterobacteriales	NC_010102	Salmonella enterica subsp. enterica serovar Paratyphi B str. SPB	161615130	161615131	PF03812,KdgT,2-keto-3-deoxygluconatepermease;	IPR004684,Family,2-keto-3-deoxygluconatepermease;	GO:0015649,2-keto-3-deoxygluconate:hydrogensymporteractivity;GO:0016021,integraltomembrane;	-	2-keto-3-deoxygluconate permease	-	None	0
7230	gamma_enterobacteriales	NC_010102	Salmonella enterica subsp. enterica serovar Paratyphi B str. SPB	161615130	161615129	PF07295,DUF1451,ProteinofunknownfunctionDUF1451;	IPR009912,Family,ProteinofunknownfunctionDUF1451;	None	-	zz-hypothetical protein	-	None	0
7234	gamma_enterobacteriales	NC_010102	Salmonella enterica subsp. enterica serovar Paratyphi B str. SPB	161615765	161615757	PF11046,HycA_repressor,Transcriptionalrepressorofhycandhypoperons;		None	-	formate hydrogenlyase regulatory protein HycA	-	None	0
7235	gamma_enterobacteriales	NC_010102	Salmonella enterica subsp. enterica serovar Paratyphi B str. SPB	161615765	161615756			None	-	zz-hypothetical protein	-	None	0
7238	gamma_enterobacteriales	NC_010102	Salmonella enterica subsp. enterica serovar Paratyphi B str. SPB	161615765	161615764			None	-	zz-hypothetical protein	-	None	0
7245	gamma_enterobacteriales	NC_010102	Salmonella enterica subsp. enterica serovar Paratyphi B str. SPB	161616869	161616871			None	-	zz-hypothetical protein	-	None	0
7246	gamma_enterobacteriales	NC_010102	Salmonella enterica subsp. enterica serovar Paratyphi B str. SPB	161616869	161616870			None	-	zz-hypothetical protein	-	None	0
7247	gamma_enterobacteriales	NC_010102	Salmonella enterica subsp. enterica serovar Paratyphi B str. SPB	161617128	161617131			None	-	zz-hypothetical protein	-	None	0
7251	gamma_enterobacteriales	NC_010102	Salmonella enterica subsp. enterica serovar Paratyphi B str. SPB	161617128	161617127			None	-	zz-hypothetical protein	-	None	0
7258	gamma_enterobacteriales	NC_010102	Salmonella enterica subsp. enterica serovar Paratyphi B str. SPB	161617842	161617841			None	-	zz-hypothetical protein	-	None	0
7260	gamma_enterobacteriales	NC_010102	Salmonella enterica subsp. enterica serovar Paratyphi B str. SPB	161617842	161617849			None	-	zz-hypothetical protein	-	None	0
7269	gamma_enterobacteriales	NC_012125	Salmonella enterica subsp. enterica serovar Paratyphi C strain RKS459	224582489	224582485			None	-	zz-hypothetical protein	-	None	0
7272	gamma_enterobacteriales	NC_012125	Salmonella enterica subsp. enterica serovar Paratyphi C strain RKS459	224582489	224582488	PF03812,KdgT,2-keto-3-deoxygluconatepermease;	IPR004684,Family,2-keto-3-deoxygluconatepermease;	GO:0015649,2-keto-3-deoxygluconate:hydrogensymporteractivity;GO:0016021,integraltomembrane;	-	2-keto-3-deoxygluconate permease	-	None	0
7275	gamma_enterobacteriales	NC_012125	Salmonella enterica subsp. enterica serovar Paratyphi C strain RKS459	224582897	224582896			None	-	zz-hypothetical protein	-	None	0
7301	gamma_enterobacteriales	NC_012125	Salmonella enterica subsp. enterica serovar Paratyphi C strain RKS459	224584638	224584630			None	-	zz-hypothetical protein	-	None	0
7303	gamma_enterobacteriales	NC_012125	Salmonella enterica subsp. enterica serovar Paratyphi C strain RKS459	224584638	224584632			None	-	zz-hypothetical protein	-	None	0
7306	gamma_enterobacteriales	NC_012125	Salmonella enterica subsp. enterica serovar Paratyphi C strain RKS459	224585567	224585568			None	-	putative secreted protein	-	None	0
7311	gamma_enterobacteriales	NC_012125	Salmonella enterica subsp. enterica serovar Paratyphi C strain RKS459	224585567	224585561	PF07071,DUF1341,ProteinofunknownfunctionDUF1341;	IPR010763,Family,ProteinofunknownfunctionDUF1341;	None	-	zz-hypothetical protein	-	None	0
7317	gamma_enterobacteriales	NC_012125	Salmonella enterica subsp. enterica serovar Paratyphi C strain RKS459	224585815	224585818			None	-	putative cytoplasmic protein	-	None	0
7321	gamma_enterobacteriales	NC_012125	Salmonella enterica subsp. enterica serovar Paratyphi C strain RKS459	224586358	224586357			None	-	zz-hypothetical protein	-	None	0
7333	gamma_enterobacteriales	NC_011094	Salmonella enterica subsp. enterica serovar Schwarzengrund str. CVM1963	194734548	194737157			None	-	zz-hypothetical protein	-	None	0
7341	gamma_enterobacteriales	NC_011094	Salmonella enterica subsp. enterica serovar Schwarzengrund str. CVM1963	194736230	194736800	PF07295,DUF1451,ProteinofunknownfunctionDUF1451;	IPR009912,Family,ProteinofunknownfunctionDUF1451;	None	-	zz-hypothetical protein	-	None	0
7342	gamma_enterobacteriales	NC_011094	Salmonella enterica subsp. enterica serovar Schwarzengrund str. CVM1963	194736230	194735971	PF03812,KdgT,2-keto-3-deoxygluconatepermease;	IPR004684,Family,2-keto-3-deoxygluconatepermease;	GO:0015649,2-keto-3-deoxygluconate:hydrogensymporteractivity;GO:0016021,integraltomembrane;	-	2-keto-3-deoxygluconate permease	-	None	0
7346	gamma_enterobacteriales	NC_011094	Salmonella enterica subsp. enterica serovar Schwarzengrund str. CVM1963	194737223	194736471			None	-	zz-hypothetical protein	-	None	0
7352	gamma_enterobacteriales	NC_011094	Salmonella enterica subsp. enterica serovar Schwarzengrund str. CVM1963	194737698	194735474			None	-	zz-hypothetical protein	-	None	0
7362	gamma_enterobacteriales	NC_003198	Salmonella enterica subsp. enterica serovar Typhi str. CT1	16759611	16759610	PF03812,KdgT,2-keto-3-deoxygluconatepermease;	IPR004684,Family,2-keto-3-deoxygluconatepermease;	GO:0015649,2-keto-3-deoxygluconate:hydrogensymporteractivity;GO:0016021,integraltomembrane;GO:0005886,plasmamembrane;	-	2-keto-3-deoxygluconate permease	-	None	0
7430	gamma_enterobacteriales	NC_004631	Salmonella enterica subsp. enterica serovar Typhi str. Ty	29142616	29142617	PF03812,KdgT,2-keto-3-deoxygluconatepermease;	IPR004684,Family,2-keto-3-deoxygluconatepermease;	GO:0015649,2-keto-3-deoxygluconate:hydrogensymporteractivity;GO:0016021,integraltomembrane;GO:0005886,plasmamembrane;	-	2-keto-3-deoxygluconate permease	-	None	0
7461	gamma_enterobacteriales	NC_003197	Salmonella enterica subsp. enterica serovar Typhimurium str. LT2 chromosom	16764029	16764028	PF03812,KdgT,2-keto-3-deoxygluconatepermease;	IPR004684,Family,2-keto-3-deoxygluconatepermease;	GO:0015649,2-keto-3-deoxygluconate:hydrogensymporteractivity;GO:0016021,integraltomembrane;GO:0005886,plasmamembrane;	-	2-keto-3-deoxygluconate permease	-	None	0
7502	gamma_enterobacteriales	NC_003197	Salmonella enterica subsp. enterica serovar Typhimurium str. LT2 chromosom	16767057	16767058			None	-	putative inner membrane protein	-	None	0
7536	gamma_enterobacteriales	NC_009832	Serratia proteamaculans 56	157370680	157370674	PF11046,HycA_repressor,Transcriptionalrepressorofhycandhypoperons;		None	-	formate hydrogenlyase regulatory protein HycA	-	None	0
7551	gamma_enterobacteriales	NC_009832	Serratia proteamaculans 56	157371886	157371887			None	-	zz-hypothetical protein	-	None	0
7566	gamma_enterobacteriales	NC_010658	Shigella boydii CDC 3083-9	187732936	187732258			None	-	zz-hypothetical protein	-	None	0
7719	gamma_enterobacteriales	NC_007712	Sodalis glossinidius str. 'morsitans	85059481	85059482			None	-	zz-hypothetical protein	-	None	0
7728	gamma_enterobacteriales	NC_008800	Yersinia enterocolitica subsp. enterocolitica 808	123440428	123440431			None	-	zz-hypothetical protein	-	None	0
7731	gamma_enterobacteriales	NC_008800	Yersinia enterocolitica subsp. enterocolitica 808	123441384	123441381			None	-	zz-hypothetical protein	-	None	0
7732	gamma_enterobacteriales	NC_008800	Yersinia enterocolitica subsp. enterocolitica 808	123441384	123441383			None	-	zz-hypothetical protein	-	None	0
7749	gamma_enterobacteriales	NC_010159	Yersinia pestis Angol	162421624	162421188			None	-	zz-hypothetical protein	-	None	0
7762	gamma_enterobacteriales	NC_008150	Yersinia pestis Antiqu	108808347	108808351			None	-	zz-hypothetical protein	-	None	0
7764	gamma_enterobacteriales	NC_008150	Yersinia pestis Antiqu	108808347	108808348			None	-	zz-hypothetical protein	-	None	0
7777	gamma_enterobacteriales	NC_005810	Yersinia pestis biovar Microtus str. 9100	45442324	45442323			None	-	zz-hypothetical protein	-	None	0
7778	gamma_enterobacteriales	NC_005810	Yersinia pestis biovar Microtus str. 9100	45442324	45442320			None	-	zz-hypothetical protein	-	None	0
7793	gamma_enterobacteriales	NC_003143	Yersinia pestis CO9	218927243	218927246			None	-	possible membrane protein	-	None	0
7797	gamma_enterobacteriales	NC_003143	Yersinia pestis CO9	218927899	218927905	PF02050,FliJ,FlagellarFliJprotein;	IPR012823,Family,FlagellarexportFliJ;	GO:0044461,bacterial-typeflagellumpart;GO:0006935,chemotaxis;GO:0001539,ciliaryorflagellarmotility;GO:0016020,membrane;GO:0003774,motoractivity;	-	zz-hypothetical protein	-	None	0
7808	gamma_enterobacteriales	NC_003143	Yersinia pestis CO9	218929970	218929971			None	-	zz-hypothetical protein	-	None	0
7818	gamma_enterobacteriales	NC_004088	Yersinia pestis KIM 1	22127341	22127335	PF02050,FliJ,FlagellarFliJprotein;	IPR012823,Family,FlagellarexportFliJ;	GO:0044461,bacterial-typeflagellumpart;GO:0006935,chemotaxis;GO:0001539,ciliaryorflagellarmotility;GO:0016020,membrane;GO:0003774,motoractivity;	-	zz-hypothetical protein	-	None	0
7829	gamma_enterobacteriales	NC_008149	Yersinia pestis Nepal51	108810735	108810741	PF02050,FliJ,FlagellarFliJprotein;	IPR012823,Family,FlagellarexportFliJ;	GO:0044461,bacterial-typeflagellumpart;GO:0006935,chemotaxis;GO:0001539,ciliaryorflagellarmotility;GO:0016020,membrane;GO:0003774,motoractivity;	-	zz-hypothetical protein	-	None	0
7838	gamma_enterobacteriales	NC_008149	Yersinia pestis Nepal51	108811387	108811386			None	-	zz-hypothetical protein	-	None	0
7849	gamma_enterobacteriales	NC_009381	Yersinia pestis Pestoides	145597804	145597810	PF02050,FliJ,FlagellarFliJprotein;	IPR012823,Family,FlagellarexportFliJ;	GO:0044461,bacterial-typeflagellumpart;GO:0006935,chemotaxis;GO:0001539,ciliaryorflagellarmotility;GO:0016020,membrane;GO:0003774,motoractivity;	-	zz-hypothetical protein	-	None	0
7860	gamma_enterobacteriales	NC_009381	Yersinia pestis Pestoides	145599530	145599531			None	-	zz-hypothetical protein	-	None	0
7866	gamma_enterobacteriales	NC_009708	Yersinia pseudotuberculosis IP 3175	153948824	153948779			None	-	zz-hypothetical protein	-	None	0
7868	gamma_enterobacteriales	NC_009708	Yersinia pseudotuberculosis IP 3175	153948824	153948264			None	-	zz-hypothetical protein	-	None	0
7878	gamma_enterobacteriales	NC_006155	Yersinia pseudotuberculosis IP 3295	51596522	51596520	PF06932,DUF1283,ProteinofunknownfunctionDUF1283;	IPR009700,Family,ProteinofunknownfunctionDUF1283;	None	-	zz-hypothetical protein	-	None	0
7880	gamma_enterobacteriales	NC_006155	Yersinia pseudotuberculosis IP 3295	51596522	51596519	PF06649,DUF1161,ProteinofunknownfunctionDUF1161;	IPR010595,Family,ProteinofunknownfunctionDUF1161;	None	-	zz-hypothetical protein	-	None	0
7889	gamma_enterobacteriales	NC_006155	Yersinia pseudotuberculosis IP 3295	51597190	51597191			None	-	zz-hypothetical protein	-	None	0
7896	gamma_enterobacteriales	NC_006155	Yersinia pseudotuberculosis IP 3295	51597650	51597644	PF02050,FliJ,FlagellarFliJprotein;	IPR012823,Family,FlagellarexportFliJ;	GO:0044461,bacterial-typeflagellumpart;GO:0006935,chemotaxis;GO:0001539,ciliaryorflagellarmotility;GO:0016020,membrane;GO:0003774,motoractivity;	-	zz-hypothetical protein	-	None	0
7900	gamma_enterobacteriales	NC_010634	Yersinia pseudotuberculosis PB1/	186895573	186895574	PF06932,DUF1283,ProteinofunknownfunctionDUF1283;	IPR009700,Family,ProteinofunknownfunctionDUF1283;	None	-	zz-hypothetical protein	-	None	0
7904	gamma_enterobacteriales	NC_010634	Yersinia pseudotuberculosis PB1/	186895573	186895570	PF06649,DUF1161,ProteinofunknownfunctionDUF1161;	IPR010595,Family,ProteinofunknownfunctionDUF1161;	None	-	zz-hypothetical protein	-	None	0
7905	gamma_enterobacteriales	NC_010634	Yersinia pseudotuberculosis PB1/	186895573	186895571	PF06932,DUF1283,ProteinofunknownfunctionDUF1283;	IPR009700,Family,ProteinofunknownfunctionDUF1283;	None	-	zz-hypothetical protein	-	None	0
7908	gamma_enterobacteriales	NC_010634	Yersinia pseudotuberculosis PB1/	186895576	186895574	PF06932,DUF1283,ProteinofunknownfunctionDUF1283;	IPR009700,Family,ProteinofunknownfunctionDUF1283;	None	-	zz-hypothetical protein	-	None	0
7911	gamma_enterobacteriales	NC_010634	Yersinia pseudotuberculosis PB1/	186895576	186895570	PF06649,DUF1161,ProteinofunknownfunctionDUF1161;	IPR010595,Family,ProteinofunknownfunctionDUF1161;	None	-	zz-hypothetical protein	-	None	0
7912	gamma_enterobacteriales	NC_010634	Yersinia pseudotuberculosis PB1/	186895576	186895571	PF06932,DUF1283,ProteinofunknownfunctionDUF1283;	IPR009700,Family,ProteinofunknownfunctionDUF1283;	None	-	zz-hypothetical protein	-	None	0
7922	gamma_enterobacteriales	NC_010634	Yersinia pseudotuberculosis PB1/	186896286	186896287			None	-	zz-hypothetical protein	-	None	0
7923	gamma_enterobacteriales	NC_010634	Yersinia pseudotuberculosis PB1/	186896286	186896285			None	-	zz-hypothetical protein	-	None	0
7926	gamma_enterobacteriales	NC_010634	Yersinia pseudotuberculosis PB1/	186896286	186896289			None	-	zz-hypothetical protein	-	None	0
7928	gamma_enterobacteriales	NC_010634	Yersinia pseudotuberculosis PB1/	186896784	186896778	PF02050,FliJ,FlagellarFliJprotein;	IPR012823,Family,FlagellarexportFliJ;	GO:0044461,bacterial-typeflagellumpart;GO:0006935,chemotaxis;GO:0001539,ciliaryorflagellarmotility;GO:0016020,membrane;GO:0003774,motoractivity;	-	flagellar export protein FliJ	-	None	0
7934	gamma_enterobacteriales	NC_010465	Yersinia pseudotuberculosis YPII	170022958	170022964	PF02050,FliJ,FlagellarFliJprotein;	IPR012823,Family,FlagellarexportFliJ;	GO:0044461,bacterial-typeflagellumpart;GO:0006935,chemotaxis;GO:0001539,ciliaryorflagellarmotility;GO:0016020,membrane;GO:0003774,motoractivity;	-	flagellar export protein FliJ	-	None	0
7941	gamma_enterobacteriales	NC_010465	Yersinia pseudotuberculosis YPII	170023505	170023506			None	-	zz-hypothetical protein	-	None	0
7942	gamma_enterobacteriales	NC_010465	Yersinia pseudotuberculosis YPII	170023505	170023504			None	-	zz-hypothetical protein	-	None	0
7944	gamma_enterobacteriales	NC_010465	Yersinia pseudotuberculosis YPII	170023505	170023502			None	-	zz-hypothetical protein	-	None	0
7955	gamma_enterobacteriales	NC_010465	Yersinia pseudotuberculosis YPII	170024212	170024214	PF06932,DUF1283,ProteinofunknownfunctionDUF1283;	IPR009700,Family,ProteinofunknownfunctionDUF1283;	None	-	zz-hypothetical protein	-	None	0
7956	gamma_enterobacteriales	NC_010465	Yersinia pseudotuberculosis YPII	170024212	170024215	PF06649,DUF1161,ProteinofunknownfunctionDUF1161;	IPR010595,Family,ProteinofunknownfunctionDUF1161;	None	-	zz-hypothetical protein	-	None	0
7961	gamma_alteromonadales	NC_011138	Alteromonas macleodii 'Deep ecotype	196156096	196156095	PF00512,HisKA,HisKinaseAphosphoacceptordomain;	IPR003661,Domain,Signaltransductionhistidinekinase,subgroup1,dimerisationandphosphoacceptorregion;	GO:0016020,membrane;GO:0000155,two-componentsensoractivity;	-	putative orphan protein	-	None	0
7964	gamma_alteromonadales	NC_011138	Alteromonas macleodii 'Deep ecotype	196156096	196156090			None	-	zz-hypothetical protein	-	None	0
7965	gamma_alteromonadales	NC_011138	Alteromonas macleodii 'Deep ecotype	196156096	196156091			None	-	zz-hypothetical protein	-	None	0
7966	gamma_alteromonadales	NC_011138	Alteromonas macleodii 'Deep ecotype	196156096	196156089			None	-	zz-hypothetical protein	-	None	0
7967	gamma_alteromonadales	NC_011138	Alteromonas macleodii 'Deep ecotype	196156096	196156088			None	-	zz-hypothetical protein	-	None	0
7969	gamma_alteromonadales	NC_011138	Alteromonas macleodii 'Deep ecotype	196156397	196156399			None	-	zz-hypothetical protein	-	None	0
7971	gamma_alteromonadales	NC_011138	Alteromonas macleodii 'Deep ecotype	196156532	196156531			None	-	zz-hypothetical protein	-	None	0
7974	gamma_alteromonadales	NC_011138	Alteromonas macleodii 'Deep ecotype	196156532	196156529			None	-	calcium-binding EF-hand protein	-	None	0
7988	gamma_alteromonadales	NC_011138	Alteromonas macleodii 'Deep ecotype	196157692	196157685			None	-	zz-hypothetical protein	-	None	0
7991	gamma_alteromonadales	NC_011138	Alteromonas macleodii 'Deep ecotype	196157692	196157694			None	-	zz-hypothetical protein	-	None	0
8001	gamma_alteromonadales	NC_011138	Alteromonas macleodii 'Deep ecotype	196158601	196158600	PF11845,DUF3365,ProteinofunknownfunctionDUF3365;		None	-	cytochrome c family protein, putative	-	None	0
8003	gamma_alteromonadales	NC_011138	Alteromonas macleodii 'Deep ecotype	196158601	196158602			None	-	zz-hypothetical protein	-	None	0
8007	gamma_alteromonadales	NC_003910	Colwellia psychrerythraea 34	71277923	71281120			None	-	zz-hypothetical protein	-	None	0
8008	gamma_alteromonadales	NC_003910	Colwellia psychrerythraea 34	71277923	71278368			None	-	zz-hypothetical protein	-	None	0
8018	gamma_alteromonadales	NC_003910	Colwellia psychrerythraea 34	71279704	71279044			None	-	zz-hypothetical protein	-	None	0
8024	gamma_alteromonadales	NC_003910	Colwellia psychrerythraea 34	71279777	71280840			None	-	zz-hypothetical protein	-	None	0
8026	gamma_alteromonadales	NC_003910	Colwellia psychrerythraea 34	71280128	71280870			None	-	zz-hypothetical protein	-	None	0
8037	gamma_alteromonadales	NC_003910	Colwellia psychrerythraea 34	71280257	71281190			None	-	zz-hypothetical protein	-	None	0
8043	gamma_alteromonadales	NC_003910	Colwellia psychrerythraea 34	71280782	71279514			None	-	zz-hypothetical protein	-	None	0
8045	gamma_alteromonadales	NC_003910	Colwellia psychrerythraea 34	71281344	71279896			None	-	zz-hypothetical protein	-	None	0
8048	gamma_alteromonadales	NC_003910	Colwellia psychrerythraea 34	71281712	71278681			None	-	zz-hypothetical protein	-	None	0
8051	gamma_alteromonadales	NC_003910	Colwellia psychrerythraea 34	71282073	71280777			None	-	zz-hypothetical protein	-	None	0
8057	gamma_alteromonadales	NC_006512	Idiomarina loihiensis L2T	56459646	56459648	PF02706,Wzz,Chainlengthdeterminantprotein;	IPR003856,Domain,Lipopolysaccharidebiosynthesis;	GO:0009103,lipopolysaccharidebiosyntheticprocess;GO:0016020,membrane;	-	chain length determinant protein	-	None	0
8062	gamma_alteromonadales	NC_006512	Idiomarina loihiensis L2T	56459646	56459655			None	-	zz-hypothetical protein	-	None	0
8117	gamma_alteromonadales	NC_006512	Idiomarina loihiensis L2T	56460516	56460513			None	-	porin family outer membrane protein	-	None	0
8120	gamma_alteromonadales	NC_006512	Idiomarina loihiensis L2T	56460516	56460517			None	-	zz-hypothetical protein	-	None	0
8131	gamma_alteromonadales	NC_006512	Idiomarina loihiensis L2T	56461682	56461684			None	-	zz-hypothetical protein	-	None	0
8136	gamma_alteromonadales	NC_008740	Marinobacter aquaeolei VT	120553027	120553025			None	-	zz-hypothetical protein	-	None	0
8137	gamma_alteromonadales	NC_008740	Marinobacter aquaeolei VT	120553027	120553024	PF11067,DUF2868,ProteinofunknownfunctionDUF2868;		None	-	zz-hypothetical protein	-	None	0
8142	gamma_alteromonadales	NC_008740	Marinobacter aquaeolei VT	120553604	120553606			None	-	zz-hypothetical protein	-	None	0
8148	gamma_alteromonadales	NC_008740	Marinobacter aquaeolei VT	120553699	120553701			None	-	zz-hypothetical protein	-	None	0
8161	gamma_alteromonadales	NC_008740	Marinobacter aquaeolei VT	120554539	120554542	PF07589,VPEP,PEP-CTERMmotif;	IPR011449,Domain,PEP-CTERMbacterial;IPR013424,Domain,PEP-CTERManchor;	None	-	zz-hypothetical protein	-	None	0
8164	gamma_alteromonadales	NC_008740	Marinobacter aquaeolei VT	120554539	120554541	PF00041,fn3,FibronectintypeIIIdomain;	IPR003961,Domain,Fibronectin,typeIII;IPR008957,Domain,Fibronectin,typeIII-likefold;IPR011658,Domain,PA14;	None	-	PA14 domain-containing protein	-	None	0
8177	gamma_alteromonadales	NC_008740	Marinobacter aquaeolei VT	120554916	120554919			None	-	zz-hypothetical protein	-	None	0
8179	gamma_alteromonadales	NC_008740	Marinobacter aquaeolei VT	120554916	120554922			None	-	zz-hypothetical protein	-	None	0
8180	gamma_alteromonadales	NC_008740	Marinobacter aquaeolei VT	120554916	120554921			None	-	zz-hypothetical protein	-	None	0
8181	gamma_alteromonadales	NC_008740	Marinobacter aquaeolei VT	120554916	120554920	PF07044,DUF1329,ProteinofunknownfunctionDUF1329;	IPR010752,Family,ProteinofunknownfunctionDUF1329;	None	-	zz-hypothetical protein	-	None	0
8192	gamma_alteromonadales	NC_008740	Marinobacter aquaeolei VT	120554918	120554919			None	-	zz-hypothetical protein	-	None	0
8193	gamma_alteromonadales	NC_008740	Marinobacter aquaeolei VT	120554918	120554922			None	-	zz-hypothetical protein	-	None	0
8194	gamma_alteromonadales	NC_008740	Marinobacter aquaeolei VT	120554918	120554921			None	-	zz-hypothetical protein	-	None	0
8195	gamma_alteromonadales	NC_008740	Marinobacter aquaeolei VT	120554918	120554920	PF07044,DUF1329,ProteinofunknownfunctionDUF1329;	IPR010752,Family,ProteinofunknownfunctionDUF1329;	None	-	zz-hypothetical protein	-	None	0
8212	gamma_alteromonadales	NC_008740	Marinobacter aquaeolei VT	120556366	120556367			None	-	zz-hypothetical protein	-	None	0
8221	gamma_alteromonadales	NC_008740	Marinobacter aquaeolei VT	120556628	120556623			None	-	zz-hypothetical protein	-	None	0
8222	gamma_alteromonadales	NC_008740	Marinobacter aquaeolei VT	120556628	120556620			None	-	zz-hypothetical protein	-	None	0
8223	gamma_alteromonadales	NC_008740	Marinobacter aquaeolei VT	120556628	120556621			None	-	zz-hypothetical protein	-	None	0
8232	gamma_alteromonadales	NC_008740	Marinobacter aquaeolei VT	120556628	120556619			None	-	zz-hypothetical protein	-	None	0
8233	gamma_alteromonadales	NC_008740	Marinobacter aquaeolei VT	120556628	120556618			None	-	zz-hypothetical protein	-	None	0
8234	gamma_alteromonadales	NC_008228	Pseudoalteromonas atlantica T6	109897353	109897351			None	-	zz-hypothetical protein	-	None	0
8244	gamma_alteromonadales	NC_008228	Pseudoalteromonas atlantica T6	109897924	109897923			None	-	zz-hypothetical protein	-	None	0
8245	gamma_alteromonadales	NC_008228	Pseudoalteromonas atlantica T6	109897924	109897921		IPR018247,Binding_site,EF-HAND1;IPR018249,Domain,EF-HAND2;	None	-	zz-hypothetical protein	-	None	0
8262	gamma_alteromonadales	NC_008228	Pseudoalteromonas atlantica T6	109899600	109899595	PF11101,DUF2884,ProteinofunknownfunctionDUF2884;		None	-	zz-hypothetical protein	-	None	0
8264	gamma_alteromonadales	NC_008228	Pseudoalteromonas atlantica T6	109899600	109899597	PF07603,DUF1566,ProteinofunknownfunctionDUF1566;	IPR011460,Family,ProteinofunknownfunctionDUF1566;	None	-	zz-hypothetical protein	-	None	0
8265	gamma_alteromonadales	NC_008228	Pseudoalteromonas atlantica T6	109899600	109899596	PF07603,DUF1566,ProteinofunknownfunctionDUF1566;	IPR011460,Family,ProteinofunknownfunctionDUF1566;	None	-	zz-hypothetical protein	-	None	0
8270	gamma_alteromonadales	NC_008228	Pseudoalteromonas atlantica T6	109899776	109899775			None	-	zz-hypothetical protein	-	None	0
8279	gamma_alteromonadales	NC_008228	Pseudoalteromonas atlantica T6	109900454	109900453		IPR003661,Domain,Signaltransductionhistidinekinase,subgroup1,dimerisationandphosphoacceptorregion;	GO:0016020,membrane;GO:0000155,two-componentsensoractivity;	-	zz-hypothetical protein	-	None	0
8282	gamma_alteromonadales	NC_007481	Pseudoalteromonas haloplanktis TAC125 chromosome	77359135	77359137			None	-	zz-hypothetical protein	-	None	0
8285	gamma_alteromonadales	NC_007481	Pseudoalteromonas haloplanktis TAC125 chromosome	77359135	77359130			None	-	zz-hypothetical protein	-	None	0
8287	gamma_alteromonadales	NC_007481	Pseudoalteromonas haloplanktis TAC125 chromosome	77359135	77359132			None	-	zz-hypothetical protein	-	None	0
8289	gamma_alteromonadales	NC_007481	Pseudoalteromonas haloplanktis TAC125 chromosome	77359575	77359568		IPR018247,Binding_site,EF-HAND1;IPR018249,Domain,EF-HAND2;	None	-	calcium-binding protein	-	None	0
8290	gamma_alteromonadales	NC_007481	Pseudoalteromonas haloplanktis TAC125 chromosome	77359575	77359569		IPR018247,Binding_site,EF-HAND1;	None	-	zz-hypothetical protein	-	None	0
8292	gamma_alteromonadales	NC_007481	Pseudoalteromonas haloplanktis TAC125 chromosome	77359575	77359574			None	-	zz-hypothetical protein	-	None	0
8294	gamma_alteromonadales	NC_007481	Pseudoalteromonas haloplanktis TAC125 chromosome	77359575	77359576	PF07566,DUF1543,DomainofUnknownFunctionDUF1543;	IPR011440,Domain,ProteinofunknownfunctionDUF1543;	None	-	zz-hypothetical protein	-	None	0
8295	gamma_alteromonadales	NC_007481	Pseudoalteromonas haloplanktis TAC125 chromosome	77359575	77359571		IPR002048,Domain,Calcium-bindingEF-hand;IPR011992,Domain,EF-Handtype;IPR018247,Binding_site,EF-HAND1;IPR018249,Domain,EF-HAND2;	GO:0005509,calciumionbinding;	-	calcium dependent protein	-	None	0
8296	gamma_alteromonadales	NC_007481	Pseudoalteromonas haloplanktis TAC125 chromosome	77359575	77359570		IPR018249,Domain,EF-HAND2;	None	-	zz-hypothetical protein	-	None	0
8298	gamma_alteromonadales	NC_007481	Pseudoalteromonas haloplanktis TAC125 chromosome	77359575	77359572			None	-	zz-hypothetical protein	-	None	0
8313	gamma_alteromonadales	NC_007481	Pseudoalteromonas haloplanktis TAC125 chromosome	77360831	77360832	PF07273,DUF1439,ProteinofunknownfunctionDUF1439;	IPR010835,Family,ProteinofunknownfunctionDUF1439;	None	-	lipoprotein	-	None	0
8314	gamma_alteromonadales	NC_007481	Pseudoalteromonas haloplanktis TAC125 chromosome	77360831	77360833	PF03993,DUF349,DomainofUnknownFunctionDUF349;	IPR007139,Repeat,ProteinofunknownfunctionDUF349;	None	-	zz-hypothetical protein	-	None	0
8316	gamma_alteromonadales	NC_007481	Pseudoalteromonas haloplanktis TAC125 chromosome	77360831	77360835			None	-	zz-hypothetical protein	-	None	0
8320	gamma_alteromonadales	NC_007481	Pseudoalteromonas haloplanktis TAC125 chromosome	77360831	77360839	PF11207,DUF2989,ProteinofunknownfunctionDUF2989;		None	-	zz-hypothetical protein	-	None	0
8328	gamma_alteromonadales	NC_007481	Pseudoalteromonas haloplanktis TAC125 chromosome	77360974	77360980			None	-	zz-hypothetical protein	-	None	0
8337	gamma_alteromonadales	NC_007481	Pseudoalteromonas haloplanktis TAC125 chromosome	77361314	77361313	PF00512,HisKA,HisKinaseAphosphoacceptordomain;	IPR003661,Domain,Signaltransductionhistidinekinase,subgroup1,dimerisationandphosphoacceptorregion;	GO:0016020,membrane;GO:0000155,two-componentsensoractivity;	-	zz-hypothetical protein	-	None	0
8342	gamma_alteromonadales	NC_007481	Pseudoalteromonas haloplanktis TAC125 chromosome	77361786	77361785			None	-	zz-hypothetical protein	-	None	0
8347	gamma_alteromonadales	NC_007482	Pseudoalteromonas haloplanktis TAC125 chromosome I	77362273	77362271			None	-	putative permease	-	None	0
8355	gamma_alteromonadales	NC_008709	Psychromonas ingrahamii 3	119944203	119944204			None	-	zz-hypothetical protein	-	None	0
8358	gamma_alteromonadales	NC_008709	Psychromonas ingrahamii 3	119944483	119944484			None	-	response regulator receiver protein	-	None	0
8359	gamma_alteromonadales	NC_008709	Psychromonas ingrahamii 3	119944994	119944997	PF06386,GvpL_GvpF,GasvesiclesynthesisproteinGvpL/GvpF;	IPR009430,Family,GasvesicleproteinGvpL/GvpF;	GO:0031411,gasvesicle;GO:0031412,gasvesicleorganization;	-	gas vesicle synthesis GvpLGvpF	-	None	0
8363	gamma_alteromonadales	NC_008709	Psychromonas ingrahamii 3	119944994	119944998	PF06386,GvpL_GvpF,GasvesiclesynthesisproteinGvpL/GvpF;	IPR009430,Family,GasvesicleproteinGvpL/GvpF;	GO:0031411,gasvesicle;GO:0031412,gasvesicleorganization;	-	gas vesicle synthesis GvpLGvpF	-	None	0
8369	gamma_alteromonadales	NC_008709	Psychromonas ingrahamii 3	119947090	119947088	PF06832,BiPBP_C,Penicillin-BindingProteinC-terminusFamily;	IPR009647,Domain,Penicillin-binding,C-terminal;	None	-	zz-hypothetical protein	-	None	0
8376	gamma_alteromonadales	NC_007912	Saccharophagus degradans 2-4	90019909	90019910			None	-	zz-hypothetical protein	-	None	0
8389	gamma_alteromonadales	NC_007912	Saccharophagus degradans 2-4	90020396	90020398	PF07793,DUF1631,ProteinofunknownfunctionDUF1631;	IPR012434,Family,ProteinofunknownfunctionDUF1631;	None	-	zz-hypothetical protein	-	None	0
8402	gamma_alteromonadales	NC_007912	Saccharophagus degradans 2-4	90023440	90023439			None	-	zz-hypothetical protein	-	None	0
8405	gamma_alteromonadales	NC_008700	Shewanella amazonensis SB2	119773267	119773260			None	-	zz-hypothetical protein	-	None	0
8412	gamma_alteromonadales	NC_008700	Shewanella amazonensis SB2	119773267	119773258	PF00892,EamA,EamA-liketransporterfamily;	IPR000620,Domain,ProteinofunknownfunctionDUF6,transmembrane;	GO:0016020,membrane;	-	zz-hypothetical protein	-	None	0
8432	gamma_alteromonadales	NC_008700	Shewanella amazonensis SB2	119774555	119774554			None	-	zz-hypothetical protein	-	None	0
8441	gamma_alteromonadales	NC_008700	Shewanella amazonensis SB2	119775348	119775343			None	-	zz-hypothetical protein	-	None	0
8452	gamma_alteromonadales	NC_008700	Shewanella amazonensis SB2	119775434	119775438			None	-	zz-hypothetical protein	-	None	0
8471	gamma_alteromonadales	NC_008700	Shewanella amazonensis SB2	119775436	119775438			None	-	zz-hypothetical protein	-	None	0
8497	gamma_alteromonadales	NC_008700	Shewanella amazonensis SB2	119776559	119776557			None	-	zz-hypothetical protein	-	None	0
8510	gamma_alteromonadales	NC_009052	Shewanella baltica OS15	126172338	126172331			None	-	zz-hypothetical protein	-	None	0
8517	gamma_alteromonadales	NC_009052	Shewanella baltica OS15	126172519	126172521			None	-	zz-hypothetical protein	-	None	0
8522	gamma_alteromonadales	NC_009052	Shewanella baltica OS15	126173655	126173654	PF05201,GlutR_N,Glutamyl-tRNAGlureductase,N-terminaldomain;	IPR015895,Domain,Tetrapyrrolebiosynthesis,glutamyl-tRNAreductase,N-terminal;	GO:0050661,NADPorNADPHbinding;GO:0008883,glutamyl-tRNAreductaseactivity;GO:0055114,oxidationreduction;GO:0033014,tetrapyrrolebiosyntheticprocess;	-	zz-hypothetical protein	-	None	0
8541	gamma_alteromonadales	NC_009052	Shewanella baltica OS15	126175130	126175134			None	-	zz-hypothetical protein	-	None	0
8562	gamma_alteromonadales	NC_009052	Shewanella baltica OS15	126175132	126175134			None	-	zz-hypothetical protein	-	None	0
8585	gamma_alteromonadales	NC_009052	Shewanella baltica OS15	126175536	126175540			None	-	zz-hypothetical protein	-	None	0
8588	gamma_alteromonadales	NC_009052	Shewanella baltica OS15	126176169	126176163			None	-	zz-hypothetical protein	-	None	0
8603	gamma_alteromonadales	NC_009665	Shewanella baltica OS18	152998811	152998813			None	-	zz-hypothetical protein	-	None	0
8607	gamma_alteromonadales	NC_009665	Shewanella baltica OS18	152999535	152999531			None	-	zz-hypothetical protein	-	None	0
8614	gamma_alteromonadales	NC_009665	Shewanella baltica OS18	152999939	152999941	PF03022,MRJP,Majorroyaljellyprotein;	IPR003534,Family,Majorroyaljelly-related;IPR011042,Domain,Six-bladedbeta-propeller,TolB-like;	None	-	zz-hypothetical protein	-	None	0
8615	gamma_alteromonadales	NC_009665	Shewanella baltica OS18	152999939	152999940			None	-	zz-hypothetical protein	-	None	0
8616	gamma_alteromonadales	NC_009665	Shewanella baltica OS18	152999939	152999942			None	-	zz-hypothetical protein	-	None	0
8617	gamma_alteromonadales	NC_009665	Shewanella baltica OS18	152999939	152999938			None	-	zz-hypothetical protein	-	None	0
8642	gamma_alteromonadales	NC_009665	Shewanella baltica OS18	153001454	153001458			None	-	zz-hypothetical protein	-	None	0
8657	gamma_alteromonadales	NC_009665	Shewanella baltica OS18	153001456	153001458			None	-	zz-hypothetical protein	-	None	0
8673	gamma_alteromonadales	NC_009665	Shewanella baltica OS18	153002812	153002819			None	-	zz-hypothetical protein	-	None	0
8678	gamma_alteromonadales	NC_009997	Shewanella baltica OS19	160873392	160873394			None	-	zz-hypothetical protein	-	None	0
8690	gamma_alteromonadales	NC_009997	Shewanella baltica OS19	160874154	160874150			None	-	zz-hypothetical protein	-	None	0
8692	gamma_alteromonadales	NC_009997	Shewanella baltica OS19	160874561	160874562			None	-	zz-hypothetical protein	-	None	0
8693	gamma_alteromonadales	NC_009997	Shewanella baltica OS19	160874561	160874560	PF05201,GlutR_N,Glutamyl-tRNAGlureductase,N-terminaldomain;	IPR015895,Domain,Tetrapyrrolebiosynthesis,glutamyl-tRNAreductase,N-terminal;	GO:0050661,NADPorNADPHbinding;GO:0008883,glutamyl-tRNAreductaseactivity;GO:0055114,oxidationreduction;GO:0033014,tetrapyrrolebiosyntheticprocess;	-	zz-hypothetical protein	-	None	0
8712	gamma_alteromonadales	NC_009997	Shewanella baltica OS19	160876179	160876187			None	-	transposase, IS4	-	None	0
8713	gamma_alteromonadales	NC_009997	Shewanella baltica OS19	160876179	160876189			None	-	transposase, IS4	-	None	0
8715	gamma_alteromonadales	NC_009997	Shewanella baltica OS19	160876179	160876183			None	-	zz-hypothetical protein	-	None	0
8731	gamma_alteromonadales	NC_009997	Shewanella baltica OS19	160876181	160876191			None	-	transposase IS3/IS911 family protein	-	None	0
8735	gamma_alteromonadales	NC_009997	Shewanella baltica OS19	160876181	160876183			None	-	zz-hypothetical protein	-	None	0
8739	gamma_alteromonadales	NC_009997	Shewanella baltica OS19	160876181	160876187			None	-	transposase, IS4	-	None	0
8745	gamma_alteromonadales	NC_009997	Shewanella baltica OS19	160876181	160876189			None	-	transposase, IS4	-	None	0
8751	gamma_alteromonadales	NC_009997	Shewanella baltica OS19	160877557	160877564			None	-	zz-hypothetical protein	-	None	0
8766	gamma_alteromonadales	NC_011663	Shewanella baltica OS22	217971470	217971473			None	-	zz-hypothetical protein	-	None	0
8767	gamma_alteromonadales	NC_011663	Shewanella baltica OS22	217971470	217971472			None	-	zz-hypothetical protein	-	None	0
8772	gamma_alteromonadales	NC_011663	Shewanella baltica OS22	217972209	217972205			None	-	zz-hypothetical protein	-	None	0
8781	gamma_alteromonadales	NC_011663	Shewanella baltica OS22	217972612	217972610			None	-	zz-hypothetical protein	-	None	0
8802	gamma_alteromonadales	NC_011663	Shewanella baltica OS22	217972614	217972610			None	-	zz-hypothetical protein	-	None	0
8830	gamma_alteromonadales	NC_011663	Shewanella baltica OS22	217974095	217974096	PF05201,GlutR_N,Glutamyl-tRNAGlureductase,N-terminaldomain;	IPR015895,Domain,Tetrapyrrolebiosynthesis,glutamyl-tRNAreductase,N-terminal;	GO:0050661,NADPorNADPHbinding;GO:0008883,glutamyl-tRNAreductaseactivity;GO:0055114,oxidationreduction;GO:0033014,tetrapyrrolebiosyntheticprocess;	-	zz-hypothetical protein	-	None	0
8834	gamma_alteromonadales	NC_011663	Shewanella baltica OS22	217975399	217975406			None	-	zz-hypothetical protein	-	None	0
8863	gamma_alteromonadales	NC_007954	Shewanella denitrificans OS21	91793325	91793324			None	-	zz-hypothetical protein	-	None	0
8870	gamma_alteromonadales	NC_007954	Shewanella denitrificans OS21	91793833	91793828			None	-	zz-hypothetical protein	-	None	0
8881	gamma_alteromonadales	NC_007954	Shewanella denitrificans OS21	91794198	91794196			None	-	zz-hypothetical protein	-	None	0
8887	gamma_alteromonadales	NC_007954	Shewanella denitrificans OS21	91794198	91794202			None	-	zz-hypothetical protein	-	None	0
8891	gamma_alteromonadales	NC_007954	Shewanella denitrificans OS21	91794320	91794316			None	-	zz-hypothetical protein	-	None	0
8893	gamma_alteromonadales	NC_007954	Shewanella denitrificans OS21	91794320	91794314			None	-	zz-hypothetical protein	-	None	0
8894	gamma_alteromonadales	NC_007954	Shewanella denitrificans OS21	91794320	91794315			None	-	zz-hypothetical protein	-	None	0
8895	gamma_alteromonadales	NC_007954	Shewanella denitrificans OS21	91794320	91794318			None	-	zz-hypothetical protein	-	None	0
8896	gamma_alteromonadales	NC_007954	Shewanella denitrificans OS21	91794320	91794319			None	-	zz-hypothetical protein	-	None	0
8899	gamma_alteromonadales	NC_007954	Shewanella denitrificans OS21	91794805	91794803			None	-	zz-hypothetical protein	-	None	0
8901	gamma_alteromonadales	NC_007954	Shewanella denitrificans OS21	91795008	91795002	PF02050,FliJ,FlagellarFliJprotein;	IPR012823,Family,FlagellarexportFliJ;	GO:0044461,bacterial-typeflagellumpart;GO:0006935,chemotaxis;GO:0001539,ciliaryorflagellarmotility;GO:0016020,membrane;GO:0003774,motoractivity;	-	zz-hypothetical protein	-	None	0
8907	gamma_alteromonadales	NC_007954	Shewanella denitrificans OS21	91795054	91795053			None	-	zz-hypothetical protein	-	None	0
8910	gamma_alteromonadales	NC_008345	Shewanella frigidimarina NCIMB 40	114561508	114561510			None	-	zz-hypothetical protein	-	None	0
8911	gamma_alteromonadales	NC_008345	Shewanella frigidimarina NCIMB 40	114561694	114561695		IPR011031,Domain,Multihaemcytochrome;IPR012286,Domain,FlavocytochromeC3,N-terminalcytochrome;	None	-	tetraheme cytochrome c	-	None	0
8912	gamma_alteromonadales	NC_008345	Shewanella frigidimarina NCIMB 40	114561694	114561696	PF02530,Porin_2,Porinsubfamily;	IPR003684,Family,Porin,alphaproteobacteriatype;	GO:0016020,membrane;GO:0015288,porinactivity;	-	secreted porin family protein	-	None	0
8946	gamma_alteromonadales	NC_008345	Shewanella frigidimarina NCIMB 40	114564415	114564411	PF11168,DUF2955,ProteinofunknownfunctionDUF2955;	IPR016926,Family,UncharacterisedconservedproteinUCP029594,membrane;	None	-	zz-hypothetical protein	-	None	0
8953	gamma_alteromonadales	NC_008345	Shewanella frigidimarina NCIMB 40	114565056	114565060	PF11231,DUF3034,ProteinofunknownfunctionDUF3034;		None	-	zz-hypothetical protein	-	None	0
8954	gamma_alteromonadales	NC_008345	Shewanella frigidimarina NCIMB 40	114565056	114565058		IPR008972,Domain,Cupredoxin;	None	-	zz-hypothetical protein	-	None	0
8963	gamma_alteromonadales	NC_008345	Shewanella frigidimarina NCIMB 40	114565066	114565073			None	-	zz-hypothetical protein	-	None	0
8967	gamma_alteromonadales	NC_008345	Shewanella frigidimarina NCIMB 40	114565147	114565146			None	-	zz-hypothetical protein	-	None	0
8976	gamma_alteromonadales	NC_010334	Shewanella halifaxensis HAW-EB	167622282	167622284			None	-	zz-hypothetical protein	-	None	0
8980	gamma_alteromonadales	NC_010334	Shewanella halifaxensis HAW-EB	167623375	167623373			None	-	zz-hypothetical protein	-	None	0
8993	gamma_alteromonadales	NC_010334	Shewanella halifaxensis HAW-EB	167624422	167624421			None	-	zz-hypothetical protein	-	None	0
8994	gamma_alteromonadales	NC_010334	Shewanella halifaxensis HAW-EB	167624422	167624420			None	-	zz-hypothetical protein	-	None	0
9010	gamma_alteromonadales	NC_010334	Shewanella halifaxensis HAW-EB	167625343	167625347			None	-	zz-hypothetical protein	-	None	0
9021	gamma_alteromonadales	NC_010334	Shewanella halifaxensis HAW-EB	167626142	167626148	PF02050,FliJ,FlagellarFliJprotein;	IPR012823,Family,FlagellarexportFliJ;	GO:0044461,bacterial-typeflagellumpart;GO:0006935,chemotaxis;GO:0001539,ciliaryorflagellarmotility;GO:0016020,membrane;GO:0003774,motoractivity;	-	zz-hypothetical protein	-	None	0
9027	gamma_alteromonadales	NC_009092	Shewanella loihica PV-	127511590	127511594			None	-	zz-hypothetical protein	-	None	0
9031	gamma_alteromonadales	NC_009092	Shewanella loihica PV-	127511660	127511656			None	-	zz-hypothetical protein	-	None	0
9032	gamma_alteromonadales	NC_009092	Shewanella loihica PV-	127511660	127511659	PF02687,FtsX,Predictedpermease;	IPR003838,Domain,ProteinofunknownfunctionDUF214,permasepredicted;	GO:0016021,integraltomembrane;GO:0005886,plasmamembrane;	-	zz-hypothetical protein	-	None	0
9039	gamma_alteromonadales	NC_009092	Shewanella loihica PV-	127512293	127512291			None	-	zz-hypothetical protein	-	None	0
9057	gamma_alteromonadales	NC_009092	Shewanella loihica PV-	127512295	127512291			None	-	zz-hypothetical protein	-	None	0
9068	gamma_alteromonadales	NC_009092	Shewanella loihica PV-	127512371	127512377			None	-	zz-hypothetical protein	-	None	0
9078	gamma_alteromonadales	NC_009092	Shewanella loihica PV-	127513210	127513207		IPR011031,Domain,Multihaemcytochrome;IPR012286,Domain,FlavocytochromeC3,N-terminalcytochrome;	None	-	tetraheme cytochrome c	-	None	0
9097	gamma_alteromonadales	NC_009092	Shewanella loihica PV-	127514489	127514487			None	-	zz-hypothetical protein	-	None	0
9100	gamma_alteromonadales	NC_009092	Shewanella loihica PV-	127514489	127514485	PF08933,DUF1864,DomainofunknownfunctionDUF1864;	IPR015029,Family,ProteinofunknownfunctionDUF1864;	None	-	zz-hypothetical protein	-	None	0
9107	gamma_alteromonadales	NC_009092	Shewanella loihica PV-	127514610	127514617			None	-	zz-hypothetical protein	-	None	0
9126	gamma_alteromonadales	NC_004347	Shewanella oneidensis MR-	24374581	24374578		IPR011031,Domain,Multihaemcytochrome;IPR012286,Domain,FlavocytochromeC3,N-terminalcytochrome;	None	-	tetraheme cytochrome c	-	None	0
9141	gamma_alteromonadales	NC_004347	Shewanella oneidensis MR-	24374742	28275263	None	None	None	-	flagellar protein	-	None	0
9145	gamma_alteromonadales	NC_004347	Shewanella oneidensis MR-	24374742	24374746			None	-	zz-hypothetical protein	-	None	0
9161	gamma_alteromonadales	NC_004347	Shewanella oneidensis MR-	24374744	28275263	None	None	None	-	flagellar protein	-	None	0
9165	gamma_alteromonadales	NC_004347	Shewanella oneidensis MR-	24374744	24374746			None	-	zz-hypothetical protein	-	None	0
9177	gamma_alteromonadales	NC_004347	Shewanella oneidensis MR-	24375950	24375948			None	-	zz-hypothetical protein	-	None	0
9189	gamma_alteromonadales	NC_004347	Shewanella oneidensis MR-	24376190	24376197			None	-	zz-hypothetical protein	-	None	0
9192	gamma_alteromonadales	NC_009901	Shewanella pealeana ATCC 70034	157959915	157959909	PF02050,FliJ,FlagellarFliJprotein;	IPR012823,Family,FlagellarexportFliJ;	GO:0044461,bacterial-typeflagellumpart;GO:0006935,chemotaxis;GO:0001539,ciliaryorflagellarmotility;GO:0016020,membrane;GO:0003774,motoractivity;	-	zz-hypothetical protein	-	None	0
9208	gamma_alteromonadales	NC_009901	Shewanella pealeana ATCC 70034	157961600	157961601			None	-	zz-hypothetical protein	-	None	0
9229	gamma_alteromonadales	NC_009901	Shewanella pealeana ATCC 70034	157963258	157963262			None	-	zz-hypothetical protein	-	None	0
9230	gamma_alteromonadales	NC_009901	Shewanella pealeana ATCC 70034	157963258	157963261	PF06406,StbA,StbAprotein;	IPR009440,Family,StbA;	None	-	StbA family protein	-	None	0
9231	gamma_alteromonadales	NC_009901	Shewanella pealeana ATCC 70034	157963741	157963739			None	-	zz-hypothetical protein	-	None	0
9243	gamma_alteromonadales	NC_011566	Shewanella piezotolerans WP3 chromosom	212633151	212633153			None	-	zz-hypothetical protein	-	None	0
9254	gamma_alteromonadales	NC_011566	Shewanella piezotolerans WP3 chromosom	212633906	212633902			None	-	zz-hypothetical protein	-	None	0
9257	gamma_alteromonadales	NC_011566	Shewanella piezotolerans WP3 chromosom	212633906	212633908			None	-	zz-hypothetical protein	-	None	0
9260	gamma_alteromonadales	NC_011566	Shewanella piezotolerans WP3 chromosom	212634363	212634361			None	-	zz-hypothetical protein	-	None	0
9281	gamma_alteromonadales	NC_011566	Shewanella piezotolerans WP3 chromosom	212636092	212636089			None	-	zz-hypothetical protein	-	None	0
9284	gamma_alteromonadales	NC_011566	Shewanella piezotolerans WP3 chromosom	212636092	212636090			None	-	zz-hypothetical protein	-	None	0
9292	gamma_alteromonadales	NC_011566	Shewanella piezotolerans WP3 chromosom	212636995	212636996			None	-	zz-hypothetical protein	-	None	0
9293	gamma_alteromonadales	NC_011566	Shewanella piezotolerans WP3 chromosom	212636995	212636993			None	-	zz-hypothetical protein	-	None	0
9294	gamma_alteromonadales	NC_011566	Shewanella piezotolerans WP3 chromosom	212636995	212636992	PF07883,Cupin_2,Cupindomain;	IPR011051,Domain,Cupin,RmlC-type;IPR013096,Domain,Cupin2,conservedbarrel;	None	-	zz-hypothetical protein	-	None	0
9301	gamma_alteromonadales	NC_011566	Shewanella piezotolerans WP3 chromosom	212637767	212637773	PF02050,FliJ,FlagellarFliJprotein;	IPR012823,Family,FlagellarexportFliJ;	GO:0044461,bacterial-typeflagellumpart;GO:0006935,chemotaxis;GO:0001539,ciliaryorflagellarmotility;GO:0016020,membrane;GO:0003774,motoractivity;	-	zz-hypothetical protein	-	None	0
9311	gamma_alteromonadales	NC_009438	Shewanella putrefaciens CN-3	146291478	146291480			None	-	zz-hypothetical protein	-	None	0
9317	gamma_alteromonadales	NC_009438	Shewanella putrefaciens CN-3	146292422	146292421			None	-	zz-hypothetical protein	-	None	0
9332	gamma_alteromonadales	NC_009438	Shewanella putrefaciens CN-3	146293529	146293526		IPR011031,Domain,Multihaemcytochrome;	None	-	tetraheme cytochrome c	-	None	0
9345	gamma_alteromonadales	NC_009438	Shewanella putrefaciens CN-3	146293674	146293678			None	-	zz-hypothetical protein	-	None	0
9373	gamma_alteromonadales	NC_009438	Shewanella putrefaciens CN-3	146293676	146293678			None	-	zz-hypothetical protein	-	None	0
9377	gamma_alteromonadales	NC_009438	Shewanella putrefaciens CN-3	146294014	146294015			None	-	zz-hypothetical protein	-	None	0
9380	gamma_alteromonadales	NC_009438	Shewanella putrefaciens CN-3	146294014	146294010	PF01609,Transposase_11,TransposaseDDEdomain;	IPR002559,Domain,Transposase,IS4-like;	GO:0003677,DNAbinding;GO:0004803,transposaseactivity;GO:0006313,transposition,DNA-mediated;	-	transposase, IS4 family protein	-	None	0
9381	gamma_alteromonadales	NC_009438	Shewanella putrefaciens CN-3	146294014	146294011			None	-	zz-hypothetical protein	-	None	0
9386	gamma_alteromonadales	NC_009438	Shewanella putrefaciens CN-3	146294563	146294557			None	-	zz-hypothetical protein	-	None	0
9395	gamma_alteromonadales	NC_009438	Shewanella putrefaciens CN-3	146294959	146294966			None	-	zz-hypothetical protein	-	None	0
9402	gamma_alteromonadales	NC_009831	Shewanella sediminis HAW-EB	157373220	157373214	PF02050,FliJ,FlagellarFliJprotein;	IPR012823,Family,FlagellarexportFliJ;	GO:0044461,bacterial-typeflagellumpart;GO:0006935,chemotaxis;GO:0001539,ciliaryorflagellarmotility;GO:0016020,membrane;GO:0003774,motoractivity;	-	zz-hypothetical protein	-	None	0
9407	gamma_alteromonadales	NC_009831	Shewanella sediminis HAW-EB	157373266	157373259			None	-	zz-hypothetical protein	-	None	0
9416	gamma_alteromonadales	NC_009831	Shewanella sediminis HAW-EB	157373423	157373429			None	-	zz-hypothetical protein	-	None	0
9418	gamma_alteromonadales	NC_009831	Shewanella sediminis HAW-EB	157373423	157373425			None	-	zz-hypothetical protein	-	None	0
9456	gamma_alteromonadales	NC_009831	Shewanella sediminis HAW-EB	157376200	157376204			None	-	zz-hypothetical protein	-	None	0
9466	gamma_alteromonadales	NC_009831	Shewanella sediminis HAW-EB	157376202	157376204			None	-	zz-hypothetical protein	-	None	0
9477	gamma_alteromonadales	NC_009831	Shewanella sediminis HAW-EB	157376851	157376855			None	-	zz-hypothetical protein	-	None	0
9486	gamma_alteromonadales	NC_009831	Shewanella sediminis HAW-EB	157376955	157376960			None	-	zz-hypothetical protein	-	None	0
9493	gamma_alteromonadales	NC_008577	Shewanella sp. ANA-3 chromosome	117918715	117918717			None	-	zz-hypothetical protein	-	None	0
9495	gamma_alteromonadales	NC_008577	Shewanella sp. ANA-3 chromosome	117918980	117918981			None	-	zz-hypothetical protein	-	None	0
9510	gamma_alteromonadales	NC_008577	Shewanella sp. ANA-3 chromosome	117919786	117919784			None	-	zz-hypothetical protein	-	None	0
9531	gamma_alteromonadales	NC_008577	Shewanella sp. ANA-3 chromosome	117919788	117919784			None	-	zz-hypothetical protein	-	None	0
9543	gamma_alteromonadales	NC_008577	Shewanella sp. ANA-3 chromosome	117919936	117919939		IPR011031,Domain,Multihaemcytochrome;IPR012286,Domain,FlavocytochromeC3,N-terminalcytochrome;	None	-	tetraheme cytochrome c	-	None	0
9545	gamma_alteromonadales	NC_008577	Shewanella sp. ANA-3 chromosome	117920258	117920261			None	-	zz-hypothetical protein	-	None	0
9550	gamma_alteromonadales	NC_008577	Shewanella sp. ANA-3 chromosome	117920470	117920474			None	-	zz-hypothetical protein	-	None	0
9552	gamma_alteromonadales	NC_008577	Shewanella sp. ANA-3 chromosome	117920470	117920476			None	-	zz-hypothetical protein	-	None	0
9553	gamma_alteromonadales	NC_008577	Shewanella sp. ANA-3 chromosome	117920470	117920477			None	-	zz-hypothetical protein	-	None	0
9570	gamma_alteromonadales	NC_008577	Shewanella sp. ANA-3 chromosome	117921290	117921291			None	-	zz-hypothetical protein	-	None	0
9573	gamma_alteromonadales	NC_008577	Shewanella sp. ANA-3 chromosome	117921695	117921699			None	-	zz-hypothetical protein	-	None	0
9582	gamma_alteromonadales	NC_008577	Shewanella sp. ANA-3 chromosome	117922507	117922514			None	-	zz-hypothetical protein	-	None	0
9595	gamma_alteromonadales	NC_008321	Shewanella sp. MR-	113968602	113968604			None	-	zz-hypothetical protein	-	None	0
9596	gamma_alteromonadales	NC_008321	Shewanella sp. MR-	113968871	113968872			None	-	zz-hypothetical protein	-	None	0
9604	gamma_alteromonadales	NC_008321	Shewanella sp. MR-	113969210	113969206			None	-	zz-hypothetical protein	-	None	0
9617	gamma_alteromonadales	NC_008321	Shewanella sp. MR-	113969621	113969615			None	-	transposase	-	None	0
9618	gamma_alteromonadales	NC_008321	Shewanella sp. MR-	113969621	113969619			None	-	zz-hypothetical protein	-	None	0
9633	gamma_alteromonadales	NC_008321	Shewanella sp. MR-	113969623	113969615			None	-	transposase	-	None	0
9634	gamma_alteromonadales	NC_008321	Shewanella sp. MR-	113969623	113969619			None	-	zz-hypothetical protein	-	None	0
9645	gamma_alteromonadales	NC_008321	Shewanella sp. MR-	113970040	113970035	PF10980,DUF2787,ProteinofunknownfunctionDUF2787;		None	-	zz-hypothetical protein	-	None	0
9646	gamma_alteromonadales	NC_008321	Shewanella sp. MR-	113970040	113970034	PF10980,DUF2787,ProteinofunknownfunctionDUF2787;		None	-	zz-hypothetical protein	-	None	0
9647	gamma_alteromonadales	NC_008321	Shewanella sp. MR-	113970040	113970037			None	-	zz-hypothetical protein	-	None	0
9648	gamma_alteromonadales	NC_008321	Shewanella sp. MR-	113970040	113970036	PF06154,YagB_YeeU_YfjZ,YagB/YeeU/YfjZfamily;	IPR009320,Family,YagB/YeeU/YfjZ;	None	-	zz-hypothetical protein	-	None	0
9651	gamma_alteromonadales	NC_008321	Shewanella sp. MR-	113970040	113970032	PF04970,NC,NCdomain;	IPR007053,Domain,NC;	GO:0008415,acyltransferaseactivity;	-	retinol acyltransferase domain-containing protein	-	None	0
9654	gamma_alteromonadales	NC_008321	Shewanella sp. MR-	113970040	113970043			None	-	zz-hypothetical protein	-	None	0
9668	gamma_alteromonadales	NC_008321	Shewanella sp. MR-	113971009	113971010			None	-	zz-hypothetical protein	-	None	0
9675	gamma_alteromonadales	NC_008321	Shewanella sp. MR-	113972200	113972207			None	-	zz-hypothetical protein	-	None	0
9722	gamma_alteromonadales	NC_008322	Shewanella sp. MR-	114048234	114048235			None	-	zz-hypothetical protein	-	None	0
9733	gamma_alteromonadales	NC_008322	Shewanella sp. MR-	114048647	114048651			None	-	zz-hypothetical protein	-	None	0
9734	gamma_alteromonadales	NC_008322	Shewanella sp. MR-	114048992	114048991			None	-	zz-hypothetical protein	-	None	0
9739	gamma_alteromonadales	NC_008322	Shewanella sp. MR-	114049251	114049249			None	-	zz-hypothetical protein	-	None	0
9741	gamma_alteromonadales	NC_008322	Shewanella sp. MR-	114049450	114049457			None	-	zz-hypothetical protein	-	None	0
9752	gamma_alteromonadales	NC_008750	Shewanella sp. W3-18-	120596908	120596901			None	-	zz-hypothetical protein	-	None	0
9765	gamma_alteromonadales	NC_008750	Shewanella sp. W3-18-	120597053	120597055			None	-	zz-hypothetical protein	-	None	0
9772	gamma_alteromonadales	NC_008750	Shewanella sp. W3-18-	120597147	120597146			None	-	zz-hypothetical protein	-	None	0
9773	gamma_alteromonadales	NC_008750	Shewanella sp. W3-18-	120597147	120597150			None	-	zz-hypothetical protein	-	None	0
9774	gamma_alteromonadales	NC_008750	Shewanella sp. W3-18-	120597147	120597156			None	-	zz-hypothetical protein	-	None	0
9775	gamma_alteromonadales	NC_008750	Shewanella sp. W3-18-	120597147	120597155			None	-	zz-hypothetical protein	-	None	0
9776	gamma_alteromonadales	NC_008750	Shewanella sp. W3-18-	120597147	120597154			None	-	zz-hypothetical protein	-	None	0
9778	gamma_alteromonadales	NC_008750	Shewanella sp. W3-18-	120597147	120597151			None	-	zz-hypothetical protein	-	None	0
9784	gamma_alteromonadales	NC_008750	Shewanella sp. W3-18-	120597292	120597298			None	-	zz-hypothetical protein	-	None	0
9791	gamma_alteromonadales	NC_008750	Shewanella sp. W3-18-	120597789	120597785			None	-	zz-hypothetical protein	-	None	0
9802	gamma_alteromonadales	NC_008750	Shewanella sp. W3-18-	120598246	120598244			None	-	zz-hypothetical protein	-	None	0
9822	gamma_alteromonadales	NC_008750	Shewanella sp. W3-18-	120598248	120598244			None	-	zz-hypothetical protein	-	None	0
9842	gamma_alteromonadales	NC_008750	Shewanella sp. W3-18-	120598392	120598395		IPR011031,Domain,Multihaemcytochrome;IPR012286,Domain,FlavocytochromeC3,N-terminalcytochrome;	None	-	tetraheme cytochrome c	-	None	0
9854	gamma_alteromonadales	NC_008750	Shewanella sp. W3-18-	120599581	120599582			None	-	zz-hypothetical protein	-	None	0
9866	gamma_alteromonadales	NC_010506	Shewanella woodyi ATCC 5190	170725052	170725053	PF11769,DUF3313,ProteinofunknownfunctionDUF3313;		None	-	zz-hypothetical protein	-	None	0
9917	gamma_alteromonadales	NC_010506	Shewanella woodyi ATCC 5190	170726865	170726856			None	-	zz-hypothetical protein	-	None	0
9919	gamma_alteromonadales	NC_010506	Shewanella woodyi ATCC 5190	170726865	170726855			None	-	zz-hypothetical protein	-	None	0
9925	gamma_alteromonadales	NC_010506	Shewanella woodyi ATCC 5190	170727278	170727270			None	-	zz-hypothetical protein	-	None	0
9926	gamma_alteromonadales	NC_010506	Shewanella woodyi ATCC 5190	170727278	170727271		IPR006311,Conserved_site,Twin-argininetranslocationpathwaysignal;	None	-	Tat pathway signal sequence domain-containing protein	-	None	0
9943	gamma_alteromonadales	NC_010506	Shewanella woodyi ATCC 5190	170728070	170728072			None	-	zz-hypothetical protein	-	None	0
9947	gamma_alteromonadales	NC_010506	Shewanella woodyi ATCC 5190	170728319	170728322			None	-	zz-hypothetical protein	-	None	0
9950	gamma_alteromonadales	NC_010506	Shewanella woodyi ATCC 5190	170728394	170728398			None	-	zz-hypothetical protein	-	None	0
9956	gamma_alteromonadales	NC_010506	Shewanella woodyi ATCC 5190	170728455	170728451			None	-	zz-hypothetical protein	-	None	0
9957	gamma_alteromonadales	NC_010506	Shewanella woodyi ATCC 5190	170728455	170728450		IPR005546,Domain,Autotransporterbeta-domain;	None	-	zz-hypothetical protein	-	None	0
9958	gamma_alteromonadales	NC_010506	Shewanella woodyi ATCC 5190	170728455	170728453			None	-	zz-hypothetical protein	-	None	0
9960	gamma_alteromonadales	NC_010506	Shewanella woodyi ATCC 5190	170728455	170728454			None	-	zz-hypothetical protein	-	None	0
9962	gamma_alteromonadales	NC_010506	Shewanella woodyi ATCC 5190	170728970	170728968			None	-	zz-hypothetical protein	-	None	0
9967	gamma_alteromonadales	NC_012997	Teredinibacter turnerae T790	254784781	254784783			None	-	zz-hypothetical protein	-	None	0
9968	gamma_alteromonadales	NC_012997	Teredinibacter turnerae T790	254784781	254784786			None	-	zz-hypothetical protein	-	None	0
9977	gamma_alteromonadales	NC_012997	Teredinibacter turnerae T790	254785455	254785456			None	-	zz-hypothetical protein	-	None	0
9978	gamma_alteromonadales	NC_012997	Teredinibacter turnerae T790	254785455	254785453			None	-	zz-hypothetical protein	-	None	0
9982	gamma_alteromonadales	NC_012997	Teredinibacter turnerae T790	254786744	254786740			None	-	zz-hypothetical protein	-	None	0
9989	gamma_alteromonadales	NC_012997	Teredinibacter turnerae T790	254787074	254787071			None	-	zz-hypothetical protein	-	None	0
9992	gamma_alteromonadales	NC_012997	Teredinibacter turnerae T790	254787074	254787072	PF07793,DUF1631,ProteinofunknownfunctionDUF1631;	IPR012434,Family,ProteinofunknownfunctionDUF1631;	None	-	zz-hypothetical protein	-	None	0
9998	gamma_alteromonadales	NC_012997	Teredinibacter turnerae T790	254787517	254787518	PF00512,HisKA,HisKinaseAphosphoacceptordomain;	IPR003661,Domain,Signaltransductionhistidinekinase,subgroup1,dimerisationandphosphoacceptorregion;	GO:0016020,membrane;GO:0000155,two-componentsensoractivity;	-	putative Histine kinase A domain protein	-	None	0
10001	gamma_alteromonadales	NC_012997	Teredinibacter turnerae T790	254788070	254788071	PF03664,Glyco_hydro_62,Glycosylhydrolasefamily62;	IPR005193,Family,Glycosidehydrolase,family62,arabinosidase;	GO:0046373,L-arabinosemetabolicprocess;GO:0046556,alpha-N-arabinofuranosidaseactivity;	-	glycoside hydrolase family 62 domain protein	-	None	3.2.1.-
10002	gamma_alteromonadales	NC_012997	Teredinibacter turnerae T790	254788070	254788069			None	-	zz-hypothetical protein	-	None	0
10003	gamma_alteromonadales	NC_012997	Teredinibacter turnerae T790	254788070	254788068			None	-	zz-hypothetical protein	-	None	0
10004	gamma_alteromonadales	NC_012997	Teredinibacter turnerae T790	254788070	254788063			None	-	zz-hypothetical protein	-	None	0
10009	gamma_alteromonadales	NC_012997	Teredinibacter turnerae T790	254788070	254788065	PF00583,Acetyltransf_1,AcetyltransferaseGNATfamily;	IPR000182,Domain,GCN5-relatedN-acetyltransferase;IPR016181,Domain,Acyl-CoAN-acyltransferase;	GO:0008080,N-acetyltransferaseactivity;GO:0008152,metabolicprocess;	-	acetyltransferase, GNAT family	-	None	0
10017	gamma_acidothiobacillales	NC_011761	Acidithiobacillus ferrooxidans ATCC 2327	218665634	218666942			None	-	zz-hypothetical protein	-	None	0
10020	gamma_acidothiobacillales	NC_011761	Acidithiobacillus ferrooxidans ATCC 2327	218666097	218665928			None	-	zz-hypothetical protein	-	None	0
10022	gamma_acidothiobacillales	NC_011761	Acidithiobacillus ferrooxidans ATCC 2327	218666460	218665805			None	-	zz-hypothetical protein	-	None	0
10026	gamma_acidothiobacillales	NC_011761	Acidithiobacillus ferrooxidans ATCC 2327	218667003	218666501			None	-	zz-hypothetical protein	-	None	0
10029	gamma_acidothiobacillales	NC_011761	Acidithiobacillus ferrooxidans ATCC 2327	218667045	218667962			None	-	zz-hypothetical protein	-	None	0
10031	gamma_acidothiobacillales	NC_011761	Acidithiobacillus ferrooxidans ATCC 2327	218667485	218667092			None	-	zz-hypothetical protein	-	None	0
10038	gamma_acidothiobacillales	NC_011761	Acidithiobacillus ferrooxidans ATCC 2327	218668014	218665836			None	-	lipoprotein, putative	-	None	0
10043	gamma_acidothiobacillales	NC_011206	Acidithiobacillus ferrooxidans ATCC 5399	198282177	198282175			None	-	zz-hypothetical protein	-	None	0
10044	gamma_acidothiobacillales	NC_011206	Acidithiobacillus ferrooxidans ATCC 5399	198282177	198282174			None	-	zz-hypothetical protein	-	None	0
10047	gamma_acidothiobacillales	NC_011206	Acidithiobacillus ferrooxidans ATCC 5399	198282177	198282171			None	-	zz-hypothetical protein	-	None	0
10054	gamma_acidothiobacillales	NC_011206	Acidithiobacillus ferrooxidans ATCC 5399	198282504	198282494	PF10084,DUF2322,UncharacterizedproteinconservedinbacteriaDUF2322;	IPR016755,Family,UncharacterisedconservedproteinUCP019302;	None	-	zz-hypothetical protein	-	None	0
10068	gamma_acidothiobacillales	NC_011206	Acidithiobacillus ferrooxidans ATCC 5399	198282748	198282744			None	-	zz-hypothetical protein	-	None	0
10069	gamma_acidothiobacillales	NC_011206	Acidithiobacillus ferrooxidans ATCC 5399	198282748	198282745	PF12112,DUF3579,ProteinofunknownfunctionDUF3579;		None	-	zz-hypothetical protein	-	None	0
10077	gamma_acidothiobacillales	NC_011206	Acidithiobacillus ferrooxidans ATCC 5399	198282748	198282749			None	-	zz-hypothetical protein	-	None	0
10085	gamma_acidothiobacillales	NC_011206	Acidithiobacillus ferrooxidans ATCC 5399	198282978	198282979			None	-	zz-hypothetical protein	-	None	0
10087	gamma_acidothiobacillales	NC_011206	Acidithiobacillus ferrooxidans ATCC 5399	198282978	198282976			None	-	zz-hypothetical protein	-	None	0
10092	gamma_acidothiobacillales	NC_011206	Acidithiobacillus ferrooxidans ATCC 5399	198282984	198282988			None	-	zz-hypothetical protein	-	None	0
10095	gamma_acidothiobacillales	NC_011206	Acidithiobacillus ferrooxidans ATCC 5399	198282984	198282987			None	-	zz-hypothetical protein	-	None	0
10097	gamma_acidothiobacillales	NC_011206	Acidithiobacillus ferrooxidans ATCC 5399	198282984	198282991			None	-	zz-hypothetical protein	-	None	0
10099	gamma_acidothiobacillales	NC_011206	Acidithiobacillus ferrooxidans ATCC 5399	198282984	198282993			None	-	zz-hypothetical protein	-	None	0
10100	gamma_acidothiobacillales	NC_011206	Acidithiobacillus ferrooxidans ATCC 5399	198282984	198282990			None	-	zz-hypothetical protein	-	None	0
10102	gamma_acidothiobacillales	NC_011206	Acidithiobacillus ferrooxidans ATCC 5399	198282984	198282992			None	-	zz-hypothetical protein	-	None	0
10112	gamma_acidothiobacillales	NC_011206	Acidithiobacillus ferrooxidans ATCC 5399	198284405	198284400	PF03544,TonB,Gram-negativebacterialtonBprotein;	IPR006260,Domain,TonB,C-terminal;	GO:0016020,membrane;GO:0030288,outermembrane-boundedperiplasmicspace;GO:0008565,proteintransporteractivity;	-	zz-hypothetical protein	-	None	0
10115	gamma_acidothiobacillales	NC_011206	Acidithiobacillus ferrooxidans ATCC 5399	198284405	198284404	PF11180,DUF2968,ProteinofunknownfunctionDUF2968;		None	-	putative lipoprotein	-	None	0
10116	gamma_acidothiobacillales	NC_011206	Acidithiobacillus ferrooxidans ATCC 5399	198284405	198284407			None	-	zz-hypothetical protein	-	None	0
10125	gamma_acidothiobacillales	NC_011206	Acidithiobacillus ferrooxidans ATCC 5399	198284599	198284598			None	-	zz-hypothetical protein	-	None	0
10127	gamma_acidothiobacillales	NC_011206	Acidithiobacillus ferrooxidans ATCC 5399	198284648	198284651			None	-	zz-hypothetical protein	-	None	0
10129	gamma_acidothiobacillales	NC_011206	Acidithiobacillus ferrooxidans ATCC 5399	198284648	198284649			None	-	zz-hypothetical protein	-	None	0
10178	gamma_aeromonadales	NC_009348	Aeromonas salmonicida subsp. salmonicida A44	145298806	145298815	PF11042,DUF2750,ProteinofunknownfunctionDUF2750;		None	-	zz-hypothetical protein	-	None	0
10180	gamma_aeromonadales	NC_009348	Aeromonas salmonicida subsp. salmonicida A44	145298806	145298816			None	-	zz-hypothetical protein	-	None	0
10187	gamma_aeromonadales	NC_009348	Aeromonas salmonicida subsp. salmonicida A44	145299377	145299368			None	-	zz-hypothetical protein	-	None	0
10215	gamma_aeromonadales	NC_009348	Aeromonas salmonicida subsp. salmonicida A44	145300970	145300968			None	-	zz-hypothetical protein	-	None	0
10239	gamma_aeromonadales	NC_012691	Tolumonas auensis DSM 918	237806976	237806977			None	-	zz-hypothetical protein	-	None	0
10245	gamma_aeromonadales	NC_012691	Tolumonas auensis DSM 918	237807231	237807233			None	-	zz-hypothetical protein	-	None	0
10247	gamma_aeromonadales	NC_012691	Tolumonas auensis DSM 918	237807231	237807230			None	-	zz-hypothetical protein	-	None	0
10268	epsilon	NC_009802	Campylobacter concisus 1382	157165506	157165089			None	-	zz-hypothetical protein	-	None	0
10270	epsilon	NC_009715	Campylobacter curvus 525.9	154175522	154174664			None	-	zz-hypothetical protein	-	None	0
10272	epsilon	NC_008599	Campylobacter fetus subsp. fetus 82-4	118475656	118474509			None	-	zz-hypothetical protein	-	None	0
10278	epsilon	NC_003912	Campylobacter jejuni RM122	57237911	57237912			None	-	zz-hypothetical protein	-	None	0
10282	epsilon	NC_003912	Campylobacter jejuni RM122	57237911	57237908	PF05538,Campylo_MOMP,Campylobactermajoroutermembraneprotein;	IPR008439,Family,Campylobactermajoroutermembrane;	None	-	porin domain-containing protein	-	None	0
10292	epsilon	NC_009707	Campylobacter jejuni subsp. doylei 269.9	153952060	153952400	PF05538,Campylo_MOMP,Campylobactermajoroutermembraneprotein;	IPR008439,Family,Campylobactermajoroutermembrane;	None	-	porin domain-containing protein	-	None	0
10293	epsilon	NC_009707	Campylobacter jejuni subsp. doylei 269.9	153952060	153951668			None	-	zz-hypothetical protein	-	None	0
10296	epsilon	NC_009839	Campylobacter jejuni subsp. jejuni 8111	157415281	157415278	PF05538,Campylo_MOMP,Campylobactermajoroutermembraneprotein;	IPR008439,Family,Campylobactermajoroutermembrane;	None	-	porin domain protein	-	None	0
10300	epsilon	NC_009839	Campylobacter jejuni subsp. jejuni 8111	157415281	157415282			None	-	zz-hypothetical protein	-	None	0
10314	epsilon	NC_008787	Campylobacter jejuni subsp. jejuni 81-17	121613540	121612838			None	-	zz-hypothetical protein	-	None	0
10323	epsilon	NC_002163	Campylobacter jejuni subsp. jejuni NCTC 1116	218562640	218562637	PF05538,Campylo_MOMP,Campylobactermajoroutermembraneprotein;	IPR008439,Family,Campylobactermajoroutermembrane;	None	-	putative periplasmic protein	-	None	0
10333	epsilon	NC_002163	Campylobacter jejuni subsp. jejuni NCTC 1116	218562640	218562641			GO:0005515,proteinbinding;	-	zz-hypothetical protein	-	None	0
10342	epsilon	NC_008229	Helicobacter acinonychis str. Sheeb	109947507	109947508			None	-	zz-hypothetical protein	-	None	0
10346	epsilon	NC_008229	Helicobacter acinonychis str. Sheeb	109947507	109947503			None	-	zz-hypothetical protein	-	None	0
10349	epsilon	NC_008229	Helicobacter acinonychis str. Sheeb	109947507	109947506			None	-	zz-hypothetical protein	-	None	0
10353	epsilon	NC_004917	Helicobacter hepaticus ATCC 5144	32267134	32267133			None	-	zz-hypothetical protein	-	None	0
10356	epsilon	NC_004917	Helicobacter hepaticus ATCC 5144	32267134	32267135			None	-	zz-hypothetical protein	-	None	0
10357	epsilon	NC_000915	Helicobacter pylori 2669	15645326	15645322			None	-	zz-hypothetical protein	-	None	0
10360	epsilon	NC_000915	Helicobacter pylori 2669	15645326	15645321			None	-	zz-hypothetical protein	-	None	0
10363	epsilon	NC_000915	Helicobacter pylori 2669	15645326	15645325			None	-	zz-hypothetical protein	-	None	0
10365	epsilon	NC_012973	Helicobacter pylori B3	254779315	254779320			None	-	zz-hypothetical protein	-	None	0
10369	epsilon	NC_012973	Helicobacter pylori B3	254779315	254779316			None	-	zz-hypothetical protein	-	None	0
10370	epsilon	NC_012973	Helicobacter pylori B3	254779315	254779319			None	-	zz-hypothetical protein	-	None	0
10372	epsilon	NC_011333	Helicobacter pylori G2	208434617	208434619			None	-	zz-hypothetical protein	-	None	0
10373	epsilon	NC_011333	Helicobacter pylori G2	208434617	208434618			None	-	zz-hypothetical protein	-	None	0
10376	epsilon	NC_011333	Helicobacter pylori G2	208434617	208434616			None	-	zz-hypothetical protein	-	None	0
10379	epsilon	NC_011333	Helicobacter pylori G2	208434617	208434613			None	-	zz-hypothetical protein	-	None	0
10380	epsilon	NC_011333	Helicobacter pylori G2	208434617	208434612			None	-	zz-hypothetical protein	-	None	0
10385	epsilon	NC_008086	Helicobacter pylori HPAG	108563113	108563112			None	-	zz-hypothetical protein	-	None	0
10389	epsilon	NC_008086	Helicobacter pylori HPAG	108563113	108563114			None	-	zz-hypothetical protein	-	None	0
10390	epsilon	NC_008086	Helicobacter pylori HPAG	108563113	108563109			None	-	zz-hypothetical protein	-	None	0
10391	epsilon	NC_008086	Helicobacter pylori HPAG	108563113	108563108			None	-	zz-hypothetical protein	-	None	0
10395	epsilon	NC_000921	Helicobacter pylori J9	15611710	15611706			None	-	zz-hypothetical protein	-	None	0
10400	epsilon	NC_000921	Helicobacter pylori J9	15611710	15611709			None	-	zz-hypothetical protein	-	None	0
10402	epsilon	NC_011498	Helicobacter pylori P1	210134906	210134908			None	-	zz-hypothetical protein	-	None	0
10403	epsilon	NC_011498	Helicobacter pylori P1	210134906	210134905			None	-	zz-hypothetical protein	-	None	0
10405	epsilon	NC_011498	Helicobacter pylori P1	210134906	210134907			None	-	zz-hypothetical protein	-	None	0
10407	epsilon	NC_011498	Helicobacter pylori P1	210134906	210134902			None	-	zz-hypothetical protein	-	None	0
10410	epsilon	NC_010698	Helicobacter pylori Shi47	188527450	188527451			None	-	zz-hypothetical protein	-	None	0
10411	epsilon	NC_010698	Helicobacter pylori Shi47	188527450	188527449			None	-	zz-hypothetical protein	-	None	0
10412	epsilon	NC_010698	Helicobacter pylori Shi47	188527450	188527454			None	-	zz-hypothetical protein	-	None	0
10419	epsilon	NC_007575	Sulfurimonas denitrificans DSM 125	78776836	78776837			None	-	zz-hypothetical protein	-	None	0
10434	epsilon	NC_005090	Wolinella succinogenes DSM 174	34556800	34556795			None	-	zz-hypothetical protein	-	None	0
10435	epsilon	NC_005090	Wolinella succinogenes DSM 174	34556800	34556797			None	-	zz-hypothetical protein	-	None	0
10437	epsilon	NC_005090	Wolinella succinogenes DSM 174	34556800	34556799			None	-	zz-hypothetical protein	-	None	0
10439	epsilon	NC_005090	Wolinella succinogenes DSM 174	34557754	34557744			None	-	zz-hypothetical protein	-	None	0
10441	epsilon	NC_005090	Wolinella succinogenes DSM 174	34557754	34557746			None	-	zz-hypothetical protein	-	None	0
10445	epsilon	NC_005090	Wolinella succinogenes DSM 174	34557754	34557752	PF04891,NifQ,NifQ;	IPR006975,Family,NifQ;	GO:0030151,molybdenumionbinding;GO:0009399,nitrogenfixation;	-	zz-hypothetical protein	-	None	0
10449	epsilon	NC_012115	Nautilia profundicola Am	224372707	224372706			None	-	zz-hypothetical protein	-	None	0
10452	epsilon	NC_012115	Nautilia profundicola Am	224372707	224372702			None	-	zz-hypothetical protein	-	None	0
10454	epsilon	NC_012115	Nautilia profundicola Am	224372707	224372700			None	-	putative lipoprotein	-	None	0
10455	epsilon	NC_012115	Nautilia profundicola Am	224372707	224372701	PF11697,DUF3293,ProteinofunknownfunctionDUF3293;		None	-	zz-hypothetical protein	-	None	0
10456	epsilon	NC_012115	Nautilia profundicola Am	224372707	224372712			None	-	zz-hypothetical protein	-	None	0
10459	epsilon	NC_012115	Nautilia profundicola Am	224372707	224372711			None	-	zz-hypothetical protein	-	None	0
10465	delta	NC_005363	Bdellovibrio bacteriovorus HD10	42521792	42521800			None	-	zz-hypothetical protein	-	None	0
10469	delta	NC_005363	Bdellovibrio bacteriovorus HD10	42521792	42521791			None	-	zz-hypothetical protein	-	None	0
10505	delta	NC_005363	Bdellovibrio bacteriovorus HD10	42524298	42524303			None	-	zz-hypothetical protein	-	None	0
10507	delta	NC_005363	Bdellovibrio bacteriovorus HD10	42524455	42524453			None	-	zz-hypothetical protein	-	None	0
10508	delta	NC_005363	Bdellovibrio bacteriovorus HD10	42524455	42524454			None	-	zz-hypothetical protein	-	None	0
10510	delta	NC_005363	Bdellovibrio bacteriovorus HD10	42524724	42524722			None	-	zz-hypothetical protein	-	None	0
10516	delta	NC_009943	Candidatus Desulfococcus oleovorans Hxd	158520378	158520376	PF03280,Lipase_chap,Proteobacteriallipasechaperoneprotein;	IPR004961,Family,Proteobacteriallipasechaperone;	GO:0016020,membrane;GO:0006457,proteinfolding;GO:0051082,unfoldedproteinbinding;	-	zz-hypothetical protein	-	None	0
10526	delta	NC_009943	Candidatus Desulfococcus oleovorans Hxd	158520589	158520586			None	-	zz-hypothetical protein	-	None	0
10528	delta	NC_009943	Candidatus Desulfococcus oleovorans Hxd	158520885	158520882			None	-	zz-hypothetical protein	-	None	0
10530	delta	NC_009943	Candidatus Desulfococcus oleovorans Hxd	158520885	158520881			None	-	zz-hypothetical protein	-	None	0
10535	delta	NC_009943	Candidatus Desulfococcus oleovorans Hxd	158521270	158521276			None	-	zz-hypothetical protein	-	None	0
10537	delta	NC_009943	Candidatus Desulfococcus oleovorans Hxd	158521270	158521267			None	-	zz-hypothetical protein	-	None	0
10538	delta	NC_009943	Candidatus Desulfococcus oleovorans Hxd	158521270	158521266	PF06803,DUF1232,ProteinofunknownfunctionDUF1232;	IPR010652,Family,ProteinofunknownfunctionDUF1232;	None	-	zz-hypothetical protein	-	None	0
10539	delta	NC_009943	Candidatus Desulfococcus oleovorans Hxd	158521270	158521269			None	-	zz-hypothetical protein	-	None	0
10542	delta	NC_009943	Candidatus Desulfococcus oleovorans Hxd	158521270	158521275			None	-	zz-hypothetical protein	-	None	0
10545	delta	NC_009943	Candidatus Desulfococcus oleovorans Hxd	158521270	158521277			None	-	zz-hypothetical protein	-	None	0
10546	delta	NC_009943	Candidatus Desulfococcus oleovorans Hxd	158521375	158521379			None	-	zz-hypothetical protein	-	None	0
10557	delta	NC_009943	Candidatus Desulfococcus oleovorans Hxd	158521481	158521482			None	-	zz-hypothetical protein	-	None	0
10562	delta	NC_009943	Candidatus Desulfococcus oleovorans Hxd	158521660	158521659			None	-	zz-hypothetical protein	-	None	0
10568	delta	NC_009943	Candidatus Desulfococcus oleovorans Hxd	158521788	158521791			None	-	zz-hypothetical protein	-	None	0
10574	delta	NC_009943	Candidatus Desulfococcus oleovorans Hxd	158522116	158522118			None	-	zz-hypothetical protein	-	None	0
10593	delta	NC_009943	Candidatus Desulfococcus oleovorans Hxd	158522412	158522411		IPR014729,Domain,Rossmann-likealpha/beta/alphasandwichfold;	None	-	zz-hypothetical protein	-	None	0
10596	delta	NC_009943	Candidatus Desulfococcus oleovorans Hxd	158522412	158522406			None	-	zz-hypothetical protein	-	None	0
10600	delta	NC_009943	Candidatus Desulfococcus oleovorans Hxd	158522412	158522408			None	-	zz-hypothetical protein	-	None	0
10602	delta	NC_009943	Candidatus Desulfococcus oleovorans Hxd	158522749	158522747			None	-	zz-hypothetical protein	-	None	0
10613	delta	NC_009943	Candidatus Desulfococcus oleovorans Hxd	158523135	158523130			None	-	zz-hypothetical protein	-	None	0
10621	delta	NC_009943	Candidatus Desulfococcus oleovorans Hxd	158523136	158523130			None	-	zz-hypothetical protein	-	None	0
10633	delta	NC_009943	Candidatus Desulfococcus oleovorans Hxd	158523272	158523279	PF05635,Ribosomal_S23p,S23ribosomalprotein;	IPR008815,Family,23SrRNA-associatedprotein;	None	-	zz-hypothetical protein	-	None	0
10639	delta	NC_011768	Desulfatibacillum alkenivorans AK-0	218777913	218777909			None	-	zz-hypothetical protein	-	None	0
10659	delta	NC_011768	Desulfatibacillum alkenivorans AK-0	218778591	218778589			None	-	zz-hypothetical protein	-	None	0
10660	delta	NC_011768	Desulfatibacillum alkenivorans AK-0	218778591	218778590			None	-	zz-hypothetical protein	-	None	0
10661	delta	NC_011768	Desulfatibacillum alkenivorans AK-0	218778591	218778592	PF01381,HTH_3,Helix-turn-helix;	IPR001387,Domain,Helix-turn-helixtype3;IPR010982,Domain,Lambdarepressor-like,DNA-binding;	GO:0043565,sequence-specificDNAbinding;	-	helix-turn-helix domain protein	-	None	0
10662	delta	NC_011768	Desulfatibacillum alkenivorans AK-0	218778591	218778593			None	-	integral membrane protein	-	None	0
10666	delta	NC_011768	Desulfatibacillum alkenivorans AK-0	218778932	218778934			None	-	zz-hypothetical protein	-	None	0
10668	delta	NC_011768	Desulfatibacillum alkenivorans AK-0	218778932	218778938			None	-	iron-sulfur cluster-binding protein	-	None	0
10669	delta	NC_011768	Desulfatibacillum alkenivorans AK-0	218778932	218778939		IPR011031,Domain,Multihaemcytochrome;	None	-	cytochrome c family protein	-	None	0
10672	delta	NC_011768	Desulfatibacillum alkenivorans AK-0	218779103	218779104			None	-	zz-hypothetical protein	-	None	0
10680	delta	NC_011768	Desulfatibacillum alkenivorans AK-0	218779145	218779147	PF01609,Transposase_11,TransposaseDDEdomain;	IPR002559,Domain,Transposase,IS4-like;IPR012337,Domain,Polynucleotidyltransferase,ribonucleaseHfold;	GO:0003677,DNAbinding;GO:0004803,transposaseactivity;GO:0006313,transposition,DNA-mediated;	-	transposase IS4 family protein	-	None	0
10695	delta	NC_011768	Desulfatibacillum alkenivorans AK-0	218779570	218779577	PF08201,BssC_TutF,BssC/TutFprotein;	IPR013161,Family,Benzylsuccinatesynthasegammasubunit;	None	-	zz-hypothetical protein	-	None	0
10696	delta	NC_011768	Desulfatibacillum alkenivorans AK-0	218779570	218779576			None	-	zz-hypothetical protein	-	None	0
10700	delta	NC_011768	Desulfatibacillum alkenivorans AK-0	218779570	218779580			None	-	zz-hypothetical protein	-	None	0
10701	delta	NC_011768	Desulfatibacillum alkenivorans AK-0	218779570	218779579			None	-	zz-hypothetical protein	-	None	0
10711	delta	NC_011768	Desulfatibacillum alkenivorans AK-0	218779663	218779664			None	-	zz-hypothetical protein	-	None	0
10726	delta	NC_011768	Desulfatibacillum alkenivorans AK-0	218780090	218780096			None	-	zz-hypothetical protein	-	None	0
10737	delta	NC_011768	Desulfatibacillum alkenivorans AK-0	218780102	218780104			None	-	putative cytoplasmic protein	-	None	0
10743	delta	NC_011768	Desulfatibacillum alkenivorans AK-0	218780373	218780371			None	-	zz-hypothetical protein	-	None	0
10744	delta	NC_011768	Desulfatibacillum alkenivorans AK-0	218780373	218780370			None	-	zz-hypothetical protein	-	None	0
10753	delta	NC_011768	Desulfatibacillum alkenivorans AK-0	218780479	218780480	PF00085,Thioredoxin,Thioredoxin;	IPR012335,Domain,Thioredoxinfold;IPR012336,Domain,Thioredoxin-likefold;IPR013766,Domain,Thioredoxindomain;IPR015467,Domain,Thioredoxin,core;	GO:0045454,cellredoxhomeostasis;	-	zz-hypothetical protein	-	None	0
10764	delta	NC_011768	Desulfatibacillum alkenivorans AK-0	218780790	218780793			None	-	zz-hypothetical protein	-	None	0
10767	delta	NC_011768	Desulfatibacillum alkenivorans AK-0	218780790	218780789		IPR006624,Repeat,Beta-propellerrepeatTECPR;	None	-	Beta-propeller repeat TECPR	-	None	0
10788	delta	NC_011768	Desulfatibacillum alkenivorans AK-0	218782351	218782349			None	-	zz-hypothetical protein	-	None	0
10794	delta	NC_011768	Desulfatibacillum alkenivorans AK-0	218782646	218782647	PF07963,N_methyl,ProkaryoticN-terminalmethylationmotif;	IPR001120,PTM,ProkaryoticN-terminalmethylationsite;IPR012902,Domain,Prepilin-typecleavage/methylation,N-terminal;	None	-	zz-hypothetical protein	-	None	0
10795	delta	NC_011768	Desulfatibacillum alkenivorans AK-0	218782646	218782641			None	-	zz-hypothetical protein	-	None	0
10796	delta	NC_011768	Desulfatibacillum alkenivorans AK-0	218782646	218782640			None	-	zz-hypothetical protein	-	None	0
10807	delta	NC_011768	Desulfatibacillum alkenivorans AK-0	218782892	218782893	PF01844,HNH,HNHendonuclease;	IPR002711,Domain,HNHendonuclease;IPR003615,Domain,HNHnuclease;IPR015880,Domain,Zincfinger,C2H2-like;	GO:0004519,endonucleaseactivity;GO:0005622,intracellular;GO:0003676,nucleicacidbinding;GO:0008270,zincionbinding;	-	HNH endonuclease	-	None	0
10809	delta	NC_011768	Desulfatibacillum alkenivorans AK-0	218782892	218782895			None	-	zz-hypothetical protein	-	None	0
10811	delta	NC_012108	Desulfobacterium autotrophicum HRM	224367250	224367252			None	-	zz-hypothetical protein	-	None	0
10834	delta	NC_012108	Desulfobacterium autotrophicum HRM	224367651	224367650			None	-	zz-hypothetical protein	-	None	0
10838	delta	NC_012108	Desulfobacterium autotrophicum HRM	224367691	224367694			None	-	zz-hypothetical protein	-	None	0
10839	delta	NC_012108	Desulfobacterium autotrophicum HRM	224367691	224367693			None	-	zz-hypothetical protein	-	None	0
10841	delta	NC_012108	Desulfobacterium autotrophicum HRM	224367825	224367831			None	-	zz-hypothetical protein	-	None	0
10843	delta	NC_012108	Desulfobacterium autotrophicum HRM	224367825	224367826		IPR014729,Domain,Rossmann-likealpha/beta/alphasandwichfold;	None	-	zz-hypothetical protein	-	None	0
10856	delta	NC_012108	Desulfobacterium autotrophicum HRM	224367902	224367901			None	-	zz-hypothetical protein	-	None	0
10860	delta	NC_012108	Desulfobacterium autotrophicum HRM	224368160	224368161			None	-	zz-hypothetical protein	-	None	0
10862	delta	NC_012108	Desulfobacterium autotrophicum HRM	224368160	224368162			None	-	zz-hypothetical protein	-	None	0
10875	delta	NC_012108	Desulfobacterium autotrophicum HRM	224368210	224368209			None	-	zz-hypothetical protein	-	None	0
10877	delta	NC_012108	Desulfobacterium autotrophicum HRM	224368320	224368323			None	-	zz-hypothetical protein	-	None	0
10878	delta	NC_012108	Desulfobacterium autotrophicum HRM	224368320	224368322			None	-	zz-hypothetical protein	-	None	0
10881	delta	NC_012108	Desulfobacterium autotrophicum HRM	224368320	224368319	PF00892,EamA,EamA-liketransporterfamily;	IPR000620,Domain,ProteinofunknownfunctionDUF6,transmembrane;	GO:0016020,membrane;	-	putative permease of the drug/metabolite transporter (DMT) superfamily	-	None	0
10883	delta	NC_012108	Desulfobacterium autotrophicum HRM	224368438	224368439			None	-	zz-hypothetical protein	-	None	0
10884	delta	NC_012108	Desulfobacterium autotrophicum HRM	224368438	224368441			None	-	zz-hypothetical protein	-	None	0
10886	delta	NC_012108	Desulfobacterium autotrophicum HRM	224368528	224368531	PF02965,Met_synt_B12,VitaminB12dependentmethioninesynthase,activationdomain;	IPR004223,Domain,VitaminB12dependentmethioninesynthase,activationregion;	GO:0005622,intracellular;GO:0008705,methioninesynthaseactivity;	-	zz-hypothetical protein	-	None	0
10896	delta	NC_012108	Desulfobacterium autotrophicum HRM	224368577	224368583	PF09954,DUF2188,UncharacterizedproteinconservedinbacteriaDUF2188;	IPR018691,Region,ProteinofunknownfunctionDUF2188;	None	-	zz-hypothetical protein	-	None	0
10897	delta	NC_012108	Desulfobacterium autotrophicum HRM	224368577	224368582			None	-	zz-hypothetical protein	-	None	0
10904	delta	NC_012108	Desulfobacterium autotrophicum HRM	224368696	224368699			None	-	zz-hypothetical protein	-	None	0
10905	delta	NC_012108	Desulfobacterium autotrophicum HRM	224368696	224368698			None	-	zz-hypothetical protein	-	None	0
10914	delta	NC_012108	Desulfobacterium autotrophicum HRM	224369154	224369157			None	-	zz-hypothetical protein	-	None	0
10916	delta	NC_012108	Desulfobacterium autotrophicum HRM	224369154	224369155			None	-	zz-hypothetical protein	-	None	0
10917	delta	NC_012108	Desulfobacterium autotrophicum HRM	224369154	224369153			None	-	zz-hypothetical protein	-	None	0
10918	delta	NC_012108	Desulfobacterium autotrophicum HRM	224369154	224369152			None	-	zz-hypothetical protein	-	None	0
10919	delta	NC_012108	Desulfobacterium autotrophicum HRM	224369154	224369159	PF01402,RHH_1,Ribbon-helix-helixprotein,copGfamily;	IPR002145,Domain,CopG-likeDNA-binding;	GO:0003677,DNAbinding;GO:0006355,regulationoftranscription,DNA-dependent;	-	zz-hypothetical protein	-	None	0
10920	delta	NC_012108	Desulfobacterium autotrophicum HRM	224369154	224369158			None	-	zz-hypothetical protein	-	None	0
10921	delta	NC_012108	Desulfobacterium autotrophicum HRM	224369182	224369184			None	-	zz-hypothetical protein	-	None	0
10925	delta	NC_012108	Desulfobacterium autotrophicum HRM	224369327	224369326			None	-	zz-hypothetical protein	-	None	0
10929	delta	NC_012108	Desulfobacterium autotrophicum HRM	224369603	224369609	PF07238,PilZ,PilZdomain;	IPR009875,Domain,TypeIVpilusassemblyPilZ;	None	-	zz-hypothetical protein	-	None	0
10936	delta	NC_012108	Desulfobacterium autotrophicum HRM	224369603	224369611	PF01381,HTH_3,Helix-turn-helix;	IPR001387,Domain,Helix-turn-helixtype3;	GO:0043565,sequence-specificDNAbinding;	-	putative transcriptional regulator	-	None	0
10938	delta	NC_012108	Desulfobacterium autotrophicum HRM	224369603	224369613			None	-	zz-hypothetical protein	-	None	0
10944	delta	NC_012108	Desulfobacterium autotrophicum HRM	224369830	224369835			None	-	zz-hypothetical protein	-	None	0
10952	delta	NC_012108	Desulfobacterium autotrophicum HRM	224369830	224369837			None	-	zz-hypothetical protein	-	None	0
10969	delta	NC_012108	Desulfobacterium autotrophicum HRM	224370091	224370101		IPR011990,Domain,Tetratricopeptide-likehelical;	GO:0005488,binding;	-	zz-hypothetical protein	-	None	0
10974	delta	NC_012108	Desulfobacterium autotrophicum HRM	224370091	224370095			None	-	zz-hypothetical protein	-	None	0
10975	delta	NC_012108	Desulfobacterium autotrophicum HRM	224370091	224370096	PF10741,GspM_II,GeneralsecretionpathwayproteinM;	IPR019677,Region,GeneralsecretionpathwayproteinM;	None	-	zz-hypothetical protein	-	None	0
10977	delta	NC_012108	Desulfobacterium autotrophicum HRM	224370091	224370087			None	-	putative penicillin-binding protein PBP	-	None	0
10978	delta	NC_012108	Desulfobacterium autotrophicum HRM	224370091	224370086			None	-	zz-hypothetical protein	-	None	0
10980	delta	NC_012108	Desulfobacterium autotrophicum HRM	224370091	224370084			None	-	zz-hypothetical protein	-	None	0
10985	delta	NC_012108	Desulfobacterium autotrophicum HRM	224370091	224370088			None	-	zz-hypothetical protein	-	None	0
10991	delta	NC_012108	Desulfobacterium autotrophicum HRM	224370349	224370350	PF01206,SirA,SirA-likeprotein;	IPR001455,Domain,SirA-like;	GO:0005737,cytoplasm;GO:0005515,proteinbinding;GO:0016783,sulfurtransferaseactivity;GO:0008033,tRNAprocessing;	-	zz-hypothetical protein	-	None	0
11003	delta	NC_012108	Desulfobacterium autotrophicum HRM	224370525	224370520			None	-	zz-hypothetical protein	-	None	0
11008	delta	NC_012108	Desulfobacterium autotrophicum HRM	224370525	224370526			None	-	zz-hypothetical protein	-	None	0
11009	delta	NC_012108	Desulfobacterium autotrophicum HRM	224370543	224370542			None	-	zz-hypothetical protein	-	None	0
11010	delta	NC_012108	Desulfobacterium autotrophicum HRM	224370543	224370539			None	-	zz-hypothetical protein	-	None	0
11011	delta	NC_012108	Desulfobacterium autotrophicum HRM	224370543	224370540			None	-	zz-hypothetical protein	-	None	0
11012	delta	NC_012108	Desulfobacterium autotrophicum HRM	224370543	224370541			None	-	zz-hypothetical protein	-	None	0
11014	delta	NC_012108	Desulfobacterium autotrophicum HRM	224370791	224370796	PF07238,PilZ,PilZdomain;	IPR009875,Domain,TypeIVpilusassemblyPilZ;	None	-	zz-hypothetical protein	-	None	0
11030	delta	NC_012108	Desulfobacterium autotrophicum HRM	224370793	224370796	PF07238,PilZ,PilZdomain;	IPR009875,Domain,TypeIVpilusassemblyPilZ;	None	-	zz-hypothetical protein	-	None	0
11044	delta	NC_012108	Desulfobacterium autotrophicum HRM	224370842	224370847			None	-	zz-hypothetical protein	-	None	0
11045	delta	NC_012108	Desulfobacterium autotrophicum HRM	224370842	224370846			None	-	zz-hypothetical protein	-	None	0
11046	delta	NC_012108	Desulfobacterium autotrophicum HRM	224370842	224370845			None	-	zz-hypothetical protein	-	None	0
11054	delta	NC_012108	Desulfobacterium autotrophicum HRM	224371082	224371085	PF00571,CBS,CBSdomain;	IPR000644,Domain,Cystathioninebeta-synthase,core;	None	-	zz-hypothetical protein	-	None	0
11067	delta	NC_012108	Desulfobacterium autotrophicum HRM	224371276	224371274			None	-	putative phage shock protein PspB	-	None	0
11068	delta	NC_012108	Desulfobacterium autotrophicum HRM	224371276	224371281			None	-	zz-hypothetical protein	-	None	0
11074	delta	NC_012108	Desulfobacterium autotrophicum HRM	224371638	224371646	PF05036,SPOR,Sporulationrelateddomain;	IPR007730,Domain,Sporulation/celldivisionregion,bacteria;	None	-	zz-hypothetical protein	-	None	0
11075	delta	NC_012108	Desulfobacterium autotrophicum HRM	224371638	224371644			None	-	zz-hypothetical protein	-	None	0
11081	delta	NC_012108	Desulfobacterium autotrophicum HRM	224371741	224371739			None	-	zz-hypothetical protein	-	None	0
11088	delta	NC_012108	Desulfobacterium autotrophicum HRM	224371744	224371739			None	-	zz-hypothetical protein	-	None	0
11103	delta	NC_006138	Desulfotalea psychrophila LSv5	51244207	51244206			None	-	zz-hypothetical protein	-	None	0
11107	delta	NC_006138	Desulfotalea psychrophila LSv5	51244228	51244226			None	-	zz-hypothetical protein	-	None	0
11110	delta	NC_006138	Desulfotalea psychrophila LSv5	51244228	51244222			None	-	zz-hypothetical protein	-	None	0
11113	delta	NC_006138	Desulfotalea psychrophila LSv5	51244322	51244323			None	-	zz-hypothetical protein	-	None	0
11114	delta	NC_006138	Desulfotalea psychrophila LSv5	51244322	51244324			None	-	zz-hypothetical protein	-	None	0
11123	delta	NC_006138	Desulfotalea psychrophila LSv5	51244876	51244878	PF07007,DUF1311,ProteinofunknownfunctionDUF1311;	IPR009739,Family,ProteinofunknownfunctionDUF1311;	None	-	zz-hypothetical protein	-	None	0
11127	delta	NC_006138	Desulfotalea psychrophila LSv5	51244892	51244900			None	-	zz-hypothetical protein	-	None	0
11129	delta	NC_006138	Desulfotalea psychrophila LSv5	51244892	51244902			None	-	zz-hypothetical protein	-	None	0
11134	delta	NC_006138	Desulfotalea psychrophila LSv5	51244892	51244901			None	-	zz-hypothetical protein	-	None	0
11138	delta	NC_006138	Desulfotalea psychrophila LSv5	51245241	51245233			None	-	zz-hypothetical protein	-	None	0
11140	delta	NC_006138	Desulfotalea psychrophila LSv5	51245241	51245235			None	-	zz-hypothetical protein	-	None	0
11148	delta	NC_006138	Desulfotalea psychrophila LSv5	51245298	51245300			None	-	zz-hypothetical protein	-	None	0
11149	delta	NC_006138	Desulfotalea psychrophila LSv5	51245298	51245301			None	-	zz-hypothetical protein	-	None	0
11150	delta	NC_006138	Desulfotalea psychrophila LSv5	51245298	51245302			None	-	zz-hypothetical protein	-	None	0
11157	delta	NC_006138	Desulfotalea psychrophila LSv5	51246165	51246162			None	-	zz-hypothetical protein	-	None	0
11158	delta	NC_006138	Desulfotalea psychrophila LSv5	51246165	51246164			None	-	zz-hypothetical protein	-	None	0
11159	delta	NC_006138	Desulfotalea psychrophila LSv5	51246165	51246166			None	-	zz-hypothetical protein	-	None	0
11163	delta	NC_006138	Desulfotalea psychrophila LSv5	51246573	51246571			None	-	zz-hypothetical protein	-	None	0
11169	delta	NC_006138	Desulfotalea psychrophila LSv5	51246675	51246673			None	-	zz-hypothetical protein	-	None	0
11175	delta	NC_007519	Desulfovibrio desulfuricans G2	78355156	78355159			None	-	zz-hypothetical protein	-	None	0
11180	delta	NC_007519	Desulfovibrio desulfuricans G2	78355336	78355335			None	-	zz-hypothetical protein	-	None	0
11181	delta	NC_007519	Desulfovibrio desulfuricans G2	78355336	78355337			None	-	zz-hypothetical protein	-	None	0
11183	delta	NC_007519	Desulfovibrio desulfuricans G2	78355336	78355339			None	-	zz-hypothetical protein	-	None	0
11185	delta	NC_007519	Desulfovibrio desulfuricans G2	78355336	78355344			None	-	zz-hypothetical protein	-	None	0
11192	delta	NC_007519	Desulfovibrio desulfuricans G2	78355365	78355366		IPR003731,Domain,Dinitrogenaseiron-molybdenumcofactorbiosynthesis;	None	-	zz-hypothetical protein	-	None	0
11193	delta	NC_007519	Desulfovibrio desulfuricans G2	78355365	78355364			None	-	zz-hypothetical protein	-	None	0
11196	delta	NC_007519	Desulfovibrio desulfuricans G2	78355691	78355692		IPR012335,Domain,Thioredoxinfold;IPR012336,Domain,Thioredoxin-likefold;	None	-	zz-hypothetical protein	-	None	0
11197	delta	NC_007519	Desulfovibrio desulfuricans G2	78355691	78355693			None	-	zz-hypothetical protein	-	None	0
11200	delta	NC_007519	Desulfovibrio desulfuricans G2	78355706	78355705			None	-	zz-hypothetical protein	-	None	0
11202	delta	NC_007519	Desulfovibrio desulfuricans G2	78355706	78355707			None	-	zz-hypothetical protein	-	None	0
11203	delta	NC_007519	Desulfovibrio desulfuricans G2	78355706	78355703			None	-	iron-sulfur cluster-binding protein	-	None	0
11210	delta	NC_007519	Desulfovibrio desulfuricans G2	78355897	78355895	PF11984,DUF3485,ProteinofunknownfunctionDUF3485;	IPR014263,Domain,MethanolanbiosynthesisEpsI;	None	-	zz-hypothetical protein	-	None	0
11211	delta	NC_007519	Desulfovibrio desulfuricans G2	78355897	78355894	PF09721,Exosortase_EpsH,TransmembraneexosortaseExosortase_EpsH;	IPR013426,Domain,Exosortase,EpsH,8transmembrane;IPR019127,Region,ExosortaseEpsH-related;	None	-	zz-hypothetical protein	-	None	0
11219	delta	NC_007519	Desulfovibrio desulfuricans G2	78355897	78355899			None	-	zz-hypothetical protein	-	None	0
11221	delta	NC_007519	Desulfovibrio desulfuricans G2	78355897	78355900	PF11194,DUF2825,DomainofunknownfunctionDUF2825;		None	-	zz-hypothetical protein	-	None	0
11222	delta	NC_007519	Desulfovibrio desulfuricans G2	78355897	78355887		IPR003961,Domain,Fibronectin,typeIII;	None	-	zz-hypothetical protein	-	None	0
11225	delta	NC_007519	Desulfovibrio desulfuricans G2	78355926	78355924			None	-	zz-hypothetical protein	-	None	0
11227	delta	NC_007519	Desulfovibrio desulfuricans G2	78356063	78356060			None	-	zz-hypothetical protein	-	None	0
11230	delta	NC_007519	Desulfovibrio desulfuricans G2	78356063	78356064			None	-	zz-hypothetical protein	-	None	0
11232	delta	NC_007519	Desulfovibrio desulfuricans G2	78356307	78356309			None	-	zz-hypothetical protein	-	None	0
11235	delta	NC_007519	Desulfovibrio desulfuricans G2	78356307	78356306			None	-	zz-hypothetical protein	-	None	0
11249	delta	NC_007519	Desulfovibrio desulfuricans G2	78356317	78356318			None	-	zz-hypothetical protein	-	None	0
11263	delta	NC_007519	Desulfovibrio desulfuricans G2	78356678	78356677		IPR011990,Domain,Tetratricopeptide-likehelical;	GO:0005488,binding;	-	zz-hypothetical protein	-	None	0
11264	delta	NC_007519	Desulfovibrio desulfuricans G2	78356728	78356730			None	-	zz-hypothetical protein	-	None	0
11266	delta	NC_007519	Desulfovibrio desulfuricans G2	78356728	78356726			None	-	zz-hypothetical protein	-	None	0
11273	delta	NC_007519	Desulfovibrio desulfuricans G2	78357866	78357870	PF07690,MFS_1,MajorFacilitatorSuperfamily;	IPR011701,Family,MajorfacilitatorsuperfamilyMFS-1;IPR016196,Domain,Majorfacilitatorsuperfamily,generalsubstratetransporter;	GO:0055085,transmembranetransport;	-	zz-hypothetical protein	-	None	0
11276	delta	NC_007519	Desulfovibrio desulfuricans G2	78357866	78357868	PF00582,Usp,Universalstressproteinfamily;	IPR006016,Domain,UspA;IPR014729,Domain,Rossmann-likealpha/beta/alphasandwichfold;	GO:0006950,responsetostress;	-	zz-hypothetical protein	-	None	0
11277	delta	NC_007519	Desulfovibrio desulfuricans G2	78357866	78357869			None	-	zz-hypothetical protein	-	None	0
11284	delta	NC_007519	Desulfovibrio desulfuricans G2	78357992	78357982			None	-	zz-hypothetical protein	-	None	0
11286	delta	NC_007519	Desulfovibrio desulfuricans G2	78357992	78357988			None	-	zz-hypothetical protein	-	None	0
11297	delta	NC_007519	Desulfovibrio desulfuricans G2	78358043	78358036			None	-	zz-hypothetical protein	-	None	0
11300	delta	NC_007519	Desulfovibrio desulfuricans G2	78358043	78358039			None	-	zz-hypothetical protein	-	None	0
11317	delta	NC_007519	Desulfovibrio desulfuricans G2	78358091	78358092			None	-	zz-hypothetical protein	-	None	0
11330	delta	NC_007519	Desulfovibrio desulfuricans G2	78358236	78358243			None	-	zz-hypothetical protein	-	None	0
11334	delta	NC_007519	Desulfovibrio desulfuricans G2	78358236	78358237		IPR003731,Domain,Dinitrogenaseiron-molybdenumcofactorbiosynthesis;	None	-	zz-hypothetical protein	-	None	0
11335	delta	NC_007519	Desulfovibrio desulfuricans G2	78358236	78358239			None	-	zz-hypothetical protein	-	None	0
11349	delta	NC_007519	Desulfovibrio desulfuricans G2	78358274	78358272			None	-	zz-hypothetical protein	-	None	0
11351	delta	NC_007519	Desulfovibrio desulfuricans G2	78358274	78358270		IPR002765,Family,UncharacterisedproteinfamilyUPF0145;	None	-	zz-hypothetical protein	-	None	0
11353	delta	NC_007519	Desulfovibrio desulfuricans G2	78358274	78358276			None	-	zz-hypothetical protein	-	None	0
11355	delta	NC_007519	Desulfovibrio desulfuricans G2	78358274	78358275			None	-	zz-hypothetical protein	-	None	0
11356	delta	NC_007519	Desulfovibrio desulfuricans G2	78358575	78358571			None	-	zz-hypothetical protein	-	None	0
11358	delta	NC_007519	Desulfovibrio desulfuricans G2	78358575	78358572			None	-	zz-hypothetical protein	-	None	0
11363	delta	NC_007519	Desulfovibrio desulfuricans G2	78358638	78358634			None	-	zz-hypothetical protein	-	None	0
11366	delta	NC_007519	Desulfovibrio desulfuricans G2	78358638	78358640			None	-	zz-hypothetical protein	-	None	0
11370	delta	NC_011883	Desulfovibrio desulfuricans subsp. desulfuricans str. ATCC 2777	220903471	220903469			None	-	zz-hypothetical protein	-	None	0
11378	delta	NC_011883	Desulfovibrio desulfuricans subsp. desulfuricans str. ATCC 2777	220904126	220904123			None	-	zz-hypothetical protein	-	None	0
11384	delta	NC_011883	Desulfovibrio desulfuricans subsp. desulfuricans str. ATCC 2777	220904702	220904701	PF00892,EamA,EamA-liketransporterfamily;	IPR000620,Domain,ProteinofunknownfunctionDUF6,transmembrane;	GO:0016020,membrane;	-	protein of unknown function DUF6 transmembrane	-	None	0
11386	delta	NC_011883	Desulfovibrio desulfuricans subsp. desulfuricans str. ATCC 2777	220904908	220904903			None	-	zz-hypothetical protein	-	None	0
11387	delta	NC_011883	Desulfovibrio desulfuricans subsp. desulfuricans str. ATCC 2777	220904908	220904907			None	-	zz-hypothetical protein	-	None	0
11389	delta	NC_011883	Desulfovibrio desulfuricans subsp. desulfuricans str. ATCC 2777	220904908	220904905			None	-	putative lipoprotein	-	None	0
11390	delta	NC_011883	Desulfovibrio desulfuricans subsp. desulfuricans str. ATCC 2777	220904908	220904904			None	-	zz-hypothetical protein	-	None	0
11391	delta	NC_011883	Desulfovibrio desulfuricans subsp. desulfuricans str. ATCC 2777	220904908	220904910	PF07690,MFS_1,MajorFacilitatorSuperfamily;	IPR011701,Family,MajorfacilitatorsuperfamilyMFS-1;IPR016196,Domain,Majorfacilitatorsuperfamily,generalsubstratetransporter;	GO:0055085,transmembranetransport;	-	major facilitator superfamily MFS_1	-	None	0
11394	delta	NC_011883	Desulfovibrio desulfuricans subsp. desulfuricans str. ATCC 2777	220905605	220905606	PF02566,OsmC,OsmC-likeprotein;	IPR003718,Domain,Peroxiredoxin,OsmC-likeprotein;	GO:0006950,responsetostress;	-	zz-hypothetical protein	-	None	0
11395	delta	NC_011883	Desulfovibrio desulfuricans subsp. desulfuricans str. ATCC 2777	220905605	220905610			None	-	zz-hypothetical protein	-	None	0
11396	delta	NC_011883	Desulfovibrio desulfuricans subsp. desulfuricans str. ATCC 2777	220905605	220905609	PF00892,EamA,EamA-liketransporterfamily;	IPR000620,Domain,ProteinofunknownfunctionDUF6,transmembrane;	GO:0016020,membrane;	-	protein of unknown function DUF6 transmembrane	-	None	0
11403	delta	NC_012796	Desulfovibrio magneticus RS-	239904839	239904840			None	-	zz-hypothetical protein	-	None	0
11404	delta	NC_012796	Desulfovibrio magneticus RS-	239904839	239904841	PF02254,TrkA_N,TrkA-Ndomain;PF07885,Ion_trans_2,Ionchannel;	IPR003148,Domain,RegulatorofK+conductance,N-terminal;IPR013099,Domain,Iontransport2;	GO:0005488,binding;GO:0003824,catalyticactivity;GO:0008152,metabolicprocess;GO:0006813,potassiumiontransport;	-	zz-hypothetical membrane protein	-	None	0
11408	delta	NC_012796	Desulfovibrio magneticus RS-	239904839	239904837			None	-	zz-hypothetical protein	-	None	0
11423	delta	NC_012796	Desulfovibrio magneticus RS-	239905209	239905202			None	-	zz-hypothetical protein	-	None	0
11424	delta	NC_012796	Desulfovibrio magneticus RS-	239905209	239905205			None	-	zz-hypothetical protein	-	None	0
11425	delta	NC_012796	Desulfovibrio magneticus RS-	239905209	239905204			None	-	zz-hypothetical protein	-	None	0
11428	delta	NC_012796	Desulfovibrio magneticus RS-	239905272	239905281			None	-	zz-hypothetical membrane protein	-	None	0
11429	delta	NC_012796	Desulfovibrio magneticus RS-	239905272	239905280	PF04964,Flp_Fap,Flp/Fappilincomponent;	IPR007047,Family,Flp/Fappilincomponent;	None	-	Flp/Fap pilin component family protein	-	None	0
11431	delta	NC_012796	Desulfovibrio magneticus RS-	239905272	239905278	PF04964,Flp_Fap,Flp/Fappilincomponent;	IPR007047,Family,Flp/Fappilincomponent;	None	-	Flp/Fap pilin component family protein	-	None	0
11432	delta	NC_012796	Desulfovibrio magneticus RS-	239905272	239905279	PF04964,Flp_Fap,Flp/Fappilincomponent;	IPR007047,Family,Flp/Fappilincomponent;	None	-	Flp/Fap pilin component family protein	-	None	0
11433	delta	NC_012796	Desulfovibrio magneticus RS-	239905272	239905274			None	-	zz-hypothetical protein	-	None	0
11435	delta	NC_012796	Desulfovibrio magneticus RS-	239905272	239905276	PF04964,Flp_Fap,Flp/Fappilincomponent;	IPR007047,Family,Flp/Fappilincomponent;	None	-	Flp/Fap pilin component family protein	-	None	0
11436	delta	NC_012796	Desulfovibrio magneticus RS-	239905272	239905277	PF04964,Flp_Fap,Flp/Fappilincomponent;	IPR007047,Family,Flp/Fappilincomponent;	None	-	Flp/Fap pilin component family protein	-	None	0
11437	delta	NC_012796	Desulfovibrio magneticus RS-	239905272	239905271			None	-	zz-hypothetical protein	-	None	0
11439	delta	NC_012796	Desulfovibrio magneticus RS-	239905316	239905317	PF07963,N_methyl,ProkaryoticN-terminalmethylationmotif;	IPR001120,PTM,ProkaryoticN-terminalmethylationsite;IPR012902,Domain,Prepilin-typecleavage/methylation,N-terminal;	None	-	zz-hypothetical protein	-	None	0
11440	delta	NC_012796	Desulfovibrio magneticus RS-	239905316	239905308		IPR010093,Domain,Excisionase/Xis,DNA-binding;	GO:0003677,DNAbinding;	-	zz-hypothetical protein	-	None	0
11446	delta	NC_012796	Desulfovibrio magneticus RS-	239905316	239905311			None	-	zz-hypothetical protein	-	None	0
11447	delta	NC_012796	Desulfovibrio magneticus RS-	239905316	239905310			None	-	zz-hypothetical protein	-	None	0
11448	delta	NC_012796	Desulfovibrio magneticus RS-	239905588	239905586			None	-	zz-hypothetical protein	-	None	0
11449	delta	NC_012796	Desulfovibrio magneticus RS-	239905588	239905587			None	-	zz-hypothetical protein	-	None	0
11450	delta	NC_012796	Desulfovibrio magneticus RS-	239905588	239905585			None	-	zz-hypothetical protein	-	None	0
11453	delta	NC_012796	Desulfovibrio magneticus RS-	239905718	239905716			None	-	zz-hypothetical membrane protein	-	None	0
11459	delta	NC_012796	Desulfovibrio magneticus RS-	239905940	239905938	PF01627,Hpt,Hptdomain;	IPR008207,Domain,Signaltransductionhistidinekinase,phosphotransferHptregion;	GO:0004871,signaltransduceractivity;GO:0000160,two-componentsignaltransductionsystemphosphorelay;	-	Hpt domain protein	-	None	0
11460	delta	NC_012796	Desulfovibrio magneticus RS-	239905999	239905998			None	-	zz-hypothetical protein	-	None	0
11463	delta	NC_012796	Desulfovibrio magneticus RS-	239905999	239905996			None	-	zz-hypothetical protein	-	None	0
11464	delta	NC_012796	Desulfovibrio magneticus RS-	239906041	239906042			None	-	zz-hypothetical protein	-	None	0
11466	delta	NC_012796	Desulfovibrio magneticus RS-	239906062	239906061			None	-	zz-hypothetical protein	-	None	0
11480	delta	NC_012796	Desulfovibrio magneticus RS-	239906307	239906309			None	-	zz-hypothetical membrane protein	-	None	0
11482	delta	NC_012796	Desulfovibrio magneticus RS-	239906529	239906530			None	-	zz-hypothetical membrane protein	-	None	0
11484	delta	NC_012796	Desulfovibrio magneticus RS-	239906529	239906525	PF00892,EamA,EamA-liketransporterfamily;	IPR000620,Domain,ProteinofunknownfunctionDUF6,transmembrane;	GO:0016020,membrane;	-	zz-hypothetical membrane protein	-	None	0
11489	delta	NC_012796	Desulfovibrio magneticus RS-	239906529	239906523			None	-	zz-hypothetical protein	-	None	0
11496	delta	NC_012796	Desulfovibrio magneticus RS-	239906625	239906622			None	-	zz-hypothetical protein	-	None	0
11499	delta	NC_012796	Desulfovibrio magneticus RS-	239906625	239906621		IPR002610,Family,PeptidaseS54,rhomboid;	GO:0016021,integraltomembrane;	-	zz-hypothetical membrane protein	-	None	0
11502	delta	NC_012796	Desulfovibrio magneticus RS-	239906625	239906624			None	-	zz-hypothetical protein	-	None	0
11503	delta	NC_012796	Desulfovibrio magneticus RS-	239906625	239906630			None	-	zz-hypothetical membrane protein	-	None	0
11505	delta	NC_012796	Desulfovibrio magneticus RS-	239906625	239906629			None	-	zz-hypothetical membrane protein	-	None	0
11508	delta	NC_012796	Desulfovibrio magneticus RS-	239906899	239906889			None	-	zz-hypothetical protein	-	None	0
11515	delta	NC_012796	Desulfovibrio magneticus RS-	239906899	239906893		IPR011250,Domain,Outermembraneprotein,beta-barrel;	GO:0009279,celloutermembrane;GO:0016021,integraltomembrane;	-	zz-hypothetical protein	-	None	0
11516	delta	NC_012796	Desulfovibrio magneticus RS-	239906899	239906892	PF08241,Methyltransf_11,Methyltransferasedomain;	IPR013216,Domain,Methyltransferasetype11;	GO:0008152,metabolicprocess;GO:0008168,methyltransferaseactivity;	-	zz-hypothetical protein	-	None	0
11517	delta	NC_012796	Desulfovibrio magneticus RS-	239907190	239907191			None	-	zz-hypothetical protein	-	None	0
11518	delta	NC_012796	Desulfovibrio magneticus RS-	239907190	239907188			None	-	zz-hypothetical protein	-	None	0
11528	delta	NC_012796	Desulfovibrio magneticus RS-	239907652	239907651			None	-	zz-hypothetical protein	-	None	0
11529	delta	NC_012796	Desulfovibrio magneticus RS-	239907652	239907653			None	-	zz-hypothetical protein	-	None	0
11530	delta	NC_012796	Desulfovibrio magneticus RS-	239907652	239907654			None	-	zz-hypothetical protein	-	None	0
11531	delta	NC_012796	Desulfovibrio magneticus RS-	239907652	239907655			None	-	zz-hypothetical protein	-	None	0
11534	delta	NC_012796	Desulfovibrio magneticus RS-	239907805	239907807			None	-	zz-hypothetical protein	-	None	0
11537	delta	NC_012796	Desulfovibrio magneticus RS-	239907805	239907802			None	-	zz-hypothetical membrane protein	-	None	0
11539	delta	NC_012796	Desulfovibrio magneticus RS-	239907954	239907949			None	-	zz-hypothetical protein	-	None	0
11543	delta	NC_012796	Desulfovibrio magneticus RS-	239907954	239907955			None	-	zz-hypothetical membrane protein	-	None	0
11549	delta	NC_012796	Desulfovibrio magneticus RS-	239908061	239908059		IPR006026,Domain,Peptidase,metallopeptidases;	GO:0008237,metallopeptidaseactivity;GO:0006508,proteolysis;GO:0008270,zincionbinding;	-	zz-hypothetical protein	-	None	0
11555	delta	NC_012796	Desulfovibrio magneticus RS-	239908469	239908467			None	-	zz-hypothetical protein	-	None	0
11559	delta	NC_012796	Desulfovibrio magneticus RS-	239908496	239908495			None	-	zz-hypothetical protein	-	None	0
11562	delta	NC_012796	Desulfovibrio magneticus RS-	239908757	239908761			None	-	zz-hypothetical protein	-	None	0
11563	delta	NC_012796	Desulfovibrio magneticus RS-	239908757	239908762	PF01569,PAP2,PAP2superfamily;	IPR000326,Family,Phosphatidicacidphosphatasetype2/haloperoxidase;IPR016118,Domain,Phosphatidicacidphosphatase/chloroperoxidase,N-terminal;	GO:0003824,catalyticactivity;GO:0016020,membrane;	-	zz-hypothetical membrane protein	-	None	0
11564	delta	NC_012796	Desulfovibrio magneticus RS-	239908757	239908758			None	-	zz-hypothetical protein	-	None	0
11565	delta	NC_012796	Desulfovibrio magneticus RS-	239908757	239908759			None	-	zz-hypothetical protein	-	None	0
11566	delta	NC_012796	Desulfovibrio magneticus RS-	239908757	239908760			None	-	zz-hypothetical protein	-	None	0
11569	delta	NC_012796	Desulfovibrio magneticus RS-	239908856	239908858			None	-	zz-hypothetical membrane protein	-	None	0
11570	delta	NC_012796	Desulfovibrio magneticus RS-	239908856	239908862			None	-	zz-hypothetical protein	-	None	0
11571	delta	NC_012796	Desulfovibrio magneticus RS-	239908856	239908860			None	-	zz-hypothetical protein	-	None	0
11572	delta	NC_012796	Desulfovibrio magneticus RS-	239908856	239908861			None	-	zz-hypothetical protein	-	None	0
11574	delta	NC_012796	Desulfovibrio magneticus RS-	239909174	239909176		IPR003115,Domain,ParB-likenuclease;	GO:0003677,DNAbinding;	-	zz-hypothetical protein	-	None	0
11576	delta	NC_012796	Desulfovibrio magneticus RS-	239909174	239909179			None	-	zz-hypothetical protein	-	None	0
11577	delta	NC_012796	Desulfovibrio magneticus RS-	239909174	239909178			None	-	zz-hypothetical protein	-	None	0
11580	delta	NC_012796	Desulfovibrio magneticus RS-	239909200	239909204			None	-	zz-hypothetical protein	-	None	0
11582	delta	NC_012796	Desulfovibrio magneticus RS-	239909200	239909206	PF05016,Plasmid_stabil,Plasmidstabilisationsystemprotein;	IPR007712,Family,Plasmidstabilizationsystem;	None	-	zz-hypothetical protein	-	None	0
11584	delta	NC_012796	Desulfovibrio magneticus RS-	239909200	239909203			None	-	zz-hypothetical membrane protein	-	None	0
11591	delta	NC_011769	Desulfovibrio vulgaris str. 'Miyazaki F	218885321	218885322		IPR011990,Domain,Tetratricopeptide-likehelical;	GO:0005488,binding;	-	zz-hypothetical protein	-	None	0
11601	delta	NC_011769	Desulfovibrio vulgaris str. 'Miyazaki F	218885436	218885433			None	-	zz-hypothetical protein	-	None	0
11605	delta	NC_011769	Desulfovibrio vulgaris str. 'Miyazaki F	218885712	218885715			None	-	zz-hypothetical protein	-	None	0
11608	delta	NC_011769	Desulfovibrio vulgaris str. 'Miyazaki F	218885712	218885711	PF00583,Acetyltransf_1,AcetyltransferaseGNATfamily;	IPR000182,Domain,GCN5-relatedN-acetyltransferase;IPR016181,Domain,Acyl-CoAN-acyltransferase;	GO:0008080,N-acetyltransferaseactivity;GO:0008152,metabolicprocess;	-	GCN5-related N-acetyltransferase	-	None	0
11612	delta	NC_011769	Desulfovibrio vulgaris str. 'Miyazaki F	218885774	218885776	PF09721,Exosortase_EpsH,TransmembraneexosortaseExosortase_EpsH;	IPR013426,Domain,Exosortase,EpsH,8transmembrane;IPR019127,Region,ExosortaseEpsH-related;	GO:0016021,integraltomembrane;	-	eight transmembrane protein EpsH	-	None	0
11621	delta	NC_011769	Desulfovibrio vulgaris str. 'Miyazaki F	218885774	218885771	PF01757,Acyl_transf_3,Acyltransferasefamily;	IPR002656,Domain,Acyltransferase3;	GO:0016020,membrane;GO:0016747,transferaseactivity,transferringacylgroupsotherthanamino-acylgroups;	-	zz-hypothetical protein	-	None	0
11625	delta	NC_011769	Desulfovibrio vulgaris str. 'Miyazaki F	218885774	218885775	PF11984,DUF3485,ProteinofunknownfunctionDUF3485;	IPR014263,Domain,MethanolanbiosynthesisEpsI;	None	-	EpsI family protein	-	None	0
11627	delta	NC_011769	Desulfovibrio vulgaris str. 'Miyazaki F	218885774	218885784			None	-	zz-hypothetical protein	-	None	0
11629	delta	NC_011769	Desulfovibrio vulgaris str. 'Miyazaki F	218885803	218885799	PF02517,Abi,CAAXaminoterminalproteasefamily;	IPR003675,Family,Abortiveinfectionprotein;IPR014346,Family,Prenylprotease-related;	GO:0016020,membrane;GO:0008233,peptidaseactivity;	-	CAAX prenyl protease-related protein	-	None	0
11637	delta	NC_011769	Desulfovibrio vulgaris str. 'Miyazaki F	218885804	218885808	PF09608,Alph_Pro_TM,PutativetransmembraneproteinAlph_Pro_TM;	IPR019088,Region,ConservedhypotheticalproteinCHP02186-related,transmembrane;	None	-	zz-hypothetical protein	-	None	0
11642	delta	NC_011769	Desulfovibrio vulgaris str. 'Miyazaki F	218885926	218885928	PF09851,DUF2078,PredictedmembraneproteinDUF2078;	IPR018649,Region,ProteinofunknownfunctionDUF2078,membrane;	None	-	zz-hypothetical protein	-	None	0
11644	delta	NC_011769	Desulfovibrio vulgaris str. 'Miyazaki F	218886311	218886310		IPR003731,Domain,Dinitrogenaseiron-molybdenumcofactorbiosynthesis;	None	-	zz-hypothetical protein	-	None	0
11650	delta	NC_011769	Desulfovibrio vulgaris str. 'Miyazaki F	218886456	218886458			None	-	zz-hypothetical protein	-	None	0
11655	delta	NC_011769	Desulfovibrio vulgaris str. 'Miyazaki F	218886556	218886552			None	-	zz-hypothetical protein	-	None	0
11658	delta	NC_011769	Desulfovibrio vulgaris str. 'Miyazaki F	218886605	218886606			None	-	zz-hypothetical protein	-	None	0
11660	delta	NC_011769	Desulfovibrio vulgaris str. 'Miyazaki F	218886785	218886784			None	-	zz-hypothetical protein	-	None	0
11662	delta	NC_011769	Desulfovibrio vulgaris str. 'Miyazaki F	218886785	218886782			None	-	zz-hypothetical protein	-	None	0
11668	delta	NC_011769	Desulfovibrio vulgaris str. 'Miyazaki F	218886855	218886863			None	-	zz-hypothetical protein	-	None	0
11669	delta	NC_011769	Desulfovibrio vulgaris str. 'Miyazaki F	218886855	218886859	PF02579,Nitro_FeMo-Co,Dinitrogenaseiron-molybdenumcofactor;	IPR003731,Domain,Dinitrogenaseiron-molybdenumcofactorbiosynthesis;	None	-	zz-hypothetical protein	-	None	0
11670	delta	NC_011769	Desulfovibrio vulgaris str. 'Miyazaki F	218886855	218886857			None	-	zz-hypothetical protein	-	None	0
11680	delta	NC_011769	Desulfovibrio vulgaris str. 'Miyazaki F	218887185	218887183			None	-	zz-hypothetical protein	-	None	0
11682	delta	NC_011769	Desulfovibrio vulgaris str. 'Miyazaki F	218887185	218887186			None	-	zz-hypothetical protein	-	None	0
11685	delta	NC_011769	Desulfovibrio vulgaris str. 'Miyazaki F	218887199	218887196			None	-	zz-hypothetical protein	-	None	0
11686	delta	NC_011769	Desulfovibrio vulgaris str. 'Miyazaki F	218887199	218887195			None	-	zz-hypothetical protein	-	None	0
11687	delta	NC_011769	Desulfovibrio vulgaris str. 'Miyazaki F	218887199	218887194			None	-	zz-hypothetical protein	-	None	0
11692	delta	NC_011769	Desulfovibrio vulgaris str. 'Miyazaki F	218887290	218887289			None	-	zz-hypothetical protein	-	None	0
11708	delta	NC_011769	Desulfovibrio vulgaris str. 'Miyazaki F	218887864	218887862			None	-	zz-hypothetical protein	-	None	0
11709	delta	NC_011769	Desulfovibrio vulgaris str. 'Miyazaki F	218887864	218887861			None	-	zz-hypothetical protein	-	None	0
11710	delta	NC_011769	Desulfovibrio vulgaris str. 'Miyazaki F	218887864	218887860	PF07690,MFS_1,MajorFacilitatorSuperfamily;	IPR011701,Family,MajorfacilitatorsuperfamilyMFS-1;IPR016196,Domain,Majorfacilitatorsuperfamily,generalsubstratetransporter;	GO:0055085,transmembranetransport;	-	major facilitator superfamily MFS_1	-	None	0
11714	delta	NC_011769	Desulfovibrio vulgaris str. 'Miyazaki F	218887928	218887927			None	-	zz-hypothetical protein	-	None	0
11730	delta	NC_008751	Desulfovibrio vulgaris subsp. vulgaris DP	120601219	120601220			None	-	zz-hypothetical protein	-	None	0
11731	delta	NC_008751	Desulfovibrio vulgaris subsp. vulgaris DP	120601219	120601222			None	-	zz-hypothetical protein	-	None	0
11734	delta	NC_008751	Desulfovibrio vulgaris subsp. vulgaris DP	120601295	120601293		IPR011031,Domain,Multihaemcytochrome;	None	-	cytochrome c family protein	-	None	0
11735	delta	NC_008751	Desulfovibrio vulgaris subsp. vulgaris DP	120601295	120601296			None	-	putative lipoprotein	-	None	0
11744	delta	NC_008751	Desulfovibrio vulgaris subsp. vulgaris DP	120601463	120601459	PF02579,Nitro_FeMo-Co,Dinitrogenaseiron-molybdenumcofactor;	IPR003731,Domain,Dinitrogenaseiron-molybdenumcofactorbiosynthesis;	None	-	zz-hypothetical protein	-	None	0
11746	delta	NC_008751	Desulfovibrio vulgaris subsp. vulgaris DP	120601463	120601455			None	-	zz-hypothetical protein	-	None	0
11747	delta	NC_008751	Desulfovibrio vulgaris subsp. vulgaris DP	120601463	120601456		IPR003661,Domain,Signaltransductionhistidinekinase,subgroup1,dimerisationandphosphoacceptorregion;	GO:0016020,membrane;GO:0000155,two-componentsensoractivity;	-	zz-hypothetical protein	-	None	0
11750	delta	NC_008751	Desulfovibrio vulgaris subsp. vulgaris DP	120601463	120601461			None	-	zz-hypothetical protein	-	None	0
11753	delta	NC_008751	Desulfovibrio vulgaris subsp. vulgaris DP	120601483	120601487			None	-	zz-hypothetical protein	-	None	0
11764	delta	NC_008751	Desulfovibrio vulgaris subsp. vulgaris DP	120601483	120601473			None	-	zz-hypothetical protein	-	None	0
11765	delta	NC_008751	Desulfovibrio vulgaris subsp. vulgaris DP	120601483	120601478			None	-	zz-hypothetical protein	-	None	0
11784	delta	NC_008751	Desulfovibrio vulgaris subsp. vulgaris DP	120602172	120602173			None	-	zz-hypothetical protein	-	None	0
11785	delta	NC_008751	Desulfovibrio vulgaris subsp. vulgaris DP	120602266	120602263			None	-	zz-hypothetical protein	-	None	0
11791	delta	NC_008751	Desulfovibrio vulgaris subsp. vulgaris DP	120602939	120602937			None	-	zz-hypothetical protein	-	None	0
11800	delta	NC_008751	Desulfovibrio vulgaris subsp. vulgaris DP	120603082	120603084			None	-	zz-hypothetical protein	-	None	0
11804	delta	NC_008751	Desulfovibrio vulgaris subsp. vulgaris DP	120603216	120603215			None	-	zz-hypothetical protein	-	None	0
11810	delta	NC_008751	Desulfovibrio vulgaris subsp. vulgaris DP	120603269	120603272			None	-	zz-hypothetical protein	-	None	0
11811	delta	NC_008751	Desulfovibrio vulgaris subsp. vulgaris DP	120603269	120603273	PF07690,MFS_1,MajorFacilitatorSuperfamily;	IPR011701,Family,MajorfacilitatorsuperfamilyMFS-1;IPR016196,Domain,Majorfacilitatorsuperfamily,generalsubstratetransporter;	GO:0055085,transmembranetransport;	-	major facilitator superfamily transporter	-	None	0
11813	delta	NC_008751	Desulfovibrio vulgaris subsp. vulgaris DP	120603269	120603271	PF00582,Usp,Universalstressproteinfamily;	IPR006016,Domain,UspA;IPR014729,Domain,Rossmann-likealpha/beta/alphasandwichfold;	GO:0006950,responsetostress;	-	UspA domain-containing protein	-	None	0
11823	delta	NC_008751	Desulfovibrio vulgaris subsp. vulgaris DP	120603381	120603384			None	-	zz-hypothetical protein	-	None	0
11824	delta	NC_008751	Desulfovibrio vulgaris subsp. vulgaris DP	120603381	120603382			None	-	zz-hypothetical protein	-	None	0
11825	delta	NC_008751	Desulfovibrio vulgaris subsp. vulgaris DP	120603381	120603383			None	-	zz-hypothetical protein	-	None	0
11840	delta	NC_008751	Desulfovibrio vulgaris subsp. vulgaris DP	120603883	120603879			None	-	zz-hypothetical protein	-	None	0
11842	delta	NC_008751	Desulfovibrio vulgaris subsp. vulgaris DP	120603883	120603880	PF00582,Usp,Universalstressproteinfamily;	IPR006016,Domain,UspA;IPR014729,Domain,Rossmann-likealpha/beta/alphasandwichfold;	GO:0006950,responsetostress;	-	zz-hypothetical protein	-	None	0
11847	delta	NC_008741	Desulfovibrio vulgaris subsp. vulgaris DP4 plasmid pDVUL0	120586820	120586821			None	-	zz-hypothetical protein	-	None	0
11849	delta	NC_008741	Desulfovibrio vulgaris subsp. vulgaris DP4 plasmid pDVUL0	120586906	120586916			None	-	zz-hypothetical protein	-	None	0
11850	delta	NC_008741	Desulfovibrio vulgaris subsp. vulgaris DP4 plasmid pDVUL0	120586906	120586908	PF09721,Exosortase_EpsH,TransmembraneexosortaseExosortase_EpsH;	IPR013426,Domain,Exosortase,EpsH,8transmembrane;IPR019127,Region,ExosortaseEpsH-related;	GO:0016021,integraltomembrane;	-	eight transmembrane protein EpsH	-	None	0
11856	delta	NC_008741	Desulfovibrio vulgaris subsp. vulgaris DP4 plasmid pDVUL0	120586906	120586907	PF11984,DUF3485,ProteinofunknownfunctionDUF3485;	IPR014263,Domain,MethanolanbiosynthesisEpsI;	None	-	zz-hypothetical protein	-	None	0
11863	delta	NC_008741	Desulfovibrio vulgaris subsp. vulgaris DP4 plasmid pDVUL0	120586906	120586905	PF02012,BNR,BNR/Asp-boxrepeat;	IPR002860,Repeat,BNRrepeat;	GO:0016787,hydrolaseactivity;	-	BNR repeat-containing glycosyl hydrolase	-	None	0
11865	delta	NC_008741	Desulfovibrio vulgaris subsp. vulgaris DP4 plasmid pDVUL0	120586906	120586903	PF01757,Acyl_transf_3,Acyltransferasefamily;	IPR002656,Domain,Acyltransferase3;	GO:0016020,membrane;GO:0016747,transferaseactivity,transferringacylgroupsotherthanamino-acylgroups;	-	zz-hypothetical protein	-	None	0
11869	delta	NC_008741	Desulfovibrio vulgaris subsp. vulgaris DP4 plasmid pDVUL0	120586936	120586941			None	-	zz-hypothetical protein	-	None	0
11871	delta	NC_008741	Desulfovibrio vulgaris subsp. vulgaris DP4 plasmid pDVUL0	120586936	120586935			None	-	zz-hypothetical protein	-	None	0
11877	delta	NC_002937	Desulfovibrio vulgaris subsp. vulgaris str. Hildenboroug	46578535	46578541			None	-	zz-hypothetical protein	-	None	0
11878	delta	NC_002937	Desulfovibrio vulgaris subsp. vulgaris str. Hildenboroug	46578535	46578539			None	-	zz-hypothetical protein	-	None	0
11882	delta	NC_002937	Desulfovibrio vulgaris subsp. vulgaris str. Hildenboroug	46578535	46578538	PF00582,Usp,Universalstressproteinfamily;	IPR006016,Domain,UspA;IPR014729,Domain,Rossmann-likealpha/beta/alphasandwichfold;	GO:0006950,responsetostress;	-	zz-hypothetical protein	-	None	0
11892	delta	NC_002937	Desulfovibrio vulgaris subsp. vulgaris str. Hildenboroug	46578954	46578956			None	-	putative lipoprotein	-	None	0
11894	delta	NC_002937	Desulfovibrio vulgaris subsp. vulgaris str. Hildenboroug	46578983	46578978		IPR009057,Domain,Homeodomain-like;	None	-	ISDvu4, transposase, truncation	-	None	0
11897	delta	NC_002937	Desulfovibrio vulgaris subsp. vulgaris str. Hildenboroug	46578983	46578984			None	-	zz-hypothetical protein	-	None	0
11905	delta	NC_002937	Desulfovibrio vulgaris subsp. vulgaris str. Hildenboroug	46579035	46579037			None	-	zz-hypothetical protein	-	None	0
11913	delta	NC_002937	Desulfovibrio vulgaris subsp. vulgaris str. Hildenboroug	46579093	46579102			None	-	zz-hypothetical protein	-	None	0
11922	delta	NC_002937	Desulfovibrio vulgaris subsp. vulgaris str. Hildenboroug	46579157	46579155	PF00582,Usp,Universalstressproteinfamily;	IPR006016,Domain,UspA;IPR014729,Domain,Rossmann-likealpha/beta/alphasandwichfold;	GO:0006950,responsetostress;	-	zz-hypothetical protein	-	None	0
11923	delta	NC_002937	Desulfovibrio vulgaris subsp. vulgaris str. Hildenboroug	46579157	46579154			None	-	zz-hypothetical protein	-	None	0
11924	delta	NC_002937	Desulfovibrio vulgaris subsp. vulgaris str. Hildenboroug	46579157	46579153	PF07690,MFS_1,MajorFacilitatorSuperfamily;	IPR011701,Family,MajorfacilitatorsuperfamilyMFS-1;IPR016196,Domain,Majorfacilitatorsuperfamily,generalsubstratetransporter;	GO:0055085,transmembranetransport;	-	zz-hypothetical protein	-	None	0
11929	delta	NC_002937	Desulfovibrio vulgaris subsp. vulgaris str. Hildenboroug	46579217	46579210			None	-	zz-hypothetical protein	-	None	0
11930	delta	NC_002937	Desulfovibrio vulgaris subsp. vulgaris str. Hildenboroug	46579217	46579211			None	-	zz-hypothetical protein	-	None	0
11931	delta	NC_002937	Desulfovibrio vulgaris subsp. vulgaris str. Hildenboroug	46579217	46579212			None	-	zz-hypothetical protein	-	None	0
11932	delta	NC_002937	Desulfovibrio vulgaris subsp. vulgaris str. Hildenboroug	46579217	46579213			None	-	zz-hypothetical protein	-	None	0
11934	delta	NC_002937	Desulfovibrio vulgaris subsp. vulgaris str. Hildenboroug	46579217	46579215			None	-	zz-hypothetical protein	-	None	0
11937	delta	NC_002937	Desulfovibrio vulgaris subsp. vulgaris str. Hildenboroug	46579217	46579218			None	-	zz-hypothetical protein	-	None	0
11942	delta	NC_002937	Desulfovibrio vulgaris subsp. vulgaris str. Hildenboroug	46579359	46579357			None	-	zz-hypothetical protein	-	None	0
11951	delta	NC_002937	Desulfovibrio vulgaris subsp. vulgaris str. Hildenboroug	46579567	46579566			None	-	zz-hypothetical protein	-	None	0
11952	delta	NC_002937	Desulfovibrio vulgaris subsp. vulgaris str. Hildenboroug	46579567	46579564			None	-	zz-hypothetical protein	-	None	0
11953	delta	NC_002937	Desulfovibrio vulgaris subsp. vulgaris str. Hildenboroug	46579567	46579565			None	-	zz-hypothetical protein	-	None	0
11955	delta	NC_002937	Desulfovibrio vulgaris subsp. vulgaris str. Hildenboroug	46579567	46579569			None	-	zz-hypothetical protein	-	None	0
11958	delta	NC_002937	Desulfovibrio vulgaris subsp. vulgaris str. Hildenboroug	46579830	46579828			None	-	zz-hypothetical protein	-	None	0
11961	delta	NC_002937	Desulfovibrio vulgaris subsp. vulgaris str. Hildenboroug	46580358	46580361			None	-	zz-hypothetical protein	-	None	0
11969	delta	NC_002937	Desulfovibrio vulgaris subsp. vulgaris str. Hildenboroug	46580511	46580512	PF02579,Nitro_FeMo-Co,Dinitrogenaseiron-molybdenumcofactor;	IPR003731,Domain,Dinitrogenaseiron-molybdenumcofactorbiosynthesis;	None	-	zz-hypothetical protein	-	None	0
11970	delta	NC_002937	Desulfovibrio vulgaris subsp. vulgaris str. Hildenboroug	46580511	46580510			None	-	zz-hypothetical protein	-	None	0
11972	delta	NC_002937	Desulfovibrio vulgaris subsp. vulgaris str. Hildenboroug	46580680	46580679			None	-	zz-hypothetical protein	-	None	0
11979	delta	NC_002937	Desulfovibrio vulgaris subsp. vulgaris str. Hildenboroug	46581231	46581230			None	-	zz-hypothetical protein	-	None	0
11982	delta	NC_002937	Desulfovibrio vulgaris subsp. vulgaris str. Hildenboroug	46581298	46581299			None	-	zz-hypothetical protein	-	None	0
11989	delta	NC_002937	Desulfovibrio vulgaris subsp. vulgaris str. Hildenboroug	46581338	46581334			None	-	zz-hypothetical protein	-	None	0
11995	delta	NC_002937	Desulfovibrio vulgaris subsp. vulgaris str. Hildenboroug	46581359	46581368			None	-	zz-hypothetical protein	-	None	0
11996	delta	NC_002937	Desulfovibrio vulgaris subsp. vulgaris str. Hildenboroug	46581359	46581358			None	-	zz-hypothetical protein	-	None	0
11998	delta	NC_002937	Desulfovibrio vulgaris subsp. vulgaris str. Hildenboroug	46581359	46581362			None	-	zz-hypothetical protein	-	None	0
12000	delta	NC_002937	Desulfovibrio vulgaris subsp. vulgaris str. Hildenboroug	46581359	46581360			None	-	zz-hypothetical protein	-	None	0
12001	delta	NC_002937	Desulfovibrio vulgaris subsp. vulgaris str. Hildenboroug	46581359	46581367		IPR003661,Domain,Signaltransductionhistidinekinase,subgroup1,dimerisationandphosphoacceptorregion;	GO:0016020,membrane;GO:0000155,two-componentsensoractivity;	-	zz-hypothetical protein	-	None	0
12004	delta	NC_002937	Desulfovibrio vulgaris subsp. vulgaris str. Hildenboroug	46581359	46581364	PF02579,Nitro_FeMo-Co,Dinitrogenaseiron-molybdenumcofactor;	IPR003731,Domain,Dinitrogenaseiron-molybdenumcofactorbiosynthesis;	None	-	zz-hypothetical protein	-	None	0
12010	delta	NC_002937	Desulfovibrio vulgaris subsp. vulgaris str. Hildenboroug	46581392	46581394			None	-	zz-hypothetical protein	-	None	0
12020	delta	NC_002937	Desulfovibrio vulgaris subsp. vulgaris str. Hildenboroug	46581426	46581427			None	-	zz-hypothetical protein	-	None	0
12024	delta	NC_002937	Desulfovibrio vulgaris subsp. vulgaris str. Hildenboroug	46581426	46581423		IPR002765,Family,UncharacterisedproteinfamilyUPF0145;	None	-	zz-hypothetical protein	-	None	0
12030	delta	NC_002937	Desulfovibrio vulgaris subsp. vulgaris str. Hildenboroug	46581544	46581543			None	-	putative lipoprotein	-	None	0
12037	delta	NC_002937	Desulfovibrio vulgaris subsp. vulgaris str. Hildenboroug	46581622	46581621			None	-	zz-hypothetical protein	-	None	0
12038	delta	NC_002937	Desulfovibrio vulgaris subsp. vulgaris str. Hildenboroug	46581622	46581619			None	-	zz-hypothetical protein	-	None	0
12039	delta	NC_002937	Desulfovibrio vulgaris subsp. vulgaris str. Hildenboroug	46581705	46581706			None	-	zz-hypothetical protein	-	None	0
12040	delta	NC_002937	Desulfovibrio vulgaris subsp. vulgaris str. Hildenboroug	46581734	46581741			None	-	zz-hypothetical protein	-	None	0
12049	delta	NC_002937	Desulfovibrio vulgaris subsp. vulgaris str. Hildenboroug	46581782	46581784			None	-	zz-hypothetical protein	-	None	0
12050	delta	NC_005863	Desulfovibrio vulgaris subsp. vulgaris str. Hildenborough megaplasmi	46562195	46562196	PF11984,DUF3485,ProteinofunknownfunctionDUF3485;	IPR014263,Domain,MethanolanbiosynthesisEpsI;	None	-	zz-hypothetical protein	-	None	0
12051	delta	NC_005863	Desulfovibrio vulgaris subsp. vulgaris str. Hildenborough megaplasmi	46562195	46562194	PF02012,BNR,BNR/Asp-boxrepeat;	IPR002860,Repeat,BNRrepeat;	None	-	BNR/Asp-box repeat-containing protein	-	None	0
12054	delta	NC_005863	Desulfovibrio vulgaris subsp. vulgaris str. Hildenborough megaplasmi	46562252	46562251			None	-	zz-hypothetical protein	-	None	0
12055	delta	NC_005863	Desulfovibrio vulgaris subsp. vulgaris str. Hildenborough megaplasmi	46562252	46562253			None	-	zz-hypothetical protein	-	None	0
12056	delta	NC_005863	Desulfovibrio vulgaris subsp. vulgaris str. Hildenborough megaplasmi	46562252	46562280			None	-	zz-hypothetical protein	-	None	0
12063	delta	NC_008011	Lawsonia intracellularis PHE/MN1-0	94987521	94987522			None	-	zz-hypothetical protein	-	None	0
12074	delta	NC_011146	Geobacter bemidjiensis Be	197116683	197116678			None	-	zz-hypothetical protein	-	None	0
12076	delta	NC_011146	Geobacter bemidjiensis Be	197116683	197116684			None	-	zz-hypothetical protein	-	None	0
12079	delta	NC_011146	Geobacter bemidjiensis Be	197116683	197116681			None	-	zz-hypothetical protein	-	None	0
12085	delta	NC_011146	Geobacter bemidjiensis Be	197116730	197116731			None	-	zz-hypothetical protein	-	None	0
12106	delta	NC_011146	Geobacter bemidjiensis Be	197117921	197117915	PF11141,DUF2914,ProteinofunknownfunctionDUF2914;		None	-	zz-hypothetical protein	-	None	0
12115	delta	NC_011146	Geobacter bemidjiensis Be	197117921	197117929			None	-	zz-hypothetical protein	-	None	0
[truncated: 23,317 more rows]

## Sheet: summary sheet
Analysis of highly represented COG categories in green																												Analysis of highly represented Kegg orthologs in green																				Analysis of highly represented EC numbers in green
																														KEGGortholog	acido	aquificiae	bacteriodetes	chlorobi	spirochetes	alpha	beta	delta	epsilon	gamma	firmi_bacilli	firmi_clostridia
COG	Bin	ACIDOBACTERIA	AQUIFICIAE	BACTERIODETES	CHLOROBI	SPIROCHETES	ALPHA	BETA	GAMMA	DELTA	EPSILON	BACILLI	CLOSTRIDIA															KEGGortholog		nr	Frequency	Frequency	Frequency	Frequency	Frequency	Frequency	Frequency	Frequency	Frequency	Frequency	Frequency	Frequency						EC code
																												K00001		1	0	0	0	0	0	4	2	5	0	2	3	2	K00001	all	0	6
COG1012	1012	0	0	1	0	0	9	15	42	3	0	19	2	COG1012	1	6	COG1012	all	K00128	K00130	K00137	K07248	aldehyde dehydrogenase family protein					K00128		128	0	0	0	0	0	6	7	1	0	27	10	1	K00128	all	0	4		1.2.1.3	26
COG1071	1071	0	0	0	0	0	2	6	5	1	0	38	12	COG1071	2	5	COG1071	all	K00161	K00166	pyruvate dehydrogenase (lipoamide)	branched-chain alpha-keto acid dehydrogenase E1 component alpha chain						K00161		161	0	0	0	0	0	2	6	1	0	5	10	12	K00161	all	1	5		1.2.4.1	17
COG0022	22	0	0	0	0	0	2	5	5	1	0	38	10	COG0022	1	5	COG0022	all	K00167	K00162								K00162		162	0	0	0	0	0	2	5	1	0	5	10	10	K00162	all	1	5
																												K00382		382	0	0	0	1	0	2	1	1	0	0	36	9	K00382	all	2	3		1.8.1.4	30
																																																1.12.7.2	23
																																																1.-.-.-	26
																												K00566		566	0	0	0	0	0	6	0	4	0	4	0	2	K00566	all	0	4		2.1.1.61	15
COG0183	183	0	0	0	0	0	3	3	20	12	2	2	4	COG0183	0	7	COG0183	all	K00626									K00626		626	0	0	0	0	0	2	1	3	1	20	1	4	K00626	all	0	4		2.3.1.9	22
COG0508	508	0	0	0	0	0	2	3	2	0	0	38	9	COG0508	1	5	COG0508	all	K00627									K00627		627	0	0	0	0	0	4	5	0	0	4	10	9	K00627	all	1	5
																												K00648		648	0	0	0	0	0	0	0	3	0	18	2	4	K00648	all	0	4
																																																2.8.3.8	30
																																																3.6.1.1	16
																																																2.3.3.5	46
																																																4.2.1.3	28
																												K01692		1692	1	0	0	0	0	2	2	9	0	2	4	1	K01692	all	0	5
																																																4.2.1.79	23
COG0174	174	0	0	0	0	0	0	52	106	1	0	0	0	COG0174	2	2	COG0174	diderm	K01915									K01915		1915	0	0	0	3	0	0	52	1	0	107	0	2	K01915	all	3	4		6.3.1.2	103
																																																6.5.1.4	27
																												K01990		1990	0	0	3	0	0	1	2	12	0	1	4	0	K01990	all	2	4
COG0683	683	0	0	1	0	0	2	3	2	5	6	0	2	COG0683	1	6	COG0683	all	K01999									K01999		1999	0	0	1	0	0	1	2	4	6	2	0	2	K01999	all	1	5
COG1136	1136	4	0	23	0	0	0	1	34	10	0	0	3	COG1136	2	5	COG1136	all	K02003	K05685	ABC transporter ATP-binding protein							K02003		2003	1	0	15	0	0	0	3	7	0	30	0	3	K02003	all	1	5
COG0577	577	6	0	27	0	0	0	1	38	6	0	0	0	COG0577	2	4	COG0577	diderm	K02004									K02004		2004	0	0	13	0	0	0	3	8	0	35	0	3	K02004	all	1	5
																																																2.7.7.7	16
																												K02388		2388	2	0	0	0	0	0	0	11	0	0	0	0	K02388	diderm	2	2
COG1677	1677	4	0	0	0	0	12	12	250	14	0	0	0	COG1677	2	5	COG1677	diderm	K02408			flagellar hook-basal body complex protein FliE						K02408		2408	2	0	0	0	0	6	6	7	0	128	0	0	K02408	diderm	2	5
COG1766	1766	4	0	0	0	0	66	14	242	12	0	0	0	COG1766	3	5	COG1766	diderm	K02409			flagellar MS-ring protein						K02409		2409	2	0	0	0	0	32	7	6	0	121	0	0	K02409	diderm	3	5
COG1536	1536	2	0	0	0	0	35	7	115	6	0	0	0	COG1536	2	5	COG1536	diderm	K02410			flagellar motor switch protein G						K02410		2410	2	0	0	0	0	35	7	6	0	114	0	0	K02410	diderm	3	5
COG1317	1317	4	0	0	0	0	20	10	226	12	0	0	0	COG1317	3	5	COG1317	diderm	K02411			flagellar assembly protein H						K02411		2411	2	0	0	0	0	35	5	6	0	113	0	0	K02411	diderm	3	5
COG1157	1157	4	0	0	0	0	10	10	224	12	0	0	0	COG1157	2	5	COG1157	diderm	K02412			flagellum-specific ATP synthase						K02412		2412	2	0	0	0	0	5	5	6	0	112	0	0	K02412	diderm	2	5		3.6.3.14	100
COG4191	4191	8	1	4	3	1	55	85	159	174	0	4	15	COG4191	7	9	COG4191	all	K02482	K10125		integral membrane sensor signal transduction histidine kinase						K02482		2482	2	1	0	0	2	0	4	13	0	15	3	4	K02482	all	2	7
COG3063	3063	0	4	0	0	2	0	12	2	20	0	0	0	COG3063	1	5	COG3063	diderm	K02656			Tetratricopeptide TPR_2 repeat protein
																												K02668		2668	1	0	0	0	0	0	28	17	0	44	0	0	K02668	diderm	2	3
COG1508	1508	0	0	0	0	4	4	2	11	2	0	1	0	COG1508	1	5	COG1508	diderm	K03092			RNA polymerase sigma-54 factor						K03092		3092	0	0	0	0	4	4	2	2	0	10	1	0	K03092	diderm	1	5
COG1538	1538	6	2	26	12	0	0	24	16	36	4	0	0	COG1538	5	8	COG1538	diderm	K03287	K12340		outer membrane component of efflux system (multidrug efflux system CmeDEF)
COG0840	840	2	4	0	0	0	6	16	14	36	0	6	14	COG0840	3	7	COG0840	all	K03406	K03776		methyl-accepting chemotaxis sensory transducer						K03406		3406	0	1	0	0	0	2	1	12	0	6	2	4	K03406	all	1	5
COG2197	2197	4	0	4	0	0	2	12	58	10	0	2	4	COG2197	1	8	COG2197	all	K03413	K07699		LuxR family transcriptional regulator
																																																4.1.3.30	53
																												K04651		4651	0	0	0	0	0	11	6	3	0	45	0	0	K04651	diderm	0	4
COG0378	378	0	0	0	0	0	24	12	90	8	0	0	0	COG0378	2	4	COG0378	diderm	K04652									K04652		4652	0	0	0	0	0	12	6	3	0	45	0	0	K04652	diderm	0	4
																																																1.14.12.17	17
																												K07090		7090	0	1	2	0	0	2	18	10	0	16	0	1	K07090	diderm	2	5
COG3852	3852	1	3	2	1	1	59	59	207	50	0	0	1	COG3852	5	6	COG3852	diderm	K07708			signal transduction histidine kinase, nitrogen specific, NtrB						K07708		7708	0	3	0	0	0	57	59	15	0	176	0	0	K07708	diderm	5	5
COG0642	642	11	7	13	1	7	16	86	337	181	0	3	9	COG0642	7	10	COG0642	all	K07709	K00936	K02482	K10942	K02668	K07711	K07642	K07677
COG0515	515	4	0	0	0	0	0	8	32	116	0	0	4	COG0515	2	4	COG0515	all	K11916																													2.7.11.1	16
																												K10125		10125	0	0	0	0	0	38	64	6	0	91	0	0	K10125	diderm	3	4
																												K11103		11103	0	0	0	0	0	18	29	0	0	1	0	0	K11103	diderm	2	2
COG0651	651	0	0	0	0	0	4	2	142	28	0	0	0	COG0651	2	4	COG0651	diderm	K12141	K12137	K00540	K05903																										1.6.99.5	22
COG5000	5000	7	0	23	2	5	46	1	72	33	0	1	1	COG5000	4	7	COG5000	diderm	K13598			two-component signal transduction histidine kinase
																												K00003		3	0	0	0	0	0	0	0	1	0	6	0	0
COG0513	513	0	0	9	0	0	3	3	3	3	0	18	0	COG0513	2	6	COG0513	all	K11927	K05592	K05591							K00004		4	0	0	0	0	0	0	0	0	0	0	0	1
COG2204	2204	4	0	3	2	0	47	18	111	63	0	0	0	COG2204	4	7	COG2204	diderm	K10941	K10943	K13599	K00936	K02667	K03413	K11917	flagellar regulatory protein A,C		K00008		8	0	0	0	0	0	0	0	0	0	1	0	0
COG2208	2208	0	0	0	6	4	0	0	12	22	0	0	0	COG2208	3	4	COG2208	diderm	K07315			serine phosphatase						K00009		9	0	0	0	0	0	0	0	0	0	0	0	2
COG0745	745	2	0	4	0	0	2	10	52	14	0	8	4	COG0745	0	10	COG0745	all	K07665	K11443	K02485	K07664	K03413	K07657	K07663	K02483	RR	K00010		10	0	0	0	0	0	0	0	0	0	5	0	0
COG2814	2814	0	0	2	6	0	2	10	21	12	0	1	5	COG2814	1	7	COG2814	all	K03761	K08169	K03446	K08172	K08195	K05548	dicarboxylate MFS transporter			K00012		12	0	0	0	0	0	0	0	3	0	1	2	0
COG0845	845	2	0	9	0	0	1	8	35	11	2	0	0	COG0845	1	6	COG0845	diderm	K03585	K13888	K07798	K02005	membrane-fusion protein					K00013		13	0	0	0	0	0	0	0	1	0	0	0	0
COG1566	1566	1	1	2	6	0	0	9	23	10	0	0	2	COG1566	1	6	COG1566	all	K01993	K02005	K02022	HlyD family secretion protein						K00014		14	0	0	0	0	0	0	6	11	0	1	0	0	K00014
COG1131	1131	0	0	0	0	0	1	2	6	25	0	8	2	COG1131	1	5	COG1131	all	K13926	K06857	K01990	K06857	K09687	ABC transporter related				K00018		18	0	0	0	0	0	0	0	1	0	0	0	0
COG1028	1028	3	0	3	0	0	51	24	45	18	0	18	0	COG1028	3	7	COG1028	all	K00023	K03366	short chain dehydrogenase	3-oxoacyl-[ACP] reductase						K00019		19	0	0	0	0	0	0	2	1	0	11	1	0
COG0596	596	2	0	5	1	0	3	18	12	8	0	0	4	COG0596	0	7	COG0596	all	K01259	K02170	K00627							K00020		20	0	0	0	0	0	0	0	0	0	1	1	0
COG0726	726	0	0	0	0	0	1	9	3	2	0	20	6	COG0726	1	5	COG0726	all	K01463	polysaccharide deacetylase								K00023		23	0	0	0	0	0	2	1	2	0	0	0	0
COG0451	451	2	0	2	0	0	4	4	8	30	0	0	0	COG0451	1	6	COG0451	diderm	K01795	K00091	K12454	K01709	K01710					K00024		24	0	1	0	0	0	0	0	0	0	0	0	0
COG0347	347	0	0	0	3	0	0	0	86	6	1	0	0	COG0347	2	3	COG0347	diderm	K04751									K00027		27	0	0	0	0	0	1	0	0	0	0	0	0
COG0318	318	4	0	0	0	0	4	20	6	14	0	10	4	COG0318	1	7	COG0318	all	K05939	K03367	K00666	K12507	K02182					K00029		29	0	0	0	0	0	7	2	1	0	0	0	0
COG1249	1249	0	0	0	1	0	2	1	1	2	0	36	9	COG1249														K00033		33	0	0	0	0	0	0	0	1	0	0	0	3
COG1252	1252	0	3	1	0	0	3	2	1	4	0	0	0	COG1252														K00036		36	0	0	0	0	0	0	0	2	0	0	0	0
COG2610	2610	0	0	0	0	0	0	20	24	0	0	14	14	COG2610														K00037		37	0	0	0	0	0	0	2	0	0	1	0	0						2.7.1.69	26
COG2205	2205	2	0	1	1	0	0	6	13	22	0	0	0	COG2205														K00038		38	0	0	0	0	0	0	0	1	0	0	0	0						2.7.3.-	259
COG0437	437	2	0	0	0	0	0	6	1	14	0	0	13	COG0437														K00041		41	0	0	0	0	0	0	0	0	0	1	0	0						2.7.13.1	150
COG0491	491	0	0	0	0	0	1	21	20	9	0	1	0	COG0491														K00055		55	0	0	0	0	0	0	0	0	0	2	0	0
COG0535	535	0	0	0	0	0	21	1	6	7	1	0	0	COG0535														K00057		57	0	1	0	0	0	0	0	1	0	0	0	0
COG0543	543	0	0	0	0	0	4	8	2	12	0	0	18	COG0543														K00058		58	0	0	0	0	0	0	0	1	0	0	0	4
COG0624	624	0	0	0	0	0	0	1	5	2	0	26	4	COG0624														K00059		59	0	0	1	0	0	0	0	3	0	0	1	3
COG1063	1063	0	0	0	0	0	12	2	40	12	0	0	20	COG1063														K00067		67	0	0	0	0	0	0	0	1	0	14	0	0
COG2863	2863	0	1	0	1	0	1	1	1	0	4	0	0	COG2863														K00074		74	0	0	0	0	0	3	1	4	0	0	0	3
COG3221	3221	0	3	0	0	0	2	7	14	6	0	0	0	COG3221														K00075		75	1	0	0	0	0	0	0	0	0	2	0	0
COG3829	3829	0	0	0	0	0	0	2	12	10	0	2	12	COG3829														K00077		77	0	1	0	0	0	0	3	1	0	0	0	0
COG4591	4591	0	0	15	0	0	0	1	10	6	0	0	2	COG4591														K00086		86	0	0	0	0	0	0	0	3	0	0	3	2
COG5010	5010	0	0	0	0	0	2	32	4	8	0	0	2	COG5010														K00087		87	0	0	0	0	0	0	0	0	0	0	0	1
COG0042	42	0	0	1	0	0	59	0	1	10	0	3	0	COG0042														K00088		88	0	0	0	0	0	0	0	1	0	0	0	0
COG1454	1454	0	0	0	0	0	4	1	4	15	0	9	9	COG1454														K00091		91	0	0	0	0	0	0	0	1	0	0	0	0
COG2199	2199	0	1	0	0	0	0	1	5	9	1	6	10	COG2199														K00097		97	0	0	4	0	0	0	0	0	0	0	0	2
COG1670	1670	1	0	1	0	0	1	0	0	2	0	13	2	COG1670														K00099		99	0	1	0	0	0	0	0	0	0	2	0	0
COG0589	589	0	0	1	6	0	1	1	2	15	0	0	2															K00100		100	0	0	0	0	0	0	0	0	0	0	0	2
COG0664	664	1	0	6	0	0	0	4	3	7	0	0	1															K00104		104	0	0	0	0	0	1	4	3	0	0	0	0
COG0346	346	0	0	2	0	0	2	1	1	1	0	1	2															K00111		111	0	0	0	0	0	0	0	0	0	1	0	3
COG0410	410	0	0	0	0	0	1	2	1	1	3	0	2															K00114		114	0	0	0	0	0	1	2	0	0	0	0	0
COG0411	411	0	0	0	0	0	1	2	1	1	3	0	3															K00116		116	0	0	0	0	0	0	0	0	0	1	0	0
COG0463	463	0	2	2	2	0	0	0	3	11	0	1	1															K00120		120	0	0	0	0	0	0	0	0	0	4	0	0
COG0524	524	0	0	1	0	0	1	0	3	3	0	0	2															K00121		121	0	0	0	0	0	1	0	0	0	1	1	0
COG0531	531	1	0	1	0	0	0	1	29	3	0	1	2															K00123		123	0	0	0	0	0	1	1	8	0	4	0	3
COG0559	559	0	0	0	0	0	1	1	1	1	3	0	3															K00124		124	0	0	0	0	0	0	1	2	0	0	0	0
COG0583	583	0	0	1	1	0	2	12	8	7	0	0	0															K00127		127	0	0	0	0	0	0	0	0	0	0	0	1
COG0607	607	1	0	0	0	1	4	8	44	8	0	0	0															K00130		130	0	0	0	0	0	0	3	0	0	2	0	0
COG0644	644	0	1	0	0	0	6	5	6	3	0	0	2															K00133		133	0	0	0	0	0	0	0	0	11	0	0	0
COG0730	730	0	1	1	0	0	1	4	9	11	0	0	0															K00134		134	0	0	0	0	0	1	0	3	0	2	0	0
COG0741	741	0	1	1	0	0	0	6	4	12	0	0	2															K00135		135	0	0	0	0	0	1	1	1	0	0	19	0
COG0810	810	1	0	1	0	0	2	3	0	1	1	0	0															K00137		137	0	0	0	0	0	0	0	0	0	1	0	0
COG0841	841	1	0	1	0	0	1	7	15	7	2	0	0															K00140		140	0	0	0	0	0	0	0	0	0	0	3	0
COG1024	1024	1	0	0	0	0	2	2	2	15	0	4	4															K00141		141	0	0	0	0	0	0	3	0	0	4	0	0
COG1251	1251	0	0	0	0	0	5	6	51	3	0	1	3															K00147		147	0	0	0	0	0	0	0	2	0	1	0	0
COG1309	1309	0	0	0	0	0	1	2	21	3	0	7	5															K00151		151	0	0	0	0	0	0	1	0	0	0	0	0
COG1506	1506	0	0	2	0	0	1	1	0	4	0	1	1															K00154		154	0	0	0	0	0	0	0	0	0	1	0	0
COG1595	1595	3	0	0	0	0	1	7	1	8	0	1	4															K00156		156	0	0	0	0	0	1	4	0	0	5	0	0
COG1960	1960	0	0	0	0	0	7	10	19	16	0	1	5															K00163		163	0	0	0	0	0	1	0	0	0	0	0	0
COG2148	2148	0	0	0	2	0	6	8	5	1	0	0	1															K00166		166	0	0	0	0	0	0	0	0	0	0	28	0	K00166
COG2207	2207	1	0	2	0	0	0	2	2	1	0	1	3															K00167		167	0	0	0	0	0	0	0	0	0	0	28	0	K00167
COG2223	2223	0	1	0	0	0	2	4	1	2	0	1	0															K00169		169	0	0	0	0	0	0	0	0	0	0	0	1
COG2801	2801	0	0	0	1	0	1	2	6	2	0	1	0															K00170		170	0	0	0	0	0	0	0	0	0	0	0	1
COG3547	3547	1	1	0	0	0	0	2	0	1	0	1	1															K00171		171	0	0	0	0	0	0	0	0	0	0	0	1
COG4177	4177	0	0	0	0	0	1	1	1	1	3	0	3															K00172		172	0	0	0	0	0	0	0	0	0	0	0	1
COG5002	5002	1	0	2	2	0	1	4	18	0	0	2	2															K00174		174	0	0	0	0	0	0	1	1	0	0	0	4
COG0438	438	0	0	1	0	0	4	3	33	20	0	0	0															K00175		175	0	0	0	0	0	0	1	1	0	0	0	4
COG0626	626	0	0	0	0	0	0	1	8	5	0	1	9															K00176		176	0	0	0	0	0	0	0	1	0	0	0	4
COG0834	834	0	0	0	0	0	2	16	64	10	0	6	0															K00177		177	0	0	0	0	0	0	0	1	0	0	0	4
COG2057	2057	0	0	0	0	0	0	1	20	0	2	15	3															K00179		179	0	0	0	0	0	0	0	3	0	0	0	2
COG3144	3144	1	0	0	0	0	8	5	59	1	0	0	0															K00180		180	0	0	0	0	0	0	0	3	0	0	0	2
COG1301	1301	0	0	0	0	0	18	36	3	0	0	0	1															K00183		183	0	0	0	0	0	0	0	0	0	0	0	1
COG0330	330	1	0	0	0	0	2	1	2	10	0	0	1															K00184		184	0	0	0	0	0	0	0	0	0	1	0	1
COG0348	348	1	0	0	0	0	0	4	20	1	0	0	1															K00198		198	0	0	0	0	0	0	0	0	0	0	0	1
COG0366	366	0	0	0	0	0	2	4	20	3	0	2	0															K00208		208	0	0	0	0	0	0	0	4	0	7	0	0
COG0406	406	0	1	0	0	0	0	0	1	2	0	1	1															K00215		215	0	0	0	0	0	0	0	0	0	0	0	1
COG0433	433	0	1	1	0	0	0	0	1	1	0	1	0															K00219		219	0	0	0	0	0	0	0	0	0	0	0	1
COG0446	446	0	1	1	0	0	0	1	16	5	0	0	0															K00226		226	0	0	0	0	0	0	0	1	0	0	0	0
COG0456	456	0	0	0	1	0	1	0	13	3	0	9	1															K00228		228	0	0	0	0	0	0	0	2	0	0	0	0
COG0561	561	0	0	1	0	0	1	0	2	1	0	1	0															K00230		230	0	0	0	0	0	0	0	1	0	0	0	0
COG0609	609	0	0	1	0	0	0	0	3	1	0	6	3															K00244		244	0	0	0	0	0	0	0	2	1	0	0	0
COG0614	614	0	0	1	0	0	0	0	4	1	0	5	2															K00245		245	0	0	0	0	0	0	0	1	0	0	0	0
COG0640	640	0	0	0	0	0	2	3	2	2	0	0	1															K00246		246	0	0	0	0	0	0	0	1	0	0	0	0
COG0673	673	0	0	0	0	0	0	1	6	3	0	6	1															K00248		248	0	0	0	0	0	0	0	1	0	0	0	2
COG0693	693	0	1	1	0	0	0	0	9	1	0	1	0															K00249		249	0	0	0	0	0	0	2	2	0	1	0	0
COG0778	778	0	0	0	0	0	1	1	1	4	0	1	0															K00252		252	0	0	0	0	0	0	0	0	0	1	0	0
COG1051	1051	0	0	0	2	0	0	1	1	0	0	1	2															K00257		257	0	0	0	0	0	1	2	1	0	0	0	0
COG1053	1053	0	0	0	0	0	0	2	4	6	1	0	5															K00259		259	0	0	0	0	0	0	0	2	0	0	0	1
COG1055	1055	0	0	0	0	0	5	6	1	1	0	0	1															K00260		260	0	0	0	0	0	0	1	0	0	0	1	0
COG1064	1064	0	0	0	0	0	1	1	1	3	0	3	0															K00262		262	0	0	0	0	0	0	0	1	0	0	0	0
COG1122	1122	0	0	0	0	0	0	1	23	5	0	2	2															K00263		263	0	0	0	0	0	0	0	0	0	0	31	3	K00263
COG1127	1127	1	1	0	1	0	1	1	0	0	0	0	0															K00265		265	0	0	0	0	0	0	1	0	0	0	0	0
COG1132	1132	0	0	0	0	0	0	1	5	3	0	3	4															K00266		266	0	0	0	0	0	0	1	2	0	0	0	8	K00266
COG1142	1142	0	0	0	0	0	1	1	52	5	0	0	3															K00275		275	0	0	0	0	0	0	0	0	0	2	0	0
COG1250	1250	0	0	0	0	0	3	2	0	4	0	0	3															K00278		278	0	0	1	0	0	1	0	1	0	0	0	0
COG1360	1360	0	0	1	0	0	1	0	1	1	0	0	1															K00281		281	0	0	0	0	0	0	0	0	0	4	0	0
COG1529	1529	0	1	0	0	0	0	1	1	1	0	0	2															K00282		282	0	0	0	0	0	0	0	3	0	0	1	1
COG1629	1629	0	0	1	0	0	4	4	11	1	0	0	0															K00283		283	0	0	0	0	0	0	0	3	0	0	1	1
COG1765	1765	0	0	0	0	0	6	1	1	3	0	0	4															K00285		285	0	0	0	0	0	0	1	0	0	1	0	0
COG2200	2200	0	1	0	0	0	2	8	4	2	0	0	0															K00287		287	0	0	0	0	0	0	16	0	0	0	0	0
COG2226	2226	0	0	0	0	0	1	1	6	4	0	0	2															K00294		294	0	0	0	0	0	0	0	4	0	0	2	1
COG2271	2271	0	0	2	0	0	0	1	4	1	0	0	1															K00299		299	0	0	0	0	0	0	4	0	0	9	0	0
COG2358	2358	0	0	0	0	0	1	1	6	0	0	1	1															K00301		301	0	0	0	0	0	0	0	0	0	0	4	0
COG2710	2710	0	0	0	1	0	2	2	2	1	0	0	0															K00302		302	0	0	0	0	0	0	0	1	0	0	22	0	K00302
COG2963	2963	0	0	0	1	0	0	1	3	1	0	1	0															K00303		303	0	0	0	0	0	0	0	1	0	0	4	0
COG2984	2984	0	1	0	0	0	1	0	0	1	0	1	4															K00313		313	0	0	0	0	0	6	1	0	0	0	0	1
COG3193	3193	0	0	1	0	0	1	3	1	1	0	0	0															K00316		316	0	0	0	0	0	0	0	0	0	1	0	0
COG4666	4666	0	0	0	0	0	1	1	3	0	0	1	1															K00318		318	0	0	0	0	0	0	0	0	0	0	4	1
COG4783	4783	0	1	0	0	0	3	3	1	2	0	0	0															K00324		324	0	0	0	0	0	18	1	0	0	0	0	0	K00324
COG1842	1842	0	0	0	0	0	16	0	242	12	0	0	0															K00325		325	0	0	0	0	0	9	0	0	0	0	0	0
COG3444	3444	0	0	0	0	0	0	0	22	0	0	17	11															K00327		327	0	0	0	0	0	0	2	0	0	0	0	0
COG3716	3716	0	0	0	0	0	0	0	16	0	0	13	10															K00329		329	0	0	0	0	0	2	1	0	0	0	0	0
COG0243	243	0	0	0	0	0	0	7	1	5	0	0	12															K00334		334	0	0	0	0	0	0	0	1	0	0	0	1
COG0308	308	0	0	0	0	0	0	0	0	1	0	0	2															K00335		335	0	0	0	0	0	1	0	0	0	0	0	1
COG0600	600	0	0	0	0	0	19	5	3	3	0	0	0															K00338		338	0	1	0	0	0	0	0	0	0	0	0	0
COG0621	621	0	0	7	0	0	0	6	3	2	0	0	0															K00339		339	0	1	0	0	0	0	0	0	0	0	0	0
COG0715	715	0	0	0	0	0	21	5	7	3	0	0	0															K00340		340	0	1	0	0	0	0	0	0	0	0	0	0
COG1048	1048	0	1	0	0	0	0	20	10	1	0	0	0															K00341		341	0	1	0	0	0	0	0	0	0	0	0	0
COG1115	1115	0	0	0	0	0	0	0	2	0	1	13	2															K00342		342	0	1	0	0	0	0	0	0	0	0	0	0
COG1116	1116	0	0	0	0	0	19	4	3	2	0	0	0															K00343		343	0	1	0	0	0	0	0	0	0	0	0	0
COG1149	1149	0	0	0	0	0	1	1	0	19	0	0	1															K00353		353	0	0	0	0	0	0	0	1	0	0	0	0
COG1164	1164	0	0	0	0	0	26	0	0	1	0	1	1															K00356		356	0	0	0	0	0	0	1	0	0	0	0	0
COG1459	1459	2	0	0	0	0	0	8	4	44	0	0	0															K00359		359	0	0	0	0	0	0	0	1	0	0	0	0
COG1788	1788	0	0	0	0	0	0	1	20	0	2	15	3															K00362		362	0	0	0	0	0	1	0	0	0	0	0	0
COG1886	1886	0	2	0	0	0	68	6	46	0	0	0	0															K00363		363	0	0	0	0	0	1	0	0	0	0	0	0
COG1925	1925	0	0	0	0	4	0	0	0	1	0	1	2															K00369		369	0	0	0	0	0	0	0	0	0	0	0	1
COG1983	1983	0	0	2	0	0	12	0	218	8	0	0	0															K00370		370	0	0	0	0	0	0	1	1	0	0	0	0
COG2804	2804	2	0	0	0	0	0	8	2	50	0	0	0															K00371		371	0	0	0	0	0	0	1	1	0	0	0	0
COG2812	2812	0	1	0	0	8	0	3	1	0	0	0	0															K00372		372	0	0	0	0	0	1	0	0	0	0	0	0
COG2893	2893	0	0	0	0	0	0	0	26	1	0	12	11															K00373		373	0	0	0	0	0	0	1	1	0	0	0	0
COG3437	3437	0	4	0	0	0	0	4	6	14	0	0	0															K00374		374	0	0	0	0	0	0	1	1	0	0	0	0
COG0245	245	0	1	0	0	0	32	0	0	0	0	0	1															K00375		375	0	0	0	0	0	1	0	0	0	0	0	0
COG0115	115	0	0	0	0	0	16	0	0	2	0	0	2															K00376		376	0	0	0	0	0	0	0	0	0	1	0	0
COG0146	146	0	0	0	0	0	6	0	2	0	8	0	0															K00378		378	0	0	0	0	0	0	0	0	0	6	0	0
COG0147	147	0	2	0	0	0	16	0	4	0	0	0	0															K00381		381	0	1	0	0	0	0	0	0	0	0	0	0
COG0303	303	0	0	0	0	0	0	0	27	8	0	0	9															K00384		384	0	0	0	0	0	0	0	1	0	3	0	0
COG0372	372	0	0	0	0	0	0	27	39	1	0	0	0															K00390		390	0	1	0	0	0	1	0	0	0	0	0	0
COG0426	426	0	0	0	0	0	0	0	64	2	0	0	1															K00411		411	0	0	0	0	0	0	4	0	0	0	0	0
COG0493	493	0	0	0	0	0	0	2	0	4	0	0	22															K00425		425	0	0	0	0	0	1	2	4	0	4	0	0
COG0534	534	0	0	6	0	0	0	0	1	0	0	0	5															K00426		426	0	0	0	0	0	1	2	4	0	3	0	0
COG0541	541	0	0	0	0	0	0	18	0	1	0	0	1															K00428		428	0	1	0	0	0	0	0	1	0	1	0	0
COG0569	569	0	0	0	0	0	17	0	0	1	0	0	3															K00432		432	0	0	1	0	0	1	0	0	0	0	0	0
COG0612	612	0	0	4	0	0	0	0	10	1	0	0	0															K00433		433	1	0	0	0	0	0	0	0	0	0	0	0
COG0652	652	0	0	4	0	0	0	0	0	1	1	0	0															K00446		446	0	0	0	0	0	0	4	0	0	0	0	0
COG1040	1040	0	0	0	0	0	0	0	1	1	4	0	0															K00451		451	0	0	0	0	0	0	0	0	0	2	0	0
COG1052	1052	0	0	0	0	0	0	3	0	0	0	3	12															K00457		457	1	0	0	0	0	0	0	0	0	1	0	0
COG1171	1171	0	0	0	0	0	0	1	0	2	0	1	12															K00459		459	0	1	0	0	0	0	2	0	0	0	0	0
COG1253	1253	0	0	4	0	0	0	0	0	1	0	0	1															K00483		483	0	0	0	0	0	0	0	0	0	0	0	1
COG1366	1366	0	0	0	4	0	0	0	26	1	0	0	0															K00493		493	0	0	0	0	0	0	2	0	0	0	0	0
COG1450	1450	0	0	0	0	0	0	8	12	18	0	0	0															K00494		494	0	0	0	0	0	0	2	0	0	0	0	0
COG1509	1509	0	1	0	0	0	0	0	0	1	0	20	4															K00496		496	0	0	0	0	0	0	1	0	0	0	0	0
COG1706	1706	0	0	0	0	5	5	0	11	0	0	0	0															K00500		500	0	0	0	0	0	0	0	0	0	20	0	0
COG1807	1807	1	4	0	0	0	0	0	0	3	0	0	0															K00507		507	0	0	0	0	0	0	0	0	0	1	0	0
COG1989	1989	3	0	0	0	0	0	0	6	39	0	0	0															K00514		514	0	0	0	2	0	0	0	0	0	0	0	0
COG2064	2064	2	0	0	0	0	0	50	2	0	0	0	0															K00520		520	0	0	0	0	0	0	0	1	0	1	0	0
COG2165	2165	0	0	0	0	0	0	4	4	22	0	0	0															K00523		523	0	0	0	0	0	2	2	0	0	0	0	0
COG2513	2513	0	0	0	0	0	2	34	51	0	0	0	0															K00525		525	0	0	0	0	0	0	2	1	0	0	0	0
COG3023	3023	0	0	0	0	0	0	23	1	1	0	0	0															K00526		526	0	0	0	0	0	0	2	0	0	0	0	0
COG3261	3261	0	0	0	0	0	3	0	57	5	0	0	0															K00527		527	0	0	0	0	0	0	3	0	0	0	0	0
COG3279	3279	0	0	4	0	0	0	0	2	0	0	2	0															K00528		528	0	0	0	0	0	0	0	1	0	3	0	7
COG3712	3712	4	0	0	0	0	2	0	2	0	0	0	0															K00529		529	0	0	0	0	0	0	5	0	0	0	0	0
COG3715	3715	0	0	0	0	0	0	0	18	0	0	13	8															K00531		531	0	0	0	0	0	1	0	0	0	0	0	0
COG3745	3745	1	0	0	0	0	0	25	1	0	0	0	0															K00532		532	0	0	0	0	0	0	0	1	0	0	0	0
COG3968	3968	0	0	0	3	0	0	0	1	0	0	0	2															K00533		533	0	0	0	0	0	0	0	0	0	0	0	1
COG4647	4647	0	0	0	0	0	3	0	1	0	4	0	0															K00534		534	0	0	0	0	0	0	3	0	0	0	0	0
COG4962	4962	1	0	0	0	0	0	26	1	0	0	0	0															K00537		537	0	0	0	0	0	0	1	0	0	1	0	0
COG5554	5554	0	0	0	0	0	18	1	0	0	1	0	0															K00540		540	0	0	0	0	0	2	1	2	0	23	0	0
COG0188	188	0	0	0	0	0	5	1	0	0	15	0	0															K00548		548	0	0	0	0	0	0	1	8	0	0	0	6
COG0564	564	0	0	0	1	0	0	0	5	5	0	0	1															K00551		551	0	0	0	0	0	6	0	0	0	0	0	0
COG0628	628	0	0	3	0	0	0	0	1	2	0	0	1															K00554		554	0	0	0	0	2	0	0	1	0	0	0	1
COG0004	4	0	0	0	1	0	0	0	9	2	2	0	0															K00557		557	0	0	0	0	0	0	1	0	0	0	0	0
COG0019	19	0	0	3	0	0	0	5	16	3	0	0	0															K00558		558	0	0	0	0	0	0	1	2	0	0	0	0
COG0028	28	0	0	0	0	0	4	10	16	0	0	0	2															K00560		560	0	0	0	0	0	0	23	0	0	0	0	0	K00560
COG0036	36	0	0	0	0	3	1	0	1	0	0	0	2															K00566		566	0	0	0	0	0	6	0	4	0	4	0	2
COG0068	68	1	0	0	0	0	7	6	1	0	0	0	0															K00567		567	0	0	0	0	0	0	0	3	0	0	0	0
COG0145	145	0	0	0	0	0	6	0	0	2	0	4	8															K00569		569	0	0	0	0	0	0	0	0	0	3	0	0
COG0223	223	0	0	0	0	3	1	6	2	0	0	0	0															K00573		573	0	0	0	0	0	0	2	0	0	0	0	0
COG0226	226	0	0	1	0	0	0	1	2	2	0	0	0															K00574		574	0	0	0	0	0	0	0	0	0	3	3	0
COG0247	247	0	0	0	0	0	0	3	0	9	0	2	4															K00575		575	0	0	0	0	0	0	0	10	0	0	0	0	K00575
COG0300	300	0	0	1	0	0	0	2	1	2	0	0	0															K00599		599	0	0	0	0	0	0	0	0	0	1	1	1
COG0374	374	0	0	0	0	0	12	5	3	2	0	0	0															K00600		600	0	0	0	0	0	0	0	0	0	0	0	1
COG0375	375	0	0	0	0	0	11	6	45	3	0	0	0															K00604		604	0	0	0	0	3	0	1	0	0	1	0	0
COG0399	399	0	0	0	0	0	1	1	11	1	0	0	0															K00605		605	0	0	0	0	0	0	1	3	0	3	0	1
COG0425	425	0	0	0	0	0	0	1	2	3	0	0	2															K00609		609	0	0	0	1	0	0	0	2	0	1	0	0
COG0430	430	1	0	0	0	0	0	2	28	3	0	0	0															K00611		611	0	0	0	0	0	0	0	0	0	8	0	1
COG0431	431	0	0	0	0	0	0	4	10	1	0	0	1															K00615		615	0	0	0	0	0	0	0	14	0	0	0	3
COG0432	432	0	0	0	0	1	0	0	7	3	0	1	0															K00616		616	0	0	0	0	0	0	0	0	0	1	0	2
COG0435	435	0	0	0	0	0	0	0	1	0	0	0	0															K00620		620	0	0	0	0	0	0	0	4	0	0	0	0
COG0450	450	0	0	0	0	0	1	2	1	2	0	0	0															K00625		625	0	0	0	0	0	0	1	1	0	0	0	0
COG0482	482	0	0	0	0	0	6	0	5	4	0	0	2															K00632		632	0	0	0	0	0	0	1	3	0	0	0	0
COG0488	488	0	0	0	0	0	0	0	3	4	0	1	1															K00633		633	0	0	0	0	0	0	0	0	0	1	0	0
COG0489	489	0	0	0	1	0	0	0	7	6	0	0	2															K00634		634	0	0	0	0	0	0	0	0	0	0	29	2	K00634
COG0492	492	1	0	0	0	0	0	0	3	1	0	0	3															K00639		639	0	0	0	0	0	0	0	1	0	0	0	0
COG0545	545	0	0	1	0	0	0	1	2	1	0	0	0															K00640		640	0	0	1	2	0	0	0	4	0	1	0	0
COG0546	546	0	0	0	0	0	2	0	0	3	0	1	2															K00645		645	0	0	0	0	0	0	0	2	0	0	0	1
COG0591	591	0	0	0	0	0	0	0	46	6	0	2	8															K00647		647	0	0	0	0	0	0	0	0	0	1	0	0
COG0608	608	0	1	0	0	0	1	2	0	1	0	0	0															K00648		648	0	0	0	0	0	0	0	3	0	18	2	4
COG0657	657	0	0	1	0	0	1	3	2	0	0	0	0															K00652		652	0	0	0	0	0	0	0	0	0	1	0	0
COG0665	665	0	0	0	0	0	0	2	1	0	0	9	1															K00655		655	0	0	0	0	0	0	0	1	0	2	0	0
COG0677	677	0	0	0	0	0	0	3	1	5	0	1	0															K00656		656	0	0	0	0	0	0	0	6	0	0	0	0
COG0679	679	0	1	0	0	0	1	0	2	0	0	0	1															K00660		660	0	0	0	0	0	1	0	0	0	0	0	0
COG0680	680	0	0	0	0	0	7	1	1	3	0	0	0															K00666		666	0	0	0	0	0	1	1	0	0	3	0	0
COG0728	728	0	1	0	0	2	0	0	0	1	0	0	2															K00675		675	0	0	0	0	0	0	0	0	0	0	1	0
COG0760	760	0	0	1	0	0	0	8	18	3	0	0	0															K00680		680	0	0	0	0	0	0	0	0	0	0	2	0
COG0767	767	1	0	0	1	0	1	1	0	0	0	0	0															K00681		681	0	0	0	0	0	0	1	0	0	3	0	0
COG0789	789	0	0	1	0	0	0	0	1	1	0	0	3															K00684		684	0	0	0	0	0	0	0	0	0	3	0	0
COG0826	826	0	0	2	0	0	0	0	2	4	0	1	0															K00686		686	0	0	0	0	0	0	0	0	0	0	0	2
COG0842	842	0	0	0	0	0	1	0	1	8	0	0	1															K00688		688	0	0	0	0	0	0	0	9	0	1	0	0
COG1018	1018	0	0	0	0	0	2	7	12	0	0	0	2															K00690		690	0	0	0	0	0	0	0	0	0	20	0	0
COG1112	1112	0	0	0	0	0	0	1	1	1	0	0	1															K00697		697	0	0	0	0	0	0	3	0	0	0	0	0
COG1120	1120	0	0	0	0	0	0	0	6	2	0	4	4															K00700		700	0	0	0	0	0	0	2	0	0	0	0	0
COG1208	1208	0	0	0	2	0	2	0	2	2	0	0	0															K00703		703	0	0	0	0	0	0	2	0	0	0	0	0
COG1215	1215	0	0	3	0	0	0	0	5	1	0	1	0															K00705		705	0	0	0	0	0	0	2	0	0	0	0	0
COG1235	1235	0	0	0	0	0	0	1	1	7	0	0	2															K00720		720	0	0	0	0	0	0	0	1	0	0	0	0
COG1280	1280	0	0	0	0	0	1	4	6	0	1	0	0															K00754		754	0	0	0	0	0	1	0	0	0	3	0	0
COG1292	1292	0	0	0	0	0	0	0	1	3	0	1	3															K00756		756	0	0	0	0	0	0	0	3	0	0	0	0
COG1295	1295	0	0	1	0	0	0	4	4	1	0	0	0															K00758		758	0	0	0	0	0	4	0	1	0	0	0	0
COG1396	1396	0	0	0	0	0	1	1	1	0	0	0	1															K00760		760	0	0	0	5	0	0	7	0	0	0	0	0
COG1414	1414	0	0	0	0	0	0	3	4	4	0	0	1															K00761		761	0	0	2	0	0	4	1	1	0	0	0	0
COG1580	1580	0	0	0	0	0	5	3	44	1	0	0	0															K00762		762	0	0	0	0	0	0	0	2	0	1	0	0
COG1609	1609	0	0	0	0	0	0	2	2	1	0	7	0															K00764		764	0	0	0	0	0	0	0	0	0	1	0	0
COG1638	1638	0	0	0	0	0	0	1	22	6	0	1	0															K00766		766	0	0	0	0	0	0	3	0	0	1	0	0
COG1674	1674	0	0	0	0	0	1	0	3	1	0	0	2															K00767		767	0	0	0	0	0	0	0	0	0	0	0	0
COG1680	1680	0	0	1	1	0	1	0	0	4	0	0	0															K00768		768	0	0	0	0	0	0	0	1	0	0	0	0
COG1690	1690	1	0	0	0	0	0	3	36	3	0	0	0															K00782		782	0	0	0	0	0	0	0	2	0	0	1	0
COG1740	1740	0	0	0	0	0	3	5	3	2	0	0	0															K00783		783	1	0	0	0	0	0	0	0	0	0	0	0
COG1763	1763	0	0	0	0	0	0	3	1	1	0	0	1															K00784		784	0	0	0	0	0	0	0	1	0	1	0	0
COG1773	1773	0	0	0	0	0	12	4	2	1	0	0	0															K00788		788	0	0	0	0	0	0	1	0	0	0	0	0
COG1802	1802	0	0	0	0	0	2	7	1	1	0	0	0															K00789		789	0	0	0	0	0	0	0	1	0	0	0	0
COG1804	1804	0	0	0	0	0	4	15	1	0	0	0	2															K00790		790	0	0	0	0	0	0	1	0	0	0	0	2
COG1846	1846	0	0	3	0	0	0	2	1	6	0	0	0															K00793		793	0	0	0	0	0	0	1	2	0	0	0	0
COG1868	1868	0	0	0	0	0	4	3	23	1	0	0	0															K00794		794	0	0	0	0	0	0	0	1	0	0	0	0
COG1893	1893	0	1	0	0	0	0	3	1	1	0	0	0															K00795		795	0	0	0	0	0	0	0	1	0	0	0	1
COG1917	1917	1	0	0	0	0	1	1	2	0	0	0	0															K00796		796	0	1	0	0	0	0	0	0	0	0	0	0
COG1951	1951	0	1	0	0	0	0	0	3	1	0	0	2															K00797		797	0	0	0	0	0	0	0	0	0	0	1	0
COG2025	2025	0	0	0	0	0	6	3	0	1	0	0	6															K00798		798	0	0	0	0	0	0	0	0	0	0	0	1
COG2072	2072	0	0	0	0	0	5	3	3	3	0	0	0															K00799		799	0	0	0	0	0	0	0	0	0	3	0	0
COG2080	2080	0	0	0	0	0	0	1	1	1	0	0	1															K00800		800	0	0	0	0	0	0	0	1	0	0	0	0
COG2086	2086	0	0	0	0	0	6	3	0	1	0	0	6															K00801		801	0	0	0	0	0	0	0	0	0	0	0	0
COG2141	2141	0	0	1	0	0	3	5	20	0	0	0	0															K00803		803	0	0	0	0	0	1	0	0	0	0	0	0
COG2186	2186	0	0	0	0	0	0	2	1	1	0	1	0															K00806		806	0	0	0	0	0	0	0	0	0	3	0	0
COG2206	2206	0	0	0	0	0	0	2	3	8	0	0	1															K00808		808	0	0	0	0	0	4	0	0	0	0	0	0
COG2227	2227	0	0	0	0	0	0	4	3	6	0	1	0															K00811		811	0	0	1	0	0	0	0	0	0	0	0	0
COG2230	2230	0	0	0	0	0	1	0	3	1	0	3	0															K00812		812	0	0	0	0	0	0	0	4	0	0	0	0
COG2265	2265	0	0	0	0	0	1	1	1	1	0	0	0															K00817		817	1	0	0	0	0	0	0	0	0	0	0	1
COG2270	2270	0	0	0	0	0	0	1	1	1	0	0	1															K00818		818	0	0	0	0	0	0	0	0	0	0	0	1
COG2303	2303	0	0	0	0	0	1	2	1	2	0	0	0															K00819		819	0	0	0	0	0	0	0	0	0	0	8	0
COG2846	2846	1	0	0	0	0	0	9	5	6	0	0	0															K00820		820	0	0	0	0	0	0	0	1	0	7	0	0
COG2896	2896	0	0	0	0	0	1	0	18	4	0	0	3															K00823		823	0	0	0	0	0	0	0	1	0	0	0	0
COG3127	3127	0	0	3	0	0	0	2	2	0	0	0	1															K00824		824	0	0	0	0	0	20	0	0	0	0	0	0
COG3199	3199	0	0	0	0	0	2	4	4	0	0	0	5															K00826		826	0	0	0	0	0	1	0	1	0	0	0	1
COG3246	3246	0	0	0	0	0	6	0	0	2	0	1	2															K00832		832	0	0	0	0	0	0	1	0	0	7	0	0
COG3256	3256	1	0	0	0	0	0	8	12	5	0	0	0															K00833		833	0	0	0	0	0	0	0	1	0	1	0	0
COG3307	3307	0	0	1	0	0	0	0	4	4	0	0	1															K00837		837	0	0	0	0	0	0	0	0	0	1	6	0
COG3448	3448	0	0	0	0	0	0	1	2	3	0	0	3															K00839		839	0	0	0	0	0	0	1	0	0	0	0	0
COG3467	3467	0	0	0	1	1	1	0	0	0	0	0	1															K00842		842	0	0	0	0	0	0	0	0	0	0	0	2
COG3535	3535	0	0	0	0	0	0	3	1	0	0	2	5															K00845		845	0	1	0	0	0	0	0	0	0	0	0	0
COG3564	3564	0	0	0	0	0	3	1	0	1	0	1	0															K00847		847	0	0	0	0	0	0	0	0	0	1	0	0
COG3706	3706	0	0	0	0	0	0	7	3	15	0	0	1															K00850		850	0	0	0	0	0	0	0	0	0	0	0	0
COG4221	4221	0	0	0	0	0	1	3	8	1	0	0	0															K00851		851	0	0	0	0	0	0	0	1	0	0	0	0
COG4232	4232	0	0	2	0	0	0	2	8	2	0	0	0															K00852		852	0	0	0	0	0	1	0	3	0	2	0	0
COG4638	4638	0	0	0	0	0	12	4	12	0	0	2	0															K00854		854	0	0	0	0	0	0	1	0	0	0	0	1
COG4770	4770	0	0	0	0	0	0	5	0	2	0	3	2															K00856		856	0	0	0	0	0	0	0	1	0	2	0	0
COG4974	4974	0	0	0	0	0	0	3	4	4	0	0	1															K00858		858	0	0	0	0	0	0	1	1	0	1	0	2
COG5001	5001	0	0	0	0	1	3	4	19	8	0	0	0															K00859		859	0	0	1	0	0	0	3	0	0	1	0	0
COG5557	5557	2	0	0	0	0	0	0	1	8	0	0	3															K00860		860	0	0	0	0	0	0	0	1	0	0	0	0
COG0449	449	0	0	0	0	0	0	0	8	0	0	1	3															K00863		863	0	0	0	0	0	0	7	0	0	0	0	0
COG0003	3	0	0	0	0	0	0	0	0	1	0	0	0															K00864		864	0	0	0	0	0	0	0	0	0	0	0	3
COG0005	5	0	0	0	0	0	0	0	0	4	0	0	0															K00865		865	0	0	0	0	0	0	0	0	0	1	0	1
COG0006	6	0	0	0	0	0	0	0	1	1	0	0	1															K00868		868	0	0	0	0	7	0	1	0	0	0	0	0
COG0007	7	0	0	0	0	0	1	0	0	0	0	0	0															K00873		873	0	0	0	0	0	0	0	1	0	0	0	0
COG0008	8	0	0	0	0	0	0	0	26	0	0	0	0															K00874		874	0	0	0	0	0	0	0	0	0	0	1	0
COG0009	9	0	0	0	0	0	0	0	1	0	0	0	0															K00877		877	0	0	0	0	0	0	0	0	0	2	0	0
COG0010	10	0	0	0	0	0	0	1	0	0	0	4	0															K00878		878	0	0	0	0	0	0	0	0	0	0	0	1
COG0011	11	0	0	0	0	0	0	0	0	0	0	0	1															K00882		882	0	0	0	0	0	0	0	0	0	0	0	0
COG0013	13	0	0	0	0	0	0	1	0	1	0	0	0															K00892		892	0	0	0	0	0	0	0	0	0	1	0	0
COG0015	15	0	0	0	0	0	0	1	2	1	0	0	0															K00895		895	0	0	0	0	0	0	0	2	0	0	0	0
COG0016	16	0	0	0	0	0	0	0	0	1	0	0	0															K00901		901	0	0	1	0	0	0	0	2	8	0	0	0
COG0020	20	0	0	0	0	0	0	0	3	0	0	0	0															K00903		903	0	0	0	0	0	1	0	0	0	0	0	0
COG0021	21	0	0	0	0	0	0	0	0	0	0	0	1															K00919		919	0	0	0	10	0	0	0	0	0	0	0	0
COG0023	23	0	0	0	0	0	0	1	0	0	0	0	0															K00924		924	0	0	0	0	0	0	0	1	0	0	0	0
COG0024	24	0	0	0	0	0	0	0	0	5	0	0	0															K00925		925	0	0	0	2	0	0	1	2	0	0	0	0
COG0027	27	0	2	0	0	0	0	3	0	0	0	0	0															K00926		926	0	0	0	0	0	0	0	0	0	8	0	2
COG0029	29	0	0	0	0	0	0	0	3	0	0	0	0															K00927		927	0	0	0	0	0	1	0	0	0	0	0	0
COG0030	30	0	0	0	0	0	0	0	0	0	0	0	0															K00928		928	0	0	1	0	0	0	0	1	0	0	0	0
COG0031	31	0	0	0	0	0	0	0	0	0	0	0	2															K00929		929	0	0	0	0	0	0	0	1	0	0	26	5
COG0033	33	0	0	0	0	0	0	0	0	3	0	0	0															K00930		930	0	0	0	0	0	0	0	1	0	0	0	1
COG0034	34	0	0	0	0	0	0	0	1	0	0	0	0															K00936		936	1	0	1	0	0	5	7	34	0	5	0	0	K00936
COG0037	37	0	0	0	0	1	0	1	0	0	0	0	1															K00939		939	0	0	0	0	0	0	0	0	0	3	0	2
COG0038	38	0	0	0	0	0	0	0	3	1	0	0	0															K00941		941	0	0	0	0	0	0	1	0	0	2	0	0
COG0039	39	0	1	0	0	0	0	0	0	0	0	0	0															K00942		942	0	1	0	0	0	0	0	1	0	0	0	0
COG0043	43	0	0	0	0	0	0	0	0	3	0	0	0															K00945		945	0	0	0	0	0	0	0	0	0	2	0	0
COG0044	44	0	0	0	0	0	0	0	0	0	0	0	2															K00946		946	0	0	0	0	0	0	0	1	0	0	0	0
COG0045	45	0	0	0	0	0	0	0	10	1	0	0	1															K00947		947	0	0	0	0	0	2	0	0	0	0	0	0
COG0052	52	0	1	0	0	0	1	0	0	0	0	0	0															K00949		949	0	0	0	0	0	0	0	0	0	0	0	1
COG0053	53	0	0	0	0	0	0	3	1	2	0	0	0															K00950		950	0	1	0	0	0	0	0	0	0	0	0	0
COG0057	57	0	0	0	0	0	1	0	2	3	0	0	0															K00951		951	0	0	0	0	0	0	0	1	0	0	0	0
COG0058	58	0	0	0	0	0	0	0	1	9	0	0	0															K00953		953	0	0	0	0	0	0	0	2	0	0	0	0
COG0063	63	0	0	0	0	0	0	0	0	1	0	0	0															K00954		954	0	0	0	0	0	0	0	1	0	0	0	0
COG0065	65	0	0	0	0	0	0	0	1	1	0	0	0															K00955		955	0	0	0	0	0	1	0	0	0	0	0	0
COG0066	66	0	0	0	0	0	0	0	1	1	0	0	0															K00957		957	0	0	0	0	0	1	0	0	0	0	0	0
COG0069	69	0	0	0	0	0	0	1	1	0	0	0	2															K00958		958	0	0	0	0	0	0	0	1	0	0	0	0
COG0071	71	0	0	0	0	0	0	0	1	9	0	0	0															K00962		962	0	1	0	0	0	0	0	0	0	0	0	0
COG0072	72	0	0	0	0	0	0	0	0	1	0	0	0															K00963		963	0	0	0	0	0	0	3	0	0	2	0	0
COG0074	74	0	0	0	0	0	0	0	10	1	0	0	2															K00966		966	0	0	0	0	0	0	0	1	0	1	0	0
COG0075	75	0	1	0	0	0	0	1	0	0	0	0	0															K00968		968	0	0	1	0	0	0	0	0	0	2	0	0
COG0077	77	0	0	0	0	0	0	0	0	1	0	0	0															K00969		969	1	0	0	0	0	0	0	3	0	7	0	1
COG0078	78	0	0	0	0	0	0	0	14	2	0	0	1															K00971		971	0	0	0	0	0	1	2	1	0	0	0	0
COG0079	79	1	0	0	0	0	0	0	0	2	0	0	1															K00972		972	0	0	0	0	0	0	0	1	0	0	0	0
COG0082	82	0	0	0	0	0	0	0	0	1	0	0	1															K00973		973	0	0	0	0	0	0	0	0	0	9	0	0
COG0084	84	0	0	0	0	0	0	1	0	0	0	0	0															K00974		974	0	0	0	0	0	0	1	0	0	0	0	0
COG0085	85	0	0	0	0	0	0	0	0	1	0	0	0															K00978		978	0	0	0	0	0	0	1	0	0	1	0	0
COG0086	86	0	0	0	0	0	0	0	0	1	0	0	0															K00979		979	0	0	0	0	0	0	0	1	0	0	0	0
COG0095	95	0	0	0	0	0	0	2	2	0	0	0	0															K00980		980	0	0	0	0	3	0	0	0	0	0	0	0
COG0101	101	0	0	0	0	0	0	0	1	1	0	0	0															K00981		981	0	0	1	0	0	0	0	2	0	2	0	0
COG0102	102	0	0	0	0	0	0	1	0	0	0	0	0															K00982		982	0	0	0	0	0	0	0	1	0	0	0	0
COG0103	103	0	0	0	0	0	0	1	0	0	0	0	0															K00983		983	0	0	0	0	0	0	0	1	0	2	0	0
COG0107	107	0	0	0	0	0	0	0	0	1	0	0	0															K00984		984	0	0	0	0	0	0	0	0	0	0	0	1
COG0108	108	0	0	0	0	0	0	1	0	0	0	0	0															K00989		989	0	0	0	0	0	0	0	0	0	0	0	1
COG0110	110	0	0	1	0	0	0	0	7	4	0	0	0															K00990		990	0	0	0	0	0	0	0	3	0	0	0	0
COG0112	112	0	0	0	0	0	0	0	1	0	0	0	1															K00991		991	0	0	0	0	0	0	0	0	0	0	0	1
COG0113	113	0	0	0	0	0	0	0	0	1	0	0	0															K00995		995	0	0	1	0	0	0	10	1	0	0	0	0
COG0116	116	0	0	0	0	0	0	0	0	0	0	0	2															K00997		997	0	0	0	0	0	0	0	1	0	0	0	0
COG0118	118	0	0	0	0	0	0	0	0	1	0	0	0															K01000		1000	0	0	0	0	0	0	0	0	0	0	0	1
COG0119	119	0	0	0	0	0	0	2	3	3	0	0	0															K01003		1003	0	0	0	0	0	2	3	0	0	1	0	0
COG0121	121	0	0	0	0	0	0	0	1	0	0	0	0															K01007		1007	0	0	0	0	0	0	0	4	0	0	0	0
COG0122	122	0	0	0	0	0	0	1	0	0	0	1	1															K01010		1010	0	0	0	0	0	0	2	0	0	0	0	0
COG0123	123	0	0	0	0	0	0	0	0	4	0	0	0															K01012		1012	0	0	0	0	0	0	0	2	0	1	0	0
COG0124	124	0	0	0	0	0	0	0	0	1	0	0	0															K01026		1026	0	0	0	0	0	0	1	0	0	0	2	0
COG0126	126	0	0	0	0	0	1	0	0	0	0	0	0															K01028		1028	0	0	0	0	0	0	1	0	2	1	0	0
COG0128	128	0	0	0	0	0	0	0	0	1	0	0	0															K01029		1029	0	0	0	0	0	0	1	0	2	1	0	2
COG0129	129	0	0	0	0	0	0	0	2	2	0	0	0															K01031		1031	0	0	0	0	0	0	1	0	0	0	0	0
COG0134	134	0	1	0	0	0	0	3	1	0	0	0	0															K01032		1032	0	0	0	0	0	0	1	0	0	0	0	0
COG0136	136	0	0	0	0	0	0	0	0	0	11	0	0															K01034		1034	0	0	0	0	0	0	0	0	0	19	12	3	K01034
COG0141	141	0	0	0	0	0	0	0	0	1	0	0	0															K01035		1035	0	0	0	0	0	0	0	0	0	9	2	1
COG0142	142	0	0	0	0	0	0	0	2	7	0	0	1															K01036		1036	0	0	0	0	0	0	0	0	0	0	2	0
COG0144	144	0	0	0	0	0	0	0	2	1	0	0	0															K01041		1041	0	0	0	0	0	0	0	0	0	0	6	0
COG0148	148	0	0	0	0	0	0	0	0	1	0	0	0															K01042		1042	0	0	0	0	0	0	0	0	0	6	0	1
COG0150	150	0	0	0	0	0	0	0	0	0	0	0	0															K01043		1043	0	0	0	0	0	0	1	0	0	0	0	0
COG0152	152	0	0	0	0	0	0	0	1	1	0	0	0															K01046		1046	0	0	0	0	0	0	0	1	0	1	0	0
COG0154	154	0	0	0	0	0	0	0	0	0	0	1	0															K01048		1048	0	0	0	0	0	0	0	0	0	1	0	0
COG0156	156	0	0	0	0	0	0	0	1	1	0	0	0															K01057		1057	0	0	0	0	0	0	0	1	0	1	0	0
COG0158	158	0	0	0	0	0	0	0	1	4	0	0	0															K01061		1061	0	0	0	0	0	0	0	1	0	0	0	0
COG0160	160	0	0	0	0	0	2	0	8	0	0	0	0															K01066		1066	0	0	0	0	0	0	0	0	0	1	0	0
COG0161	161	0	0	0	0	0	0	0	0	0	0	13	0															K01069		1069	0	0	0	0	0	0	1	1	0	2	0	0
COG0162	162	0	0	0	0	0	0	0	0	1	0	0	0															K01070		1070	0	0	0	0	0	0	0	0	0	1	0	0
COG0163	163	0	0	0	0	0	0	1	22	1	0	0	0															K01073		1073	0	0	0	0	0	0	0	1	0	0	0	0
COG0164	164	0	0	0	0	0	0	0	0	1	0	0	0															K01077		1077	0	0	0	0	0	0	0	0	0	0	1	0
COG0165	165	0	0	0	0	0	0	0	0	1	0	0	0															K01081		1081	0	0	0	0	0	3	0	0	0	1	0	0
COG0166	166	1	0	0	0	0	0	0	1	8	0	0	0															K01087		1087	0	0	0	0	0	0	0	0	0	1	0	0
COG0168	168	0	0	0	0	0	1	0	0	0	0	0	3															K01090		1090	0	0	0	0	0	0	0	1	0	1	0	0
COG0169	169	0	0	0	0	0	0	6	1	9	0	0	0															K01091		1091	0	0	1	0	0	3	0	0	0	1	14	0
COG0173	173	0	0	2	0	0	0	0	1	1	0	0	0															K01092		1092	0	0	0	0	0	0	0	2	0	2	0	0
COG0176	176	0	0	0	0	0	0	0	1	0	0	0	2															K01095		1095	0	0	1	0	0	1	0	2	0	0	0	0
COG0177	177	0	0	0	0	0	0	0	0	0	0	0	1															K01104		1104	1	0	0	0	0	0	2	0	0	0	1	0
COG0178	178	0	0	0	0	0	0	0	0	1	0	0	0															K01114		1114	0	0	0	0	0	0	0	1	0	0	0	0
COG0179	179	0	0	0	0	0	0	0	1	0	0	0	0															K01118		1118	0	0	0	0	0	0	0	1	0	0	6	0
COG0184	184	0	1	0	0	0	0	0	0	0	0	0	0															K01119		1119	0	0	0	0	0	0	0	1	0	0	0	0
COG0187	187	0	0	0	0	0	0	0	0	0	0	0	0															K01120		1120	0	0	0	0	0	0	1	0	0	0	0	0
COG0189	189	0	0	0	0	0	0	0	10	4	0	0	0															K01126		1126	0	1	0	0	0	0	0	1	0	1	0	0
COG0191	191	0	0	0	0	0	2	0	0	2	0	0	0															K01129		1129	0	0	0	0	0	0	0	0	0	1	1	0
COG0204	204	0	0	0	0	0	0	1	3	7	0	0	0															K01138		1138	0	0	0	0	0	0	0	0	0	0	0	0
COG0205	205	0	0	0	0	0	0	0	0	2	0	0	0															K01141		1141	0	0	0	0	0	0	3	0	0	0	0	0
COG0210	210	0	0	0	0	0	0	0	0	1	0	0	0															K01142		1142	0	0	1	0	0	0	0	0	0	1	0	0
COG0211	211	1	0	0	0	0	0	0	0	0	0	0	1															K01144		1144	0	0	0	0	0	2	0	0	0	0	0	0
COG0215	215	0	0	1	0	0	0	0	0	0	0	0	0															K01146		1146	0	0	0	0	0	0	0	0	0	3	0	0
COG0217	217	0	0	0	0	0	0	0	2	2	0	0	0															K01147		1147	0	0	0	0	0	0	0	0	0	4	0	0
COG0218	218	0	0	0	0	1	0	0	0	2	0	0	0															K01150		1150	0	0	0	0	0	0	0	0	0	1	0	0
COG0219	219	0	0	0	0	0	0	0	1	0	0	0	0															K01151		1151	0	0	0	0	0	0	0	1	0	0	0	0
COG0220	220	0	0	0	0	0	0	0	0	1	0	0	0															K01152		1152	0	0	0	0	0	0	0	0	0	1	0	0
COG0221	221	0	0	0	0	0	0	0	6	3	0	0	0															K01153		1153	0	0	0	0	0	0	0	2	0	4	0	0
COG0225	225	0	0	0	0	0	0	0	1	0	0	0	0															K01154		1154	0	0	0	0	0	0	0	4	0	3	0	0
COG0228	228	0	0	0	0	2	0	0	0	1	0	0	1															K01159		1159	0	0	0	0	2	0	1	0	0	1	0	0
COG0229	229	0	0	0	0	0	0	0	0	2	0	0	0															K01163		1163	0	0	0	0	0	0	0	2	0	0	0	0
COG0231	231	0	0	0	0	0	0	19	0	4	0	0	0															K01174		1174	0	0	0	0	0	0	0	1	0	0	0	0
COG0232	232	0	0	0	0	0	0	0	1	0	0	1	0															K01175		1175	0	0	0	0	0	0	2	0	0	0	0	0
COG0233	233	0	1	0	0	0	0	0	3	1	0	0	0															K01176		1176	0	0	0	0	0	0	0	0	0	0	2	0
COG0234	234	0	0	3	0	0	0	0	0	0	0	0	0															K01201		1201	0	0	1	0	0	0	0	0	0	0	0	0
COG0235	235	0	0	0	0	0	0	8	0	0	0	0	1															K01212		1212	0	0	0	0	0	0	0	0	0	0	2	0
COG0236	236	0	0	0	0	0	0	0	8	4	0	0	4															K01222		1222	0	0	0	0	0	0	0	0	0	0	2	7
COG0240	240	0	1	0	0	0	0	0	0	1	0	0	0															K01223		1223	0	0	0	0	0	0	0	0	0	2	0	0
COG0241	241	0	0	0	0	0	0	3	0	0	0	0	0															K01232		1232	0	0	0	0	0	0	0	0	0	0	1	0
COG0242	242	0	0	0	0	0	0	1	1	0	0	0	0															K01236		1236	0	0	0	0	0	0	2	0	0	0	0	0
COG0246	246	0	0	0	0	0	0	0	0	0	0	0	2															K01238		1238	0	0	0	0	0	0	2	0	0	0	0	0
COG0249	249	0	0	0	0	0	0	0	0	2	0	0	4															K01239		1239	0	0	0	0	0	0	0	0	0	0	0	1
COG0251	251	0	0	0	0	0	0	1	0	8	0	0	6															K01246		1246	0	0	0	0	0	0	0	0	0	8	0	0
COG0252	252	0	0	0	0	0	0	4	6	0	0	0	0															K01247		1247	0	0	0	0	0	0	1	0	0	0	1	0
COG0253	253	0	1	0	0	0	0	0	0	0	0	0	0															K01250		1250	0	0	0	0	0	0	0	0	0	0	0	1
COG0254	254	0	0	0	0	0	0	0	0	2	0	0	0															K01251		1251	0	0	0	0	0	0	0	1	0	0	0	0
COG0257	257	0	0	0	0	0	1	0	0	0	0	0	0															K01255		1255	0	0	0	0	0	0	0	1	0	0	0	0
COG0258	258	0	0	0	0	0	0	0	3	0	0	0	0															K01259		1259	0	0	0	0	0	0	2	0	0	0	0	0
COG0261	261	1	0	0	0	0	0	0	0	0	0	0	1															K01262		1262	0	0	0	0	0	0	0	0	0	1	0	0
COG0264	264	0	1	0	0	0	1	0	0	0	0	0	0															K01265		1265	0	0	0	0	0	0	0	5	0	0	0	0
COG0265	265	0	1	0	0	0	0	4	0	0	0	0	0															K01269		1269	0	0	0	0	1	0	0	1	0	0	0	0
COG0266	266	0	0	0	0	0	0	0	14	1	0	0	0															K01284		1284	0	0	0	0	0	0	0	1	0	0	0	0
COG0275	275	0	0	0	0	0	0	0	0	0	0	0	1															K01297		1297	0	0	0	0	0	0	0	0	0	0	1	0
COG0276	276	0	0	0	0	0	4	0	3	0	0	0	0															K01299		1299	0	0	0	0	0	0	0	0	0	0	0	0
COG0277	277	0	0	0	0	0	4	2	0	1	0	0	0															K01304		1304	0	0	0	0	0	0	0	0	0	0	0	1
COG0278	278	0	0	0	0	0	0	0	1	0	0	0	0															K01305		1305	0	0	0	0	0	0	0	0	0	0	0	2
COG0280	280	0	0	0	0	0	0	1	0	3	0	0	1															K01322		1322	0	0	0	0	0	0	13	0	0	0	0	0
COG0281	281	0	0	0	0	0	1	0	0	0	0	0	0															K01338		1338	0	0	0	0	0	0	0	5	0	3	0	1
COG0286	286	0	0	0	0	0	0	0	4	5	0	0	0															K01342		1342	0	0	0	0	0	0	1	0	0	1	0	0
COG0287	287	0	0	0	0	0	0	0	0	1	0	0	0															K01356		1356	1	0	0	0	0	0	0	0	0	1	0	1
COG0288	288	0	0	0	0	0	0	0	0	1	0	1	0															K01358		1358	0	0	0	0	0	5	0	0	0	3	0	0
COG0290	290	0	0	0	0	0	0	0	0	1	0	0	0															K01362		1362	0	0	0	0	0	0	4	0	0	0	0	0
COG0291	291	0	0	0	0	0	0	0	0	1	0	0	0															K01409		1409	0	0	0	0	7	0	0	0	0	0	0	0
COG0292	292	0	0	0	0	0	0	0	0	1	0	0	0															K01417		1417	0	0	0	0	0	0	0	1	0	0	0	0
COG0293	293	0	0	0	0	1	0	0	0	1	0	0	0															K01419		1419	0	0	0	0	0	0	0	1	0	0	0	0
COG0294	294	0	0	0	0	0	0	5	0	0	0	0	0															K01421		1421	0	0	0	0	0	0	0	0	0	0	0	1
COG0296	296	0	0	0	0	0	0	2	0	2	0	0	0															K01425		1425	0	0	0	0	0	0	0	0	0	0	1	0
COG0298	298	0	0	0	0	0	13	7	46	0	0	0	0															K01428		1428	0	0	0	0	0	0	0	1	0	0	0	0
COG0299	299	0	0	0	0	0	1	0	0	0	0	0	0															K01433		1433	0	0	0	0	0	0	0	2	0	0	0	0
COG0304	304	0	0	0	0	0	0	0	0	4	0	0	0															K01434		1434	0	0	0	0	0	0	1	0	0	0	0	0
COG0305	305	0	0	0	0	0	0	0	0	0	0	0	0															K01438		1438	0	0	0	0	0	0	0	0	0	1	25	0
COG0306	306	0	0	0	0	0	1	0	0	0	0	0	1															K01439		1439	0	0	0	0	0	0	0	0	0	0	2	0
COG0309	309	0	0	0	1	0	11	6	54	0	0	0	0															K01443		1443	0	0	0	0	0	0	0	0	0	0	0	1
COG0310	310	0	0	0	0	0	0	1	0	2	0	0	0															K01447		1447	0	0	0	0	0	0	0	0	0	1	0	0
COG0312	312	0	0	0	0	2	0	0	0	1	0	0	2															K01448		1448	0	0	0	0	0	0	0	2	0	0	0	1
COG0313	313	0	1	0	0	0	0	0	0	1	0	0	0															K01462		1462	0	0	0	0	0	0	1	0	0	1	0	0
COG0314	314	0	0	0	0	0	0	0	1	0	0	0	0															K01463		1463	0	0	0	0	0	0	0	0	0	0	1	0
COG0315	315	0	0	0	0	0	0	0	1	0	0	0	7															K01464		1464	0	0	0	0	0	0	0	0	0	0	0	6
COG0316	316	1	0	0	0	0	4	4	0	0	0	0	0															K01465		1465	0	0	0	0	0	0	0	4	0	1	0	0
COG0317	317	0	0	0	0	0	0	0	0	2	0	0	0															K01467		1467	0	0	1	0	0	0	0	0	0	2	0	0
COG0320	320	0	0	0	0	0	0	0	1	0	0	0	0															K01468		1468	0	0	0	0	0	0	0	0	0	0	1	1
COG0322	322	0	1	0	0	0	0	12	0	7	0	0	0															K01473		1473	0	0	0	0	0	0	0	0	4	1	0	0
COG0323	323	0	0	0	1	0	0	0	0	0	0	0	0															K01476		1476	0	0	0	0	0	0	1	0	0	0	4	0
COG0325	325	0	0	1	0	0	0	0	0	1	0	0	0															K01478		1478	0	0	0	0	0	0	0	0	0	8	0	1
COG0326	326	0	0	0	0	0	0	0	3	0	0	0	0															K01480		1480	0	0	0	0	0	0	0	0	0	3	2	0
COG0327	327	0	0	0	0	0	0	0	1	0	0	0	0															K01482		1482	0	0	0	0	0	0	1	0	0	5	0	0
COG0328	328	0	0	0	0	0	0	0	0	1	0	0	1															K01485		1485	0	0	0	0	0	0	0	0	0	3	0	0
COG0329	329	0	0	0	0	0	0	0	0	0	0	32	2															K01488		1488	0	0	0	3	0	4	0	0	0	10	0	0	K01488
COG0332	332	0	0	0	0	0	0	0	1	0	0	0	0															K01489		1489	0	0	2	0	0	4	0	4	0	0	0	0
COG0333	333	0	0	0	0	0	0	0	0	0	0	0	1															K01491		1491	0	0	0	0	0	0	0	1	0	0	0	0
COG0334	334	0	0	0	0	0	0	0	0	0	0	32	3															K01493		1493	0	0	0	0	0	0	0	3	0	0	0	0
COG0335	335	0	0	0	0	2	0	0	0	1	0	0	1															K01495		1495	0	0	0	0	0	0	0	0	0	0	0	2
COG0336	336	0	0	0	0	2	0	0	0	1	0	0	1															K01497		1497	0	0	0	0	0	0	1	2	0	0	0	0
COG0337	337	0	0	0	0	0	0	0	0	2	0	0	0															K01502		1502	0	0	0	0	0	0	0	0	0	3	0	0
COG0338	338	0	0	0	0	0	0	0	0	0	1	0	0															K01507		1507	0	0	0	0	0	0	0	3	0	6	7	0
COG0339	339	0	0	0	0	0	0	0	0	1	0	0	0															K01512		1512	0	0	0	0	0	2	0	0	0	0	0	0
COG0340	340	0	0	0	0	0	0	4	1	0	0	0	2															K01515		1515	0	0	0	0	0	0	0	0	0	0	0	2
COG0349	349	0	0	0	0	0	0	0	1	0	0	0	0															K01516		1516	0	0	0	0	0	0	4	0	0	0	0	1
COG0350	350	0	0	0	0	0	0	1	0	3	0	0	0															K01520		1520	0	1	0	0	0	0	0	0	0	0	0	0
COG0353	353	0	0	0	0	0	0	3	3	0	0	0	0															K01525		1525	0	0	0	0	0	0	0	0	0	1	0	0
COG0354	354	0	2	0	0	0	0	0	0	0	0	0	0															K01533		1533	0	2	0	0	0	0	0	2	0	0	0	0
COG0359	359	0	0	0	0	0	0	0	0	0	0	0	0															K01534		1534	0	0	0	0	0	0	0	0	0	0	0	1
COG0361	361	0	0	0	0	0	0	0	3	0	0	0	0															K01537		1537	0	0	0	0	0	0	0	1	0	0	0	0
COG0362	362	0	0	0	0	0	0	0	0	0	0	0	3															K01545		1545	0	0	0	0	0	0	0	1	0	0	0	0
COG0363	363	0	0	0	0	0	0	0	1	1	0	0	0															K01546		1546	0	0	1	1	0	0	0	4	0	0	0	0
COG0364	364	0	0	0	0	0	0	0	1	2	0	0	0															K01547		1547	0	0	1	1	0	0	0	4	0	0	0	0
COG0365	365	0	0	0	0	0	0	4	8	0	0	0	0															K01548		1548	0	0	1	1	0	0	0	4	0	0	0	0
COG0367	367	0	0	0	0	0	0	3	2	1	0	0	0															K01551		1551	0	0	0	0	0	0	0	1	0	0	0	0
COG0369	369	0	0	0	0	0	0	2	0	0	0	0	0															K01552		1552	0	0	0	0	0	2	0	0	0	0	0	0
COG0370	370	0	0	1	0	0	0	0	0	0	0	0	1															K01555		1555	0	0	0	0	0	0	0	0	0	3	0	0
COG0373	373	0	0	0	0	0	0	0	0	3	0	0	0															K01559		1559	0	0	0	0	0	0	0	0	0	1	0	0
COG0380	380	0	0	0	0	0	0	3	1	0	0	0	0															K01571		1571	0	0	0	0	0	0	0	0	0	1	0	0
COG0382	382	0	0	0	0	0	0	0	1	4	0	0	0															K01572		1572	0	0	0	0	0	0	0	0	0	1	0	0
COG0385	385	0	0	0	0	0	1	0	1	0	0	0	0															K01573		1573	0	0	0	0	0	0	0	0	0	1	0	0
COG0386	386	0	0	1	0	0	1	0	0	0	0	0	0															K01579		1579	0	0	0	0	0	0	0	0	0	0	1	0
COG0387	387	0	0	1	0	0	4	0	0	0	0	0	0															K01585		1585	0	0	0	0	0	0	0	0	0	1	0	0
COG0388	388	0	0	0	0	0	0	0	6	0	0	1	1															K01586		1586	0	0	1	0	0	0	5	1	0	16	0	0
COG0389	389	0	0	0	0	0	0	0	1	0	0	1	3															K01591		1591	0	0	0	0	0	0	1	0	0	0	0	0
COG0390	390	0	0	0	0	0	0	0	1	0	0	0	0															K01595		1595	0	0	0	0	0	0	0	0	0	1	0	0
COG0391	391	0	0	0	0	0	0	0	0	1	0	0	0															K01596		1596	0	0	0	0	0	0	0	1	0	0	0	0
COG0392	392	0	0	0	0	0	0	0	0	7	0	0	1															K01599		1599	0	0	0	0	0	0	0	1	3	0	0	2
COG0394	394	0	0	0	0	0	0	3	1	0	0	1	0															K01601		1601	0	0	0	0	0	1	0	0	0	0	0	0
COG0395	395	0	0	0	0	0	1	0	25	0	0	0	0															K01602		1602	0	0	0	0	0	1	0	0	0	0	0	0
COG0397	397	0	0	0	0	0	0	0	0	0	0	1	0															K01607		1607	0	0	0	0	0	2	0	1	0	0	2	0
COG0398	398	0	0	0	0	0	5	0	0	3	0	0	0															K01609		1609	0	1	0	0	0	0	3	0	0	1	0	0
COG0400	400	0	0	0	0	0	0	0	3	0	0	0	0															K01613		1613	0	0	1	0	0	0	0	0	0	0	0	1
COG0401	401	0	0	0	0	0	0	0	0	1	0	0	0															K01617		1617	0	0	0	0	0	0	2	0	0	0	0	0
COG0402	402	0	0	0	0	0	0	0	0	2	0	0	0															K01620		1620	0	0	0	0	0	0	0	0	0	0	0	1
COG0407	407	0	0	0	0	0	0	0	0	1	3	0	4															K01624		1624	0	0	0	0	0	2	0	1	0	0	0	0
COG0409	409	0	0	0	0	0	11	6	52	0	0	0	0															K01625		1625	0	0	0	0	0	0	0	0	0	1	1	4
COG0414	414	0	0	0	0	0	0	0	0	0	0	0	0															K01626		1626	0	0	0	0	0	0	0	0	0	5	0	1
COG0415	415	0	0	0	0	0	0	0	1	3	0	0	0															K01627		1627	0	1	0	0	3	0	0	2	0	0	0	0
COG0417	417	1	0	0	0	0	0	0	0	0	0	0	0															K01628		1628	0	0	0	0	0	0	3	0	0	0	0	1
COG0419	419	0	0	0	0	0	0	1	0	0	0	0	0															K01632		1632	0	0	0	1	0	0	0	0	0	0	0	0
COG0420	420	0	0	0	0	0	0	1	0	0	0	0	0															K01633		1633	0	0	0	0	0	0	2	0	0	0	0	0
COG0424	424	0	0	0	0	0	0	0	0	1	0	0	0															K01634		1634	0	0	0	0	0	0	0	0	0	0	0	1
COG0427	427	0	0	0	0	0	0	0	0	7	0	1	2															K01636		1636	0	0	0	1	0	0	0	0	0	0	0	0
COG0428	428	0	0	0	0	0	0	0	0	2	0	0	0															K01637		1637	0	0	0	0	0	1	0	1	0	0	0	0
COG0436	436	0	0	2	0	0	0	5	11	10	0	0	0															K01638		1638	0	0	0	0	0	0	0	1	0	0	0	0
COG0439	439	0	0	0	0	0	0	0	0	1	0	0	0															K01640		1640	0	0	0	0	0	0	2	0	0	1	0	0
COG0441	441	0	1	0	0	0	0	0	0	1	0	0	1															K01647		1647	0	0	0	0	0	0	0	1	0	1	0	0
COG0442	442	1	0	0	0	0	0	1	0	0	0	0	0															K01649		1649	0	0	0	0	0	0	0	1	0	2	0	0
COG0443	443	0	0	0	0	0	0	1	3	0	0	0	0															K01652		1652	0	0	0	0	0	0	1	0	0	2	0	0
COG0444	444	0	0	0	0	0	2	0	4	0	0	2	0															K01654		1654	0	0	0	0	0	0	1	1	0	3	0	0
COG0445	445	0	0	0	0	0	0	0	0	1	0	0	0															K01655		1655	0	0	1	11	0	0	1	0	1	1	0	0	K01655
COG0447	447	0	0	0	0	0	1	1	0	0	0	0	0															K01657		1657	0	0	0	0	0	0	0	0	0	1	0	0
COG0452	452	0	0	0	0	0	0	0	0	0	0	0	0															K01658		1658	0	0	0	0	0	0	3	0	0	1	0	0
COG0455	455	0	0	0	0	0	5	0	0	4	0	0	0															K01659		1659	0	0	0	0	0	0	26	0	0	38	0	0
COG0457	457	0	0	0	0	0	0	0	0	1	0	0	0															K01661		1661	0	0	0	0	0	1	1	0	0	0	0	0
COG0458	458	0	0	0	0	0	0	0	8	0	0	0	0															K01662		1662	0	0	0	0	0	0	0	2	0	0	0	0
COG0459	459	0	0	2	0	0	3	3	0	0	0	0	0															K01665		1665	0	1	0	0	0	7	0	0	0	1	0	0
COG0460	460	0	0	0	0	0	0	0	6	1	0	0	0															K01666		1666	0	0	0	0	0	0	1	0	0	0	0	0
COG0464	464	0	0	0	0	0	1	0	1	2	0	0	0															K01667		1667	0	0	0	0	0	0	0	0	0	0	0	3
COG0465	465	0	0	0	0	0	0	0	0	4	0	0	0															K01669		1669	0	0	0	0	0	0	0	3	0	1	0	0
COG0466	466	0	0	0	0	0	0	0	3	5	0	0	1															K01673		1673	0	0	0	0	0	0	0	1	0	0	0	0
COG0468	468	0	0	0	0	0	0	0	0	2	0	0	0															K01676		1676	0	0	0	0	0	0	0	0	0	3	0	0
COG0469	469	0	0	0	0	0	0	0	0	1	0	0	0															K01677		1677	0	1	0	0	0	0	0	1	0	0	0	2
COG0471	471	0	0	0	0	0	0	0	3	9	0	0	5															K01678		1678	0	0	0	0	0	0	0	1	0	0	0	1
COG0472	472	0	0	0	0	0	0	0	0	0	0	13	0															K01681		1681	0	1	0	0	0	0	20	1	0	10	0	0
COG0473	473	0	0	0	0	0	0	0	0	0	0	2	0															K01684		1684	0	0	0	0	0	0	0	0	0	0	1	2
COG0474	474	0	0	0	0	0	0	0	0	1	0	0	1															K01685		1685	0	0	0	0	0	0	0	0	0	18	2	8	K01685
COG0475	475	0	0	0	0	0	0	2	0	1	0	0	0															K01687		1687	0	0	0	0	0	0	0	1	0	1	0	0
COG0476	476	0	0	0	0	0	0	0	0	0	0	0	1															K01689		1689	0	0	0	0	0	0	0	1	0	0	0	0
COG0479	479	0	0	0	0	0	0	0	0	3	0	0	0															K01696		1696	0	0	0	0	0	0	1	0	0	0	0	0
COG0480	480	0	0	1	0	0	0	0	0	3	0	0	0															K01698		1698	0	0	0	0	0	0	0	1	0	0	0	0
COG0481	481	0	1	0	0	0	0	0	0	0	3	0	0															K01703		1703	0	0	0	0	0	0	0	1	0	1	0	0
COG0483	483	0	0	0	0	0	4	0	2	2	0	0	0															K01704		1704	0	0	0	0	0	0	0	1	0	1	0	0
COG0484	484	0	0	3	0	0	0	0	1	1	0	0	0															K01706		1706	0	0	0	0	0	0	1	0	0	0	0	0
COG0486	486	0	0	0	0	0	0	0	1	0	0	0	0															K01709		1709	0	0	0	0	0	0	1	0	0	0	0	0
COG0494	494	0	0	0	0	0	0	0	2	0	0	0	0															K01710		1710	0	0	0	0	0	1	0	1	0	12	0	0
COG0495	495	0	0	0	0	0	0	0	7	0	0	0	0															K01711		1711	0	0	0	0	0	0	0	0	0	0	1	0
COG0496	496	0	0	0	0	0	0	1	0	0	0	0	2															K01712		1712	0	0	0	0	0	0	0	0	0	0	1	1
COG0497	497	0	0	0	0	0	0	0	1	0	0	0	2															K01714		1714	0	0	0	0	0	0	0	0	0	0	16	1
COG0498	498	0	0	0	0	0	0	0	0	0	0	0	1															K01715		1715	0	0	0	0	0	0	0	0	0	0	0	1
COG0500	500	0	0	0	0	0	0	0	0	2	0	0	0															K01716		1716	0	0	0	0	0	0	0	1	0	1	0	0
COG0501	501	0	0	0	0	0	0	1	0	1	0	0	0															K01720		1720	0	0	0	0	0	0	2	0	0	29	0	0
COG0503	503	0	0	0	0	0	0	0	0	0	0	0	1															K01724		1724	0	0	0	0	0	0	0	0	0	17	0	0
COG0506	506	0	0	0	0	0	0	0	0	0	0	4	1															K01725		1725	0	0	0	0	0	12	1	0	0	2	0	0
COG0507	507	0	0	0	0	0	2	0	0	0	0	0	0															K01733		1733	0	1	0	0	0	0	0	1	0	0	0	0
COG0509	509	1	0	0	0	0	0	0	4	4	0	0	2															K01735		1735	0	0	0	0	0	0	0	2	0	0	0	0
COG0511	511	0	0	0	0	0	0	1	0	4	0	8	0															K01736		1736	0	0	0	0	0	0	0	1	0	0	0	1
COG0512	512	0	0	0	0	0	0	6	2	0	0	0	0															K01737		1737	0	0	0	0	0	0	0	0	0	4	0	0
COG0514	514	0	0	0	0	0	0	1	0	2	0	0	0															K01738		1738	0	0	0	0	0	0	1	4	0	0	1	0
COG0516	516	0	0	0	0	0	0	0	0	1	0	0	0															K01740		1740	0	0	0	0	0	0	0	4	0	0	0	0
COG0517	517	0	0	0	0	0	0	0	0	4	0	0	0															K01744		1744	0	0	0	0	0	0	1	4	0	1	0	0
COG0518	518	0	0	0	0	0	0	0	0	0	0	0	0															K01745		1745	0	0	0	0	0	0	1	0	0	5	0	0
COG0520	520	0	0	0	0	0	0	0	1	0	0	0	1															K01750		1750	0	0	0	0	0	0	1	0	0	2	0	0
COG0521	521	0	0	0	0	0	0	0	0	0	0	0	4															K01751		1751	0	0	0	0	0	0	0	2	0	0	1	12
COG0523	523	0	0	0	0	0	0	1	0	0	0	0	0															K01752		1752	0	0	0	0	0	0	2	0	0	3	0	0
COG0525	525	0	0	0	0	0	0	0	0	4	0	0	0															K01753		1753	0	0	0	0	0	0	1	0	0	0	0	0
COG0526	526	0	0	0	0	0	0	2	0	2	0	0	0															K01754		1754	0	0	0	0	0	0	1	0	0	0	0	0
COG0527	527	0	0	1	0	0	0	0	0	1	0	0	0															K01755		1755	0	0	0	0	0	0	0	1	0	0	0	0
[truncated: 1,468 more rows]
[truncated: 18 more columns]
