# Supplementary material for: Comparative analyses imply that the enigmatic sigma factor 54 is a central controller of the bacterial exterior
Source: BMC Genomics. 2011 Aug 1;12:385. doi: 10.1186/1471-2164-12-385 (PMC3162934; doi:10.1186/1471-2164-12-385)
Supplement: Additional file 7 — Representation of the gene annotations in the context of the Sigma-54 promoters. The file contains: sheet 1, giving the annotations present in the genes and operons that follow a correctly spaced and oriented Sigma-54 promoter (member of top 15 ranked hits)(1 gene upstream and max 10 genes downstream); and a summary sheet 2. [file 1471-2164-12-385-S7.XLS]

## Sheet: genes following promoter
Sigma54 Promoter (one gene preceding, max 10 genes following, max distance 300nt)
1	phylum/class	Species	Input_GI	GI	PFAM	INTERPRO	GO	cog	product	org_code	kegg_id	ko	uniprot	ec_number	gene
22556	alphaproteobacteria	Acidiphilium cryptum JF-	148261624	148261624	PF00107,ADH_zinc_N,Zinc-bindingdehydrogenase;PF08240,ADH_N,AlcoholdehydrogenaseGroES-likedomain;	IPR002085,Family,Alcoholdehydrogenasesuperfamily,zinc-containing;IPR002328,Conserved_site,Alcoholdehydrogenase,zinc-containing,conservedsite;IPR011032,Domain,GroES-like;IPR013149,Domain,Alcoholdehydrogenase,zinc-binding;IPR013154,Domain,AlcoholdehydrogenaseGroES-like;	GO:0055114,oxidationreduction;GO:0016491,oxidoreductaseactivity;GO:0008270,zincionbinding;	COG1064R,Zn-dependent alcohol dehydrogenases,General function prediction only;	alcohol dehydrogenase	acr	Acry_2641	K00001	A5G1V0	0	-
4926	betaproteobacteria	Acidovorax ebreus TPS	222110887	222110886	PF00107,ADH_zinc_N,Zinc-bindingdehydrogenase;PF08240,ADH_N,AlcoholdehydrogenaseGroES-likedomain;	IPR002085,Family,Alcoholdehydrogenasesuperfamily,zinc-containing;IPR002328,Conserved_site,Alcoholdehydrogenase,zinc-containing,conservedsite;IPR011032,Domain,GroES-like;IPR013149,Domain,Alcoholdehydrogenase,zinc-binding;IPR013154,Domain,AlcoholdehydrogenaseGroES-like;	GO:0055114,oxidationreduction;GO:0016491,oxidoreductaseactivity;GO:0008270,zincionbinding;	COG1064R,Zn-dependent alcohol dehydrogenases,General function prediction only;	Alcohol dehydrogenase GroES domain protein	dia	Dtpsy_1693	K00001	B9MJ12	0	-
4961	betaproteobacteria	Acidovorax sp. JS4	121594250	121594249	PF00107,ADH_zinc_N,Zinc-bindingdehydrogenase;PF08240,ADH_N,AlcoholdehydrogenaseGroES-likedomain;	IPR002085,Family,Alcoholdehydrogenasesuperfamily,zinc-containing;IPR002328,Conserved_site,Alcoholdehydrogenase,zinc-containing,conservedsite;IPR011032,Domain,GroES-like;IPR013149,Domain,Alcoholdehydrogenase,zinc-binding;IPR013154,Domain,AlcoholdehydrogenaseGroES-like;	GO:0055114,oxidationreduction;GO:0016491,oxidoreductaseactivity;GO:0008270,zincionbinding;	COG1064R,Zn-dependent alcohol dehydrogenases,General function prediction only;	alcohol dehydrogenase	ajs	Ajs_1889	K00001	A1W744	0	-
5110	betaproteobacteria	Azoarcus sp. BH7	119898983	119898990	PF00465,Fe-ADH,Iron-containingalcoholdehydrogenase;	IPR001670,Domain,Alcoholdehydrogenase,iron-type;IPR017775,Family,Iron-containingalcoholdehydrogenase,phosphonatemetabolism-associated;	GO:0004022,alcoholdehydrogenaseNADactivity;GO:0046872,metalionbinding;GO:0055114,oxidationreduction;	COG1454C,Alcohol dehydrogenase, class IV,Energy production and conversion;	alcohol dehydrogenase	azo	azo2700	K00001	A1K911	1.1.1.1	-
12450	gammaproteobacteria	Azotobacter vinelandii D	226942947	226942945	PF00465,Fe-ADH,Iron-containingalcoholdehydrogenase;	IPR001670,Domain,Alcoholdehydrogenase,iron-type;IPR018211,Conserved_site,Alcoholdehydrogenase,iron-type,conservedsite;	GO:0046872,metalionbinding;GO:0055114,oxidationreduction;GO:0016491,oxidoreductaseactivity;	COG1454C,Alcohol dehydrogenase, class IV,Energy production and conversion;	Iron-containing alcohol dehydrogenase	avn	Avin_07980	K00001	C1DML3	0	-
2184	Bacilli	Bacillus clausii KSM-K1	56961828	56961828	PF00107,ADH_zinc_N,Zinc-bindingdehydrogenase;PF08240,ADH_N,AlcoholdehydrogenaseGroES-likedomain;	IPR002085,Family,Alcoholdehydrogenasesuperfamily,zinc-containing;IPR002328,Conserved_site,Alcoholdehydrogenase,zinc-containing,conservedsite;IPR011032,Domain,GroES-like;IPR013149,Domain,Alcoholdehydrogenase,zinc-binding;IPR013154,Domain,AlcoholdehydrogenaseGroES-like;	GO:0004022,alcoholdehydrogenaseNADactivity;GO:0055114,oxidationreduction;GO:0008270,zincionbinding;	COG1064R,Zn-dependent alcohol dehydrogenases,General function prediction only;	alcohol dehydrogenase	bcl	ABC0046	K00001	Q5WLY6	1.1.1.1	adhA
23070	alphaproteobacteria	Bradyrhizobium sp. BTAi	148255034	148255034	PF00107,ADH_zinc_N,Zinc-bindingdehydrogenase;PF08240,ADH_N,AlcoholdehydrogenaseGroES-likedomain;	IPR002085,Family,Alcoholdehydrogenasesuperfamily,zinc-containing;IPR002328,Conserved_site,Alcoholdehydrogenase,zinc-containing,conservedsite;IPR011032,Domain,GroES-like;IPR013149,Domain,Alcoholdehydrogenase,zinc-binding;IPR013154,Domain,AlcoholdehydrogenaseGroES-like;	GO:0004022,alcoholdehydrogenaseNADactivity;GO:0055114,oxidationreduction;GO:0008270,zincionbinding;	COG1064R,Zn-dependent alcohol dehydrogenases,General function prediction only;	putative alcohol dehydrogenase	bbt	BBta_3627	K00001	A5EHR9	1.1.1.1	-
23180	alphaproteobacteria	Bradyrhizobium sp. ORS27	146341276	146341276	PF00107,ADH_zinc_N,Zinc-bindingdehydrogenase;PF08240,ADH_N,AlcoholdehydrogenaseGroES-likedomain;	IPR002085,Family,Alcoholdehydrogenasesuperfamily,zinc-containing;IPR002328,Conserved_site,Alcoholdehydrogenase,zinc-containing,conservedsite;IPR011032,Domain,GroES-like;IPR013149,Domain,Alcoholdehydrogenase,zinc-binding;IPR013154,Domain,AlcoholdehydrogenaseGroES-like;	GO:0004022,alcoholdehydrogenaseNADactivity;GO:0055114,oxidationreduction;GO:0008270,zincionbinding;	COG1064R,Zn-dependent alcohol dehydrogenases,General function prediction only;	putative alcohol dehydrogenase (Zinc-containing)(AdhT-like)	bra	BRADO4353	K00001	A4YW24	1.1.1.1	-
9431	deltaproteobacteria	Desulfotalea psychrophila LSv5	51244802	51244802	PF00465,Fe-ADH,Iron-containingalcoholdehydrogenase;	IPR001670,Domain,Alcoholdehydrogenase,iron-type;IPR018211,Conserved_site,Alcoholdehydrogenase,iron-type,conservedsite;	GO:0046872,metalionbinding;GO:0055114,oxidationreduction;GO:0016491,oxidoreductaseactivity;	COG1454C,Alcohol dehydrogenase, class IV,Energy production and conversion;	alcohol dehydrogenase	dps	DP0950	K00001	Q6APP5	0	-
9432	deltaproteobacteria	Desulfotalea psychrophila LSv5	51244803	51244803	PF00465,Fe-ADH,Iron-containingalcoholdehydrogenase;	IPR001670,Domain,Alcoholdehydrogenase,iron-type;IPR018211,Conserved_site,Alcoholdehydrogenase,iron-type,conservedsite;	GO:0046872,metalionbinding;GO:0055114,oxidationreduction;GO:0016491,oxidoreductaseactivity;	COG1454C,Alcohol dehydrogenase, class IV,Energy production and conversion;	alcohol dehydrogenase	dps	DP0951	K00001	Q6APP4	0	-
4361	Clostridia	Desulfotomaculum reducens MI-	134300116	134300116	PF00465,Fe-ADH,Iron-containingalcoholdehydrogenase;	IPR001670,Domain,Alcoholdehydrogenase,iron-type;IPR018211,Conserved_site,Alcoholdehydrogenase,iron-type,conservedsite;	GO:0046872,metalionbinding;GO:0055114,oxidationreduction;GO:0016491,oxidoreductaseactivity;	COG1454C,Alcohol dehydrogenase, class IV,Energy production and conversion;	iron-containing alcohol dehydrogenase	drm	Dred_2277	K00001	A4J6T4	0	-
2734	Bacilli	Geobacillus kaustophilus HTA42	56419266	56419266	PF00107,ADH_zinc_N,Zinc-bindingdehydrogenase;PF08240,ADH_N,AlcoholdehydrogenaseGroES-likedomain;	IPR002085,Family,Alcoholdehydrogenasesuperfamily,zinc-containing;IPR002328,Conserved_site,Alcoholdehydrogenase,zinc-containing,conservedsite;IPR011032,Domain,GroES-like;IPR013149,Domain,Alcoholdehydrogenase,zinc-binding;IPR013154,Domain,AlcoholdehydrogenaseGroES-like;	GO:0004022,alcoholdehydrogenaseNADactivity;GO:0055114,oxidationreduction;GO:0008270,zincionbinding;	COG1064R,Zn-dependent alcohol dehydrogenases,General function prediction only;	alcohol dehydrogenase	gka	GK0731	K00001	Q5L214	1.1.1.1	-
4485	Clostridia	Moorella thermoacetica ATCC 3907	83590742	83590745	PF00465,Fe-ADH,Iron-containingalcoholdehydrogenase;	IPR001670,Domain,Alcoholdehydrogenase,iron-type;	GO:0046872,metalionbinding;GO:0055114,oxidationreduction;GO:0016491,oxidoreductaseactivity;	COG1454C,Alcohol dehydrogenase, class IV,Energy production and conversion;	Iron-containing alcohol dehydrogenase	mta	Moth_1911	K00001	Q2RH78	0	-
3268	Bacilli	Oceanobacillus iheyensis HTE83	23100193	23100193	PF00465,Fe-ADH,Iron-containingalcoholdehydrogenase;	IPR001670,Domain,Alcoholdehydrogenase,iron-type;IPR018211,Conserved_site,Alcoholdehydrogenase,iron-type,conservedsite;	GO:0004022,alcoholdehydrogenaseNADactivity;GO:0046872,metalionbinding;GO:0055114,oxidationreduction;	COG1454C,Alcohol dehydrogenase, class IV,Energy production and conversion;	alcohol dehydrogenase	oih	OB2738	K00001	Q8EMV2	1.1.1.1	-
4562	Clostridia	Pelotomaculum thermopropionicum S	147676941	147676941	PF00465,Fe-ADH,Iron-containingalcoholdehydrogenase;	IPR001670,Domain,Alcoholdehydrogenase,iron-type;IPR018211,Conserved_site,Alcoholdehydrogenase,iron-type,conservedsite;	GO:0046872,metalionbinding;GO:0055114,oxidationreduction;GO:0016491,oxidoreductaseactivity;	COG1454C,Alcohol dehydrogenase, class IV,Energy production and conversion;	alcohol dehydrogenase	pth	PTH_0606	K00001	A5D4P0	0	EutG
26554	alphaproteobacteria	Rhodospirillum rubrum ATCC 1117	83592267	83592266	PF00465,Fe-ADH,Iron-containingalcoholdehydrogenase;	IPR001670,Domain,Alcoholdehydrogenase,iron-type;IPR018211,Conserved_site,Alcoholdehydrogenase,iron-type,conservedsite;	GO:0004022,alcoholdehydrogenaseNADactivity;GO:0046872,metalionbinding;GO:0055114,oxidationreduction;	COG1454C,Alcohol dehydrogenase, class IV,Energy production and conversion;	Iron-containing alcohol dehydrogenase	rru	Rru_A0930	K00001	Q2RVW4	1.1.1.1	-
21064	gammaproteobacteria	Xanthomonas axonopodis pv. citri str. 30	77748680	21243623	PF00107,ADH_zinc_N,Zinc-bindingdehydrogenase;PF08240,ADH_N,AlcoholdehydrogenaseGroES-likedomain;	IPR002085,Family,Alcoholdehydrogenasesuperfamily,zinc-containing;IPR011032,Domain,GroES-like;IPR013149,Domain,Alcoholdehydrogenase,zinc-binding;IPR013154,Domain,AlcoholdehydrogenaseGroES-like;IPR016040,Domain,NADP-bindingdomain;	GO:0055114,oxidationreduction;GO:0016491,oxidoreductaseactivity;GO:0008270,zincionbinding;	COG0604CR|NADPH:quinone reductase and related Zn-dependent oxidoreductases,General function prediction only|Energy production and conversion;	alcohol dehydrogenase	xac	XAC2896	K00001	Q8PIK1	0	-
21379	gammaproteobacteria	Xanthomonas oryzae pv. oryzae MAFF 31101	84622981	84622982	PF00107,ADH_zinc_N,Zinc-bindingdehydrogenase;PF08240,ADH_N,AlcoholdehydrogenaseGroES-likedomain;	IPR002085,Family,Alcoholdehydrogenasesuperfamily,zinc-containing;IPR011032,Domain,GroES-like;IPR013149,Domain,Alcoholdehydrogenase,zinc-binding;IPR013154,Domain,AlcoholdehydrogenaseGroES-like;	GO:0055114,oxidationreduction;GO:0016491,oxidoreductaseactivity;GO:0008270,zincionbinding;	COG0604CR|NADPH:quinone reductase and related Zn-dependent oxidoreductases,General function prediction only|Energy production and conversion;	zz_hypothetical protein	xom	XOO_1325	K00001	Q2P5U7	0	-
12465	gammaproteobacteria	Azotobacter vinelandii D	226945983	226945990	PF00742,Homoserine_dh,Homoserinedehydrogenase;PF01842,ACT,ACTdomain;PF03447,NAD_binding_3,Homoserinedehydrogenase,NADbindingdomain;	IPR001342,Domain,Homoserinedehydrogenase,catalytic;IPR002912,Domain,Aminoacid-bindingACT;IPR005106,Domain,Aspartate/homoserinedehydrogenase,NAD-binding;IPR016204,Family,Homoserinedehydrogenase;IPR019811,Conserved_site,Homoserinedehydrogenase,conservedsite;	GO:0050661,NADPorNADPHbinding;GO:0016597,aminoacidbinding;GO:0004412,homoserinedehydrogenaseactivity;GO:0009097,isoleucinebiosyntheticprocess;GO:0009086,methioninebiosyntheticprocess;GO:0055114,oxidationreduction;GO:0009088,threoninebiosyntheticprocess;	COG0460E,Homoserine dehydrogenase,Amino acid transport and metabolism;	homoserine dehydrogenase	avn	Avin_39490	K00003	C1DSZ5	0	hom
23932	alphaproteobacteria	Dinoroseobacter shibae DFL 1	159044817	159044816	PF00742,Homoserine_dh,Homoserinedehydrogenase;PF01842,ACT,ACTdomain;PF03447,NAD_binding_3,Homoserinedehydrogenase,NADbindingdomain;	IPR001342,Domain,Homoserinedehydrogenase,catalytic;IPR002912,Domain,Aminoacid-bindingACT;IPR005106,Domain,Aspartate/homoserinedehydrogenase,NAD-binding;IPR016204,Family,Homoserinedehydrogenase;	GO:0050661,NADPorNADPHbinding;GO:0016597,aminoacidbinding;GO:0006520,cellularaminoacidmetabolicprocess;GO:0004412,homoserinedehydrogenaseactivity;GO:0055114,oxidationreduction;	COG0460E,Homoserine dehydrogenase,Amino acid transport and metabolism;	homoserine dehydrogenase	dsh	Dshi_2273	K00003	A8LR86	1.1.1.3	-
16328	gammaproteobacteria	Pseudomonas putida F	148545942	148545944	PF00742,Homoserine_dh,Homoserinedehydrogenase;PF03447,NAD_binding_3,Homoserinedehydrogenase,NADbindingdomain;	IPR001342,Domain,Homoserinedehydrogenase,catalytic;IPR005106,Domain,Aspartate/homoserinedehydrogenase,NAD-binding;IPR016040,Domain,NADP-bindingdomain;IPR019811,Conserved_site,Homoserinedehydrogenase,conservedsite;	GO:0050661,NADPorNADPHbinding;GO:0004412,homoserinedehydrogenaseactivity;GO:0009097,isoleucinebiosyntheticprocess;GO:0009086,methioninebiosyntheticprocess;GO:0055114,oxidationreduction;GO:0009088,threoninebiosyntheticprocess;	COG0460E,Homoserine dehydrogenase,Amino acid transport and metabolism;	homoserine dehydrogenase	ppf	Pput_0698	K00003	A5VYA2	1.1.1.3	-
16556	gammaproteobacteria	Pseudomonas putida KT244	26987398	26987400	PF00742,Homoserine_dh,Homoserinedehydrogenase;PF03447,NAD_binding_3,Homoserinedehydrogenase,NADbindingdomain;	IPR001342,Domain,Homoserinedehydrogenase,catalytic;IPR005106,Domain,Aspartate/homoserinedehydrogenase,NAD-binding;IPR019811,Conserved_site,Homoserinedehydrogenase,conservedsite;	GO:0050661,NADPorNADPHbinding;GO:0004412,homoserinedehydrogenaseactivity;GO:0009097,isoleucinebiosyntheticprocess;GO:0009086,methioninebiosyntheticprocess;GO:0055114,oxidationreduction;GO:0009088,threoninebiosyntheticprocess;	COG0460E,Homoserine dehydrogenase,Amino acid transport and metabolism;	homoserine dehydrogenase	ppu	PP_0664	K00003	Q88Q34	1.1.1.3	-
16113	gammaproteobacteria	Pseudomonas fluorescens Pf-	70729538	70729542	PF00107,ADH_zinc_N,Zinc-bindingdehydrogenase;PF08240,ADH_N,AlcoholdehydrogenaseGroES-likedomain;						PFL_2173	K00008
4766	Clostridia	Thermoanaerobacter sp. X51	167038930	167038939	PF01232,Mannitol_dh,MannitoldehydrogenaseRossmanndomain;PF08125,Mannitol_dh_C,MannitoldehydrogenaseC-terminaldomain;	IPR000669,Domain,Mannitoldehydrogenase,core;IPR008927,Domain,6-phosphogluconatedehydrogenase,C-terminal-like;IPR013118,Domain,Mannitoldehydrogenase,C-terminal;IPR013131,Domain,Mannitoldehydrogenase,N-terminal;IPR013328,Domain,Dehydrogenase,multihelical;IPR016040,Domain,NADP-bindingdomain;	GO:0050662,coenzymebinding;GO:0008926,mannitol-1-phosphate5-dehydrogenaseactivity;GO:0055114,oxidationreduction;	COG0246G,Mannitol-1-phosphate/altronate dehydrogenases,Carbohydrate transport and metabolism;	mannitol-1-phosphate 5-dehydrogenase	tex	Teth514_0271	K00009	B0K280	0	-
16167	gammaproteobacteria	Pseudomonas fluorescens SBW2	229589870	229589870	PF01408,GFO_IDH_MocA,Oxidoreductasefamily,NAD-bindingRossmannfold;	IPR000683,Domain,Oxidoreductase,N-terminal;IPR016040,Domain,NADP-bindingdomain;	GO:0005488,binding;GO:0008152,metabolicprocess;GO:0016491,oxidoreductaseactivity;	COG0673R,Predicted dehydrogenases and related proteins,General function prediction only;	putative oxidoreductase	pfs	PFLU2385	K00010	C3K982	0	-
17052	gammaproteobacteria	Pseudomonas syringae pv. tomato str. DC300	28870222	28870222	PF01408,GFO_IDH_MocA,Oxidoreductasefamily,NAD-bindingRossmannfold;PF02894,GFO_IDH_MocA_C,Oxidoreductasefamily,C-terminalalpha/betadomain;	IPR000683,Domain,Oxidoreductase,N-terminal;IPR004104,Domain,Oxidoreductase,C-terminal;IPR016040,Domain,NADP-bindingdomain;	GO:0005488,binding;GO:0055114,oxidationreduction;GO:0016491,oxidoreductaseactivity;	COG0673R,Predicted dehydrogenases and related proteins,General function prediction only;	myo-inositol 2-dehydrogenase, putative	pst	PSPTO_3047	K00010	Q880V4	0	-
2701	Bacilli	Exiguobacterium sibiricum 255-1	172058629	172058629	PF00984,UDPG_MGDP_dh,UDP-glucose/GDP-mannosedehydrogenasefamily,centraldomain;PF03720,UDPG_MGDP_dh_C,UDP-glucose/GDP-mannosedehydrogenasefamily,UDPbindingdomain;PF03721,UDPG_MGDP_dh_N,UDP-glucose/GDP-mannosedehydrogenasefamily,NADbindingdomain;	IPR001732,Domain,UDP-glucose/GDP-mannosedehydrogenase,N-terminal;IPR008927,Domain,6-phosphogluconatedehydrogenase,C-terminal-like;IPR014026,Domain,UDP-glucose/GDP-mannosedehydrogenase,dimerisation;IPR014027,Domain,UDP-glucose/GDP-mannosedehydrogenase,C-terminal;IPR014028,Domain,UDP-glucose/GDP-mannosedehydrogenase,dimerisationandsubstrate-binding;IPR016040,Domain,NADP-bindingdomain;IPR017476,Fami…	GO:0051287,NADorNADHbinding;GO:0003979,UDP-glucose6-dehydrogenaseactivity;GO:0055114,oxidationreduction;	COG1004M,Predicted UDP-glucose 6-dehydrogenase,Cell wall/membrane/envelope biogenesis;	nucleotide sugar dehydrogenase	esi	Exig_2624	K00012	B1YML2	1.1.1.22	-
14605	gammaproteobacteria	Idiomarina loihiensis L2T	56459645	56459647	PF00984,UDPG_MGDP_dh,UDP-glucose/GDP-mannosedehydrogenasefamily,centraldomain;PF03720,UDPG_MGDP_dh_C,UDP-glucose/GDP-mannosedehydrogenasefamily,UDPbindingdomain;PF03721,UDPG_MGDP_dh_N,UDP-glucose/GDP-mannosedehydrogenasefamily,NADbindingdomain;	IPR001732,Domain,UDP-glucose/GDP-mannosedehydrogenase,N-terminal;IPR008927,Domain,6-phosphogluconatedehydrogenase,C-terminal-like;IPR014026,Domain,UDP-glucose/GDP-mannosedehydrogenase,dimerisation;IPR014027,Domain,UDP-glucose/GDP-mannosedehydrogenase,C-terminal;IPR014028,Domain,UDP-glucose/GDP-mannosedehydrogenase,dimerisationandsubstrate-binding;IPR016040,Domain,NADP-bindingdomain;IPR017476,Fami…	GO:0051287,NADorNADHbinding;GO:0055114,oxidationreduction;GO:0016616,oxidoreductaseactivity,actingontheCH-OHgroupofdonors,NADorNADPasacceptor;	COG1004M,Predicted UDP-glucose 6-dehydrogenase,Cell wall/membrane/envelope biogenesis;	UDP-glucose 6-dehydrogenase	ilo	IL0538	K00012	Q5R094	0	ugd
25062	alphaproteobacteria	Methylocella silvestris BL	217978474	217978474	PF00984,UDPG_MGDP_dh,UDP-glucose/GDP-mannosedehydrogenasefamily,centraldomain;PF03720,UDPG_MGDP_dh_C,UDP-glucose/GDP-mannosedehydrogenasefamily,UDPbindingdomain;PF03721,UDPG_MGDP_dh_N,UDP-glucose/GDP-mannosedehydrogenasefamily,NADbindingdomain;	IPR001732,Domain,UDP-glucose/GDP-mannosedehydrogenase,N-terminal;IPR008927,Domain,6-phosphogluconatedehydrogenase,C-terminal-like;IPR013328,Domain,Dehydrogenase,multihelical;IPR014026,Domain,UDP-glucose/GDP-mannosedehydrogenase,dimerisation;IPR014027,Domain,UDP-glucose/GDP-mannosedehydrogenase,C-terminal;IPR014028,Domain,UDP-glucose/GDP-mannosedehydrogenase,dimerisationandsubstrate-binding;IPR016…	GO:0051287,NADorNADHbinding;GO:0003979,UDP-glucose6-dehydrogenaseactivity;GO:0055114,oxidationreduction;	COG1004M,Predicted UDP-glucose 6-dehydrogenase,Cell wall/membrane/envelope biogenesis;	nucleotide sugar dehydrogenase	msl	Msil_2329	K00012	B8EIE0	1.1.1.22	-
26088	alphaproteobacteria	Rhodopseudomonas palustris BisA5	115523522	115523532	PF00984,UDPG_MGDP_dh,UDP-glucose/GDP-mannosedehydrogenasefamily,centraldomain;PF03720,UDPG_MGDP_dh_C,UDP-glucose/GDP-mannosedehydrogenasefamily,UDPbindingdomain;PF03721,UDPG_MGDP_dh_N,UDP-glucose/GDP-mannosedehydrogenasefamily,NADbindingdomain;	IPR001732,Domain,UDP-glucose/GDP-mannosedehydrogenase,N-terminal;IPR008927,Domain,6-phosphogluconatedehydrogenase,C-terminal-like;IPR014026,Domain,UDP-glucose/GDP-mannosedehydrogenase,dimerisation;IPR014027,Domain,UDP-glucose/GDP-mannosedehydrogenase,C-terminal;IPR014028,Domain,UDP-glucose/GDP-mannosedehydrogenase,dimerisationandsubstrate-binding;IPR016040,Domain,NADP-bindingdomain;IPR017476,Fami…	GO:0051287,NADorNADHbinding;GO:0055114,oxidationreduction;GO:0016616,oxidoreductaseactivity,actingontheCH-OHgroupofdonors,NADorNADPasacceptor;	COG1004M,Predicted UDP-glucose 6-dehydrogenase,Cell wall/membrane/envelope biogenesis;	UDP-glucose/GDP-mannose dehydrogenase	rpe	RPE_1513	K00012	Q07RH1	0	-
12153	gammaproteobacteria	Alcanivorax borkumensis SK	110833413	110833423	PF00815,Histidinol_dh,Histidinoldehydrogenase;	IPR001692,Conserved_site,Histidinoldehydrogenase,conservedsite;IPR012131,Family,Histidinoldehydrogenase,prokaryotic-type;IPR016161,Domain,Aldehyde/histidinoldehydrogenase;	GO:0051287,NADorNADHbinding;GO:0000105,histidinebiosyntheticprocess;GO:0004399,histidinoldehydrogenaseactivity;GO:0055114,oxidationreduction;GO:0008270,zincionbinding;	COG0141E,Histidinol dehydrogenase,Amino acid transport and metabolism;	histidinol dehydrogenase	abo	ABO_0562	K00013	Q0VS38	1.1.1.23	-
11243	epsilonproteobacteria	Campylobacter lari RM210	222823143	222823142	PF00815,Histidinol_dh,Histidinoldehydrogenase;	IPR001692,Conserved_site,Histidinoldehydrogenase,conservedsite;IPR012131,Family,Histidinoldehydrogenase,prokaryotic-type;IPR016161,Domain,Aldehyde/histidinoldehydrogenase;	GO:0051287,NADorNADHbinding;GO:0000105,histidinebiosyntheticprocess;GO:0004399,histidinoldehydrogenaseactivity;GO:0055114,oxidationreduction;GO:0008270,zincionbinding;	COG0141E,Histidinol dehydrogenase,Amino acid transport and metabolism;	histidinol dehydrogenase	cla	Cla_0098	K00013	B9KEH9	1.1.1.23	hisD
6340	betaproteobacteria	Burkholderia phytofirmans PsJN chromosome	187920732	187920734	PF08501,Shikimate_dh_N,Shikimatedehydrogenasesubstratebindingdomain;	IPR013708,Domain,Shikimatedehydrogenasesubstratebinding,N-terminal;IPR016040,Domain,NADP-bindingdomain;	GO:0005488,binding;GO:0003824,catalyticactivity;GO:0008152,metabolicprocess;	COG0169E,Shikimate 5-dehydrogenase,Amino acid transport and metabolism;	Shikimate dehydrogenase substrate binding domain protein	bpy	Bphyt_6063	K00014	B2TAP5	0	-
7043	betaproteobacteria	Delftia acidovorans SPH-	160896928	160896929	PF01488,Shikimate_DH,Shikimate/quinate5-dehydrogenase;PF08501,Shikimate_dh_N,Shikimatedehydrogenasesubstratebindingdomain;	IPR006151,Domain,Quinate/shikimate5-dehydrogenase/glutamyl-tRNAreductase;IPR011342,Domain,Quinate/shikimate5-dehydrogenase;IPR013708,Domain,Shikimatedehydrogenasesubstratebinding,N-terminal;IPR016040,Domain,NADP-bindingdomain;	GO:0050661,NADPorNADPHbinding;GO:0009073,aromaticaminoacidfamilybiosyntheticprocess;GO:0005737,cytoplasm;GO:0055114,oxidationreduction;GO:0004764,shikimate5-dehydrogenaseactivity;	COG0169E,Shikimate 5-dehydrogenase,Amino acid transport and metabolism;	shikimate 5-dehydrogenase	dac	Daci_1482	K00014	A9BUL8	0	aroE
12739	gammaproteobacteria	Dickeya zeae Ech159	251788002	251788009	PF01488,Shikimate_DH,Shikimate/quinate5-dehydrogenase;PF08501,Shikimate_dh_N,Shikimatedehydrogenasesubstratebindingdomain;	IPR006151,Domain,Quinate/shikimate5-dehydrogenase/glutamyl-tRNAreductase;IPR011342,Domain,Quinate/shikimate5-dehydrogenase;IPR013708,Domain,Shikimatedehydrogenasesubstratebinding,N-terminal;IPR016040,Domain,NADP-bindingdomain;	GO:0050661,NADPorNADPHbinding;GO:0009073,aromaticaminoacidfamilybiosyntheticprocess;GO:0005737,cytoplasm;GO:0055114,oxidationreduction;GO:0004764,shikimate5-dehydrogenaseactivity;	COG0169E,Shikimate 5-dehydrogenase,Amino acid transport and metabolism;	shikimate 5-dehydrogenase	dze	Dd1591_0361	K00014	C6CI05	0	-
15330	gammaproteobacteria	Pseudoalteromonas atlantica T6	109896358	109896363	PF01488,Shikimate_DH,Shikimate/quinate5-dehydrogenase;PF08501,Shikimate_dh_N,Shikimatedehydrogenasesubstratebindingdomain;	IPR006151,Domain,Quinate/shikimate5-dehydrogenase/glutamyl-tRNAreductase;IPR011342,Domain,Quinate/shikimate5-dehydrogenase;IPR013708,Domain,Shikimatedehydrogenasesubstratebinding,N-terminal;IPR016040,Domain,NADP-bindingdomain;	GO:0050661,NADPorNADPHbinding;GO:0009073,aromaticaminoacidfamilybiosyntheticprocess;GO:0005737,cytoplasm;GO:0055114,oxidationreduction;GO:0004764,shikimate5-dehydrogenaseactivity;	COG0169E,Shikimate 5-dehydrogenase,Amino acid transport and metabolism;	shikimate 5-dehydrogenase	pat	Patl_0031	K00014	Q15ZX4	1.1.1.25	-
15578	gammaproteobacteria	Pseudomonas aeruginosa PA	152986685	152984878	PF00106,adh_short,shortchaindehydrogenase;						PSPA7_3286	K00019
16030	gammaproteobacteria	Pseudomonas fluorescens Pf0-	77459300	77459301	PF00106,adh_short,shortchaindehydrogenase;						Pfl01_3079	K00019
16308	gammaproteobacteria	Pseudomonas mendocina ym	146309370	146309369	PF00106,adh_short,shortchaindehydrogenase;						Pmen_4355	K00019
16745	gammaproteobacteria	Pseudomonas stutzeri A150	146281248	146281247	PF00106,adh_short,shortchaindehydrogenase;						PST_0861	K00019
26168	alphaproteobacteria	Rhodopseudomonas palustris BisB1	90423502	90423502	PF00106,adh_short,shortchaindehydrogenase;						RPC_1997	K00019
26172	alphaproteobacteria	Rhodopseudomonas palustris BisB1	90423505	90423505	PF00106,adh_short,shortchaindehydrogenase;						RPC_2000	K00019
3258	Bacilli	Oceanobacillus iheyensis HTE83	23098269	23098270	PF03446,NAD_binding_2,NADbindingdomainof6-phosphogluconatedehydrogenase;						OB0815	K00020
24174	alphaproteobacteria	Hyphomonas neptunium ATCC 1544	114798839	114798054	PF00106,adh_short,shortchaindehydrogenase;	IPR002198,Family,Short-chaindehydrogenase/reductaseSDR;IPR002347,Family,Glucose/ribitoldehydrogenase;IPR011283,Family,Acetoacetyl-CoAreductase;IPR016040,Domain,NADP-bindingdomain;	GO:0018454,acetoacetyl-CoAreductaseactivity;GO:0005488,binding;GO:0005737,cytoplasm;GO:0055114,oxidationreduction;GO:0042619,poly-hydroxybutyratebiosyntheticprocess;	COG1028IQR,General function prediction only|Secondary metabolites biosynthesis, transport and catabolism;	acetoacetyl-CoA reductase	hne	HNE_3404	K00023	Q0BWR6	1.1.1.36	phbB
24945	alphaproteobacteria	Methylobacterium sp. 4-4	170739542	170739550	PF00106,adh_short,shortchaindehydrogenase;	IPR002198,Family,Short-chaindehydrogenase/reductaseSDR;IPR002347,Family,Glucose/ribitoldehydrogenase;IPR011283,Family,Acetoacetyl-CoAreductase;IPR016040,Domain,NADP-bindingdomain;	GO:0018454,acetoacetyl-CoAreductaseactivity;GO:0005488,binding;GO:0005737,cytoplasm;GO:0055114,oxidationreduction;GO:0042619,poly-hydroxybutyratebiosyntheticprocess;	COG1028IQR,General function prediction only|Secondary metabolites biosynthesis, transport and catabolism;	acetoacetyl-CoA reductase	met	M446_1247	K00023	B0UGS8	0	-
25352	alphaproteobacteria	Phenylobacterium zucineum HLK	197103895	197103898	PF00106,adh_short,shortchaindehydrogenase;	IPR002198,Family,Short-chaindehydrogenase/reductaseSDR;IPR002347,Family,Glucose/ribitoldehydrogenase;IPR011283,Family,Acetoacetyl-CoAreductase;IPR016040,Domain,NADP-bindingdomain;	GO:0018454,acetoacetyl-CoAreductaseactivity;GO:0005488,binding;GO:0005737,cytoplasm;GO:0055114,oxidationreduction;GO:0042619,poly-hydroxybutyratebiosyntheticprocess;	COG1028IQR,General function prediction only|Secondary metabolites biosynthesis, transport and catabolism;	acetoacetyl-CoA reductase	pzu	PHZ_c0432	K00023	B4REA4	0	phbB
18813	gammaproteobacteria	Shewanella oneidensis MR-	24374769	24374774	PF00106,adh_short,shortchaindehydrogenase;	IPR002198,Family,Short-chaindehydrogenase/reductaseSDR;IPR002347,Family,Glucose/ribitoldehydrogenase;IPR016040,Domain,NADP-bindingdomain;	GO:0005488,binding;GO:0055114,oxidationreduction;GO:0016491,oxidoreductaseactivity;	COG1028IQR,General function prediction only|Secondary metabolites biosynthesis, transport and catabolism;	3-oxoacyl-(acyl-carrier-protein) reductase, putative	son	SO_3263	K00023	Q8EC81	0	-
8605	betaproteobacteria	Variovorax paradoxus S110 chromosome	239820017	239820025	PF00106,adh_short,shortchaindehydrogenase;	IPR002198,Family,Short-chaindehydrogenase/reductaseSDR;IPR002347,Family,Glucose/ribitoldehydrogenase;IPR011283,Family,Acetoacetyl-CoAreductase;IPR016040,Domain,NADP-bindingdomain;	GO:0018454,acetoacetyl-CoAreductaseactivity;GO:0005488,binding;GO:0005737,cytoplasm;GO:0055114,oxidationreduction;GO:0042619,poly-hydroxybutyratebiosyntheticprocess;	COG1028IQR,General function prediction only|Secondary metabolites biosynthesis, transport and catabolism;	acetoacetyl-CoA reductase	vap	Vapar_5342	K00023	None	0	-
11726	gammaproteobacteria	Acidithiobacillus ferrooxidans ATCC 5399	198284688	198284690	PF00056,Ldh_1_N,lactate/malatedehydrogenase,NADbindingdomain;	IPR001236,Family,Lactate/malatedehydrogenase;IPR001557,Family,L-lactate/malatedehydrogenase;IPR015955,Domain,Lactatedehydrogenase/glycosidehydrolase,family4,C-terminal;IPR016040,Domain,NADP-bindingdomain;	GO:0005488,binding;GO:0006096,glycolysis;GO:0055114,oxidationreduction;GO:0016616,oxidoreductaseactivity,actingontheCH-OHgroupofdonors,NADorNADPasacceptor;	COG0039C,Malate/lactate dehydrogenases,Energy production and conversion;	Lactate/malate dehydrogenase	afe	Lferr_2610	K00024	B5EQ09	0	-
11026	epsilonproteobacteria	Campylobacter jejuni subsp. jejuni 8111	157414809	157414813	PF00056,Ldh_1_N,lactate/malatedehydrogenase,NADbindingdomain;PF02866,Ldh_1_C,lactate/malatedehydrogenase,alpha/betaC-terminaldomain;	IPR001236,Family,Lactate/malatedehydrogenase;IPR001557,Family,L-lactate/malatedehydrogenase;IPR015955,Domain,Lactatedehydrogenase/glycosidehydrolase,family4,C-terminal;IPR016040,Domain,NADP-bindingdomain;	GO:0030060,L-malatedehydrogenaseactivity;GO:0005488,binding;GO:0006096,glycolysis;GO:0055114,oxidationreduction;	COG0039C,Malate/lactate dehydrogenases,Energy production and conversion;	malate dehydrogenase	cju	C8J_0493	K00024	A8FKV5	1.1.1.37	mdh
11160	epsilonproteobacteria	Campylobacter jejuni subsp. jejuni NCTC 1116	218562180	218562184	PF00056,Ldh_1_N,lactate/malatedehydrogenase,NADbindingdomain;PF02866,Ldh_1_C,lactate/malatedehydrogenase,alpha/betaC-terminaldomain;	IPR001236,Family,Lactate/malatedehydrogenase;IPR001557,Family,L-lactate/malatedehydrogenase;IPR015955,Domain,Lactatedehydrogenase/glycosidehydrolase,family4,C-terminal;IPR016040,Domain,NADP-bindingdomain;	GO:0030060,L-malatedehydrogenaseactivity;GO:0005488,binding;GO:0006096,glycolysis;GO:0055114,oxidationreduction;GO:0006099,tricarboxylicacidcycle;	COG0039C,Malate/lactate dehydrogenases,Energy production and conversion;	malate dehydrogenase	cje	Cj0532	K00024	Q9PHY2	1.1.1.37	mdh
24947	alphaproteobacteria	Methylobacterium sp. 4-4	170739542	170739545	PF00390,malic,Malicenzyme,N-terminaldomain;PF03949,Malic_M,Malicenzyme,NADbindingdomain;	IPR001891,Family,Malicoxidoreductase;IPR012301,Domain,Malicenzyme,N-terminal;IPR012302,Domain,Malicenzyme,NAD-binding;IPR015884,Conserved_site,Malicenzyme,conservedsite;IPR016040,Domain,NADP-bindingdomain;	GO:0051287,NADorNADHbinding;GO:0004473,malatedehydrogenaseoxaloacetate-decarboxylatingNADP+activity;GO:0006108,malatemetabolicprocess;GO:0046872,metalionbinding;GO:0055114,oxidationreduction;	COG0281C,Malic enzyme,Energy production and conversion;	malate dehydrogenase	met	M446_1242	K00027	B0UGS3	1.1.1.40	-
22732	alphaproteobacteria	Azorhizobium caulinodans ORS 57	158421743	158421743	PF00390,malic,Malicenzyme,N-terminaldomain;PF03949,Malic_M,Malicenzyme,NADbindingdomain;						AZC_0119	K00029
7090	betaproteobacteria	Delftia acidovorans SPH-	160901454	160901461	PF00390,malic,Malicenzyme,N-terminaldomain;PF01515,PTA_PTB,Phosphateacetyl/butaryltransferase;PF03949,Malic_M,Malicenzyme,NADbindingdomain;						Daci_6030	K00029
9772	deltaproteobacteria	Desulfovibrio vulgaris subsp. vulgaris str. Hildenboroug	46578826	46578830	PF00390,malic,Malicenzyme,N-terminaldomain;PF03949,Malic_M,Malicenzyme,NADbindingdomain;						DVU0414	K00029
24950	alphaproteobacteria	Methylobacterium sp. 4-4	170739542	170739546	PF00390,malic,Malicenzyme,N-terminaldomain;PF01515,PTA_PTB,Phosphateacetyl/butaryltransferase;PF03949,Malic_M,Malicenzyme,NADbindingdomain;						M446_1243	K00029
7941	betaproteobacteria	Polaromonas sp. JS66	91790672	91790680	PF00390,malic,Malicenzyme,N-terminaldomain;PF01515,PTA_PTB,Phosphateacetyl/butaryltransferase;PF03949,Malic_M,Malicenzyme,NADbindingdomain;						Bpro_4858	K00029
8601	betaproteobacteria	Variovorax paradoxus S110 chromosome	239820017	239820021	PF00390,malic,Malicenzyme,N-terminaldomain;PF01515,PTA_PTB,Phosphateacetyl/butaryltransferase;PF03949,Malic_M,Malicenzyme,NADbindingdomain;						Vapar_5338	K00029
26983	alphaproteobacteria	Xanthobacter autotrophicus Py	154247860	154247860	PF00390,malic,Malicenzyme,N-terminaldomain;PF03949,Malic_M,Malicenzyme,NADbindingdomain;						Xaut_3937	K00029
9157	deltaproteobacteria	Bdellovibrio bacteriovorus HD10	42522788	42522788	PF00180,Iso_dh,Isocitrate/isopropylmalatedehydrogenase;	IPR001804,Family,Isocitrate/isopropylmalatedehydrogenase;IPR019818,Conserved_site,Isocitrate/isopropylmalatedehydrogenase,conservedsite;	GO:0003862,3-isopropylmalatedehydrogenaseactivity;GO:0051287,NADorNADHbinding;GO:0000287,magnesiumionbinding;GO:0055114,oxidationreduction;	COG0473CE|Isocitrate/isopropylmalate dehydrogenase,Amino acid transport and metabolism|Energy production and conversion;	3-isopropylmalate dehydrogenase	bba	Bd1264	K00030	Q6MNJ0	1.1.1.85	leuB
11025	epsilonproteobacteria	Campylobacter jejuni subsp. jejuni 8111	157414809	157414812	PF03971,IDH,Monomericisocitratedehydrogenase;	IPR004436,Family,IsocitratedehydrogenaseNADP-dependent,monomerictype;	GO:0004450,isocitratedehydrogenaseNADP+activity;GO:0046872,metalionbinding;GO:0055114,oxidationreduction;GO:0006099,tricarboxylicacidcycle;	COG2838C,Monomeric isocitrate dehydrogenase,Energy production and conversion;	isocitrate dehydrogenase, NADP-dependent	cju	C8J_0492	K00031	A8FKV4	1.1.1.42	icd
11163	epsilonproteobacteria	Campylobacter jejuni subsp. jejuni NCTC 1116	218562180	218562183	PF03971,IDH,Monomericisocitratedehydrogenase;	IPR004436,Family,IsocitratedehydrogenaseNADP-dependent,monomerictype;	GO:0004450,isocitratedehydrogenaseNADP+activity;GO:0046872,metalionbinding;GO:0055114,oxidationreduction;GO:0006099,tricarboxylicacidcycle;	COG2838C,Monomeric isocitrate dehydrogenase,Energy production and conversion;	isocitrate dehydrogenase	cje	Cj0531	K00031	Q0PAY5	1.1.1.42	icd
17171	gammaproteobacteria	Saccharophagus degradans 2-4	90021326	90021329	PF03971,IDH,Monomericisocitratedehydrogenase;	IPR004436,Family,IsocitratedehydrogenaseNADP-dependent,monomerictype;	GO:0004450,isocitratedehydrogenaseNADP+activity;GO:0046872,metalionbinding;GO:0055114,oxidationreduction;GO:0006099,tricarboxylicacidcycle;	COG2838C,Monomeric isocitrate dehydrogenase,Energy production and conversion;	isocitrate dehydrogenase (NADP+)	sde	Sde_1684	K00031	Q21K35	1.1.1.42	-
24896	alphaproteobacteria	Methylobacterium radiotolerans JCM 283	170748720	170748725	PF00393,6PGD,6-phosphogluconatedehydrogenase,C-terminaldomain;PF03446,NAD_binding_2,NADbindingdomainof6-phosphogluconatedehydrogenase;	IPR004849,Family,6-phosphogluconatedehydrogenaserelatedprotein;IPR006114,Domain,6-phosphogluconatedehydrogenase,C-terminal;IPR006115,Domain,6-phosphogluconatedehydrogenase,NAD-binding;IPR006183,Family,6-phosphogluconatedehydrogenase;IPR008927,Domain,6-phosphogluconatedehydrogenase,C-terminal-like;IPR013328,Domain,Dehydrogenase,multihelical;IPR016040,Domain,NADP-bindingdomain;	GO:0050661,NADPorNADPHbinding;GO:0055114,oxidationreduction;GO:0006098,pentose-phosphateshunt;GO:0004616,phosphogluconatedehydrogenasedecarboxylatingactivity;	COG1023G,Predicted 6-phosphogluconate dehydrogenase,Carbohydrate transport and metabolism;	6-phosphogluconate dehydrogenase-like protein	mrd	Mrad2831_2307	K00033	B1LXU5	0	-
4748	Clostridia	Thermoanaerobacter sp. X51	167038805	167038812	PF00393,6PGD,6-phosphogluconatedehydrogenase,C-terminaldomain;PF03446,NAD_binding_2,NADbindingdomainof6-phosphogluconatedehydrogenase;	IPR006113,Family,6-phosphogluconatedehydrogenase,decarboxylating;IPR006114,Domain,6-phosphogluconatedehydrogenase,C-terminal;IPR006115,Domain,6-phosphogluconatedehydrogenase,NAD-binding;IPR006183,Family,6-phosphogluconatedehydrogenase;IPR006184,Binding_site,6-phosphogluconate-bindingsite;IPR008927,Domain,6-phosphogluconatedehydrogenase,C-terminal-like;IPR012284,Domain,Fibritin/6-phosphogluconated…	GO:0019521,D-gluconatemetabolicprocess;GO:0050661,NADPorNADPHbinding;GO:0055114,oxidationreduction;GO:0006098,pentose-phosphateshunt;GO:0004616,phosphogluconatedehydrogenasedecarboxylatingactivity;	COG0362G,6-phosphogluconate dehydrogenase,Carbohydrate transport and metabolism;	6-phosphogluconate dehydrogenase	tex	Teth514_0139	K00033	B0K1K2	1.1.1.44	-
4791	Clostridia	Thermoanaerobacter tengcongensis MB	20806718	20806721	PF00393,6PGD,6-phosphogluconatedehydrogenase,C-terminaldomain;PF03446,NAD_binding_2,NADbindingdomainof6-phosphogluconatedehydrogenase;	IPR006113,Family,6-phosphogluconatedehydrogenase,decarboxylating;IPR006114,Domain,6-phosphogluconatedehydrogenase,C-terminal;IPR006115,Domain,6-phosphogluconatedehydrogenase,NAD-binding;IPR006183,Family,6-phosphogluconatedehydrogenase;IPR006184,Binding_site,6-phosphogluconate-bindingsite;IPR008927,Domain,6-phosphogluconatedehydrogenase,C-terminal-like;IPR012284,Domain,Fibritin/6-phosphogluconated…	GO:0019521,D-gluconatemetabolicprocess;GO:0050661,NADPorNADPHbinding;GO:0055114,oxidationreduction;GO:0006098,pentose-phosphateshunt;GO:0004616,phosphogluconatedehydrogenasedecarboxylatingactivity;	COG0362G,6-phosphogluconate dehydrogenase,Carbohydrate transport and metabolism;	6-phosphogluconate dehydrogenase	tte	TTE0195	K00033	Q8RD52	1.1.1.44	Gnd
6765	betaproteobacteria	Burkholderia xenovorans LB400 chromosome	91779645	91779646	PF00106,adh_short,shortchaindehydrogenase;	IPR002198,Family,Short-chaindehydrogenase/reductaseSDR;IPR002347,Family,Glucose/ribitoldehydrogenase;IPR016040,Domain,NADP-bindingdomain;	GO:0005488,binding;GO:0047936,glucose1-dehydrogenaseactivity;GO:0055114,oxidationreduction;	COG1028IQR,General function prediction only|Secondary metabolites biosynthesis, transport and catabolism;	glucose 1-dehydrogenase	bxe	Bxe_B0443	K00034	Q13K85	1.1.1.47	-
24363	alphaproteobacteria	Mesorhizobium sp. BNC	110633200	110633200	PF01408,GFO_IDH_MocA,Oxidoreductasefamily,NAD-bindingRossmannfold;	IPR000683,Domain,Oxidoreductase,N-terminal;IPR016040,Domain,NADP-bindingdomain;	GO:0005488,binding;GO:0019151,galactose1-dehydrogenaseactivity;GO:0055114,oxidationreduction;	COG0673R,Predicted dehydrogenases and related proteins,General function prediction only;	galactose 1-dehydrogenase	mes	Meso_0843	K00035	Q11K32	1.1.1.48	-
23875	alphaproteobacteria	Caulobacter sp. K3	167645397	167645403	PF00479,G6PD_N,Glucose-6-phosphatedehydrogenase,NADbindingdomain;PF02781,G6PD_C,Glucose-6-phosphatedehydrogenase,C-terminaldomain;	IPR001282,Family,Glucose-6-phosphatedehydrogenase;IPR016040,Domain,NADP-bindingdomain;IPR019796,Active_site,Glucose-6-phosphatedehydrogenase,activesite;	GO:0005488,binding;GO:0006006,glucosemetabolicprocess;GO:0004345,glucose-6-phosphatedehydrogenaseactivity;GO:0055114,oxidationreduction;	COG0364G,Glucose-6-phosphate 1-dehydrogenase,Carbohydrate transport and metabolism;	glucose-6-phosphate 1-dehydrogenase	cak	Caul_1438	K00036	B0T0C2	1.1.1.49	-
16319	gammaproteobacteria	Pseudomonas mendocina ym	146309501	146309500	PF00479,G6PD_N,Glucose-6-phosphatedehydrogenase,NADbindingdomain;PF02781,G6PD_C,Glucose-6-phosphatedehydrogenase,C-terminaldomain;	IPR001282,Family,Glucose-6-phosphatedehydrogenase;IPR016040,Domain,NADP-bindingdomain;IPR019796,Active_site,Glucose-6-phosphatedehydrogenase,activesite;	GO:0005488,binding;GO:0006006,glucosemetabolicprocess;GO:0004345,glucose-6-phosphatedehydrogenaseactivity;GO:0055114,oxidationreduction;	COG0364G,Glucose-6-phosphate 1-dehydrogenase,Carbohydrate transport and metabolism;	glucose-6-phosphate 1-dehydrogenase	pmy	Pmen_4486	K00036	A4Y0W7	1.1.1.49	-
16945	gammaproteobacteria	Pseudomonas syringae pv. syringae B728	66045970	66045969	PF00106,adh_short,shortchaindehydrogenase;						Psyr_2733	K00037
17166	gammaproteobacteria	Saccharophagus degradans 2-4	90020594	90020596	PF00106,adh_short,shortchaindehydrogenase;	IPR002198,Family,Short-chaindehydrogenase/reductaseSDR;IPR002347,Family,Glucose/ribitoldehydrogenase;IPR016040,Domain,NADP-bindingdomain;	GO:0005488,binding;GO:0055114,oxidationreduction;GO:0016491,oxidoreductaseactivity;	COG1028IQR,General function prediction only|Secondary metabolites biosynthesis, transport and catabolism;	gluconate 5-dehydrogenase	sde	Sde_0949	K00046	Q21M68	1.1.1.69	-
21998	spirochetes	Borrelia afzelii PK	111115518	111115518	PF00368,HMG-CoA_red,Hydroxymethylglutaryl-coenzymeAreductase;	IPR002202,Domain,Hydroxymethylglutaryl-CoAreductase,classI/II,catalytic;IPR004553,Family,Hydroxymethylglutaryl-CoAreductase,classIIandarchaealclassI;IPR009023,Domain,Hydroxymethylglutaryl-CoAreductase,classI/II,NAD/NADP-binding;IPR009029,Domain,Hydroxymethylglutaryl-CoAreductase,classI/II,substrate-binding;	GO:0015936,coenzymeAmetabolicprocess;GO:0050662,coenzymebinding;GO:0004420,hydroxymethylglutaryl-CoAreductaseNADPHactivity;GO:0055114,oxidationreduction;	COG1257I,Hydroxymethylglutaryl-CoA reductase,Lipid transport and metabolism;	3-hydroxy-3-methylglutaryl-CoA reductase	baf	BAPKO_0729	K00054	Q0SMG8	0	mvaA
22253	spirochetes	Borrelia burgdorferi B3	15595030	15595030	PF00368,HMG-CoA_red,Hydroxymethylglutaryl-coenzymeAreductase;	IPR002202,Domain,Hydroxymethylglutaryl-CoAreductase,classI/II,catalytic;IPR004553,Family,Hydroxymethylglutaryl-CoAreductase,classIIandarchaealclassI;IPR009023,Domain,Hydroxymethylglutaryl-CoAreductase,classI/II,NAD/NADP-binding;IPR009029,Domain,Hydroxymethylglutaryl-CoAreductase,classI/II,substrate-binding;	GO:0015936,coenzymeAmetabolicprocess;GO:0050662,coenzymebinding;GO:0004420,hydroxymethylglutaryl-CoAreductaseNADPHactivity;GO:0042282,hydroxymethylglutaryl-CoAreductaseactivity;GO:0055114,oxidationreduction;	COG1257I,Hydroxymethylglutaryl-CoA reductase,Lipid transport and metabolism;	3-hydroxy-3-methylglutaryl-CoA reductase (mvaA)	bbu	BB0685	K00054	O51628	0	-
22369	spirochetes	Borrelia burgdorferi ZS	218249289	218249289	PF00368,HMG-CoA_red,Hydroxymethylglutaryl-coenzymeAreductase;	IPR002202,Domain,Hydroxymethylglutaryl-CoAreductase,classI/II,catalytic;IPR004553,Family,Hydroxymethylglutaryl-CoAreductase,classIIandarchaealclassI;IPR009023,Domain,Hydroxymethylglutaryl-CoAreductase,classI/II,NAD/NADP-binding;IPR009029,Domain,Hydroxymethylglutaryl-CoAreductase,classI/II,substrate-binding;	GO:0015936,coenzymeAmetabolicprocess;GO:0050662,coenzymebinding;GO:0004420,hydroxymethylglutaryl-CoAreductaseNADPHactivity;GO:0042282,hydroxymethylglutaryl-CoAreductaseactivity;GO:0055114,oxidationreduction;	COG1257I,Hydroxymethylglutaryl-CoA reductase,Lipid transport and metabolism;	hydroxymethylglutaryl-CoA reductase, degradative	bbz	BbuZS7_0705	K00054	B7J2P0	1.1.1.88	-
22051	spirochetes	Borrelia garinii PBi chromosome linea	51598940	51598940	PF00368,HMG-CoA_red,Hydroxymethylglutaryl-coenzymeAreductase;	IPR002202,Domain,Hydroxymethylglutaryl-CoAreductase,classI/II,catalytic;IPR004553,Family,Hydroxymethylglutaryl-CoAreductase,classIIandarchaealclassI;IPR009023,Domain,Hydroxymethylglutaryl-CoAreductase,classI/II,NAD/NADP-binding;IPR009029,Domain,Hydroxymethylglutaryl-CoAreductase,classI/II,substrate-binding;	GO:0015936,coenzymeAmetabolicprocess;GO:0050662,coenzymebinding;GO:0004420,hydroxymethylglutaryl-CoAreductaseNADPHactivity;GO:0055114,oxidationreduction;	COG1257I,Hydroxymethylglutaryl-CoA reductase,Lipid transport and metabolism;	3-hydroxy-3-methylglutaryl-CoA reductase	bga	BG0708	K00054	Q660I5	0	mvaA
23120	alphaproteobacteria	Bradyrhizobium sp. BTAi	148257866	148257865	PF00107,ADH_zinc_N,Zinc-bindingdehydrogenase;PF08240,ADH_N,AlcoholdehydrogenaseGroES-likedomain;						BBta_6644	K00055
1367	Chlorobi	Chlorobium phaeobacteroides DSM 26	119358348	119358348	PF01210,NAD_Gly3P_dh_N,NAD-dependentglycerol-3-phosphatedehydrogenaseN-terminus;PF07479,NAD_Gly3P_dh_C,NAD-dependentglycerol-3-phosphatedehydrogenaseC-terminus;	IPR006109,Domain,NAD-dependentglycerol-3-phosphatedehydrogenase,C-terminal;IPR006168,Family,NAD-dependentglycerol-3-phosphatedehydrogenase;IPR008927,Domain,6-phosphogluconatedehydrogenase,C-terminal-like;IPR011128,Domain,NAD-dependentglycerol-3-phosphatedehydrogenase,N-terminal;IPR013328,Domain,Dehydrogenase,multihelical;IPR016040,Domain,NADP-bindingdomain;	GO:0051287,NADorNADHbinding;GO:0046167,glycerol-3-phosphatebiosyntheticprocess;GO:0046168,glycerol-3-phosphatecatabolicprocess;GO:0004367,glycerol-3-phosphatedehydrogenaseNAD+activity;GO:0047952,glycerol-3-phosphatedehydrogenase[NADP+]activity;GO:0009331,glycerol-3-phosphatedehydrogenasecomplex;GO:0055114,oxidationreduction;GO:0008654,phospholipidbiosyntheticprocess;	COG0240C,Glycerol-3-phosphate dehydrogenase,Energy production and conversion;	NAD(P)H-dependent glycerol-3-phosphate dehydrogenase	cph	Cpha266_2580	K00057	A1BJJ1	1.1.1.94	gpsA
3573	Clostridia	Clostridium beijerinckii NCIMB 805	150017356	150017361	PF01210,NAD_Gly3P_dh_N,NAD-dependentglycerol-3-phosphatedehydrogenaseN-terminus;PF07479,NAD_Gly3P_dh_C,NAD-dependentglycerol-3-phosphatedehydrogenaseC-terminus;	IPR006109,Domain,NAD-dependentglycerol-3-phosphatedehydrogenase,C-terminal;IPR006168,Family,NAD-dependentglycerol-3-phosphatedehydrogenase;IPR008927,Domain,6-phosphogluconatedehydrogenase,C-terminal-like;IPR011128,Domain,NAD-dependentglycerol-3-phosphatedehydrogenase,N-terminal;	GO:0051287,NADorNADHbinding;GO:0046168,glycerol-3-phosphatecatabolicprocess;GO:0004367,glycerol-3-phosphatedehydrogenaseNAD+activity;GO:0047952,glycerol-3-phosphatedehydrogenase[NADP+]activity;GO:0009331,glycerol-3-phosphatedehydrogenasecomplex;GO:0055114,oxidationreduction;GO:0008654,phospholipidbiosyntheticprocess;	COG0240C,Glycerol-3-phosphate dehydrogenase,Energy production and conversion;	NAD-dependent glycerol-3-phosphate dehydrogenase domain-containing protein	cbe	Cbei_2503	K00057	A6LWC9	0	-
15380	gammaproteobacteria	Pseudoalteromonas atlantica T6	109899916	109899916	PF01210,NAD_Gly3P_dh_N,NAD-dependentglycerol-3-phosphatedehydrogenaseN-terminus;PF07479,NAD_Gly3P_dh_C,NAD-dependentglycerol-3-phosphatedehydrogenaseC-terminus;	IPR006109,Domain,NAD-dependentglycerol-3-phosphatedehydrogenase,C-terminal;IPR006168,Family,NAD-dependentglycerol-3-phosphatedehydrogenase;IPR008927,Domain,6-phosphogluconatedehydrogenase,C-terminal-like;IPR011128,Domain,NAD-dependentglycerol-3-phosphatedehydrogenase,N-terminal;IPR013328,Domain,Dehydrogenase,multihelical;IPR016040,Domain,NADP-bindingdomain;	GO:0051287,NADorNADHbinding;GO:0046168,glycerol-3-phosphatecatabolicprocess;GO:0004367,glycerol-3-phosphatedehydrogenaseNAD+activity;GO:0047952,glycerol-3-phosphatedehydrogenase[NADP+]activity;GO:0009331,glycerol-3-phosphatedehydrogenasecomplex;GO:0055114,oxidationreduction;GO:0008654,phospholipidbiosyntheticprocess;	COG0240C,Glycerol-3-phosphate dehydrogenase,Energy production and conversion;	glycerol-3-phosphate dehydrogenase (NAD(P)+)	pat	Patl_3615	K00057	Q15PS1	1.1.1.94	-
25821	alphaproteobacteria	Rhodobacter sphaeroides ATCC 1702	146278947	146278947	PF01210,NAD_Gly3P_dh_N,NAD-dependentglycerol-3-phosphatedehydrogenaseN-terminus;PF07479,NAD_Gly3P_dh_C,NAD-dependentglycerol-3-phosphatedehydrogenaseC-terminus;	IPR006109,Domain,NAD-dependentglycerol-3-phosphatedehydrogenase,C-terminal;IPR006168,Family,NAD-dependentglycerol-3-phosphatedehydrogenase;IPR008927,Domain,6-phosphogluconatedehydrogenase,C-terminal-like;IPR011128,Domain,NAD-dependentglycerol-3-phosphatedehydrogenase,N-terminal;IPR016040,Domain,NADP-bindingdomain;	GO:0051287,NADorNADHbinding;GO:0046168,glycerol-3-phosphatecatabolicprocess;GO:0004367,glycerol-3-phosphatedehydrogenaseNAD+activity;GO:0047952,glycerol-3-phosphatedehydrogenase[NADP+]activity;GO:0009331,glycerol-3-phosphatedehydrogenasecomplex;GO:0055114,oxidationreduction;GO:0008654,phospholipidbiosyntheticprocess;	COG0240C,Glycerol-3-phosphate dehydrogenase,Energy production and conversion;	NAD(P)H-dependent glycerol-3-phosphate dehydrogenase	rsq	Rsph17025_2915	K00057	A4WWN7	0	gpsA
18885	gammaproteobacteria	Shewanella piezotolerans WP3 chromosom	212632988	212632988	PF01210,NAD_Gly3P_dh_N,NAD-dependentglycerol-3-phosphatedehydrogenaseN-terminus;PF07479,NAD_Gly3P_dh_C,NAD-dependentglycerol-3-phosphatedehydrogenaseC-terminus;	IPR006109,Domain,NAD-dependentglycerol-3-phosphatedehydrogenase,C-terminal;IPR006168,Family,NAD-dependentglycerol-3-phosphatedehydrogenase;IPR008927,Domain,6-phosphogluconatedehydrogenase,C-terminal-like;IPR011128,Domain,NAD-dependentglycerol-3-phosphatedehydrogenase,N-terminal;IPR013328,Domain,Dehydrogenase,multihelical;IPR016040,Domain,NADP-bindingdomain;	GO:0051287,NADorNADHbinding;GO:0046167,glycerol-3-phosphatebiosyntheticprocess;GO:0046168,glycerol-3-phosphatecatabolicprocess;GO:0004367,glycerol-3-phosphatedehydrogenaseNAD+activity;GO:0047952,glycerol-3-phosphatedehydrogenase[NADP+]activity;GO:0009331,glycerol-3-phosphatedehydrogenasecomplex;GO:0055114,oxidationreduction;GO:0008654,phospholipidbiosyntheticprocess;	COG0240C,Glycerol-3-phosphate dehydrogenase,Energy production and conversion;	NAD(P)H-dependent glycerol-3-phosphate dehydrogenase	swp	swp_0081	K00057	B8CGT3	1.1.1.94	gpsA
22311	spirochetes	Treponema pallidum subsp. pallidum SS1	189026232	189026232	PF01210,NAD_Gly3P_dh_N,NAD-dependentglycerol-3-phosphatedehydrogenaseN-terminus;PF07479,NAD_Gly3P_dh_C,NAD-dependentglycerol-3-phosphatedehydrogenaseC-terminus;	IPR006109,Domain,NAD-dependentglycerol-3-phosphatedehydrogenase,C-terminal;IPR006168,Family,NAD-dependentglycerol-3-phosphatedehydrogenase;IPR008927,Domain,6-phosphogluconatedehydrogenase,C-terminal-like;IPR011128,Domain,NAD-dependentglycerol-3-phosphatedehydrogenase,N-terminal;IPR013328,Domain,Dehydrogenase,multihelical;IPR016040,Domain,NADP-bindingdomain;	GO:0051287,NADorNADHbinding;GO:0046167,glycerol-3-phosphatebiosyntheticprocess;GO:0046168,glycerol-3-phosphatecatabolicprocess;GO:0004367,glycerol-3-phosphatedehydrogenaseNAD+activity;GO:0047952,glycerol-3-phosphatedehydrogenase[NADP+]activity;GO:0009331,glycerol-3-phosphatedehydrogenasecomplex;GO:0055114,oxidationreduction;GO:0008654,phospholipidbiosyntheticprocess;	COG0240C,Glycerol-3-phosphate dehydrogenase,Energy production and conversion;	NAD(P)H-dependent glycerol-3-phosphate dehydrogenase	tpp	TPASS_1009	K00057	B2S4P6	0	gpsA
22339	spirochetes	Treponema pallidum subsp. pallidum str. Nichol	15639993	15639993	PF01210,NAD_Gly3P_dh_N,NAD-dependentglycerol-3-phosphatedehydrogenaseN-terminus;PF07479,NAD_Gly3P_dh_C,NAD-dependentglycerol-3-phosphatedehydrogenaseC-terminus;	IPR006109,Domain,NAD-dependentglycerol-3-phosphatedehydrogenase,C-terminal;IPR006168,Family,NAD-dependentglycerol-3-phosphatedehydrogenase;IPR008927,Domain,6-phosphogluconatedehydrogenase,C-terminal-like;IPR011128,Domain,NAD-dependentglycerol-3-phosphatedehydrogenase,N-terminal;IPR013328,Domain,Dehydrogenase,multihelical;IPR016040,Domain,NADP-bindingdomain;	GO:0051287,NADorNADHbinding;GO:0046167,glycerol-3-phosphatebiosyntheticprocess;GO:0046168,glycerol-3-phosphatecatabolicprocess;GO:0004367,glycerol-3-phosphatedehydrogenaseNAD+activity;GO:0047952,glycerol-3-phosphatedehydrogenase[NADP+]activity;GO:0009331,glycerol-3-phosphatedehydrogenasecomplex;GO:0055114,oxidationreduction;GO:0008654,phospholipidbiosyntheticprocess;	COG0240C,Glycerol-3-phosphate dehydrogenase,Energy production and conversion;	NAD(P)H-dependent glycerol-3-phosphate dehydrogenase	tpa	TP1009	K00057	O83973	1.1.1.94	gpsA
27034	alphaproteobacteria	Zymomonas mobilis subsp. mobilis ZM4 chromosom	56552799	56552801	PF01210,NAD_Gly3P_dh_N,NAD-dependentglycerol-3-phosphatedehydrogenaseN-terminus;PF07479,NAD_Gly3P_dh_C,NAD-dependentglycerol-3-phosphatedehydrogenaseC-terminus;	IPR006109,Domain,NAD-dependentglycerol-3-phosphatedehydrogenase,C-terminal;IPR006168,Family,NAD-dependentglycerol-3-phosphatedehydrogenase;IPR008927,Domain,6-phosphogluconatedehydrogenase,C-terminal-like;IPR011128,Domain,NAD-dependentglycerol-3-phosphatedehydrogenase,N-terminal;IPR013328,Domain,Dehydrogenase,multihelical;IPR016040,Domain,NADP-bindingdomain;	GO:0051287,NADorNADHbinding;GO:0046167,glycerol-3-phosphatebiosyntheticprocess;GO:0046168,glycerol-3-phosphatecatabolicprocess;GO:0004367,glycerol-3-phosphatedehydrogenaseNAD+activity;GO:0047952,glycerol-3-phosphatedehydrogenase[NADP+]activity;GO:0009331,glycerol-3-phosphatedehydrogenasecomplex;GO:0055114,oxidationreduction;GO:0008654,phospholipidbiosyntheticprocess;	COG0240C,Glycerol-3-phosphate dehydrogenase,Energy production and conversion;	Glycerol-3-phosphate dehydrogenase (NAD(P)(+))	zmo	ZMO1905	K00057	Q5NL81	1.1.1.94	-
11533	epsilonproteobacteria	Nautilia profundicola Am	224372945	224372944	PF00389,2-Hacid_dh,D-isomerspecific2-hydroxyaciddehydrogenase,catalyticdomain;PF01842,ACT,ACTdomain;PF02826,2-Hacid_dh_C,D-isomerspecific2-hydroxyaciddehydrogenase,NADbindingdomain;						NAMH_0913	K00058
349	Aquificae	Sulfurihydrogenibium azorense Az-Fu	225849497	225849496	PF00389,2-Hacid_dh,D-isomerspecific2-hydroxyaciddehydrogenase,catalyticdomain;PF01842,ACT,ACTdomain;PF02826,2-Hacid_dh_C,D-isomerspecific2-hydroxyaciddehydrogenase,NADbindingdomain;						SULAZ_1703	K00058
4728	Clostridia	Thermoanaerobacter pseudethanolicus ATCC 3322	167038452	167038456	PF00389,2-Hacid_dh,D-isomerspecific2-hydroxyaciddehydrogenase,catalyticdomain;PF02826,2-Hacid_dh_C,D-isomerspecific2-hydroxyaciddehydrogenase,NADbindingdomain;						Teth39_2074	K00058
4754	Clostridia	Thermoanaerobacter sp. X51	167038805	167038809	PF00389,2-Hacid_dh,D-isomerspecific2-hydroxyaciddehydrogenase,catalyticdomain;PF02826,2-Hacid_dh_C,D-isomerspecific2-hydroxyaciddehydrogenase,NADbindingdomain;						Teth514_0136	K00058
4781	Clostridia	Thermoanaerobacter sp. X51	167040547	167040546	PF00389,2-Hacid_dh,D-isomerspecific2-hydroxyaciddehydrogenase,catalyticdomain;PF02826,2-Hacid_dh_C,D-isomerspecific2-hydroxyaciddehydrogenase,NADbindingdomain;						Teth514_1916	K00058
3333	Clostridia	Alkaliphilus metalliredigens QYM	150392312	150392312	PF00106,adh_short,shortchaindehydrogenase;						Amet_4631	K00059
3364	Clostridia	Alkaliphilus oremlandii OhILA	158319145	158319148	PF00106,adh_short,shortchaindehydrogenase;						Clos_0089	K00059
3381	Clostridia	Alkaliphilus oremlandii OhILA	158319309	158319309	PF00106,adh_short,shortchaindehydrogenase;						Clos_0257	K00059
10086	deltaproteobacteria	Geobacter metallireducens GS-1	78222896	78222903	PF00106,adh_short,shortchaindehydrogenase;						Gmet_1694	K00059
24048	alphaproteobacteria	Gluconobacter oxydans 621	58039837	58039843	PF00106,adh_short,shortchaindehydrogenase;						GOX1399	K00059
4548	Clostridia	Natranaerobius thermophilus JW/NM-WN-L	188587198	188587197	PF00106,adh_short,shortchaindehydrogenase;						Nther_2598	K00059
16090	gammaproteobacteria	Pseudomonas fluorescens Pf-	70728741	70728744	PF00106,adh_short,shortchaindehydrogenase;						PFL_1364	K00059
26277	alphaproteobacteria	Rhodopseudomonas palustris BisB	91977448	91977447	PF00106,adh_short,shortchaindehydrogenase;						RPD_2979	K00059
10783	deltaproteobacteria	Syntrophus aciditrophicus S	85860828	85860832	PF00106,adh_short,shortchaindehydrogenase;						SYN_01696	K00059
25743	alphaproteobacteria	Rhodobacter sphaeroides ATCC 1702	146276993	146276992	PF00248,Aldo_ket_red,Aldo/ketoreductasefamily;	IPR001395,Family,Aldo/ketoreductase;	GO:0055114,oxidationreduction;GO:0050235,pyridoxal4-dehydrogenaseactivity;	COG0667C,Predicted oxidoreductases (related to aryl-alcohol dehydrogenases),Energy production and conversion;	pyridoxal 4-dehydrogenase	rsq	Rsph17025_0945	K00064	A4WR32	1.1.1.107	-
24325	alphaproteobacteria	Maricaulis maris MCS1	114571005	114571005	PF04321,RmlD_sub_bind,RmlDsubstratebindingdomain;	IPR005913,Family,dTDP-4-dehydrorhamnosereductase;IPR016040,Domain,NADP-bindingdomain;	GO:0005488,binding;GO:0008831,dTDP-4-dehydrorhamnosereductaseactivity;GO:0045226,extracellularpolysaccharidebiosyntheticprocess;GO:0055114,oxidationreduction;	COG1091M,dTDP-4-dehydrorhamnose reductase,Cell wall/membrane/envelope biogenesis;	dTDP-4-dehydrorhamnose reductase	mmr	Mmar10_2455	K00067	Q0ALU6	1.1.1.133	-
1510	Chlorobi	Prosthecochloris vibrioformis DSM 26	145219284	145219285	PF04321,RmlD_sub_bind,RmlDsubstratebindingdomain;	IPR005913,Family,dTDP-4-dehydrorhamnosereductase;IPR016040,Domain,NADP-bindingdomain;	GO:0005488,binding;GO:0008831,dTDP-4-dehydrorhamnosereductaseactivity;GO:0045226,extracellularpolysaccharidebiosyntheticprocess;GO:0055114,oxidationreduction;	COG1091M,dTDP-4-dehydrorhamnose reductase,Cell wall/membrane/envelope biogenesis;	dTDP-4-dehydrorhamnose reductase	pvi	Cvib_0470	K00067	A4SDD3	1.1.1.133	-
16731	gammaproteobacteria	Pseudomonas stutzeri A150	146280475	146280478	PF04321,RmlD_sub_bind,RmlDsubstratebindingdomain;	IPR005913,Family,dTDP-4-dehydrorhamnosereductase;IPR016040,Domain,NADP-bindingdomain;	GO:0005488,binding;GO:0008831,dTDP-4-dehydrorhamnosereductaseactivity;GO:0045226,extracellularpolysaccharidebiosyntheticprocess;	COG1091M,dTDP-4-dehydrorhamnose reductase,Cell wall/membrane/envelope biogenesis;	dTDP-4-dehydrorhamnose reductase	psa	PST_0081	K00067	A4VFN8	0	-
18681	gammaproteobacteria	Shewanella halifaxensis HAW-EB	167623447	167623451	PF04321,RmlD_sub_bind,RmlDsubstratebindingdomain;	IPR005913,Family,dTDP-4-dehydrorhamnosereductase;IPR016040,Domain,NADP-bindingdomain;	GO:0005488,binding;GO:0008831,dTDP-4-dehydrorhamnosereductaseactivity;GO:0045226,extracellularpolysaccharidebiosyntheticprocess;GO:0055114,oxidationreduction;	COG1091M,dTDP-4-dehydrorhamnose reductase,Cell wall/membrane/envelope biogenesis;	dTDP-4-dehydrorhamnose reductase	shl	Shal_1520	K00067	B0TNA0	1.1.1.133	-
18865	gammaproteobacteria	Shewanella pealeana ATCC 70034	157961258	157961263	PF04321,RmlD_sub_bind,RmlDsubstratebindingdomain;	IPR005913,Family,dTDP-4-dehydrorhamnosereductase;IPR016040,Domain,NADP-bindingdomain;	GO:0005488,binding;GO:0008831,dTDP-4-dehydrorhamnosereductaseactivity;GO:0045226,extracellularpolysaccharidebiosyntheticprocess;GO:0055114,oxidationreduction;	COG1091M,dTDP-4-dehydrorhamnose reductase,Cell wall/membrane/envelope biogenesis;	dTDP-4-dehydrorhamnose reductase	spl	Spea_1437	K00067	A8H2H5	1.1.1.133	-
19155	gammaproteobacteria	Shewanella sp. ANA-3 chromosome	117919823	117919829	PF04321,RmlD_sub_bind,RmlDsubstratebindingdomain;	IPR005913,Family,dTDP-4-dehydrorhamnosereductase;	GO:0005488,binding;GO:0008831,dTDP-4-dehydrorhamnosereductaseactivity;GO:0045226,extracellularpolysaccharidebiosyntheticprocess;	COG1091M,dTDP-4-dehydrorhamnose reductase,Cell wall/membrane/envelope biogenesis;	dTDP-4-dehydrorhamnose reductase	shn	Shewana3_1381	K00067	A0KUZ6	0	-
302	Aquificae	Sulfurihydrogenibium azorense Az-Fu	225848192	225848196	PF04321,RmlD_sub_bind,RmlDsubstratebindingdomain;	IPR005913,Family,dTDP-4-dehydrorhamnosereductase;IPR016040,Domain,NADP-bindingdomain;	GO:0005488,binding;GO:0008831,dTDP-4-dehydrorhamnosereductaseactivity;GO:0045226,extracellularpolysaccharidebiosyntheticprocess;GO:0055114,oxidationreduction;	COG1091M,dTDP-4-dehydrorhamnose reductase,Cell wall/membrane/envelope biogenesis;	dTDP-4-dehydrorhamnose reductase	saf	SULAZ_0365	K00067	C1DTC2	1.1.1.133	rfbD
3362	Clostridia	Alkaliphilus oremlandii OhILA	158319145	158319147	PF00725,3HCDH,3-hydroxyacyl-CoAdehydrogenase,C-terminaldomain;PF02737,3HCDH_N,3-hydroxyacyl-CoAdehydrogenase,NADbindingdomain;	IPR006108,Domain,3-hydroxyacyl-CoAdehydrogenase,C-terminal;IPR006176,Domain,3-hydroxyacyl-CoAdehydrogenase,NADbinding;IPR006180,Conserved_site,3-hydroxyacyl-CoAdehydrogenase,conservedsite;IPR008927,Domain,6-phosphogluconatedehydrogenase,C-terminal-like;IPR013328,Domain,Dehydrogenase,multihelical;IPR016040,Domain,NADP-bindingdomain;	GO:0008691,3-hydroxybutyryl-CoAdehydrogenaseactivity;GO:0050662,coenzymebinding;GO:0006631,fattyacidmetabolicprocess;GO:0055114,oxidationreduction;	COG1250I,3-hydroxyacyl-CoA dehydrogenase,Lipid transport and metabolism;	3-hydroxybutyryl-CoA dehydrogenase	aoe	Clos_0088	K00074	A8MFL9	1.1.1.157	-
1588	Bacilli	Anoxybacillus flavithermus WK	212640556	212640556	PF00725,3HCDH,3-hydroxyacyl-CoAdehydrogenase,C-terminaldomain;PF02737,3HCDH_N,3-hydroxyacyl-CoAdehydrogenase,NADbindingdomain;	IPR006108,Domain,3-hydroxyacyl-CoAdehydrogenase,C-terminal;IPR006176,Domain,3-hydroxyacyl-CoAdehydrogenase,NADbinding;IPR006180,Conserved_site,3-hydroxyacyl-CoAdehydrogenase,conservedsite;IPR008927,Domain,6-phosphogluconatedehydrogenase,C-terminal-like;IPR013328,Domain,Dehydrogenase,multihelical;IPR016040,Domain,NADP-bindingdomain;	GO:0050662,coenzymebinding;GO:0006631,fattyacidmetabolicprocess;GO:0016491,oxidoreductaseactivity;	COG1250I,3-hydroxyacyl-CoA dehydrogenase,Lipid transport and metabolism;	3-hydroxyacyl-CoA dehydrogenase	afl	Aflv_2738	K00074	B7GMI9	0	mmgB
3626	Clostridia	Clostridium botulinum A str. ATCC 1939	153932761	153933013	PF00725,3HCDH,3-hydroxyacyl-CoAdehydrogenase,C-terminaldomain;PF02737,3HCDH_N,3-hydroxyacyl-CoAdehydrogenase,NADbindingdomain;	IPR006108,Domain,3-hydroxyacyl-CoAdehydrogenase,C-terminal;IPR006176,Domain,3-hydroxyacyl-CoAdehydrogenase,NADbinding;IPR006180,Conserved_site,3-hydroxyacyl-CoAdehydrogenase,conservedsite;IPR008927,Domain,6-phosphogluconatedehydrogenase,C-terminal-like;IPR013328,Domain,Dehydrogenase,multihelical;IPR016040,Domain,NADP-bindingdomain;	GO:0008691,3-hydroxybutyryl-CoAdehydrogenaseactivity;GO:0050662,coenzymebinding;GO:0006631,fattyacidmetabolicprocess;GO:0055114,oxidationreduction;	COG1250I,3-hydroxyacyl-CoA dehydrogenase,Lipid transport and metabolism;	3-hydroxybutyryl-CoA dehydrogenase	cba	CLB_3237	K00074	A7FYF1	1.1.1.157	hbd
3645	Clostridia	Clostridium botulinum A str. Hal	153935742	153937574	PF00725,3HCDH,3-hydroxyacyl-CoAdehydrogenase,C-terminaldomain;PF02737,3HCDH_N,3-hydroxyacyl-CoAdehydrogenase,NADbindingdomain;	IPR006108,Domain,3-hydroxyacyl-CoAdehydrogenase,C-terminal;IPR006176,Domain,3-hydroxyacyl-CoAdehydrogenase,NADbinding;IPR006180,Conserved_site,3-hydroxyacyl-CoAdehydrogenase,conservedsite;IPR008927,Domain,6-phosphogluconatedehydrogenase,C-terminal-like;IPR016040,Domain,NADP-bindingdomain;	GO:0008691,3-hydroxybutyryl-CoAdehydrogenaseactivity;GO:0005488,binding;GO:0006631,fattyacidmetabolicprocess;GO:0055114,oxidationreduction;	COG1250I,3-hydroxyacyl-CoA dehydrogenase,Lipid transport and metabolism;	3-hydroxybutyryl-CoA dehydrogenase	cbh	CLC_3111	K00074	A5I6T0	1.1.1.157	hbd
3716	Clostridia	Clostridium botulinum A2 str. Kyot	226950630	226950629	PF00725,3HCDH,3-hydroxyacyl-CoAdehydrogenase,C-terminaldomain;PF02737,3HCDH_N,3-hydroxyacyl-CoAdehydrogenase,NADbindingdomain;	IPR006108,Domain,3-hydroxyacyl-CoAdehydrogenase,C-terminal;IPR006176,Domain,3-hydroxyacyl-CoAdehydrogenase,NADbinding;IPR006180,Conserved_site,3-hydroxyacyl-CoAdehydrogenase,conservedsite;IPR008927,Domain,6-phosphogluconatedehydrogenase,C-terminal-like;IPR013328,Domain,Dehydrogenase,multihelical;IPR016040,Domain,NADP-bindingdomain;	GO:0008691,3-hydroxybutyryl-CoAdehydrogenaseactivity;GO:0050662,coenzymebinding;GO:0006631,fattyacidmetabolicprocess;GO:0055114,oxidationreduction;	COG1250I,3-hydroxyacyl-CoA dehydrogenase,Lipid transport and metabolism;	3-hydroxybutyryl-CoA dehydrogenase	cby	CLM_3613	K00074	C1FL76	1.1.1.157	hbd
3745	Clostridia	Clostridium botulinum A3 str. Loch Mare	170760032	170761271	PF00725,3HCDH,3-hydroxyacyl-CoAdehydrogenase,C-terminaldomain;PF02737,3HCDH_N,3-hydroxyacyl-CoAdehydrogenase,NADbindingdomain;	IPR006108,Domain,3-hydroxyacyl-CoAdehydrogenase,C-terminal;IPR006176,Domain,3-hydroxyacyl-CoAdehydrogenase,NADbinding;IPR006180,Conserved_site,3-hydroxyacyl-CoAdehydrogenase,conservedsite;IPR008927,Domain,6-phosphogluconatedehydrogenase,C-terminal-like;IPR013328,Domain,Dehydrogenase,multihelical;IPR016040,Domain,NADP-bindingdomain;	GO:0008691,3-hydroxybutyryl-CoAdehydrogenaseactivity;GO:0050662,coenzymebinding;GO:0006631,fattyacidmetabolicprocess;GO:0055114,oxidationreduction;	COG1250I,3-hydroxyacyl-CoA dehydrogenase,Lipid transport and metabolism;	3-hydroxybutyryl-CoA dehydrogenase	cbl	CLK_2599	K00074	B1L101	1.1.1.157	hbd
3817	Clostridia	Clostridium botulinum B1 str. Okr	170756239	170755442	PF00725,3HCDH,3-hydroxyacyl-CoAdehydrogenase,C-terminaldomain;PF02737,3HCDH_N,3-hydroxyacyl-CoAdehydrogenase,NADbindingdomain;	IPR006108,Domain,3-hydroxyacyl-CoAdehydrogenase,C-terminal;IPR006176,Domain,3-hydroxyacyl-CoAdehydrogenase,NADbinding;IPR006180,Conserved_site,3-hydroxyacyl-CoAdehydrogenase,conservedsite;IPR008927,Domain,6-phosphogluconatedehydrogenase,C-terminal-like;IPR013328,Domain,Dehydrogenase,multihelical;IPR016040,Domain,NADP-bindingdomain;	GO:0008691,3-hydroxybutyryl-CoAdehydrogenaseactivity;GO:0050662,coenzymebinding;GO:0006631,fattyacidmetabolicprocess;GO:0055114,oxidationreduction;	COG1250I,3-hydroxyacyl-CoA dehydrogenase,Lipid transport and metabolism;	3-hydroxybutyryl-CoA dehydrogenase	cbb	CLD_1330	K00074	B1IN21	1.1.1.157	hbd
3878	Clostridia	Clostridium botulinum Ba4 str. 65	237796657	237796656	PF00725,3HCDH,3-hydroxyacyl-CoAdehydrogenase,C-terminaldomain;PF02737,3HCDH_N,3-hydroxyacyl-CoAdehydrogenase,NADbindingdomain;	IPR006108,Domain,3-hydroxyacyl-CoAdehydrogenase,C-terminal;IPR006176,Domain,3-hydroxyacyl-CoAdehydrogenase,NADbinding;IPR006180,Conserved_site,3-hydroxyacyl-CoAdehydrogenase,conservedsite;IPR008927,Domain,6-phosphogluconatedehydrogenase,C-terminal-like;IPR013328,Domain,Dehydrogenase,multihelical;IPR016040,Domain,NADP-bindingdomain;	GO:0008691,3-hydroxybutyryl-CoAdehydrogenaseactivity;GO:0050662,coenzymebinding;GO:0006631,fattyacidmetabolicprocess;GO:0055114,oxidationreduction;	COG1250I,3-hydroxyacyl-CoA dehydrogenase,Lipid transport and metabolism;	3-hydroxybutyryl-CoA dehydrogenase	cbi	CLJ_B3473	K00074	C3KU46	1.1.1.157	hbd
3894	Clostridia	Clostridium botulinum E3 str. Alaska E4	188587930	188588759	PF00725,3HCDH,3-hydroxyacyl-CoAdehydrogenase,C-terminaldomain;PF02737,3HCDH_N,3-hydroxyacyl-CoAdehydrogenase,NADbindingdomain;	IPR006108,Domain,3-hydroxyacyl-CoAdehydrogenase,C-terminal;IPR006176,Domain,3-hydroxyacyl-CoAdehydrogenase,NADbinding;IPR006180,Conserved_site,3-hydroxyacyl-CoAdehydrogenase,conservedsite;IPR008927,Domain,6-phosphogluconatedehydrogenase,C-terminal-like;IPR013328,Domain,Dehydrogenase,multihelical;IPR016040,Domain,NADP-bindingdomain;	GO:0008691,3-hydroxybutyryl-CoAdehydrogenaseactivity;GO:0050662,coenzymebinding;GO:0006631,fattyacidmetabolicprocess;GO:0055114,oxidationreduction;	COG1250I,3-hydroxyacyl-CoA dehydrogenase,Lipid transport and metabolism;	3-hydroxybutyryl-coa dehydrogenase	cbt	CLH_1365	K00074	B2V565	1.1.1.157	-
3941	Clostridia	Clostridium botulinum F str. Langelan	153940533	153939318	PF00725,3HCDH,3-hydroxyacyl-CoAdehydrogenase,C-terminaldomain;PF02737,3HCDH_N,3-hydroxyacyl-CoAdehydrogenase,NADbindingdomain;	IPR006108,Domain,3-hydroxyacyl-CoAdehydrogenase,C-terminal;IPR006176,Domain,3-hydroxyacyl-CoAdehydrogenase,NADbinding;IPR006180,Conserved_site,3-hydroxyacyl-CoAdehydrogenase,conservedsite;IPR008927,Domain,6-phosphogluconatedehydrogenase,C-terminal-like;IPR013328,Domain,Dehydrogenase,multihelical;IPR016040,Domain,NADP-bindingdomain;	GO:0008691,3-hydroxybutyryl-CoAdehydrogenaseactivity;GO:0050662,coenzymebinding;GO:0006631,fattyacidmetabolicprocess;GO:0055114,oxidationreduction;	COG1250I,3-hydroxyacyl-CoA dehydrogenase,Lipid transport and metabolism;	3-hydroxybutyryl-CoA dehydrogenase	cbf	CLI_3340	K00074	A7GIE2	1.1.1.157	hbd
4077	Clostridia	Clostridium novyi N	118444971	118443750	PF00725,3HCDH,3-hydroxyacyl-CoAdehydrogenase,C-terminaldomain;PF02737,3HCDH_N,3-hydroxyacyl-CoAdehydrogenase,NADbindingdomain;	IPR006108,Domain,3-hydroxyacyl-CoAdehydrogenase,C-terminal;IPR006176,Domain,3-hydroxyacyl-CoAdehydrogenase,NADbinding;IPR006180,Conserved_site,3-hydroxyacyl-CoAdehydrogenase,conservedsite;IPR008927,Domain,6-phosphogluconatedehydrogenase,C-terminal-like;IPR013328,Domain,Dehydrogenase,multihelical;IPR016040,Domain,NADP-bindingdomain;	GO:0008691,3-hydroxybutyryl-CoAdehydrogenaseactivity;GO:0050662,coenzymebinding;GO:0006631,fattyacidmetabolicprocess;GO:0055114,oxidationreduction;	COG1250I,3-hydroxyacyl-CoA dehydrogenase,Lipid transport and metabolism;	3-hydroxybutyryl-CoA dehydrogenase	cno	NT01CX_0470	K00074	A0Q2T9	1.1.1.157	bhbD
7086	betaproteobacteria	Delftia acidovorans SPH-	160901395	160901397	PF00725,3HCDH,3-hydroxyacyl-CoAdehydrogenase,C-terminaldomain;PF02737,3HCDH_N,3-hydroxyacyl-CoAdehydrogenase,NADbindingdomain;	IPR006108,Domain,3-hydroxyacyl-CoAdehydrogenase,C-terminal;IPR006176,Domain,3-hydroxyacyl-CoAdehydrogenase,NADbinding;IPR006180,Conserved_site,3-hydroxyacyl-CoAdehydrogenase,conservedsite;IPR008927,Domain,6-phosphogluconatedehydrogenase,C-terminal-like;IPR013328,Domain,Dehydrogenase,multihelical;IPR016040,Domain,NADP-bindingdomain;	GO:0050662,coenzymebinding;GO:0006631,fattyacidmetabolicprocess;GO:0016491,oxidoreductaseactivity;	COG1250I,3-hydroxyacyl-CoA dehydrogenase,Lipid transport and metabolism;	3-hydroxyacyl-CoA dehydrogenase NAD-binding	dac	Daci_5966	K00074	A9C1D1	0	-
4237	Clostridia	Desulfitobacterium hafniense DCB-	219668720	219668720	PF00725,3HCDH,3-hydroxyacyl-CoAdehydrogenase,C-terminaldomain;PF02737,3HCDH_N,3-hydroxyacyl-CoAdehydrogenase,NADbindingdomain;	IPR006108,Domain,3-hydroxyacyl-CoAdehydrogenase,C-terminal;IPR006176,Domain,3-hydroxyacyl-CoAdehydrogenase,NADbinding;IPR006180,Conserved_site,3-hydroxyacyl-CoAdehydrogenase,conservedsite;IPR008927,Domain,6-phosphogluconatedehydrogenase,C-terminal-like;IPR013328,Domain,Dehydrogenase,multihelical;IPR016040,Domain,NADP-bindingdomain;	GO:0008691,3-hydroxybutyryl-CoAdehydrogenaseactivity;GO:0050662,coenzymebinding;GO:0006631,fattyacidmetabolicprocess;GO:0055114,oxidationreduction;	COG1250I,3-hydroxyacyl-CoA dehydrogenase,Lipid transport and metabolism;	3-hydroxybutyryl-CoA dehydrogenase	dhd	Dhaf_2693	K00074	B8FWA7	1.1.1.157	-
4242	Clostridia	Desulfitobacterium hafniense DCB-	219668889	219668888	PF00725,3HCDH,3-hydroxyacyl-CoAdehydrogenase,C-terminaldomain;PF02737,3HCDH_N,3-hydroxyacyl-CoAdehydrogenase,NADbindingdomain;	IPR006108,Domain,3-hydroxyacyl-CoAdehydrogenase,C-terminal;IPR006176,Domain,3-hydroxyacyl-CoAdehydrogenase,NADbinding;IPR006180,Conserved_site,3-hydroxyacyl-CoAdehydrogenase,conservedsite;IPR008927,Domain,6-phosphogluconatedehydrogenase,C-terminal-like;IPR013328,Domain,Dehydrogenase,multihelical;IPR016040,Domain,NADP-bindingdomain;	GO:0008691,3-hydroxybutyryl-CoAdehydrogenaseactivity;GO:0050662,coenzymebinding;GO:0006631,fattyacidmetabolicprocess;GO:0055114,oxidationreduction;	COG1250I,3-hydroxyacyl-CoA dehydrogenase,Lipid transport and metabolism;	3-hydroxybutyryl-CoA dehydrogenase	dhd	Dhaf_2864	K00074	B8FXG8	1.1.1.157	-
4280	Clostridia	Desulfitobacterium hafniense Y5	89894312	89894312	PF00725,3HCDH,3-hydroxyacyl-CoAdehydrogenase,C-terminaldomain;PF02737,3HCDH_N,3-hydroxyacyl-CoAdehydrogenase,NADbindingdomain;	IPR006108,Domain,3-hydroxyacyl-CoAdehydrogenase,C-terminal;IPR006176,Domain,3-hydroxyacyl-CoAdehydrogenase,NADbinding;IPR006180,Conserved_site,3-hydroxyacyl-CoAdehydrogenase,conservedsite;IPR008927,Domain,6-phosphogluconatedehydrogenase,C-terminal-like;IPR013328,Domain,Dehydrogenase,multihelical;IPR016040,Domain,NADP-bindingdomain;	GO:0050662,coenzymebinding;GO:0006631,fattyacidmetabolicprocess;GO:0016491,oxidoreductaseactivity;	COG1250I,3-hydroxyacyl-CoA dehydrogenase,Lipid transport and metabolism;	zz_hypothetical protein	dsy	DSY1566	K00074	Q24X87	0	-
4283	Clostridia	Desulfitobacterium hafniense Y5	89894464	89894463	PF00725,3HCDH,3-hydroxyacyl-CoAdehydrogenase,C-terminaldomain;PF02737,3HCDH_N,3-hydroxyacyl-CoAdehydrogenase,NADbindingdomain;	IPR006108,Domain,3-hydroxyacyl-CoAdehydrogenase,C-terminal;IPR006176,Domain,3-hydroxyacyl-CoAdehydrogenase,NADbinding;IPR006180,Conserved_site,3-hydroxyacyl-CoAdehydrogenase,conservedsite;IPR008927,Domain,6-phosphogluconatedehydrogenase,C-terminal-like;IPR013328,Domain,Dehydrogenase,multihelical;IPR016040,Domain,NADP-bindingdomain;	GO:0050662,coenzymebinding;GO:0006631,fattyacidmetabolicprocess;GO:0016491,oxidoreductaseactivity;	COG1250I,3-hydroxyacyl-CoA dehydrogenase,Lipid transport and metabolism;	zz_hypothetical protein	dsy	DSY1717	K00074	Q24WT6	0	-
24914	alphaproteobacteria	Methylobacterium radiotolerans JCM 283	170749361	170749369	PF00725,3HCDH,3-hydroxyacyl-CoAdehydrogenase,C-terminaldomain;PF02737,3HCDH_N,3-hydroxyacyl-CoAdehydrogenase,NADbindingdomain;	IPR006108,Domain,3-hydroxyacyl-CoAdehydrogenase,C-terminal;IPR006176,Domain,3-hydroxyacyl-CoAdehydrogenase,NADbinding;IPR006180,Conserved_site,3-hydroxyacyl-CoAdehydrogenase,conservedsite;IPR008927,Domain,6-phosphogluconatedehydrogenase,C-terminal-like;IPR013328,Domain,Dehydrogenase,multihelical;IPR016040,Domain,NADP-bindingdomain;	GO:0008691,3-hydroxybutyryl-CoAdehydrogenaseactivity;GO:0050662,coenzymebinding;GO:0006631,fattyacidmetabolicprocess;GO:0055114,oxidationreduction;	COG1250I,3-hydroxyacyl-CoA dehydrogenase,Lipid transport and metabolism;	3-hydroxybutyryl-CoA dehydrogenase	mrd	Mrad2831_2962	K00074	B1M4Q0	1.1.1.157	-
4654	Clostridia	Syntrophomonas wolfei subsp. wolfei str. Goettinge	114565867	114565867	PF00725,3HCDH,3-hydroxyacyl-CoAdehydrogenase,C-terminaldomain;PF02737,3HCDH_N,3-hydroxyacyl-CoAdehydrogenase,NADbindingdomain;	IPR006108,Domain,3-hydroxyacyl-CoAdehydrogenase,C-terminal;IPR006176,Domain,3-hydroxyacyl-CoAdehydrogenase,NADbinding;IPR008927,Domain,6-phosphogluconatedehydrogenase,C-terminal-like;IPR013328,Domain,Dehydrogenase,multihelical;IPR016040,Domain,NADP-bindingdomain;	GO:0003857,3-hydroxyacyl-CoAdehydrogenaseactivity;GO:0050662,coenzymebinding;GO:0006631,fattyacidmetabolicprocess;GO:0055114,oxidationreduction;	COG1250I,3-hydroxyacyl-CoA dehydrogenase,Lipid transport and metabolism;	3-hydroxybutyryl-CoA dehydrogenase	swo	Swol_0307	K00074	Q0B054	1.1.1.157	-
4657	Clostridia	Syntrophomonas wolfei subsp. wolfei str. Goettinge	114565990	114565990	PF02737,3HCDH_N,3-hydroxyacyl-CoAdehydrogenase,NADbindingdomain;	IPR006176,Domain,3-hydroxyacyl-CoAdehydrogenase,NADbinding;IPR016040,Domain,NADP-bindingdomain;	GO:0003857,3-hydroxyacyl-CoAdehydrogenaseactivity;GO:0005488,binding;GO:0006631,fattyacidmetabolicprocess;GO:0055114,oxidationreduction;	COG1250I,3-hydroxyacyl-CoA dehydrogenase,Lipid transport and metabolism;	3-hydroxybutyryl-CoA dehydrogenase	swo	Swol_0435	K00074	Q0AZT1	1.1.1.157	-
4802	Clostridia	Thermoanaerobacter tengcongensis MB	20807045	20807049	PF00725,3HCDH,3-hydroxyacyl-CoAdehydrogenase,C-terminaldomain;PF02737,3HCDH_N,3-hydroxyacyl-CoAdehydrogenase,NADbindingdomain;	IPR006108,Domain,3-hydroxyacyl-CoAdehydrogenase,C-terminal;IPR006176,Domain,3-hydroxyacyl-CoAdehydrogenase,NADbinding;IPR006180,Conserved_site,3-hydroxyacyl-CoAdehydrogenase,conservedsite;IPR008927,Domain,6-phosphogluconatedehydrogenase,C-terminal-like;IPR013328,Domain,Dehydrogenase,multihelical;IPR016040,Domain,NADP-bindingdomain;	GO:0050662,coenzymebinding;GO:0006631,fattyacidmetabolicprocess;GO:0016491,oxidoreductaseactivity;	COG1250I,3-hydroxyacyl-CoA dehydrogenase,Lipid transport and metabolism;	3-hydroxybutyryl-CoA dehydrogenase	tte	TTE0548	K00074	Q8R5U1	1.1.1.157	FadB
1416	Chlorobi	Chloroherpeton thalassium ATCC 3511	193214549	193214552	PF01565,FAD_binding_4,FADbindingdomain;PF02873,MurB_C,UDP-N-acetylenolpyruvoylglucosaminereductase,C-terminaldomain;						Ctha_0836	K00075
1528	Chlorobi	Prosthecochloris vibrioformis DSM 26	145219638	145219646	PF01565,FAD_binding_4,FADbindingdomain;PF02873,MurB_C,UDP-N-acetylenolpyruvoylglucosaminereductase,C-terminaldomain;						Cvib_0838	K00075
362	Aquificae	Sulfurihydrogenibium sp. YO3AOP	188996324	188996324	PF02558,ApbA,KetopantoatereductasePanE/ApbA;PF08546,ApbA_C,KetopantoatereductasePanE/ApbACterminal;	IPR003710,Family,KetopantoatereductaseApbA/PanE;IPR008927,Domain,6-phosphogluconatedehydrogenase,C-terminal-like;IPR013328,Domain,Dehydrogenase,multihelical;IPR013332,Domain,KetopantoatereductaseApbA/PanE,N-terminal;IPR013752,Domain,KetopantoatereductaseApbA/PanE,C-terminal;IPR016040,Domain,NADP-bindingdomain;	GO:0008677,2-dehydropantoate2-reductaseactivity;GO:0050661,NADPorNADPHbinding;GO:0005737,cytoplasm;GO:0055114,oxidationreduction;GO:0015940,pantothenatebiosyntheticprocess;	COG1893H,Ketopantoate reductase,Coenzyme transport and metabolism;	2-dehydropantoate 2-reductase	sul	SYO3AOP1_0377	K00077	B2V7U8	1.1.1.169	-
8343	betaproteobacteria	Thauera sp. MZ1	237653534	237653536	PF02558,ApbA,KetopantoatereductasePanE/ApbA;PF08546,ApbA_C,KetopantoatereductasePanE/ApbACterminal;	IPR003710,Family,KetopantoatereductaseApbA/PanE;IPR008927,Domain,6-phosphogluconatedehydrogenase,C-terminal-like;IPR013328,Domain,Dehydrogenase,multihelical;IPR013332,Domain,KetopantoatereductaseApbA/PanE,N-terminal;IPR013752,Domain,KetopantoatereductaseApbA/PanE,C-terminal;IPR016040,Domain,NADP-bindingdomain;	GO:0008677,2-dehydropantoate2-reductaseactivity;GO:0050661,NADPorNADPHbinding;GO:0005737,cytoplasm;GO:0055114,oxidationreduction;GO:0015940,pantothenatebiosyntheticprocess;	COG1893H,Ketopantoate reductase,Coenzyme transport and metabolism;	2-dehydropantoate 2-reductase	tmz	Tmz1t_2874	K00077	C4KAP7	1.1.1.169	-
4057	Clostridia	Clostridium kluyveri DSM 55	153956045	153956044	PF00465,Fe-ADH,Iron-containingalcoholdehydrogenase;	IPR001670,Domain,Alcoholdehydrogenase,iron-type;	GO:0047516,1,3-propanedioldehydrogenaseactivity;GO:0046872,metalionbinding;GO:0055114,oxidationreduction;	COG1454C,Alcohol dehydrogenase, class IV,Energy production and conversion;	DhaT2	ckl	CKL_3436	K00086	A5N2U2	1.1.1.202	dhaT2
4362	Clostridia	Desulfotomaculum reducens MI-	134300116	134300115	PF00465,Fe-ADH,Iron-containingalcoholdehydrogenase;	IPR001670,Domain,Alcoholdehydrogenase,iron-type;	GO:0046872,metalionbinding;GO:0055114,oxidationreduction;GO:0016491,oxidoreductaseactivity;	COG1454C,Alcohol dehydrogenase, class IV,Energy production and conversion;	iron-containing alcohol dehydrogenase	drm	Dred_2276	K00086	A4J6T3	0	-
2784	Bacilli	Geobacillus thermodenitrificans NG80-	138895503	138895503	PF00465,Fe-ADH,Iron-containingalcoholdehydrogenase;	IPR001670,Domain,Alcoholdehydrogenase,iron-type;IPR018211,Conserved_site,Alcoholdehydrogenase,iron-type,conservedsite;	GO:0046872,metalionbinding;GO:0055114,oxidationreduction;GO:0016491,oxidoreductaseactivity;	COG1454C,Alcohol dehydrogenase, class IV,Energy production and conversion;	1,3-propanediol dehydrogenase	gtn	GTNG_1851	K00086	A4IPF7	0	-
2213	Bacilli	Bacillus clausii KSM-K1	56965501	56965500	PF00111,Fer2,2Fe-2Siron-sulfurclusterbindingdomain;PF01799,Fer2_2,[2Fe-2S]bindingdomain;						ABC3740	K00087
2211	Bacilli	Bacillus clausii KSM-K1	56965501	56965502	PF00941,FAD_binding_5,FADbindingdomaininmolybdopterindehydrogenase;PF03450,CO_deh_flav_C,COdehydrogenaseflavoproteinC-terminaldomain;						ABC3742	K00087
2212	Bacilli	Bacillus clausii KSM-K1	56965501	56965503	PF01128,IspD,UncharacterizedproteinfamilyUPF0007;						ABC3743	K00087
2217	Bacilli	Bacillus clausii KSM-K1	56965501	56965504	PF02625,XdhC_CoxI,XdhCandCoxIfamily;						ABC3744	K00087
11666	gammaproteobacteria	Acidithiobacillus ferrooxidans ATCC 5399	198282478	198282484	PF04166,PdxA,PyridoxalphosphatebiosyntheticproteinPdxA;						Lferr_0344	K00097
10847	epsilonproteobacteria	Campylobacter fetus subsp. fetus 82-4	118475188	118475415	PF04166,PdxA,PyridoxalphosphatebiosyntheticproteinPdxA;						CFF8240_0681	K00097
10980	epsilonproteobacteria	Campylobacter jejuni subsp. doylei 269.9	153952429	153951596	PF04166,PdxA,PyridoxalphosphatebiosyntheticproteinPdxA;						JJD26997_0486	K00097
4448	Clostridia	Moorella thermoacetica ATCC 3907	83589578	83589579	PF04166,PdxA,PyridoxalphosphatebiosyntheticproteinPdxA;						Moth_0727	K00097
8607	betaproteobacteria	Variovorax paradoxus S110 chromosome	239820017	239820016	PF00107,ADH_zinc_N,Zinc-bindingdehydrogenase;PF08240,ADH_N,AlcoholdehydrogenaseGroES-likedomain;	IPR002085,Family,Alcoholdehydrogenasesuperfamily,zinc-containing;IPR002328,Conserved_site,Alcoholdehydrogenase,zinc-containing,conservedsite;IPR011032,Domain,GroES-like;IPR013149,Domain,Alcoholdehydrogenase,zinc-binding;IPR013154,Domain,AlcoholdehydrogenaseGroES-like;	GO:0055114,oxidationreduction;GO:0016491,oxidoreductaseactivity;GO:0008270,zincionbinding;	COG1063ER|Threonine dehydrogenase and related Zn-dependent dehydrogenases,General function prediction only|Amino acid transport and metabolism;	Alcohol dehydrogenase GroES domain protein	vap	Vapar_5333	K00098	None	0	-
11056	epsilonproteobacteria	Campylobacter jejuni subsp. jejuni 8111	157415575	157415582	PF02670,DXP_reductoisom,1-deoxy-D-xylulose5-phosphatereductoisomerase;PF08436,DXP_redisom_C,1-deoxy-D-xylulose5-phosphatereductoisomeraseC-terminal;	IPR003821,Family,1-deoxy-D-xylulose5-phosphatereductoisomerase;IPR013512,Domain,1-deoxy-D-xylulose5-phosphatereductoisomerase,N-terminal;IPR013644,Domain,1-deoxy-D-xylulose5-phosphatereductoisomerase,C-terminal;	GO:0030604,1-deoxy-D-xylulose-5-phosphatereductoisomeraseactivity;GO:0046872,metalionbinding;GO:0055114,oxidationreduction;GO:0016114,terpenoidbiosyntheticprocess;	COG0743I,1-deoxy-D-xylulose 5-phosphate reductoisomerase,Lipid transport and metabolism;	1-deoxy-D-xylulose 5-phosphate reductoisomerase	cju	C8J_1262	K00099	A8FN24	1.1.1.267	dxr
11213	epsilonproteobacteria	Campylobacter jejuni subsp. jejuni NCTC 1116	218562947	218562955	PF02670,DXP_reductoisom,1-deoxy-D-xylulose5-phosphatereductoisomerase;PF08436,DXP_redisom_C,1-deoxy-D-xylulose5-phosphatereductoisomeraseC-terminal;	IPR003821,Family,1-deoxy-D-xylulose5-phosphatereductoisomerase;IPR013512,Domain,1-deoxy-D-xylulose5-phosphatereductoisomerase,N-terminal;IPR013644,Domain,1-deoxy-D-xylulose5-phosphatereductoisomerase,C-terminal;	GO:0030604,1-deoxy-D-xylulose-5-phosphatereductoisomeraseactivity;GO:0046872,metalionbinding;GO:0055114,oxidationreduction;GO:0016114,terpenoidbiosyntheticprocess;	COG0743I,1-deoxy-D-xylulose 5-phosphate reductoisomerase,Lipid transport and metabolism;	1-deoxy-D-xylulose 5-phosphate reductoisomerase	cje	Cj1346c	K00099	Q9PMV3	1.1.1.267	dxr
15402	gammaproteobacteria	Pseudoalteromonas haloplanktis TAC125 chromosome	77360949	77360954	PF02670,DXP_reductoisom,1-deoxy-D-xylulose5-phosphatereductoisomerase;PF08436,DXP_redisom_C,1-deoxy-D-xylulose5-phosphatereductoisomeraseC-terminal;	IPR003821,Family,1-deoxy-D-xylulose5-phosphatereductoisomerase;IPR013512,Domain,1-deoxy-D-xylulose5-phosphatereductoisomerase,N-terminal;IPR013644,Domain,1-deoxy-D-xylulose5-phosphatereductoisomerase,C-terminal;	GO:0030604,1-deoxy-D-xylulose-5-phosphatereductoisomeraseactivity;GO:0016853,isomeraseactivity;GO:0046872,metalionbinding;GO:0055114,oxidationreduction;GO:0016114,terpenoidbiosyntheticprocess;	COG0743I,1-deoxy-D-xylulose 5-phosphate reductoisomerase,Lipid transport and metabolism;	1-deoxy-D-xylulose 5-phosphate reductoisomerase	pha	PSHAa2030	K00099	Q3IIY0	1.1.1.267	dxr
20130	gammaproteobacteria	Tolumonas auensis DSM 918	237808845	237808850	PF02670,DXP_reductoisom,1-deoxy-D-xylulose5-phosphatereductoisomerase;PF08436,DXP_redisom_C,1-deoxy-D-xylulose5-phosphatereductoisomeraseC-terminal;	IPR003821,Family,1-deoxy-D-xylulose5-phosphatereductoisomerase;IPR013512,Domain,1-deoxy-D-xylulose5-phosphatereductoisomerase,N-terminal;IPR013644,Domain,1-deoxy-D-xylulose5-phosphatereductoisomerase,C-terminal;	GO:0030604,1-deoxy-D-xylulose-5-phosphatereductoisomeraseactivity;GO:0046872,metalionbinding;GO:0055114,oxidationreduction;GO:0016114,terpenoidbiosyntheticprocess;	COG0743I,1-deoxy-D-xylulose 5-phosphate reductoisomerase,Lipid transport and metabolism;	1-deoxy-D-xylulose 5-phosphate reductoisomerase	tau	Tola_2105	K00099	C4L858	1.1.1.267	-
2067	Bacilli	Bacillus cereus E33	52142736	52142734	PF00106,adh_short,shortchaindehydrogenase;						BCZK2507	K00100
4021	Clostridia	Clostridium kluyveri DSM 55	153953180	153953180	PF00465,Fe-ADH,Iron-containingalcoholdehydrogenase;						CKL_0543	K00100
4079	Clostridia	Clostridium novyi N	118444971	118444971	PF00465,Fe-ADH,Iron-containingalcoholdehydrogenase;						NT01CX_0468	K00100
24052	alphaproteobacteria	Gluconobacter oxydans 621	58039837	58039844	PF01494,FAD_binding_3,FADbindingdomain;						GOX1400	K00100
20541	gammaproteobacteria	Vibrio fischeri ES114 chromosome	59710749	59710753	PF01408,GFO_IDH_MocA,Oxidoreductasefamily,NAD-bindingRossmannfold;						VF_0146	K00100
5014	betaproteobacteria	Aromatoleum aromaticum EbN	56478488	56478489	PF01565,FAD_binding_4,FADbindingdomain;PF02913,FAD-oxidase_C,FADlinkedoxidases,C-terminaldomain;						ebA5380	K00104
310	Aquificae	Sulfurihydrogenibium azorense Az-Fu	225848235	225848236	PF01565,FAD_binding_4,FADbindingdomain;PF02913,FAD-oxidase_C,FADlinkedoxidases,C-terminaldomain;						SULAZ_0405	K00104
11566	epsilonproteobacteria	Wolinella succinogenes DSM 174	34556700	34556706	PF01565,FAD_binding_4,FADbindingdomain;PF02913,FAD-oxidase_C,FADlinkedoxidases,C-terminaldomain;						WS0267	K00104
9338	deltaproteobacteria	Desulfobacterium autotrophicum HRM	224367445	224367445	PF01266,DAO,FADdependentoxidoreductase;	IPR000447,Domain,FAD-dependentglycerol-3-phosphatedehydrogenase;IPR006076,Domain,FADdependentoxidoreductase;	GO:0004368,glycerol-3-phosphatedehydrogenaseactivity;GO:0009331,glycerol-3-phosphatedehydrogenasecomplex;GO:0006072,glycerol-3-phosphatemetabolicprocess;GO:0055114,oxidationreduction;	COG0578C,Glycerol-3-phosphate dehydrogenase,Energy production and conversion;	GlpA1	dat	HRM2_03220	K00111	C0QGG9	1.1.5.3	glpA1
9347	deltaproteobacteria	Desulfobacterium autotrophicum HRM	224367891	224367891	PF01266,DAO,FADdependentoxidoreductase;	IPR000447,Domain,FAD-dependentglycerol-3-phosphatedehydrogenase;IPR006076,Domain,FADdependentoxidoreductase;	GO:0004368,glycerol-3-phosphatedehydrogenaseactivity;GO:0009331,glycerol-3-phosphatedehydrogenasecomplex;GO:0006072,glycerol-3-phosphatemetabolicprocess;GO:0055114,oxidationreduction;	COG0578C,Glycerol-3-phosphate dehydrogenase,Energy production and conversion;	GlpA2	dat	HRM2_07760	K00111	C0QJN7	1.1.5.3	glpA2
4697	Clostridia	Thermoanaerobacter pseudethanolicus ATCC 3322	167036957	167036960	PF01266,DAO,FADdependentoxidoreductase;PF04324,Fer2_BFD,BFD-like[2Fe-2S]bindingdomain;	IPR006076,Domain,FADdependentoxidoreductase;IPR007419,Domain,BFD-like[2Fe-2S]-bindingregion;	GO:0016491,oxidoreductaseactivity;	COG0579R,Predicted dehydrogenase,General function prediction only;	FAD dependent oxidoreductase	tpd	Teth39_0537	K00111	B0K755	0	-
4834	Clostridia	Thermoanaerobacter tengcongensis MB	20808400	20808404	PF01266,DAO,FADdependentoxidoreductase;PF04324,Fer2_BFD,BFD-like[2Fe-2S]bindingdomain;	IPR006076,Domain,FADdependentoxidoreductase;IPR007419,Domain,BFD-like[2Fe-2S]-bindingregion;	GO:0008152,metabolicprocess;GO:0016491,oxidoreductaseactivity;	COG0579R,Predicted dehydrogenase,General function prediction only;	dehydrogenase	tte	TTE2001	K00111	Q8R8J5	0	-
9339	deltaproteobacteria	Desulfobacterium autotrophicum HRM	224367445	224367444	PF00890,FAD_binding_2,FADbindingdomain;	IPR003953,Domain,Fumaratereductase/succinatedehydrogenaseflavoprotein,N-terminal;IPR009158,Family,Anaerobicglycerol-3-phosphatedehydrogenase,subunitB;	GO:0009055,electroncarrieractivity;GO:0004368,glycerol-3-phosphatedehydrogenaseactivity;GO:0055114,oxidationreduction;	COG3075E,Anaerobic glycerol-3-phosphate dehydrogenase,Amino acid transport and metabolism;	anaerobic glycerol-3-phosphate dehydrogenase subunit B	dat	HRM2_03210	K00112	C0QGG8	1.1.5.3	glpB1
9348	deltaproteobacteria	Desulfobacterium autotrophicum HRM	224367891	224367892	PF00890,FAD_binding_2,FADbindingdomain;	IPR003953,Domain,Fumaratereductase/succinatedehydrogenaseflavoprotein,N-terminal;IPR009158,Family,Anaerobicglycerol-3-phosphatedehydrogenase,subunitB;	GO:0009055,electroncarrieractivity;GO:0004368,glycerol-3-phosphatedehydrogenaseactivity;GO:0055114,oxidationreduction;	COG3075E,Anaerobic glycerol-3-phosphate dehydrogenase,Amino acid transport and metabolism;	anaerobic glycerol-3-phosphate dehydrogenase subunit B	dat	HRM2_07770	K00112	C0QJN8	1.1.5.3	glpB2
22580	alphaproteobacteria	Acidiphilium cryptum JF-	148261773	148261773	PF01011,PQQ,PQQenzymerepeat;PF10527,PQQ_N,Pyrrolo-quinolinequinonecoenzymeN-terminus;PF10535,PQQ_C,Pyrrolo-quinolinequinonecoenzymeC-terminus;	IPR001479,Conserved_site,Quinoproteindehydrogenase,conservedsite;IPR002372,Repeat,Pyrrolo-quinolinequinonerepeat;IPR011047,Domain,Quinonproteinalcoholdehydrogenase-like;IPR017512,Domain,PQQ-dependentdehydrogenase,methanol/ethanolfamily;IPR018391,Repeat,Pyrrolo-quinolinequinonebeta-propellerrepeat;IPR019551,Domain,PQQ-dependentenzyme,N-terminal;IPR019556,Domain,PQQ-dependentenzyme,C-terminal;	GO:0005509,calciumionbinding;GO:0016020,membrane;GO:0030288,outermembrane-boundedperiplasmicspace;GO:0055114,oxidationreduction;GO:0016614,oxidoreductaseactivity,actingonCH-OHgroupofdonors;	COG4993G,Glucose dehydrogenase,Carbohydrate transport and metabolism;	Pyrrolo-quinoline quinone	acr	Acry_2790	K00114	A5G299	0	-
7479	betaproteobacteria	Methylobacillus flagellatus K	91774700	91774700	PF01011,PQQ,PQQenzymerepeat;PF10527,PQQ_N,Pyrrolo-quinolinequinonecoenzymeN-terminus;PF10535,PQQ_C,Pyrrolo-quinolinequinonecoenzymeC-terminus;	IPR001479,Conserved_site,Quinoproteindehydrogenase,conservedsite;IPR002372,Repeat,Pyrrolo-quinolinequinonerepeat;IPR011047,Domain,Quinonproteinalcoholdehydrogenase-like;IPR017512,Domain,PQQ-dependentdehydrogenase,methanol/ethanolfamily;IPR018391,Repeat,Pyrrolo-quinolinequinonebeta-propellerrepeat;IPR019551,Domain,PQQ-dependentenzyme,N-terminal;IPR019556,Domain,PQQ-dependentenzyme,C-terminal;	GO:0005509,calciumionbinding;GO:0016020,membrane;GO:0030288,outermembrane-boundedperiplasmicspace;GO:0055114,oxidationreduction;GO:0016614,oxidoreductaseactivity,actingonCH-OHgroupofdonors;	COG4993G,Glucose dehydrogenase,Carbohydrate transport and metabolism;	Pyrrolo-quinoline quinone	mfa	Mfla_0344	K00114	Q1H4H2	0	-
21067	gammaproteobacteria	Xanthomonas campestris pv. campestris str. 800	66767016	66767016	PF01011,PQQ,PQQenzymerepeat;PF10527,PQQ_N,Pyrrolo-quinolinequinonecoenzymeN-terminus;PF10535,PQQ_C,Pyrrolo-quinolinequinonecoenzymeC-terminus;	IPR002372,Repeat,Pyrrolo-quinolinequinonerepeat;IPR011047,Domain,Quinonproteinalcoholdehydrogenase-like;IPR017512,Domain,PQQ-dependentdehydrogenase,methanol/ethanolfamily;IPR018391,Repeat,Pyrrolo-quinolinequinonebeta-propellerrepeat;IPR019551,Domain,PQQ-dependentenzyme,N-terminal;IPR019556,Domain,PQQ-dependentenzyme,C-terminal;	GO:0005509,calciumionbinding;GO:0016020,membrane;GO:0055114,oxidationreduction;GO:0016614,oxidoreductaseactivity,actingonCH-OHgroupofdonors;	COG4993G,Glucose dehydrogenase,Carbohydrate transport and metabolism;	methanol dehydrogenase heavy chain	xcb	XC_0679	K00114	Q4UYW5	0	-
21071	gammaproteobacteria	Xanthomonas campestris pv. campestris str. 800	66767016	66767019		IPR011047,Domain,Quinonproteinalcoholdehydrogenase-like;	None	-	methanol dehydrogenase heavy chain	xcb	XC_0682	K00114	Q4UYW2	0	-
21162	gammaproteobacteria	Xanthomonas campestris pv. campestris str. ATCC 3391	21232911	21232911	PF01011,PQQ,PQQenzymerepeat;PF10527,PQQ_N,Pyrrolo-quinolinequinonecoenzymeN-terminus;PF10535,PQQ_C,Pyrrolo-quinolinequinonecoenzymeC-terminus;	IPR002372,Repeat,Pyrrolo-quinolinequinonerepeat;IPR011047,Domain,Quinonproteinalcoholdehydrogenase-like;IPR017512,Domain,PQQ-dependentdehydrogenase,methanol/ethanolfamily;IPR018391,Repeat,Pyrrolo-quinolinequinonebeta-propellerrepeat;IPR019551,Domain,PQQ-dependentenzyme,N-terminal;IPR019556,Domain,PQQ-dependentenzyme,C-terminal;	GO:0005509,calciumionbinding;GO:0016020,membrane;GO:0055114,oxidationreduction;GO:0016614,oxidoreductaseactivity,actingonCH-OHgroupofdonors;	COG4993G,Glucose dehydrogenase,Carbohydrate transport and metabolism;	methanol dehydrogenase heavy chain	xcc	XCC3482	K00114	None	0	mxaF
21245	gammaproteobacteria	Xanthomonas campestris pv. vesicatoria str. 85-1	78046264	78046264	PF01011,PQQ,PQQenzymerepeat;PF10527,PQQ_N,Pyrrolo-quinolinequinonecoenzymeN-terminus;PF10535,PQQ_C,Pyrrolo-quinolinequinonecoenzymeC-terminus;	IPR002372,Repeat,Pyrrolo-quinolinequinonerepeat;IPR011047,Domain,Quinonproteinalcoholdehydrogenase-like;IPR018391,Repeat,Pyrrolo-quinolinequinonebeta-propellerrepeat;IPR019551,Domain,PQQ-dependentenzyme,N-terminal;IPR019556,Domain,PQQ-dependentenzyme,C-terminal;	GO:0018468,alcoholdehydrogenaseacceptoractivity;GO:0055114,oxidationreduction;	COG4993G,Glucose dehydrogenase,Carbohydrate transport and metabolism;	methanol dehydrogenase heavy chain (fragment)	xcv	XCV0708	K00114	Q3BXS4	1.1.99.8	mxaF
21244	gammaproteobacteria	Xanthomonas campestris pv. vesicatoria str. 85-1	78046264	78046265	PF01011,PQQ,PQQenzymerepeat;	IPR002372,Repeat,Pyrrolo-quinolinequinonerepeat;IPR011047,Domain,Quinonproteinalcoholdehydrogenase-like;IPR018391,Repeat,Pyrrolo-quinolinequinonebeta-propellerrepeat;	GO:0018468,alcoholdehydrogenaseacceptoractivity;GO:0055114,oxidationreduction;	COG4993G,Glucose dehydrogenase,Carbohydrate transport and metabolism;	methanol dehydrogenase heavy chain (fragment)	xcv	XCV0709	K00114	Q3BXS3	1.1.99.8	mxaF
26495	alphaproteobacteria	Rhodopseudomonas palustris TIE-	192289947	192289952	PF06039,Mqo,Malate:quinoneoxidoreductaseMqo;	IPR006231,Family,Malate:quinone-oxidoreductase;	GO:0008924,malatedehydrogenaseacceptoractivity;GO:0055114,oxidationreduction;GO:0006099,tricarboxylicacidcycle;	COG0579R,Predicted dehydrogenase,General function prediction only;	malate:quinone oxidoreductase	rpt	Rpal_1548	K00116	B3QK65	1.1.5.4	-
7326	betaproteobacteria	Methylibium petroleiphilum PM	124265666	124265666	PF01011,PQQ,PQQenzymerepeat;PF10527,PQQ_N,Pyrrolo-quinolinequinonecoenzymeN-terminus;PF10535,PQQ_C,Pyrrolo-quinolinequinonecoenzymeC-terminus;	IPR002372,Repeat,Pyrrolo-quinolinequinonerepeat;IPR011047,Domain,Quinonproteinalcoholdehydrogenase-like;IPR017512,Domain,PQQ-dependentdehydrogenase,methanol/ethanolfamily;IPR018391,Repeat,Pyrrolo-quinolinequinonebeta-propellerrepeat;IPR019551,Domain,PQQ-dependentenzyme,N-terminal;IPR019556,Domain,PQQ-dependentenzyme,C-terminal;	GO:0005509,calciumionbinding;GO:0016020,membrane;GO:0055114,oxidationreduction;GO:0016614,oxidoreductaseactivity,actingonCH-OHgroupofdonors;	COG4993G,Glucose dehydrogenase,Carbohydrate transport and metabolism;	quinoprotein ethanol dehydrogenase, putative	mpt	Mpe_A0473	K00119	A2SCZ6	1.1.99.-	-
5088	betaproteobacteria	Azoarcus sp. BH7	119897517	119897519	PF00732,GMC_oxred_N,GMCoxidoreductase;PF05199,GMC_oxred_C,GMCoxidoreductase;	IPR000172,Domain,Glucose-methanol-cholineoxidoreductase,N-terminal;IPR007867,Domain,Glucose-methanol-cholineoxidoreductase,C-terminal;	GO:0050660,FADbinding;GO:0055114,oxidationreduction;GO:0016614,oxidoreductaseactivity,actingonCH-OHgroupofdonors;	COG2303E,Choline dehydrogenase and related flavoproteins,Amino acid transport and metabolism;	putative glucose dehydrogenase alpha subunit	azo	azo1228	K00120	A1K4U0	1.1.-.-	gdhAlpha1
22578	alphaproteobacteria	Acidiphilium cryptum JF-	148261773	148261777	PF00107,ADH_zinc_N,Zinc-bindingdehydrogenase;PF08240,ADH_N,AlcoholdehydrogenaseGroES-likedomain;						Acry_2794	K00121
11635	gammaproteobacteria	Acidithiobacillus ferrooxidans ATCC 2327	218666299	218665477	PF00107,ADH_zinc_N,Zinc-bindingdehydrogenase;PF08240,ADH_N,AlcoholdehydrogenaseGroES-likedomain;						AFE_0697	K00121
11676	gammaproteobacteria	Acidithiobacillus ferrooxidans ATCC 5399	198282980	198282981	PF00107,ADH_zinc_N,Zinc-bindingdehydrogenase;PF08240,ADH_N,AlcoholdehydrogenaseGroES-likedomain;						Lferr_0845	K00121
22715	alphaproteobacteria	Agrobacterium vitis S4 chromosome	222148836	222148845	PF00107,ADH_zinc_N,Zinc-bindingdehydrogenase;PF08240,ADH_N,AlcoholdehydrogenaseGroES-likedomain;						Avi_2506	K00121
2243	Bacilli	Bacillus halodurans C-12	15614385	15614392	PF00107,ADH_zinc_N,Zinc-bindingdehydrogenase;PF08240,ADH_N,AlcoholdehydrogenaseGroES-likedomain;						BH1829	K00121
26443	alphaproteobacteria	Rhodopseudomonas palustris HaA	86750528	86750529	PF00107,ADH_zinc_N,Zinc-bindingdehydrogenase;PF08240,ADH_N,AlcoholdehydrogenaseGroES-likedomain;						RPB_3418	K00121
21074	gammaproteobacteria	Xanthomonas campestris pv. campestris str. 800	66767016	66767023	PF00107,ADH_zinc_N,Zinc-bindingdehydrogenase;PF08240,ADH_N,AlcoholdehydrogenaseGroES-likedomain;						XC_0686	K00121
21176	gammaproteobacteria	Xanthomonas campestris pv. campestris str. B10	188990111	188990115	PF00107,ADH_zinc_N,Zinc-bindingdehydrogenase;PF08240,ADH_N,AlcoholdehydrogenaseGroES-likedomain;						xccb100_0720	K00121
21239	gammaproteobacteria	Xanthomonas campestris pv. vesicatoria str. 85-1	78046264	78046269	PF00107,ADH_zinc_N,Zinc-bindingdehydrogenase;PF08240,ADH_N,AlcoholdehydrogenaseGroES-likedomain;						XCV0713	K00121
4467	Clostridia	Moorella thermoacetica ATCC 3907	83590091	83590091	PF00384,Molybdopterin,Molybdopterinoxidoreductase;PF01568,Molydop_binding,Molydopterindinucleotidebindingdomain;PF04879,Molybdop_Fe4S4,MolybdopterinoxidoreductaseFe4S4domain;						Moth_1243	K00122
12390	gammaproteobacteria	Alkalilimnicola ehrlichii MLHE-	114320439	114320442	PF00384,Molybdopterin,Molybdopterinoxidoreductase;PF01568,Molydop_binding,Molydopterindinucleotidebindingdomain;PF04879,Molybdop_Fe4S4,MolybdopterinoxidoreductaseFe4S4domain;						Mlg_1286	K00123
8955	deltaproteobacteria	Anaeromyxobacter sp. Fw109-	153005900	153005899	PF00384,Molybdopterin,Molybdopterinoxidoreductase;PF01568,Molydop_binding,Molydopterindinucleotidebindingdomain;						Anae109_3043	K00123
8954	deltaproteobacteria	Anaeromyxobacter sp. Fw109-	153005900	153005900	PF00384,Molybdopterin,Molybdopterinoxidoreductase;PF04879,Molybdop_Fe4S4,MolybdopterinoxidoreductaseFe4S4domain;						Anae109_3044	K00123
3462	Clostridia	Carboxydothermus hydrogenoformans Z-290	78042637	78042637	PF00384,Molybdopterin,Molybdopterinoxidoreductase;PF01568,Molydop_binding,Molydopterindinucleotidebindingdomain;PF04879,Molybdop_Fe4S4,MolybdopterinoxidoreductaseFe4S4domain;						CHY_0793	K00123
12564	gammaproteobacteria	Chromohalobacter salexigens DSM 304	92114033	92114038	PF00384,Molybdopterin,Molybdopterinoxidoreductase;PF01568,Molydop_binding,Molydopterindinucleotidebindingdomain;PF04879,Molybdop_Fe4S4,MolybdopterinoxidoreductaseFe4S4domain;						Csal_1915	K00123
12590	gammaproteobacteria	Citrobacter koseri ATCC BAA-89	157146066	157146066	PF00384,Molybdopterin,Molybdopterinoxidoreductase;PF01568,Molydop_binding,Molydopterindinucleotidebindingdomain;PF04879,Molybdop_Fe4S4,MolybdopterinoxidoreductaseFe4S4domain;						CKO_01821	K00123
6976	betaproteobacteria	Dechloromonas aromatica RC	71907448	71907447	PF00384,Molybdopterin,Molybdopterinoxidoreductase;PF01568,Molydop_binding,Molydopterindinucleotidebindingdomain;						Daro_1818	K00123
9862	deltaproteobacteria	Geobacter bemidjiensis Be	197118649	197118648	PF00384,Molybdopterin,Molybdopterinoxidoreductase;PF01568,Molydop_binding,Molydopterindinucleotidebindingdomain;						Gbem_2267	K00123
9863	deltaproteobacteria	Geobacter bemidjiensis Be	197118649	197118649	PF04879,Molybdop_Fe4S4,MolybdopterinoxidoreductaseFe4S4domain;						Gbem_2268	K00123
10077	deltaproteobacteria	Geobacter metallireducens GS-1	78222277	78222277	PF00384,Molybdopterin,Molybdopterinoxidoreductase;PF01568,Molydop_binding,Molydopterindinucleotidebindingdomain;PF04879,Molybdop_Fe4S4,MolybdopterinoxidoreductaseFe4S4domain;						Gmet_1059	K00123
10185	deltaproteobacteria	Geobacter sp. FRC-3	222054731	222054731	PF00384,Molybdopterin,Molybdopterinoxidoreductase;PF01568,Molydop_binding,Molydopterindinucleotidebindingdomain;PF04879,Molybdop_Fe4S4,MolybdopterinoxidoreductaseFe4S4domain;						Geob_1634	K00123
10265	deltaproteobacteria	Geobacter sp. M2	253700577	253700577	PF00384,Molybdopterin,Molybdopterinoxidoreductase;PF01568,Molydop_binding,Molydopterindinucleotidebindingdomain;PF04879,Molybdop_Fe4S4,MolybdopterinoxidoreductaseFe4S4domain;						GM21_1955	K00123
10313	deltaproteobacteria	Geobacter sulfurreducens PC	39995883	39995883	PF00384,Molybdopterin,Molybdopterinoxidoreductase;PF01568,Molydop_binding,Molydopterindinucleotidebindingdomain;PF04879,Molybdop_Fe4S4,MolybdopterinoxidoreductaseFe4S4domain;PF10518,TAT_signal,TATtwin-argininetranslocationpathwaysignalsequence;						GSU0777	K00123
10423	deltaproteobacteria	Geobacter uraniireducens Rf	148265411	148265411	PF00384,Molybdopterin,Molybdopterinoxidoreductase;PF01568,Molydop_binding,Molydopterindinucleotidebindingdomain;PF04879,Molybdop_Fe4S4,MolybdopterinoxidoreductaseFe4S4domain;						Gura_3388	K00123
25097	alphaproteobacteria	Methylocella silvestris BL	217979751	217979756	PF00384,Molybdopterin,Molybdopterinoxidoreductase;PF01568,Molydop_binding,Molydopterindinucleotidebindingdomain;PF04879,Molybdop_Fe4S4,MolybdopterinoxidoreductaseFe4S4domain;PF10588,NADH-G_4Fe-4S_3,NADH-ubiquinoneoxidoreductase-Giron-sulfurbindingregion;						Msil_3656	K00123
15326	gammaproteobacteria	Proteus mirabilis HI432	197287381	197287381	PF00384,Molybdopterin,Molybdopterinoxidoreductase;PF01568,Molydop_binding,Molydopterindinucleotidebindingdomain;PF04879,Molybdop_Fe4S4,MolybdopterinoxidoreductaseFe4S4domain;						PMI3577	K00123
16455	gammaproteobacteria	Pseudomonas putida GB-	167032813	167032817	PF00111,Fer2,2Fe-2Siron-sulfurclusterbindingdomain;PF00384,Molybdopterin,Molybdopterinoxidoreductase;PF01568,Molydop_binding,Molydopterindinucleotidebindingdomain;PF04879,Molybdop_Fe4S4,MolybdopterinoxidoreductaseFe4S4domain;PF10588,NADH-G_4Fe-4S_3,NADH-ubiquinoneoxidoreductase-Giron-sulfurbindingregion;						PputGB1_1809	K00123
18274	gammaproteobacteria	Shewanella baltica OS15	126176316	126176321	PF00384,Molybdopterin,Molybdopterinoxidoreductase;PF01568,Molydop_binding,Molydopterindinucleotidebindingdomain;PF04879,Molybdop_Fe4S4,MolybdopterinoxidoreductaseFe4S4domain;						Sbal_4136	K00123
18340	gammaproteobacteria	Shewanella baltica OS18	153002600	153002605	PF00384,Molybdopterin,Molybdopterinoxidoreductase;PF01568,Molydop_binding,Molydopterindinucleotidebindingdomain;PF04879,Molybdop_Fe4S4,MolybdopterinoxidoreductaseFe4S4domain;						Shew185_4106	K00123
18414	gammaproteobacteria	Shewanella baltica OS19	160877321	160877326	PF00384,Molybdopterin,Molybdopterinoxidoreductase;PF01568,Molydop_binding,Molydopterindinucleotidebindingdomain;PF04879,Molybdop_Fe4S4,MolybdopterinoxidoreductaseFe4S4domain;						Sbal195_4224	K00123
18625	gammaproteobacteria	Shewanella halifaxensis HAW-EB	167622041	167622046	PF00384,Molybdopterin,Molybdopterinoxidoreductase;PF01568,Molydop_binding,Molydopterindinucleotidebindingdomain;PF04879,Molybdop_Fe4S4,MolybdopterinoxidoreductaseFe4S4domain;						Shal_0105	K00123
18714	gammaproteobacteria	Shewanella loihica PV-	127510989	127510994	PF00384,Molybdopterin,Molybdopterinoxidoreductase;PF01568,Molydop_binding,Molydopterindinucleotidebindingdomain;PF04879,Molybdop_Fe4S4,MolybdopterinoxidoreductaseFe4S4domain;						Shew_0059	K00123
20333	gammaproteobacteria	Vibrio cholerae MJ-1236 chromosome	229607941	229607944	PF00384,Molybdopterin,Molybdopterinoxidoreductase;PF01568,Molydop_binding,Molydopterindinucleotidebindingdomain;PF04879,Molybdop_Fe4S4,MolybdopterinoxidoreductaseFe4S4domain;						VCD_002862	K00123
20765	gammaproteobacteria	Vibrio parahaemolyticus RIMD 2210633 chromosome	28898284	28898287	PF00384,Molybdopterin,Molybdopterinoxidoreductase;PF01568,Molydop_binding,Molydopterindinucleotidebindingdomain;PF04879,Molybdop_Fe4S4,MolybdopterinoxidoreductaseFe4S4domain;						VP1513	K00123
12391	gammaproteobacteria	Alkalilimnicola ehrlichii MLHE-	114320439	114320443	PF00037,Fer4,4Fe-4Sbindingdomain;						Mlg_1287	K00124
3463	Clostridia	Carboxydothermus hydrogenoformans Z-290	78042637	78044396	PF00037,Fer4,4Fe-4Sbindingdomain;						CHY_0794	K00124
12565	gammaproteobacteria	Chromohalobacter salexigens DSM 304	92114033	92114039	PF00037,Fer4,4Fe-4Sbindingdomain;						Csal_1916	K00124
10069	deltaproteobacteria	Geobacter metallireducens GS-1	78222277	78222278							Gmet_1060	K00124
10316	deltaproteobacteria	Geobacter sulfurreducens PC	39995883	39995884							GSU0778	K00124
10422	deltaproteobacteria	Geobacter uraniireducens Rf	148265411	148265410							Gura_3387	K00124
18269	gammaproteobacteria	Shewanella baltica OS15	126176316	126176322	PF00037,Fer4,4Fe-4Sbindingdomain;						Sbal_4137	K00124
18341	gammaproteobacteria	Shewanella baltica OS18	153002600	153002606	PF00037,Fer4,4Fe-4Sbindingdomain;						Shew185_4107	K00124
18413	gammaproteobacteria	Shewanella baltica OS19	160877321	160877327	PF00037,Fer4,4Fe-4Sbindingdomain;						Sbal195_4225	K00124
18553	gammaproteobacteria	Shewanella frigidimarina NCIMB 40	114561240	114561246	PF00037,Fer4,4Fe-4Sbindingdomain;						Sfri_0058	K00124
18713	gammaproteobacteria	Shewanella loihica PV-	127510989	127510995	PF00037,Fer4,4Fe-4Sbindingdomain;						Shew_0060	K00124
20334	gammaproteobacteria	Vibrio cholerae MJ-1236 chromosome	229607941	229607945	PF00037,Fer4,4Fe-4Sbindingdomain;						VCD_002863	K00124
20768	gammaproteobacteria	Vibrio parahaemolyticus RIMD 2210633 chromosome	28898284	28898288	PF00037,Fer4,4Fe-4Sbindingdomain;						VP1514	K00124
25099	alphaproteobacteria	Methylocella silvestris BL	217979751	217979758	PF11390,FdsD,NADH-dependantformatedehydrogenasedeltasubunitFdsD;						Msil_3658	K00126
16454	gammaproteobacteria	Pseudomonas putida GB-	167032813	167032818	PF11390,FdsD,NADH-dependantformatedehydrogenasedeltasubunitFdsD;						PputGB1_1810	K00126
12386	gammaproteobacteria	Alkalilimnicola ehrlichii MLHE-	114320439	114320445	PF00033,Cytochrom_B_N,CytochromebN-terminal/b6/petB;						Mlg_1289	K00127
3461	Clostridia	Carboxydothermus hydrogenoformans Z-290	78042637	78043392	PF00033,Cytochrom_B_N,CytochromebN-terminal/b6/petB;						CHY_0795	K00127
12572	gammaproteobacteria	Chromohalobacter salexigens DSM 304	92114033	92114040	PF00033,Cytochrom_B_N,CytochromebN-terminal/b6/petB;						Csal_1917	K00127
25095	alphaproteobacteria	Methylocella silvestris BL	217979751	217979754	PF01257,Complex1_24kDa,Respiratory-chainNADHdehydrogenase24Kdsubunit;						Msil_3654	K00127
16457	gammaproteobacteria	Pseudomonas putida GB-	167032813	167032815	PF01257,Complex1_24kDa,Respiratory-chainNADHdehydrogenase24Kdsubunit;						PputGB1_1807	K00127
18268	gammaproteobacteria	Shewanella baltica OS15	126176316	126176323	PF00033,Cytochrom_B_N,CytochromebN-terminal/b6/petB;						Sbal_4138	K00127
18342	gammaproteobacteria	Shewanella baltica OS18	153002600	153002607	PF00033,Cytochrom_B_N,CytochromebN-terminal/b6/petB;						Shew185_4108	K00127
18415	gammaproteobacteria	Shewanella baltica OS19	160877321	160877328	PF00033,Cytochrom_B_N,CytochromebN-terminal/b6/petB;						Sbal195_4226	K00127
18552	gammaproteobacteria	Shewanella frigidimarina NCIMB 40	114561240	114561247	PF00033,Cytochrom_B_N,CytochromebN-terminal/b6/petB;						Sfri_0059	K00127
18628	gammaproteobacteria	Shewanella halifaxensis HAW-EB	167622041	167622048	PF00033,Cytochrom_B_N,CytochromebN-terminal/b6/petB;						Shal_0107	K00127
18715	gammaproteobacteria	Shewanella loihica PV-	127510989	127510996	PF00033,Cytochrom_B_N,CytochromebN-terminal/b6/petB;						Shew_0061	K00127
20331	gammaproteobacteria	Vibrio cholerae MJ-1236 chromosome	229607941	229607946	PF00033,Cytochrom_B_N,CytochromebN-terminal/b6/petB;						VCD_002864	K00127
20767	gammaproteobacteria	Vibrio parahaemolyticus RIMD 2210633 chromosome	28898284	28898289	PF00033,Cytochrom_B_N,CytochromebN-terminal/b6/petB;						VP1515	K00127
22546	alphaproteobacteria	Acidiphilium cryptum JF-	148260739	148260739	PF00171,Aldedh,Aldehydedehydrogenasefamily;	IPR015590,Domain,Aldehydedehydrogenase;IPR016160,Conserved_site,Aldehydedehydrogenase,conservedsite;IPR016161,Domain,Aldehyde/histidinoldehydrogenase;IPR016162,Domain,Aldehydedehydrogenase,N-terminal;	GO:0055114,oxidationreduction;GO:0016491,oxidoreductaseactivity;	COG1012C,NAD-dependent aldehyde dehydrogenases,Energy production and conversion;	aldehyde dehydrogenase	acr	Acry_1743	K00128	A5FZB5	0	-
4962	betaproteobacteria	Acidovorax sp. JS4	121594250	121594250	PF00171,Aldedh,Aldehydedehydrogenasefamily;	IPR015590,Domain,Aldehydedehydrogenase;IPR016160,Conserved_site,Aldehydedehydrogenase,conservedsite;IPR016161,Domain,Aldehyde/histidinoldehydrogenase;IPR016162,Domain,Aldehydedehydrogenase,N-terminal;	GO:0004029,aldehydedehydrogenaseNADactivity;GO:0055114,oxidationreduction;	COG1012C,NAD-dependent aldehyde dehydrogenases,Energy production and conversion;	aldehyde dehydrogenase	ajs	Ajs_1890	K00128	A1W745	1.2.1.3	-
12054	gammaproteobacteria	Aeromonas hydrophila subsp. hydrophila ATCC 796	117620376	117620376	PF00171,Aldedh,Aldehydedehydrogenasefamily;	IPR015590,Domain,Aldehydedehydrogenase;IPR016160,Conserved_site,Aldehydedehydrogenase,conservedsite;IPR016161,Domain,Aldehyde/histidinoldehydrogenase;	GO:0004029,aldehydedehydrogenaseNADactivity;GO:0055114,oxidationreduction;	COG1012C,NAD-dependent aldehyde dehydrogenases,Energy production and conversion;	aldehyde dehydrogenase	aha	AHA_1248	K00128	A0KHN8	1.2.1.3	-
12448	gammaproteobacteria	Azotobacter vinelandii D	226942947	226942947	PF00171,Aldedh,Aldehydedehydrogenasefamily;	IPR015590,Domain,Aldehydedehydrogenase;IPR016160,Conserved_site,Aldehydedehydrogenase,conservedsite;IPR016161,Domain,Aldehyde/histidinoldehydrogenase;IPR016162,Domain,Aldehydedehydrogenase,N-terminal;	GO:0055114,oxidationreduction;GO:0016491,oxidoreductaseactivity;	COG1012C,NAD-dependent aldehyde dehydrogenases,Energy production and conversion;	aldehyde dehydrogenase (NAD+)	avn	Avin_08000	K00128	C1DML5	0	aldA
2183	Bacilli	Bacillus clausii KSM-K1	56961828	56961829	PF00171,Aldedh,Aldehydedehydrogenasefamily;	IPR015590,Domain,Aldehydedehydrogenase;IPR016160,Conserved_site,Aldehydedehydrogenase,conservedsite;IPR016161,Domain,Aldehyde/histidinoldehydrogenase;IPR016162,Domain,Aldehydedehydrogenase,N-terminal;	GO:0004029,aldehydedehydrogenaseNADactivity;GO:0055114,oxidationreduction;	COG1012C,NAD-dependent aldehyde dehydrogenases,Energy production and conversion;	aldehyde dehydrogenase	bcl	ABC0047	K00128	Q5WLY5	1.2.1.3	dhaS
5255	betaproteobacteria	Bordetella bronchiseptica RB5	33601369	33601369	PF00171,Aldedh,Aldehydedehydrogenasefamily;	IPR015590,Domain,Aldehydedehydrogenase;IPR016160,Conserved_site,Aldehydedehydrogenase,conservedsite;IPR016161,Domain,Aldehyde/histidinoldehydrogenase;IPR016162,Domain,Aldehydedehydrogenase,N-terminal;	GO:0004029,aldehydedehydrogenaseNADactivity;GO:0055114,oxidationreduction;	COG1012C,NAD-dependent aldehyde dehydrogenases,Energy production and conversion;	aldehyde dehydrogenase	bbr	BB2388	K00128	Q7WJV4	1.2.1.3	acoD
5299	betaproteobacteria	Bordetella parapertussis 1282	33595985	33595985	PF00171,Aldedh,Aldehydedehydrogenasefamily;	IPR015590,Domain,Aldehydedehydrogenase;IPR016160,Conserved_site,Aldehydedehydrogenase,conservedsite;IPR016161,Domain,Aldehyde/histidinoldehydrogenase;IPR016162,Domain,Aldehydedehydrogenase,N-terminal;	GO:0004029,aldehydedehydrogenaseNADactivity;GO:0055114,oxidationreduction;	COG1012C,NAD-dependent aldehyde dehydrogenases,Energy production and conversion;	aldehyde dehydrogenase	bpa	BPP1323	K00128	Q7WAP9	1.2.1.3	acoD
5362	betaproteobacteria	Bordetella pertussis Tohama	33593165	33593165	PF00171,Aldedh,Aldehydedehydrogenasefamily;	IPR015590,Domain,Aldehydedehydrogenase;IPR016160,Conserved_site,Aldehydedehydrogenase,conservedsite;IPR016161,Domain,Aldehyde/histidinoldehydrogenase;IPR016162,Domain,Aldehydedehydrogenase,N-terminal;	GO:0004029,aldehydedehydrogenaseNADactivity;GO:0055114,oxidationreduction;	COG1012C,NAD-dependent aldehyde dehydrogenases,Energy production and conversion;	aldehyde dehydrogenase	bpe	BP2157	K00128	Q7VWP6	1.2.1.3	acoD
5840	betaproteobacteria	Burkholderia ambifaria AMMD chromosome	115350180	115350180	PF00171,Aldedh,Aldehydedehydrogenasefamily;	IPR015590,Domain,Aldehydedehydrogenase;IPR016160,Conserved_site,Aldehydedehydrogenase,conservedsite;IPR016161,Domain,Aldehyde/histidinoldehydrogenase;IPR016162,Domain,Aldehydedehydrogenase,N-terminal;	GO:0004029,aldehydedehydrogenaseNADactivity;GO:0055114,oxidationreduction;	COG1012C,NAD-dependent aldehyde dehydrogenases,Energy production and conversion;	aldehyde dehydrogenase	bam	Bamb_0124	K00128	Q0BJI8	1.2.1.3	-
5617	betaproteobacteria	Burkholderia cenocepacia HI2424 chromosome	116688158	116688158	PF00171,Aldedh,Aldehydedehydrogenasefamily;	IPR015590,Domain,Aldehydedehydrogenase;IPR016160,Conserved_site,Aldehydedehydrogenase,conservedsite;IPR016161,Domain,Aldehyde/histidinoldehydrogenase;	GO:0004029,aldehydedehydrogenaseNADactivity;GO:0055114,oxidationreduction;	COG1012C,NAD-dependent aldehyde dehydrogenases,Energy production and conversion;	aldehyde dehydrogenase	bch	Bcen2424_0134	K00128	A0K311	1.2.1.3	-
5754	betaproteobacteria	Burkholderia cenocepacia MC0-3 chromosome	170731503	170731503	PF00171,Aldedh,Aldehydedehydrogenasefamily;	IPR015590,Domain,Aldehydedehydrogenase;IPR016160,Conserved_site,Aldehydedehydrogenase,conservedsite;IPR016161,Domain,Aldehyde/histidinoldehydrogenase;IPR016162,Domain,Aldehydedehydrogenase,N-terminal;	GO:0055114,oxidationreduction;GO:0016491,oxidoreductaseactivity;	COG1012C,NAD-dependent aldehyde dehydrogenases,Energy production and conversion;	aldehyde dehydrogenase	bcm	Bcenmc03_0148	K00128	B1JSY3	0	-
6719	betaproteobacteria	Burkholderia vietnamiensis G4 chromosome	134294263	134294263	PF00171,Aldedh,Aldehydedehydrogenasefamily;	IPR015590,Domain,Aldehydedehydrogenase;IPR016160,Conserved_site,Aldehydedehydrogenase,conservedsite;IPR016161,Domain,Aldehyde/histidinoldehydrogenase;IPR016162,Domain,Aldehydedehydrogenase,N-terminal;	GO:0004029,aldehydedehydrogenaseNADactivity;GO:0055114,oxidationreduction;	COG1012C,NAD-dependent aldehyde dehydrogenases,Energy production and conversion;	aldehyde dehydrogenase	bvi	Bcep1808_0140	K00128	A4JA60	1.2.1.3	-
3232	Bacilli	Lysinibacillus sphaericus C3-4	169825716	169825722	PF00171,Aldedh,Aldehydedehydrogenasefamily;	IPR015590,Domain,Aldehydedehydrogenase;IPR016160,Conserved_site,Aldehydedehydrogenase,conservedsite;IPR016161,Domain,Aldehyde/histidinoldehydrogenase;IPR016162,Domain,Aldehydedehydrogenase,N-terminal;	GO:0004029,aldehydedehydrogenaseNADactivity;GO:0055114,oxidationreduction;	COG1012C,NAD-dependent aldehyde dehydrogenases,Energy production and conversion;	aldehyde dehydrogenase	lsp	Bsph_0114	K00128	B1HSZ6	1.2.1.3	-
3241	Bacilli	Lysinibacillus sphaericus C3-4	169825718	169825722	PF00171,Aldedh,Aldehydedehydrogenasefamily;	IPR015590,Domain,Aldehydedehydrogenase;IPR016160,Conserved_site,Aldehydedehydrogenase,conservedsite;IPR016161,Domain,Aldehyde/histidinoldehydrogenase;IPR016162,Domain,Aldehydedehydrogenase,N-terminal;	GO:0004029,aldehydedehydrogenaseNADactivity;GO:0055114,oxidationreduction;	COG1012C,NAD-dependent aldehyde dehydrogenases,Energy production and conversion;	aldehyde dehydrogenase	lsp	Bsph_0114	K00128	B1HSZ6	1.2.1.3	-
24781	alphaproteobacteria	Methylobacterium nodulans ORS 206	220927296	220927296	PF00171,Aldedh,Aldehydedehydrogenasefamily;	IPR015590,Domain,Aldehydedehydrogenase;IPR016160,Conserved_site,Aldehydedehydrogenase,conservedsite;IPR016161,Domain,Aldehyde/histidinoldehydrogenase;IPR016162,Domain,Aldehydedehydrogenase,N-terminal;	GO:0055114,oxidationreduction;GO:0016491,oxidoreductaseactivity;	COG1012C,NAD-dependent aldehyde dehydrogenases,Energy production and conversion;	Aldehyde Dehydrogenase	mno	Mnod_7559	K00128	B8IPK3	0	-
24975	alphaproteobacteria	Methylobacterium sp. 4-4	170741775	170741775	PF00171,Aldedh,Aldehydedehydrogenasefamily;	IPR015590,Domain,Aldehydedehydrogenase;IPR016160,Conserved_site,Aldehydedehydrogenase,conservedsite;IPR016161,Domain,Aldehyde/histidinoldehydrogenase;IPR016162,Domain,Aldehydedehydrogenase,N-terminal;	GO:0055114,oxidationreduction;GO:0016491,oxidoreductaseactivity;	COG1012C,NAD-dependent aldehyde dehydrogenases,Energy production and conversion;	aldehyde dehydrogenase	met	M446_3615	K00128	B0UBM1	0	-
10531	deltaproteobacteria	Myxococcus xanthus DK 1622 chromosom	108762519	108762519	PF00171,Aldedh,Aldehydedehydrogenasefamily;	IPR015590,Domain,Aldehydedehydrogenase;IPR016160,Conserved_site,Aldehydedehydrogenase,conservedsite;IPR016161,Domain,Aldehyde/histidinoldehydrogenase;IPR016162,Domain,Aldehydedehydrogenase,N-terminal;	GO:0055114,oxidationreduction;GO:0016491,oxidoreductaseactivity;	COG1012C,NAD-dependent aldehyde dehydrogenases,Energy production and conversion;	aldehyde dehydrogenase family protein	mxa	MXAN_5040	K00128	Q1D2C8	0	-
15731	gammaproteobacteria	Pseudomonas aeruginosa PAO	15599217	15599217	PF00171,Aldedh,Aldehydedehydrogenasefamily;	IPR015590,Domain,Aldehydedehydrogenase;IPR016160,Conserved_site,Aldehydedehydrogenase,conservedsite;IPR016161,Domain,Aldehyde/histidinoldehydrogenase;IPR016162,Domain,Aldehydedehydrogenase,N-terminal;	GO:0055114,oxidationreduction;GO:0016491,oxidoreductaseactivity;	COG1012C,NAD-dependent aldehyde dehydrogenases,Energy production and conversion;	aldehyde dehydrogenase	pae	PA4022	K00128	Q9HX05	0	-
15801	gammaproteobacteria	Pseudomonas aeruginosa UCBPP-PA1	116052059	116052059	PF00171,Aldedh,Aldehydedehydrogenasefamily;	IPR015590,Domain,Aldehydedehydrogenase;IPR016160,Conserved_site,Aldehydedehydrogenase,conservedsite;IPR016161,Domain,Aldehyde/histidinoldehydrogenase;IPR016162,Domain,Aldehydedehydrogenase,N-terminal;	GO:0055114,oxidationreduction;GO:0016491,oxidoreductaseactivity;	COG1012C,NAD-dependent aldehyde dehydrogenases,Energy production and conversion;	putative aldehyde dehydrogenase	pau	PA14_11810	K00128	Q02SI9	0	-
15880	gammaproteobacteria	Pseudomonas entomophila L4	104782045	104782045	PF00171,Aldedh,Aldehydedehydrogenasefamily;	IPR015590,Domain,Aldehydedehydrogenase;IPR016160,Conserved_site,Aldehydedehydrogenase,conservedsite;IPR016161,Domain,Aldehyde/histidinoldehydrogenase;IPR016162,Domain,Aldehydedehydrogenase,N-terminal;	GO:0004029,aldehydedehydrogenaseNADactivity;GO:0055114,oxidationreduction;	COG1012C,NAD-dependent aldehyde dehydrogenases,Energy production and conversion;	NAD-dependent aldehyde dehydrogenase	pen	PSEEN2978	K00128	Q1I9C6	1.2.1.3	-
16118	gammaproteobacteria	Pseudomonas fluorescens Pf-	70731486	70731486	PF00171,Aldedh,Aldehydedehydrogenasefamily;	IPR015590,Domain,Aldehydedehydrogenase;IPR016160,Conserved_site,Aldehydedehydrogenase,conservedsite;IPR016161,Domain,Aldehyde/histidinoldehydrogenase;IPR016162,Domain,Aldehydedehydrogenase,N-terminal;	GO:0055114,oxidationreduction;GO:0016491,oxidoreductaseactivity;	COG1012C,NAD-dependent aldehyde dehydrogenases,Energy production and conversion;	polyketide synthase	pfl	PFL_4130	K00128	Q4K956	0	-
16135	gammaproteobacteria	Pseudomonas fluorescens Pf-	70732774	70732774	PF00171,Aldedh,Aldehydedehydrogenasefamily;	IPR015590,Domain,Aldehydedehydrogenase;IPR016160,Conserved_site,Aldehydedehydrogenase,conservedsite;IPR016161,Domain,Aldehyde/histidinoldehydrogenase;IPR016162,Domain,Aldehydedehydrogenase,N-terminal;	GO:0055114,oxidationreduction;GO:0016491,oxidoreductaseactivity;	COG1012C,NAD-dependent aldehyde dehydrogenases,Energy production and conversion;	aldehyde dehydrogenase	pfl	PFL_5469	K00128	Q4K5E6	1.2.1.-	-
16080	gammaproteobacteria	Pseudomonas fluorescens Pf0-	77461211	77461210	PF00171,Aldedh,Aldehydedehydrogenasefamily;	IPR015590,Domain,Aldehydedehydrogenase;IPR016160,Conserved_site,Aldehydedehydrogenase,conservedsite;IPR016161,Domain,Aldehyde/histidinoldehydrogenase;IPR016162,Domain,Aldehydedehydrogenase,N-terminal;	GO:0004029,aldehydedehydrogenaseNADactivity;GO:0055114,oxidationreduction;	COG1012C,NAD-dependent aldehyde dehydrogenases,Energy production and conversion;	aldehyde dehydrogenase	pfo	Pfl01_4989	K00128	Q3K678	1.2.1.3	-
16413	gammaproteobacteria	Pseudomonas putida F	148547527	148547527	PF00171,Aldedh,Aldehydedehydrogenasefamily;	IPR015590,Domain,Aldehydedehydrogenase;IPR016160,Conserved_site,Aldehydedehydrogenase,conservedsite;IPR016161,Domain,Aldehyde/histidinoldehydrogenase;IPR016162,Domain,Aldehydedehydrogenase,N-terminal;	GO:0047113,aldehydedehydrogenasepyrroloquinoline-quinoneactivity;GO:0055114,oxidationreduction;	COG1012C,NAD-dependent aldehyde dehydrogenases,Energy production and conversion;	aldehyde dehydrogenase	ppf	Pput_2306	K00128	A5W2T5	1.2.1.3	-
16580	gammaproteobacteria	Pseudomonas putida KT244	26990176	26990176	PF00171,Aldedh,Aldehydedehydrogenasefamily;	IPR015590,Domain,Aldehydedehydrogenase;IPR016160,Conserved_site,Aldehydedehydrogenase,conservedsite;IPR016161,Domain,Aldehyde/histidinoldehydrogenase;IPR016162,Domain,Aldehydedehydrogenase,N-terminal;	GO:0055114,oxidationreduction;GO:0016491,oxidoreductaseactivity;	COG1012C,NAD-dependent aldehyde dehydrogenases,Energy production and conversion;	aldehyde dehydrogenase	ppu	PP_3463	K00128	Q88H97	0	-
26553	alphaproteobacteria	Rhodospirillum rubrum ATCC 1117	83592267	83592267	PF00171,Aldedh,Aldehydedehydrogenasefamily;	IPR015590,Domain,Aldehydedehydrogenase;IPR016160,Conserved_site,Aldehydedehydrogenase,conservedsite;IPR016161,Domain,Aldehyde/histidinoldehydrogenase;IPR016162,Domain,Aldehydedehydrogenase,N-terminal;	GO:0004029,aldehydedehydrogenaseNADactivity;GO:0055114,oxidationreduction;	COG1012C,NAD-dependent aldehyde dehydrogenases,Energy production and conversion;	aldehyde dehydrogenase	rru	Rru_A0931	K00128	Q9ZA11	1.2.1.3	-
21903	gammaproteobacteria	Yersinia pseudotuberculosis IP 3295	51596523	51596523	PF00171,Aldedh,Aldehydedehydrogenasefamily;	IPR015590,Domain,Aldehydedehydrogenase;IPR016160,Conserved_site,Aldehydedehydrogenase,conservedsite;IPR016161,Domain,Aldehyde/histidinoldehydrogenase;IPR016162,Domain,Aldehydedehydrogenase,N-terminal;	GO:0004029,aldehydedehydrogenaseNADactivity;GO:0055114,oxidationreduction;	COG1012C,NAD-dependent aldehyde dehydrogenases,Energy production and conversion;	aldehyde dehydrogenase	yps	YPTB2197	K00128	Q93AC4	1.2.1.3	-
21930	gammaproteobacteria	Yersinia pseudotuberculosis PB1/	186895577	186895577	PF00171,Aldedh,Aldehydedehydrogenasefamily;	IPR015590,Domain,Aldehydedehydrogenase;IPR016160,Conserved_site,Aldehydedehydrogenase,conservedsite;IPR016161,Domain,Aldehyde/histidinoldehydrogenase;IPR016162,Domain,Aldehydedehydrogenase,N-terminal;	GO:0055114,oxidationreduction;GO:0016491,oxidoreductaseactivity;	COG1012C,NAD-dependent aldehyde dehydrogenases,Energy production and conversion;	aldehyde dehydrogenase	ypb	YPTS_2271	K00128	B2K4N6	0	-
21952	gammaproteobacteria	Yersinia pseudotuberculosis YPII	170024211	170024211	PF00171,Aldedh,Aldehydedehydrogenasefamily;	IPR015590,Domain,Aldehydedehydrogenase;IPR016160,Conserved_site,Aldehydedehydrogenase,conservedsite;IPR016161,Domain,Aldehyde/histidinoldehydrogenase;IPR016162,Domain,Aldehydedehydrogenase,N-terminal;	GO:0055114,oxidationreduction;GO:0016491,oxidoreductaseactivity;	COG1012C,NAD-dependent aldehyde dehydrogenases,Energy production and conversion;	aldehyde dehydrogenase	ypy	YPK_1974	K00128	B1JK02	0	-
6668	betaproteobacteria	Burkholderia vietnamiensis G4 plasmid pBVIE0	134287833	134287842	PF00171,Aldedh,Aldehydedehydrogenasefamily;	IPR015590,Domain,Aldehydedehydrogenase;IPR016160,Conserved_site,Aldehydedehydrogenase,conservedsite;IPR016161,Domain,Aldehyde/histidinoldehydrogenase;IPR016162,Domain,Aldehydedehydrogenase,N-terminal;IPR017628,Family,2-hydroxymuconicsemialdehydedehydrogenase;	GO:0008802,betaine-aldehydedehydrogenaseactivity;GO:0055114,oxidationreduction;	COG1012C,NAD-dependent aldehyde dehydrogenases,Energy production and conversion;	betaine-aldehyde dehydrogenase	bvi	Bcep1808_7602	K00130	A4JW22	1.2.1.8	-
16557	gammaproteobacteria	Pseudomonas putida KT244	26987398	26987401	PF00171,Aldedh,Aldehydedehydrogenasefamily;						PP_0665	K00131
935	Chlamydiae	Candidatus Protochlamydia amoebophila UWE2	46446735	46446736	PF01118,Semialdhyde_dh,Semialdehydedehydrogenase,NADbindingdomain;PF02774,Semialdhyde_dhC,Semialdehydedehydrogenase,dimerisationdomain;	IPR000534,Domain,Semialdehydedehydrogenase,NAD-binding;IPR005676,Family,Aspartate-semialdehydedehydrogenase,peptidoglycanlacking;IPR012080,Family,Aspartate-semialdehydedehydrogenase;IPR012280,Domain,Semialdehydedehydrogenase,dimerisationregion;	GO:0051287,NADorNADHbinding;GO:0050661,NADPorNADPHbinding;GO:0004073,aspartate-semialdehydedehydrogenaseactivity;GO:0005737,cytoplasm;GO:0009086,methioninebiosyntheticprocess;GO:0055114,oxidationreduction;GO:0046983,proteindimerizationactivity;GO:0009088,threoninebiosyntheticprocess;	COG0136E,Aspartate-semialdehyde dehydrogenase,Amino acid transport and metabolism;	aspartate-semialdehyde dehydrogenase	pcu	pc1102	K00133	Q6MC73	1.2.1.11	asd
21584	gammaproteobacteria	Xylella fastidiosa 9a5	15837973	15837972	PF01118,Semialdhyde_dh,Semialdehydedehydrogenase,NADbindingdomain;PF02774,Semialdhyde_dhC,Semialdehydedehydrogenase,dimerisationdomain;	IPR000534,Domain,Semialdehydedehydrogenase,NAD-binding;IPR005986,Family,Aspartate-semialdehydedehydrogenase,bacterial;IPR012080,Family,Aspartate-semialdehydedehydrogenase;IPR012280,Domain,Semialdehydedehydrogenase,dimerisationregion;	GO:0051287,NADorNADHbinding;GO:0050661,NADPorNADPHbinding;GO:0004073,aspartate-semialdehydedehydrogenaseactivity;GO:0005737,cytoplasm;GO:0009086,methioninebiosyntheticprocess;GO:0055114,oxidationreduction;GO:0046983,proteindimerizationactivity;GO:0009088,threoninebiosyntheticprocess;	COG0136E,Aspartate-semialdehyde dehydrogenase,Amino acid transport and metabolism;	aspartate-semialdehyde dehydrogenase	xfa	XF1371	K00133	Q9PDK8	1.2.1.11	-
21602	gammaproteobacteria	Xylella fastidiosa M1	170729916	170729915	PF01118,Semialdhyde_dh,Semialdehydedehydrogenase,NADbindingdomain;PF02774,Semialdhyde_dhC,Semialdehydedehydrogenase,dimerisationdomain;	IPR000534,Domain,Semialdehydedehydrogenase,NAD-binding;IPR005986,Family,Aspartate-semialdehydedehydrogenase,bacterial;IPR012080,Family,Aspartate-semialdehydedehydrogenase;IPR012280,Domain,Semialdehydedehydrogenase,dimerisationregion;	GO:0051287,NADorNADHbinding;GO:0050661,NADPorNADPHbinding;GO:0004073,aspartate-semialdehydedehydrogenaseactivity;GO:0005737,cytoplasm;GO:0009086,methioninebiosyntheticprocess;GO:0055114,oxidationreduction;GO:0046983,proteindimerizationactivity;GO:0009088,threoninebiosyntheticprocess;	COG0136E,Aspartate-semialdehyde dehydrogenase,Amino acid transport and metabolism;	aspartate-semialdehyde dehydrogenase	xfm	Xfasm12_0724	K00133	B0U6K2	1.2.1.11	-
8819	deltaproteobacteria	Anaeromyxobacter dehalogenans 2CP-	86157954	86157955	PF00044,Gp_dh_N,Glyceraldehyde3-phosphatedehydrogenase,NADbindingdomain;PF02800,Gp_dh_C,Glyceraldehyde3-phosphatedehydrogenase,C-terminaldomain;	IPR000173,Family,Glyceraldehyde3-phosphatedehydrogenase;IPR006424,Family,Glyceraldehyde-3-phosphatedehydrogenase,typeI;	GO:0051287,NADorNADHbinding;GO:0006006,glucosemetabolicprocess;GO:0004365,glyceraldehyde-3-phosphatedehydrogenasephosphorylatingactivity;GO:0055114,oxidationreduction;	COG0057G,Glyceraldehyde-3-phosphate dehydrogenase/erythrose-4-phosphate dehydrogenase,Carbohydrate transport and metabolism;	glyceraldehyde-3-phosphate dehydrogenase	ade	Adeh_1530	K00134	Q2II26	1.2.1.12	-
8758	deltaproteobacteria	Anaeromyxobacter dehalogenans 2CP-	220917526	220917525	PF00044,Gp_dh_N,Glyceraldehyde3-phosphatedehydrogenase,NADbindingdomain;PF02800,Gp_dh_C,Glyceraldehyde3-phosphatedehydrogenase,C-terminaldomain;	IPR000173,Family,Glyceraldehyde3-phosphatedehydrogenase;IPR006424,Family,Glyceraldehyde-3-phosphatedehydrogenase,typeI;	GO:0051287,NADorNADHbinding;GO:0006006,glucosemetabolicprocess;GO:0004365,glyceraldehyde-3-phosphatedehydrogenasephosphorylatingactivity;GO:0055114,oxidationreduction;	COG0057G,Glyceraldehyde-3-phosphate dehydrogenase/erythrose-4-phosphate dehydrogenase,Carbohydrate transport and metabolism;	glyceraldehyde-3-phosphate dehydrogenase, type I	acp	A2cp1_2425	K00134	B8JBD6	1.2.1.12	-
9038	deltaproteobacteria	Anaeromyxobacter sp.	197122743	197122742	PF00044,Gp_dh_N,Glyceraldehyde3-phosphatedehydrogenase,NADbindingdomain;PF02800,Gp_dh_C,Glyceraldehyde3-phosphatedehydrogenase,C-terminaldomain;	IPR000173,Family,Glyceraldehyde3-phosphatedehydrogenase;IPR006424,Family,Glyceraldehyde-3-phosphatedehydrogenase,typeI;	GO:0051287,NADorNADHbinding;GO:0006006,glucosemetabolicprocess;GO:0004365,glyceraldehyde-3-phosphatedehydrogenasephosphorylatingactivity;GO:0055114,oxidationreduction;	COG0057G,Glyceraldehyde-3-phosphate dehydrogenase/erythrose-4-phosphate dehydrogenase,Carbohydrate transport and metabolism;	glyceraldehyde-3-phosphate dehydrogenase, type I	ank	AnaeK_2337	K00134	B4UEJ3	1.2.1.12	-
8940	deltaproteobacteria	Anaeromyxobacter sp. Fw109-	153005144	153005143	PF00044,Gp_dh_N,Glyceraldehyde3-phosphatedehydrogenase,NADbindingdomain;PF02800,Gp_dh_C,Glyceraldehyde3-phosphatedehydrogenase,C-terminaldomain;	IPR000173,Family,Glyceraldehyde3-phosphatedehydrogenase;IPR006424,Family,Glyceraldehyde-3-phosphatedehydrogenase,typeI;IPR016040,Domain,NADP-bindingdomain;	GO:0051287,NADorNADHbinding;GO:0006006,glucosemetabolicprocess;GO:0004365,glyceraldehyde-3-phosphatedehydrogenasephosphorylatingactivity;GO:0055114,oxidationreduction;	COG0057G,Glyceraldehyde-3-phosphate dehydrogenase/erythrose-4-phosphate dehydrogenase,Carbohydrate transport and metabolism;	glyceraldehyde-3-phosphate dehydrogenase, type I	afw	Anae109_2282	K00134	A7HCN8	1.2.1.12	-
24165	alphaproteobacteria	Hyphomonas neptunium ATCC 1544	114798520	114798520	PF00044,Gp_dh_N,Glyceraldehyde3-phosphatedehydrogenase,NADbindingdomain;PF02800,Gp_dh_C,Glyceraldehyde3-phosphatedehydrogenase,C-terminaldomain;	IPR000173,Family,Glyceraldehyde3-phosphatedehydrogenase;IPR006424,Family,Glyceraldehyde-3-phosphatedehydrogenase,typeI;	GO:0051287,NADorNADHbinding;GO:0006006,glucosemetabolicprocess;GO:0004365,glyceraldehyde-3-phosphatedehydrogenasephosphorylatingactivity;GO:0055114,oxidationreduction;	COG0057G,Glyceraldehyde-3-phosphate dehydrogenase/erythrose-4-phosphate dehydrogenase,Carbohydrate transport and metabolism;	glyceraldehyde-3-phosphate dehydrogenase, type I	hne	HNE_3179	K00134	Q0BXD9	1.2.1.12	gap
24222	alphaproteobacteria	Magnetospirillum magneticum AMB-	83309605	83309611	PF00044,Gp_dh_N,Glyceraldehyde3-phosphatedehydrogenase,NADbindingdomain;PF02800,Gp_dh_C,Glyceraldehyde3-phosphatedehydrogenase,C-terminaldomain;	IPR000173,Family,Glyceraldehyde3-phosphatedehydrogenase;IPR006424,Family,Glyceraldehyde-3-phosphatedehydrogenase,typeI;	GO:0051287,NADorNADHbinding;GO:0006006,glucosemetabolicprocess;GO:0004365,glyceraldehyde-3-phosphatedehydrogenasephosphorylatingactivity;GO:0055114,oxidationreduction;	COG0057G,Glyceraldehyde-3-phosphate dehydrogenase/erythrose-4-phosphate dehydrogenase,Carbohydrate transport and metabolism;	glyceraldehyde-3-phosphate dehydrogenase/erythrose-4-phosphate dehydrogenase	mag	amb0512	K00134	Q2WA09	0	-
10693	deltaproteobacteria	Syntrophobacter fumaroxidans MPO	116748903	116748905	PF00044,Gp_dh_N,Glyceraldehyde3-phosphatedehydrogenase,NADbindingdomain;PF02800,Gp_dh_C,Glyceraldehyde3-phosphatedehydrogenase,C-terminaldomain;	IPR000173,Family,Glyceraldehyde3-phosphatedehydrogenase;IPR006424,Family,Glyceraldehyde-3-phosphatedehydrogenase,typeI;IPR016040,Domain,NADP-bindingdomain;	GO:0051287,NADorNADHbinding;GO:0006006,glucosemetabolicprocess;GO:0004365,glyceraldehyde-3-phosphatedehydrogenasephosphorylatingactivity;GO:0055114,oxidationreduction;	COG0057G,Glyceraldehyde-3-phosphate dehydrogenase/erythrose-4-phosphate dehydrogenase,Carbohydrate transport and metabolism;	glyceraldehyde-3-phosphate dehydrogenase, type I	sfu	Sfum_1468	K00134	A0LIA5	1.2.1.12	-
20837	gammaproteobacteria	Vibrio splendidus LGP32 chromosome	218708924	218708930	PF00044,Gp_dh_N,Glyceraldehyde3-phosphatedehydrogenase,NADbindingdomain;PF02800,Gp_dh_C,Glyceraldehyde3-phosphatedehydrogenase,C-terminaldomain;	IPR000173,Family,Glyceraldehyde3-phosphatedehydrogenase;IPR006424,Family,Glyceraldehyde-3-phosphatedehydrogenase,typeI;	GO:0051287,NADorNADHbinding;GO:0006006,glucosemetabolicprocess;GO:0004365,glyceraldehyde-3-phosphatedehydrogenasephosphorylatingactivity;GO:0055114,oxidationreduction;	COG0057G,Glyceraldehyde-3-phosphate dehydrogenase/erythrose-4-phosphate dehydrogenase,Carbohydrate transport and metabolism;	glyceraldehyde-3-phosphate dehydrogenase A	vsp	VS_0932	K00134	B7VLB2	0	-
1857	Bacilli	Bacillus cereus AH18	217957884	217957886	PF00171,Aldedh,Aldehydedehydrogenasefamily;						BCAH187_A0401	K00135
1910	Bacilli	Bacillus cereus AH82	218901515	218901517	PF00171,Aldedh,Aldehydedehydrogenasefamily;						BCAH820_0359	K00135
1951	Bacilli	Bacillus cereus ATCC 1098	42779435	42779437	PF00171,Aldedh,Aldehydedehydrogenasefamily;						BCE_0356	K00135
2125	Bacilli	Bacillus cereus Q	222094083	222094085	PF00171,Aldedh,Aldehydedehydrogenasefamily;						BCQ_0378	K00135
2163	Bacilli	Bacillus cereus subsp. cytotoxis NVH 391-9	152974144	152974147	PF00171,Aldedh,Aldehydedehydrogenasefamily;						Bcer98_0306	K00135
2442	Bacilli	Bacillus thuringiensis str. Al Haka	118476074	118476076	PF00171,Aldedh,Aldehydedehydrogenasefamily;						BALH_0319	K00135
5918	betaproteobacteria	Burkholderia cepacia AMMD chromosome	115361084	115361087	PF00171,Aldedh,Aldehydedehydrogenasefamily;						Bamb_6346	K00135
7264	betaproteobacteria	Leptothrix cholodnii SP-	171057543	171057544	PF00171,Aldedh,Aldehydedehydrogenasefamily;						Lcho_0856	K00135
15083	gammaproteobacteria	Marinomonas sp. MWYL	152998416	152998416	PF00171,Aldedh,Aldehydedehydrogenasefamily;						Mmwyl1_4421	K00135
2744	Bacilli	Geobacillus kaustophilus HTA42	56420487	56420486	PF00171,Aldedh,Aldehydedehydrogenasefamily;						GK1951	K00140
25185	alphaproteobacteria	Nitrobacter winogradskyi Nb-25	75676344	75676344	PF00171,Aldedh,Aldehydedehydrogenasefamily;						Nwi_2159	K00140
3257	Bacilli	Oceanobacillus iheyensis HTE83	23098269	23098271	PF00171,Aldedh,Aldehydedehydrogenasefamily;						OB0816	K00140
23121	alphaproteobacteria	Bradyrhizobium sp. BTAi	148257866	148257866	PF00171,Aldedh,Aldehydedehydrogenasefamily;						BBta_6645	K00141
16947	gammaproteobacteria	Pseudomonas syringae pv. syringae B728	66045970	66045970	PF00171,Aldedh,Aldehydedehydrogenasefamily;						Psyr_2734	K00141
17049	gammaproteobacteria	Pseudomonas syringae pv. tomato str. DC300	28870128	28870128	PF00171,Aldedh,Aldehydedehydrogenasefamily;						PSPTO_2950	K00141
23232	alphaproteobacteria	Brucella abortus bv. 1 str. 9-941 chromosome	62289738	62289738	PF01118,Semialdhyde_dh,Semialdehydedehydrogenase,NADbindingdomain;	IPR000534,Domain,Semialdehydedehydrogenase,NAD-binding;IPR000706,Domain,N-acetyl-gamma-glutamyl-phosphatereductase;IPR010136,Family,N-acetyl-gamma-glutamyl-phosphatereductase,subtype;	GO:0003942,N-acetyl-gamma-glutamyl-phosphatereductaseactivity;GO:0051287,NADorNADHbinding;GO:0006526,argininebiosyntheticprocess;GO:0005737,cytoplasm;GO:0055114,oxidationreduction;	COG0002E,Acetylglutamate semialdehyde dehydrogenase,Amino acid transport and metabolism;	N-acetyl-gamma-glutamyl-phosphate reductase	bmb	BruAb1_0802	K00145	Q57DW4	1.2.1.38	argC
23287	alphaproteobacteria	Brucella abortus S19 chromosome	189023986	189023986	PF01118,Semialdhyde_dh,Semialdehydedehydrogenase,NADbindingdomain;	IPR000534,Domain,Semialdehydedehydrogenase,NAD-binding;IPR000706,Domain,N-acetyl-gamma-glutamyl-phosphatereductase;IPR010136,Family,N-acetyl-gamma-glutamyl-phosphatereductase,subtype;	GO:0003942,N-acetyl-gamma-glutamyl-phosphatereductaseactivity;GO:0051287,NADorNADHbinding;GO:0006526,argininebiosyntheticprocess;GO:0005737,cytoplasm;GO:0055114,oxidationreduction;	COG0002E,Acetylglutamate semialdehyde dehydrogenase,Amino acid transport and metabolism;	N-acetyl-gamma-glutamyl-phosphate reductase	bmc	BAbS19_I07560	K00145	B2S533	0	-
23334	alphaproteobacteria	Brucella canis ATCC 23365 chromosome	161618752	161618752	PF01118,Semialdhyde_dh,Semialdehydedehydrogenase,NADbindingdomain;	IPR000534,Domain,Semialdehydedehydrogenase,NAD-binding;IPR000706,Domain,N-acetyl-gamma-glutamyl-phosphatereductase;IPR010136,Family,N-acetyl-gamma-glutamyl-phosphatereductase,subtype;	GO:0003942,N-acetyl-gamma-glutamyl-phosphatereductaseactivity;GO:0051287,NADorNADHbinding;GO:0006526,argininebiosyntheticprocess;GO:0005737,cytoplasm;GO:0055114,oxidationreduction;	COG0002E,Acetylglutamate semialdehyde dehydrogenase,Amino acid transport and metabolism;	N-acetyl-gamma-glutamyl-phosphate reductase	bcs	BCAN_A0801	K00145	A9MAG5	0	argC
23403	alphaproteobacteria	Brucella melitensis 16M chromosome	17987454	17987454	PF01118,Semialdhyde_dh,Semialdehydedehydrogenase,NADbindingdomain;	IPR000534,Domain,Semialdehydedehydrogenase,NAD-binding;IPR000706,Domain,N-acetyl-gamma-glutamyl-phosphatereductase;IPR010136,Family,N-acetyl-gamma-glutamyl-phosphatereductase,subtype;	GO:0003942,N-acetyl-gamma-glutamyl-phosphatereductaseactivity;GO:0051287,NADorNADHbinding;GO:0006526,argininebiosyntheticprocess;GO:0005737,cytoplasm;GO:0055114,oxidationreduction;	COG0002E,Acetylglutamate semialdehyde dehydrogenase,Amino acid transport and metabolism;	N-acetyl-gamma-glutamyl-phosphate reductase	bme	BMEI1171	K00145	Q8YGI8	1.2.1.38	argC
23481	alphaproteobacteria	Brucella melitensis biovar Abortus 2308 chromosome	82699667	82699667	PF01118,Semialdhyde_dh,Semialdehydedehydrogenase,NADbindingdomain;	IPR000534,Domain,Semialdehydedehydrogenase,NAD-binding;IPR000706,Domain,N-acetyl-gamma-glutamyl-phosphatereductase;IPR010136,Family,N-acetyl-gamma-glutamyl-phosphatereductase,subtype;	GO:0003942,N-acetyl-gamma-glutamyl-phosphatereductaseactivity;GO:0051287,NADorNADHbinding;GO:0006526,argininebiosyntheticprocess;GO:0005737,cytoplasm;GO:0055114,oxidationreduction;	COG0002E,Acetylglutamate semialdehyde dehydrogenase,Amino acid transport and metabolism;	N-acetyl-gamma-glutamyl-phosphate reductase	bmf	BAB1_0808	K00145	Q2YNE1	1.2.1.38	argC
23539	alphaproteobacteria	Brucella microti CCM 4915 chromosome	256369222	256369222	PF01118,Semialdhyde_dh,Semialdehydedehydrogenase,NADbindingdomain;	IPR000534,Domain,Semialdehydedehydrogenase,NAD-binding;IPR000706,Domain,N-acetyl-gamma-glutamyl-phosphatereductase;IPR010136,Family,N-acetyl-gamma-glutamyl-phosphatereductase,subtype;	GO:0003942,N-acetyl-gamma-glutamyl-phosphatereductaseactivity;GO:0051287,NADorNADHbinding;GO:0006526,argininebiosyntheticprocess;GO:0005737,cytoplasm;GO:0055114,oxidationreduction;	COG0002E,Acetylglutamate semialdehyde dehydrogenase,Amino acid transport and metabolism;	N-acetyl-gamma-glutamyl-phosphate reductase	bmr	BMI_I788	K00145	C7LB96	1.2.1.38	argC
23607	alphaproteobacteria	Brucella ovis ATCC 25840 chromosome	148560138	148560138	PF01118,Semialdhyde_dh,Semialdehydedehydrogenase,NADbindingdomain;	IPR000534,Domain,Semialdehydedehydrogenase,NAD-binding;IPR000706,Domain,N-acetyl-gamma-glutamyl-phosphatereductase;IPR010136,Family,N-acetyl-gamma-glutamyl-phosphatereductase,subtype;IPR016040,Domain,NADP-bindingdomain;	GO:0003942,N-acetyl-gamma-glutamyl-phosphatereductaseactivity;GO:0051287,NADorNADHbinding;GO:0006526,argininebiosyntheticprocess;GO:0005737,cytoplasm;GO:0055114,oxidationreduction;	COG0002E,Acetylglutamate semialdehyde dehydrogenase,Amino acid transport and metabolism;	N-acetyl-gamma-glutamyl-phosphate reductase	bov	BOV_0783	K00145	A5VPX1	1.2.1.38	argC
23628	alphaproteobacteria	Brucella suis 1330 chromosome	23501675	23501675	PF01118,Semialdhyde_dh,Semialdehydedehydrogenase,NADbindingdomain;	IPR000534,Domain,Semialdehydedehydrogenase,NAD-binding;IPR000706,Domain,N-acetyl-gamma-glutamyl-phosphatereductase;IPR010136,Family,N-acetyl-gamma-glutamyl-phosphatereductase,subtype;	GO:0003942,N-acetyl-gamma-glutamyl-phosphatereductaseactivity;GO:0051287,NADorNADHbinding;GO:0006526,argininebiosyntheticprocess;GO:0005737,cytoplasm;GO:0055114,oxidationreduction;	COG0002E,Acetylglutamate semialdehyde dehydrogenase,Amino acid transport and metabolism;	N-acetyl-gamma-glutamyl-phosphate reductase	bms	BR0788	K00145	P59314	1.2.1.38	argC
23685	alphaproteobacteria	Brucella suis ATCC 23445 chromosome	163843061	163843061	PF01118,Semialdhyde_dh,Semialdehydedehydrogenase,NADbindingdomain;	IPR000534,Domain,Semialdehydedehydrogenase,NAD-binding;IPR000706,Domain,N-acetyl-gamma-glutamyl-phosphatereductase;IPR010136,Family,N-acetyl-gamma-glutamyl-phosphatereductase,subtype;	GO:0003942,N-acetyl-gamma-glutamyl-phosphatereductaseactivity;GO:0051287,NADorNADHbinding;GO:0006526,argininebiosyntheticprocess;GO:0005737,cytoplasm;GO:0055114,oxidationreduction;	COG0002E,Acetylglutamate semialdehyde dehydrogenase,Amino acid transport and metabolism;	N-acetyl-gamma-glutamyl-phosphate reductase	bmt	BSUIS_A0825	K00145	B0CLB5	0	argC
11012	epsilonproteobacteria	Campylobacter jejuni subsp. jejuni 8111	157414514	157414522	PF01118,Semialdhyde_dh,Semialdehydedehydrogenase,NADbindingdomain;PF02774,Semialdhyde_dhC,Semialdehydedehydrogenase,dimerisationdomain;	IPR000534,Domain,Semialdehydedehydrogenase,NAD-binding;IPR000706,Domain,N-acetyl-gamma-glutamyl-phosphatereductase;IPR012280,Domain,Semialdehydedehydrogenase,dimerisationregion;	GO:0003942,N-acetyl-gamma-glutamyl-phosphatereductaseactivity;GO:0051287,NADorNADHbinding;GO:0006526,argininebiosyntheticprocess;GO:0005737,cytoplasm;GO:0055114,oxidationreduction;GO:0046983,proteindimerizationactivity;	COG0002E,Acetylglutamate semialdehyde dehydrogenase,Amino acid transport and metabolism;	N-acetyl-gamma-glutamyl-phosphate reductase	cju	C8J_0202	K00145	A8FK14	1.2.1.38	argC
23950	alphaproteobacteria	Erythrobacter litoralis HTCC259	85373160	85373161	PF01118,Semialdhyde_dh,Semialdehydedehydrogenase,NADbindingdomain;	IPR000534,Domain,Semialdehydedehydrogenase,NAD-binding;IPR000706,Domain,N-acetyl-gamma-glutamyl-phosphatereductase;IPR010136,Family,N-acetyl-gamma-glutamyl-phosphatereductase,subtype;	GO:0003942,N-acetyl-gamma-glutamyl-phosphatereductaseactivity;GO:0051287,NADorNADHbinding;GO:0006526,argininebiosyntheticprocess;GO:0005737,cytoplasm;GO:0055114,oxidationreduction;	COG0002E,Acetylglutamate semialdehyde dehydrogenase,Amino acid transport and metabolism;	N-acetyl-gamma-glutamyl-phosphate reductase	eli	ELI_01670	K00145	Q2ND15	1.2.1.38	-
15415	gammaproteobacteria	Pseudoalteromonas haloplanktis TAC125 chromosome	77361209	77361214	PF01118,Semialdhyde_dh,Semialdehydedehydrogenase,NADbindingdomain;PF02774,Semialdhyde_dhC,Semialdehydedehydrogenase,dimerisationdomain;	IPR000534,Domain,Semialdehydedehydrogenase,NAD-binding;IPR000706,Domain,N-acetyl-gamma-glutamyl-phosphatereductase;IPR012280,Domain,Semialdehydedehydrogenase,dimerisationregion;	GO:0003942,N-acetyl-gamma-glutamyl-phosphatereductaseactivity;GO:0051287,NADorNADHbinding;GO:0006526,argininebiosyntheticprocess;GO:0005737,cytoplasm;GO:0055114,oxidationreduction;GO:0046983,proteindimerizationactivity;	COG0002E,Acetylglutamate semialdehyde dehydrogenase,Amino acid transport and metabolism;	N-acetyl-gamma-glutamyl-phosphate reductase	pha	PSHAa2291	K00145	Q3IHU8	1.2.1.38	argC
17160	gammaproteobacteria	Saccharophagus degradans 2-4	90020479	90020480	PF01118,Semialdhyde_dh,Semialdehydedehydrogenase,NADbindingdomain;PF02774,Semialdhyde_dhC,Semialdehydedehydrogenase,dimerisationdomain;	IPR000534,Domain,Semialdehydedehydrogenase,NAD-binding;IPR000706,Domain,N-acetyl-gamma-glutamyl-phosphatereductase;IPR012280,Domain,Semialdehydedehydrogenase,dimerisationregion;	GO:0003942,N-acetyl-gamma-glutamyl-phosphatereductaseactivity;GO:0051287,NADorNADHbinding;GO:0006526,argininebiosyntheticprocess;GO:0005737,cytoplasm;GO:0055114,oxidationreduction;GO:0046983,proteindimerizationactivity;	COG0002E,Acetylglutamate semialdehyde dehydrogenase,Amino acid transport and metabolism;	N-acetyl-gamma-glutamyl-phosphate reductase	sde	Sde_0833	K00145	Q21MI4	1.2.1.38	argC
22465	Verrucomicrobia	Opitutus terrae PB90-	182411905	182411908	PF00171,Aldedh,Aldehydedehydrogenasefamily;						Oter_0083	K00147
8485	betaproteobacteria	Thiobacillus denitrificans ATCC 2525	74318454	74318460	PF00171,Aldedh,Aldehydedehydrogenasefamily;						Tbd_2442	K00147
8624	betaproteobacteria	Verminephrobacter eiseniae EF01-	121607952	121607952	PF00171,Aldedh,Aldehydedehydrogenasefamily;						Veis_0963	K00147
25309	alphaproteobacteria	Parvibaculum lavamentivorans DS-	154252237	154252237	PF00171,Aldedh,Aldehydedehydrogenasefamily;	IPR015590,Domain,Aldehydedehydrogenase;IPR016160,Conserved_site,Aldehydedehydrogenase,conservedsite;IPR016161,Domain,Aldehyde/histidinoldehydrogenase;IPR016162,Domain,Aldehydedehydrogenase,N-terminal;IPR016163,Domain,Aldehydedehydrogenase,C-terminal;	GO:0055114,oxidationreduction;GO:0016491,oxidoreductaseactivity;	COG1012C,NAD-dependent aldehyde dehydrogenases,Energy production and conversion;	aldehyde dehydrogenase	pla	Plav_1786	K00151	A7HU21	0	-
5409	betaproteobacteria	Bordetella petrii DSM 1280	163856689	163856689	PF00205,TPP_enzyme_M,Thiaminepyrophosphateenzyme,centraldomain;PF02775,TPP_enzyme_C,Thiaminepyrophosphateenzyme,C-terminalTPPbindingdomain;PF02776,TPP_enzyme_N,Thiaminepyrophosphateenzyme,N-terminalTPPbindingdomain;	IPR000399,Conserved_site,TPP-bindingenzymes,conservedsite;IPR011766,Domain,Thiaminepyrophosphateenzyme,C-terminalTPP-binding;IPR012000,Domain,Thiaminepyrophosphateenzyme,centralregion;IPR012001,Domain,Thiaminepyrophosphateenzyme,N-terminalTPPbindingregion;	GO:0000287,magnesiumionbinding;GO:0055114,oxidationreduction;GO:0047112,pyruvateoxidaseactivity;GO:0030976,thiaminpyrophosphatebinding;GO:0016740,transferaseactivity;	COG0028EH|Thiamine pyrophosphate-requiring enzymes [acetolactate synthase, pyruvate dehydrogenase (cytochrome), glyoxylate carboligase, phosphonopyruvate decarboxylase],Coenzyme transport and metabolism|Amino acid transport and metabolism;	thiamine pyrophosphate protein	bpt	Bpet2376	K00156	A9IMK2	1.2.3.3	-
5928	betaproteobacteria	Burkholderia cepacia AMMD chromosome	115361309	115361310	PF00205,TPP_enzyme_M,Thiaminepyrophosphateenzyme,centraldomain;PF02775,TPP_enzyme_C,Thiaminepyrophosphateenzyme,C-terminalTPPbindingdomain;PF02776,TPP_enzyme_N,Thiaminepyrophosphateenzyme,N-terminalTPPbindingdomain;	IPR000399,Conserved_site,TPP-bindingenzymes,conservedsite;IPR011766,Domain,Thiaminepyrophosphateenzyme,C-terminalTPP-binding;IPR012000,Domain,Thiaminepyrophosphateenzyme,centralregion;IPR012001,Domain,Thiaminepyrophosphateenzyme,N-terminalTPPbindingregion;	GO:0000287,magnesiumionbinding;GO:0030976,thiaminpyrophosphatebinding;GO:0016740,transferaseactivity;	COG0028EH|Thiamine pyrophosphate-requiring enzymes [acetolactate synthase, pyruvate dehydrogenase (cytochrome), glyoxylate carboligase, phosphonopyruvate decarboxylase],Coenzyme transport and metabolism|Amino acid transport and metabolism;	thiamine pyrophosphate protein	bam	Bamb_6569	K00156	Q0B160	1.2.2.2	-
26656	alphaproteobacteria	Sinorhizobium medicae WSM419 plasmid pSMED0	150376179	150376187	PF00205,TPP_enzyme_M,Thiaminepyrophosphateenzyme,centraldomain;PF02775,TPP_enzyme_C,Thiaminepyrophosphateenzyme,C-terminalTPPbindingdomain;PF02776,TPP_enzyme_N,Thiaminepyrophosphateenzyme,N-terminalTPPbindingdomain;	IPR000399,Conserved_site,TPP-bindingenzymes,conservedsite;IPR011766,Domain,Thiaminepyrophosphateenzyme,C-terminalTPP-binding;IPR012000,Domain,Thiaminepyrophosphateenzyme,centralregion;IPR012001,Domain,Thiaminepyrophosphateenzyme,N-terminalTPPbindingregion;	GO:0000287,magnesiumionbinding;GO:0030976,thiaminpyrophosphatebinding;GO:0016740,transferaseactivity;	COG0028EH|Thiamine pyrophosphate-requiring enzymes [acetolactate synthase, pyruvate dehydrogenase (cytochrome), glyoxylate carboligase, phosphonopyruvate decarboxylase],Coenzyme transport and metabolism|Amino acid transport and metabolism;	thiamine pyrophosphate binding domain-containing protein	smd	Smed_4042	K00156	A6UGS0	0	-
21453	gammaproteobacteria	Xanthomonas oryzae pv. oryzae PXO99	188574843	188574846	PF00205,TPP_enzyme_M,Thiaminepyrophosphateenzyme,centraldomain;PF02775,TPP_enzyme_C,Thiaminepyrophosphateenzyme,C-terminalTPPbindingdomain;PF02776,TPP_enzyme_N,Thiaminepyrophosphateenzyme,N-terminalTPPbindingdomain;	IPR000399,Conserved_site,TPP-bindingenzymes,conservedsite;IPR011766,Domain,Thiaminepyrophosphateenzyme,C-terminalTPP-binding;IPR012000,Domain,Thiaminepyrophosphateenzyme,centralregion;IPR012001,Domain,Thiaminepyrophosphateenzyme,N-terminalTPPbindingregion;	GO:0000287,magnesiumionbinding;GO:0030976,thiaminpyrophosphatebinding;GO:0016740,transferaseactivity;	COG0028EH|Thiamine pyrophosphate-requiring enzymes [acetolactate synthase, pyruvate dehydrogenase (cytochrome), glyoxylate carboligase, phosphonopyruvate decarboxylase],Coenzyme transport and metabolism|Amino acid transport and metabolism;	pyruvate dehydrogenase	xop	PXO_03967	K00156	B2SKA6	0	-
12478	gammaproteobacteria	Azotobacter vinelandii D	226946203	226946205	PF00676,E1_dh,DehydrogenaseE1component;	IPR001017,Domain,Dehydrogenase,E1component;	GO:0008152,metabolicprocess;GO:0016624,oxidoreductaseactivity,actingonthealdehydeoroxogroupofdonors,disulfideasacceptor;	COG1071C,Pyruvate/2-oxoglutarate dehydrogenase complex, dehydrogenase (E1) component, eukaryotic type, alpha subunit,Energy production and conversion;	acetoin:2,6-dichlorophenolindophenol oxidoreductase alpha subunit, AcoA	avn	Avin_41730	K00161	C1DEX4	0	acoA
1602	Bacilli	Bacillus amyloliquefaciens FZB4	154685284	154685284	PF00676,E1_dh,DehydrogenaseE1component;	IPR001017,Domain,Dehydrogenase,E1component;	GO:0008152,metabolicprocess;GO:0016624,oxidoreductaseactivity,actingonthealdehydeoroxogroupofdonors,disulfideasacceptor;	COG1071C,Pyruvate/2-oxoglutarate dehydrogenase complex, dehydrogenase (E1) component, eukaryotic type, alpha subunit,Energy production and conversion;	zz_hypothetical protein	bay	RBAM_008300	K00161	A7Z2I8	0	acoA
1666	Bacilli	Bacillus anthracis str. A024	229602309	229602309	PF00676,E1_dh,DehydrogenaseE1component;	IPR001017,Domain,Dehydrogenase,E1component;	GO:0055114,oxidationreduction;GO:0016624,oxidoreductaseactivity,actingonthealdehydeoroxogroupofdonors,disulfideasacceptor;	COG1071C,Pyruvate/2-oxoglutarate dehydrogenase complex, dehydrogenase (E1) component, eukaryotic type, alpha subunit,Energy production and conversion;	TPP-dependent acetoin dehydrogenase E1 alpha-subunit	bai	BAA_2839	K00161	C3PD08	1.1.1.-	acoA
1683	Bacilli	Bacillus anthracis str. Ame	30262748	30262748	PF00676,E1_dh,DehydrogenaseE1component;	IPR001017,Domain,Dehydrogenase,E1component;	GO:0055114,oxidationreduction;GO:0016624,oxidoreductaseactivity,actingonthealdehydeoroxogroupofdonors,disulfideasacceptor;	COG1071C,Pyruvate/2-oxoglutarate dehydrogenase complex, dehydrogenase (E1) component, eukaryotic type, alpha subunit,Energy production and conversion;	TPP-dependent acetoin dehydrogenase E1 alpha-subunit	ban	BA_2776	K00161	Q81PM6	0	acoA
1712	Bacilli	Bacillus anthracis str. 'Ames Ancestor	47528068	47528068	PF00676,E1_dh,DehydrogenaseE1component;	IPR001017,Domain,Dehydrogenase,E1component;	GO:0055114,oxidationreduction;GO:0016624,oxidoreductaseactivity,actingonthealdehydeoroxogroupofdonors,disulfideasacceptor;	COG1071C,Pyruvate/2-oxoglutarate dehydrogenase complex, dehydrogenase (E1) component, eukaryotic type, alpha subunit,Energy production and conversion;	TPP-dependent acetoin dehydrogenase E1 alpha-subunit	bar	GBAA_2776	K00161	None	0	acoA
1771	Bacilli	Bacillus anthracis str. CDC 68	227814412	227814412	PF00676,E1_dh,DehydrogenaseE1component;	IPR001017,Domain,Dehydrogenase,E1component;	GO:0055114,oxidationreduction;GO:0016624,oxidoreductaseactivity,actingonthealdehydeoroxogroupofdonors,disulfideasacceptor;	COG1071C,Pyruvate/2-oxoglutarate dehydrogenase complex, dehydrogenase (E1) component, eukaryotic type, alpha subunit,Energy production and conversion;	TPP-dependent acetoin dehydrogenase E1 alpha-subunit	bah	BAMEG_1820	K00161	C3LGU7	1.1.1.-	acoA
1801	Bacilli	Bacillus anthracis str. Stern	49185595	49185595	PF00676,E1_dh,DehydrogenaseE1component;	IPR001017,Domain,Dehydrogenase,E1component;	GO:0055114,oxidationreduction;GO:0016624,oxidoreductaseactivity,actingonthealdehydeoroxogroupofdonors,disulfideasacceptor;	COG1071C,Pyruvate/2-oxoglutarate dehydrogenase complex, dehydrogenase (E1) component, eukaryotic type, alpha subunit,Energy production and conversion;	TPP-dependent acetoin dehydrogenase E1 alpha-subunit	bat	BAS2588	K00161	Q81PM6	0	-
1831	Bacilli	Bacillus cereus 03BB10	225864751	225864751	PF00676,E1_dh,DehydrogenaseE1component;	IPR001017,Domain,Dehydrogenase,E1component;	GO:0055114,oxidationreduction;GO:0016624,oxidoreductaseactivity,actingonthealdehydeoroxogroupofdonors,disulfideasacceptor;	COG1071C,Pyruvate/2-oxoglutarate dehydrogenase complex, dehydrogenase (E1) component, eukaryotic type, alpha subunit,Energy production and conversion;	TPP-dependent acetoin dehydrogenase E1 alpha-subunit	bcx	BCA_2858	K00161	C1EXQ8	1.1.1.-	acoA
1874	Bacilli	Bacillus cereus AH18	217960215	217960215	PF00676,E1_dh,DehydrogenaseE1component;	IPR001017,Domain,Dehydrogenase,E1component;	GO:0055114,oxidationreduction;GO:0016624,oxidoreductaseactivity,actingonthealdehydeoroxogroupofdonors,disulfideasacceptor;	COG1071C,Pyruvate/2-oxoglutarate dehydrogenase complex, dehydrogenase (E1) component, eukaryotic type, alpha subunit,Energy production and conversion;	TPP-dependent acetoin dehydrogenase E1 alpha-subunit	bcr	BCAH187_A2825	K00161	B7HTK6	1.1.1.-	acoA
1930	Bacilli	Bacillus cereus AH82	218903896	218903896	PF00676,E1_dh,DehydrogenaseE1component;	IPR001017,Domain,Dehydrogenase,E1component;	GO:0055114,oxidationreduction;GO:0016624,oxidoreductaseactivity,actingonthealdehydeoroxogroupofdonors,disulfideasacceptor;	COG1071C,Pyruvate/2-oxoglutarate dehydrogenase complex, dehydrogenase (E1) component, eukaryotic type, alpha subunit,Energy production and conversion;	TPP-dependent acetoin dehydrogenase E1 alpha-subunit	bcu	BCAH820_2780	K00161	B7JRP1	1.1.1.-	acoA
1970	Bacilli	Bacillus cereus ATCC 1098	42781861	42781861	PF00676,E1_dh,DehydrogenaseE1component;	IPR001017,Domain,Dehydrogenase,E1component;	GO:0055114,oxidationreduction;GO:0016624,oxidoreductaseactivity,actingonthealdehydeoroxogroupofdonors,disulfideasacceptor;	COG1071C,Pyruvate/2-oxoglutarate dehydrogenase complex, dehydrogenase (E1) component, eukaryotic type, alpha subunit,Energy production and conversion;	TPP-dependent acetoin dehydrogenase E1 alpha-subunit	bca	BCE_2804	K00161	Q736U6	1.-.-.-	acoA
2000	Bacilli	Bacillus cereus ATCC 1457	30020900	30020900	PF00676,E1_dh,DehydrogenaseE1component;	IPR001017,Domain,Dehydrogenase,E1component;	GO:0055114,oxidationreduction;GO:0016624,oxidoreductaseactivity,actingonthealdehydeoroxogroupofdonors,disulfideasacceptor;	COG1071C,Pyruvate/2-oxoglutarate dehydrogenase complex, dehydrogenase (E1) component, eukaryotic type, alpha subunit,Energy production and conversion;	acetoin dehydrogenase E1 component alpha-subunit	bce	BC2779	K00161	Q81CI5	1.2.4.-	-
2020	Bacilli	Bacillus cereus B426	218231470	218231470	PF00676,E1_dh,DehydrogenaseE1component;	IPR001017,Domain,Dehydrogenase,E1component;	GO:0055114,oxidationreduction;GO:0016624,oxidoreductaseactivity,actingonthealdehydeoroxogroupofdonors,disulfideasacceptor;	COG1071C,Pyruvate/2-oxoglutarate dehydrogenase complex, dehydrogenase (E1) component, eukaryotic type, alpha subunit,Energy production and conversion;	TPP-dependent acetoin dehydrogenase E1 alpha-subunit	bcb	BCB4264_A2785	K00161	B7H9Z4	1.1.1.-	acoA
2066	Bacilli	Bacillus cereus E33	52142736	52142736	PF00676,E1_dh,DehydrogenaseE1component;	IPR001017,Domain,Dehydrogenase,E1component;	GO:0055114,oxidationreduction;GO:0004739,pyruvatedehydrogenaseacetyl-transferringactivity;	COG1071C,Pyruvate/2-oxoglutarate dehydrogenase complex, dehydrogenase (E1) component, eukaryotic type, alpha subunit,Energy production and conversion;	acetoin dehydrogenase (TPP-dependent) E1 component alpha subunit	bcz	BCZK2505	K00161	Q63AH3	1.2.4.1	acoA
2097	Bacilli	Bacillus cereus G984	218897798	218897798	PF00676,E1_dh,DehydrogenaseE1component;	IPR001017,Domain,Dehydrogenase,E1component;	GO:0055114,oxidationreduction;GO:0016624,oxidoreductaseactivity,actingonthealdehydeoroxogroupofdonors,disulfideasacceptor;	COG1071C,Pyruvate/2-oxoglutarate dehydrogenase complex, dehydrogenase (E1) component, eukaryotic type, alpha subunit,Energy production and conversion;	TPP-dependent acetoin dehydrogenase E1 alpha-subunit	bcg	BCG9842_B2508	K00161	B7IJJ7	1.1.1.-	acoA
2138	Bacilli	Bacillus cereus Q	222096277	222096277	PF00676,E1_dh,DehydrogenaseE1component;	IPR001017,Domain,Dehydrogenase,E1component;	GO:0008152,metabolicprocess;GO:0016624,oxidoreductaseactivity,actingonthealdehydeoroxogroupofdonors,disulfideasacceptor;	COG1071C,Pyruvate/2-oxoglutarate dehydrogenase complex, dehydrogenase (E1) component, eukaryotic type, alpha subunit,Energy production and conversion;	TPP-dependent acetoin dehydrogenase E1 alpha-subunit	bcq	BCQ_2617	K00161	B9J306	0	acoA
2205	Bacilli	Bacillus clausii KSM-K1	56964551	56964550	PF00676,E1_dh,DehydrogenaseE1component;	IPR001017,Domain,Dehydrogenase,E1component;	GO:0008152,metabolicprocess;GO:0016624,oxidoreductaseactivity,actingonthealdehydeoroxogroupofdonors,disulfideasacceptor;	COG1071C,Pyruvate/2-oxoglutarate dehydrogenase complex, dehydrogenase (E1) component, eukaryotic type, alpha subunit,Energy production and conversion;	acetoin dehydrogenase E1 component alpha subunit	bcl	ABC2786	K00161	Q5WE90	0	acoA
2247	Bacilli	Bacillus halodurans C-12	15614385	15614385	PF00676,E1_dh,DehydrogenaseE1component;	IPR001017,Domain,Dehydrogenase,E1component;	GO:0008152,metabolicprocess;GO:0016624,oxidoreductaseactivity,actingonthealdehydeoroxogroupofdonors,disulfideasacceptor;	COG1071C,Pyruvate/2-oxoglutarate dehydrogenase complex, dehydrogenase (E1) component, eukaryotic type, alpha subunit,Energy production and conversion;	acetoin dehydrogenase E1 component (TPP-dependent alpha subunit)	bha	BH1822	K00161	Q9KBV2	0	acoA
2286	Bacilli	Bacillus licheniformis ATCC 1458	52079281	52079281	PF00676,E1_dh,DehydrogenaseE1component;	IPR001017,Domain,Dehydrogenase,E1component;	GO:0008152,metabolicprocess;GO:0016624,oxidoreductaseactivity,actingonthealdehydeoroxogroupofdonors,disulfideasacceptor;	COG1071C,Pyruvate/2-oxoglutarate dehydrogenase complex, dehydrogenase (E1) component, eukaryotic type, alpha subunit,Energy production and conversion;	acetoin dehydrogenase E1 component (TPP-dependent alpha subunit)	bli	BL03012	K00161	Q65MD1	0	acoA
2321	Bacilli	Bacillus licheniformis ATCC 1458	52784647	52784647	PF00676,E1_dh,DehydrogenaseE1component;	IPR001017,Domain,Dehydrogenase,E1component;	GO:0008152,metabolicprocess;GO:0016624,oxidoreductaseactivity,actingonthealdehydeoroxogroupofdonors,disulfideasacceptor;	COG1071C,Pyruvate/2-oxoglutarate dehydrogenase complex, dehydrogenase (E1) component, eukaryotic type, alpha subunit,Energy production and conversion;	zz_hypothetical protein	bld	BLi00849	K00161	Q65MD1	0	acoA
2349	Bacilli	Bacillus pumilus SAFR-03	157691244	157691244	PF00676,E1_dh,DehydrogenaseE1component;	IPR001017,Domain,Dehydrogenase,E1component;	GO:0008152,metabolicprocess;GO:0016624,oxidoreductaseactivity,actingonthealdehydeoroxogroupofdonors,disulfideasacceptor;	COG1071C,Pyruvate/2-oxoglutarate dehydrogenase complex, dehydrogenase (E1) component, eukaryotic type, alpha subunit,Energy production and conversion;	dihydrolipoyl dehydrogenase E1 alpha subunit	bpu	BPUM_0451	K00161	A8FA79	0	acoA
2377	Bacilli	Bacillus subtilis subsp. subtilis str. 16	16077873	16077873	PF00676,E1_dh,DehydrogenaseE1component;	IPR001017,Domain,Dehydrogenase,E1component;	GO:0045150,acetoincatabolicprocess;GO:0055114,oxidationreduction;GO:0016624,oxidoreductaseactivity,actingonthealdehydeoroxogroupofdonors,disulfideasacceptor;	COG1071C,Pyruvate/2-oxoglutarate dehydrogenase complex, dehydrogenase (E1) component, eukaryotic type, alpha subunit,Energy production and conversion;	acetoin dehydrogenase E1 component (TPP-dependent alpha subunit)	bsu	BSU08060	K00161	O31404	1.2.4.-	acoA
2409	Bacilli	Bacillus thuringiensis serovar konkukian str. 97-2	49477854	49477854	PF00676,E1_dh,DehydrogenaseE1component;	IPR001017,Domain,Dehydrogenase,E1component;	GO:0055114,oxidationreduction;GO:0004739,pyruvatedehydrogenaseacetyl-transferringactivity;	COG1071C,Pyruvate/2-oxoglutarate dehydrogenase complex, dehydrogenase (E1) component, eukaryotic type, alpha subunit,Energy production and conversion;	acetoin dehydrogenase (TPP-dependent) E1 component alpha subunit	btk	BT9727_2539	K00161	Q6HHW1	1.2.4.1	acoA
2450	Bacilli	Bacillus thuringiensis str. Al Haka	118478137	118478137	PF00676,E1_dh,DehydrogenaseE1component;	IPR001017,Domain,Dehydrogenase,E1component;	GO:0008152,metabolicprocess;GO:0016624,oxidoreductaseactivity,actingonthealdehydeoroxogroupofdonors,disulfideasacceptor;	COG1071C,Pyruvate/2-oxoglutarate dehydrogenase complex, dehydrogenase (E1) component, eukaryotic type, alpha subunit,Energy production and conversion;	acetoin dehydrogenase (TPP-dependent) E1 component alpha subunit	btl	BALH_2494	K00161	A0REY8	0	-
2495	Bacilli	Bacillus weihenstephanensis KBAB	163940524	163940524	PF00676,E1_dh,DehydrogenaseE1component;	IPR001017,Domain,Dehydrogenase,E1component;	GO:0055114,oxidationreduction;GO:0004739,pyruvatedehydrogenaseacetyl-transferringactivity;	COG1071C,Pyruvate/2-oxoglutarate dehydrogenase complex, dehydrogenase (E1) component, eukaryotic type, alpha subunit,Energy production and conversion;	pyruvate dehydrogenase (acetyl-transferring)	bwe	BcerKBAB4_2578	K00161	A9VIC0	1.2.4.1	-
2561	Bacilli	Brevibacillus brevis NBRC 10059	226312343	226312343	PF00676,E1_dh,DehydrogenaseE1component;	IPR001017,Domain,Dehydrogenase,E1component;IPR017596,Family,Pyruvatedehydrogenaseacetyl-transferringE1component,alphasubunitsubgroupx;	GO:0006096,glycolysis;GO:0055114,oxidationreduction;GO:0004739,pyruvatedehydrogenaseacetyl-transferringactivity;GO:0030976,thiaminpyrophosphatebinding;	COG1071C,Pyruvate/2-oxoglutarate dehydrogenase complex, dehydrogenase (E1) component, eukaryotic type, alpha subunit,Energy production and conversion;	2-oxo acid dehydrogenase E1 component alpha subunit	bbe	BBR47_27560	K00161	C0ZD74	1.2.4.-	-
5854	betaproteobacteria	Burkholderia ambifaria AMMD chromosome	115351829	115351828	PF00676,E1_dh,DehydrogenaseE1component;	IPR001017,Domain,Dehydrogenase,E1component;	GO:0055114,oxidationreduction;GO:0004739,pyruvatedehydrogenaseacetyl-transferringactivity;	COG1071C,Pyruvate/2-oxoglutarate dehydrogenase complex, dehydrogenase (E1) component, eukaryotic type, alpha subunit,Energy production and conversion;	pyruvate dehydrogenase (acetyl-transferring)	bam	Bamb_1777	K00161	Q0BEU0	1.2.4.1	-
5487	betaproteobacteria	Burkholderia ambifaria MC40-6 chromosome	172060800	172060799	PF00676,E1_dh,DehydrogenaseE1component;	IPR001017,Domain,Dehydrogenase,E1component;	GO:0055114,oxidationreduction;GO:0004739,pyruvatedehydrogenaseacetyl-transferringactivity;	COG1071C,Pyruvate/2-oxoglutarate dehydrogenase complex, dehydrogenase (E1) component, eukaryotic type, alpha subunit,Energy production and conversion;	pyruvate dehydrogenase (acetyl-transferring)	bac	BamMC406_1750	K00161	B1YRG1	1.2.4.1	-
5598	betaproteobacteria	Burkholderia cenocepacia AU 1054 chromosome	107028980	107028982	PF00676,E1_dh,DehydrogenaseE1component;	IPR001017,Domain,Dehydrogenase,E1component;	GO:0055114,oxidationreduction;GO:0004739,pyruvatedehydrogenaseacetyl-transferringactivity;	COG1071C,Pyruvate/2-oxoglutarate dehydrogenase complex, dehydrogenase (E1) component, eukaryotic type, alpha subunit,Energy production and conversion;	pyruvate dehydrogenase (lipoamide)	bcn	Bcen_6240	K00161	Q1BH01	1.2.4.1	-
6183	betaproteobacteria	Burkholderia multivorans ATCC 17616 chromosome	161524605	161524607	PF00676,E1_dh,DehydrogenaseE1component;	IPR001017,Domain,Dehydrogenase,E1component;	GO:0055114,oxidationreduction;GO:0004739,pyruvatedehydrogenaseacetyl-transferringactivity;	COG1071C,Pyruvate/2-oxoglutarate dehydrogenase complex, dehydrogenase (E1) component, eukaryotic type, alpha subunit,Energy production and conversion;	dehydrogenase E1 component	bmu	Bmul_1434	K00161	A9AG74	0	-
6335	betaproteobacteria	Burkholderia phytofirmans PsJN chromosome	187920595	187920594	PF00676,E1_dh,DehydrogenaseE1component;	IPR001017,Domain,Dehydrogenase,E1component;	GO:0055114,oxidationreduction;GO:0004739,pyruvatedehydrogenaseacetyl-transferringactivity;	COG1071C,Pyruvate/2-oxoglutarate dehydrogenase complex, dehydrogenase (E1) component, eukaryotic type, alpha subunit,Energy production and conversion;	Pyruvate dehydrogenase (acetyl-transferring)	bpy	Bphyt_5920	K00161	B2TG02	1.2.4.1	-
3595	Clostridia	Clostridium botulinum A str. ATCC 1939	153930909	153933670	PF00676,E1_dh,DehydrogenaseE1component;	IPR001017,Domain,Dehydrogenase,E1component;	GO:0055114,oxidationreduction;GO:0016624,oxidoreductaseactivity,actingonthealdehydeoroxogroupofdonors,disulfideasacceptor;	COG1071C,Pyruvate/2-oxoglutarate dehydrogenase complex, dehydrogenase (E1) component, eukaryotic type, alpha subunit,Energy production and conversion;	TPP-dependent acetoin dehydrogenase complex, E1 component, alpha subunit	cba	CLB_1647	K00161	A7FUD6	0	acoA
3640	Clostridia	Clostridium botulinum A str. Hal	153935584	153936990	PF00676,E1_dh,DehydrogenaseE1component;	IPR001017,Domain,Dehydrogenase,E1component;	GO:0055114,oxidationreduction;GO:0016624,oxidoreductaseactivity,actingonthealdehydeoroxogroupofdonors,disulfideasacceptor;	COG1071C,Pyruvate/2-oxoglutarate dehydrogenase complex, dehydrogenase (E1) component, eukaryotic type, alpha subunit,Energy production and conversion;	TPP-dependent acetoin dehydrogenase complex, E1 component, alpha subunit	cbh	CLC_1656	K00161	A5I2A0	1.1.1.-	acoA
3688	Clostridia	Clostridium botulinum A2 str. Kyot	226948956	226948957	PF00676,E1_dh,DehydrogenaseE1component;	IPR001017,Domain,Dehydrogenase,E1component;	GO:0055114,oxidationreduction;GO:0016624,oxidoreductaseactivity,actingonthealdehydeoroxogroupofdonors,disulfideasacceptor;	COG1071C,Pyruvate/2-oxoglutarate dehydrogenase complex, dehydrogenase (E1) component, eukaryotic type, alpha subunit,Energy production and conversion;	TPP-dependent acetoin dehydrogenase complex, E1 component, alpha subunit	cby	CLM_1871	K00161	C1FN96	1.1.1.-	acoA
3753	Clostridia	Clostridium botulinum A3 str. Loch Mare	170760644	170761461	PF00676,E1_dh,DehydrogenaseE1component;	IPR001017,Domain,Dehydrogenase,E1component;	GO:0055114,oxidationreduction;GO:0016624,oxidoreductaseactivity,actingonthealdehydeoroxogroupofdonors,disulfideasacceptor;	COG1071C,Pyruvate/2-oxoglutarate dehydrogenase complex, dehydrogenase (E1) component, eukaryotic type, alpha subunit,Energy production and conversion;	TPP-dependent acetoin dehydrogenase complex, E1 component, alpha subunit	cbl	CLK_1094	K00161	B1L1X8	1.1.1.-	acoA
3806	Clostridia	Clostridium botulinum B1 str. Okr	170754956	170755603	PF00676,E1_dh,DehydrogenaseE1component;	IPR001017,Domain,Dehydrogenase,E1component;	GO:0055114,oxidationreduction;GO:0016624,oxidoreductaseactivity,actingonthealdehydeoroxogroupofdonors,disulfideasacceptor;	COG1071C,Pyruvate/2-oxoglutarate dehydrogenase complex, dehydrogenase (E1) component, eukaryotic type, alpha subunit,Energy production and conversion;	TPP-dependent acetoin dehydrogenase complex, E1 component, alpha subunit	cbb	CLD_2925	K00161	B1ILQ1	1.1.1.-	acoA
3847	Clostridia	Clostridium botulinum Ba4 str. 65	237794970	237794971	PF00676,E1_dh,DehydrogenaseE1component;	IPR001017,Domain,Dehydrogenase,E1component;	GO:0055114,oxidationreduction;GO:0016624,oxidoreductaseactivity,actingonthealdehydeoroxogroupofdonors,disulfideasacceptor;	COG1071C,Pyruvate/2-oxoglutarate dehydrogenase complex, dehydrogenase (E1) component, eukaryotic type, alpha subunit,Energy production and conversion;	TPP-dependent acetoin dehydrogenase complex, E1 component, alpha subunit	cbi	CLJ_B1739	K00161	C3KW35	1.1.1.-	acoA
3945	Clostridia	Clostridium botulinum F str. Langelan	153940769	153938705	PF00676,E1_dh,DehydrogenaseE1component;	IPR001017,Domain,Dehydrogenase,E1component;	GO:0055114,oxidationreduction;GO:0016624,oxidoreductaseactivity,actingonthealdehydeoroxogroupofdonors,disulfideasacceptor;	COG1071C,Pyruvate/2-oxoglutarate dehydrogenase complex, dehydrogenase (E1) component, eukaryotic type, alpha subunit,Energy production and conversion;	TPP-dependent acetoin dehydrogenase complex, E1 component, alpha subunit	cbf	CLI_1707	K00161	A7GDV7	1.1.1.-	acoA
4027	Clostridia	Clostridium kluyveri DSM 55	153954889	153954889	PF00676,E1_dh,DehydrogenaseE1component;	IPR001017,Domain,Dehydrogenase,E1component;	GO:0055114,oxidationreduction;GO:0004739,pyruvatedehydrogenaseacetyl-transferringactivity;	COG1071C,Pyruvate/2-oxoglutarate dehydrogenase complex, dehydrogenase (E1) component, eukaryotic type, alpha subunit,Energy production and conversion;	PdhA	ckl	CKL_2271	K00161	A5MZI7	1.2.4.1	pdhA
6851	betaproteobacteria	Cupriavidus taiwanensis str. LMG19424 chromosome	188591996	188591997	PF00676,E1_dh,DehydrogenaseE1component;	IPR001017,Domain,Dehydrogenase,E1component;	GO:0055114,oxidationreduction;GO:0016624,oxidoreductaseactivity,actingonthealdehydeoroxogroupofdonors,disulfideasacceptor;	COG1071C,Pyruvate/2-oxoglutarate dehydrogenase complex, dehydrogenase (E1) component, eukaryotic type, alpha subunit,Energy production and conversion;	Acetoin:2,6-dichlorophenolindophenol oxidoreductase alpha subunit	cti	RALTA_B0156	K00161	B2AHV9	1.1.1.-	acoA
2728	Bacilli	Geobacillus kaustophilus HTA42	56419245	56419245	PF00676,E1_dh,DehydrogenaseE1component;	IPR001017,Domain,Dehydrogenase,E1component;	GO:0008152,metabolicprocess;GO:0016624,oxidoreductaseactivity,actingonthealdehydeoroxogroupofdonors,disulfideasacceptor;	COG1071C,Pyruvate/2-oxoglutarate dehydrogenase complex, dehydrogenase (E1) component, eukaryotic type, alpha subunit,Energy production and conversion;	thiamine pyrophosphate-dependent dehydrogenase, E1 component alpha subunit	gka	GK0710	K00161	Q5L235	0	-
7383	betaproteobacteria	Methylibium petroleiphilum PM	124266796	124266795	PF00676,E1_dh,DehydrogenaseE1component;	IPR001017,Domain,Dehydrogenase,E1component;	GO:0055114,oxidationreduction;GO:0004739,pyruvatedehydrogenaseacetyl-transferringactivity;	COG1071C,Pyruvate/2-oxoglutarate dehydrogenase complex, dehydrogenase (E1) component, eukaryotic type, alpha subunit,Energy production and conversion;	pyruvate dehydrogenase (lipoamide)	mpt	Mpe_A1602	K00161	A2SG75	1.2.4.1	-
25103	alphaproteobacteria	Methylocella silvestris BL	217979825	217979826	PF00676,E1_dh,DehydrogenaseE1component;	IPR001017,Domain,Dehydrogenase,E1component;	GO:0055114,oxidationreduction;GO:0004739,pyruvatedehydrogenaseacetyl-transferringactivity;	COG1071C,Pyruvate/2-oxoglutarate dehydrogenase complex, dehydrogenase (E1) component, eukaryotic type, alpha subunit,Energy production and conversion;	Pyruvate dehydrogenase (acetyl-transferring)	msl	Msil_3729	K00161	B8EJB9	1.2.4.1	-
25287	alphaproteobacteria	Paracoccus denitrificans PD1222 plasmid	119387708	119387707	PF00676,E1_dh,DehydrogenaseE1component;	IPR001017,Domain,Dehydrogenase,E1component;	GO:0055114,oxidationreduction;GO:0004739,pyruvatedehydrogenaseacetyl-transferringactivity;	COG1071C,Pyruvate/2-oxoglutarate dehydrogenase complex, dehydrogenase (E1) component, eukaryotic type, alpha subunit,Energy production and conversion;	pyruvate dehydrogenase (acetyl-transferring)	pde	Pden_4985	K00161	A1BC01	1.2.4.1	-
16115	gammaproteobacteria	Pseudomonas fluorescens Pf-	70729538	70729539	PF00676,E1_dh,DehydrogenaseE1component;	IPR001017,Domain,Dehydrogenase,E1component;	GO:0055114,oxidationreduction;GO:0016624,oxidoreductaseactivity,actingonthealdehydeoroxogroupofdonors,disulfideasacceptor;	COG1071C,Pyruvate/2-oxoglutarate dehydrogenase complex, dehydrogenase (E1) component, eukaryotic type, alpha subunit,Energy production and conversion;	acetoin dehydrogenase E1 component, alpha subunit	pfl	PFL_2170	K00161	Q4KEQ6	1.1.1.-	acoA
16324	gammaproteobacteria	Pseudomonas putida F	148545845	148545844	PF00676,E1_dh,DehydrogenaseE1component;	IPR001017,Domain,Dehydrogenase,E1component;	GO:0055114,oxidationreduction;GO:0004739,pyruvatedehydrogenaseacetyl-transferringactivity;	COG1071C,Pyruvate/2-oxoglutarate dehydrogenase complex, dehydrogenase (E1) component, eukaryotic type, alpha subunit,Energy production and conversion;	pyruvate dehydrogenase (acetyl-transferring)	ppf	Pput_0594	K00161	A5VY02	1.2.4.1	-
16446	gammaproteobacteria	Pseudomonas putida GB-	167031617	167031616	PF00676,E1_dh,DehydrogenaseE1component;	IPR001017,Domain,Dehydrogenase,E1component;	GO:0055114,oxidationreduction;GO:0004739,pyruvatedehydrogenaseacetyl-transferringactivity;	COG1071C,Pyruvate/2-oxoglutarate dehydrogenase complex, dehydrogenase (E1) component, eukaryotic type, alpha subunit,Energy production and conversion;	pyruvate dehydrogenase (acetyl-transferring)	ppg	PputGB1_0600	K00161	B0KLA7	1.2.4.1	-
16549	gammaproteobacteria	Pseudomonas putida KT244	26987294	26987293	PF00676,E1_dh,DehydrogenaseE1component;	IPR001017,Domain,Dehydrogenase,E1component;	GO:0008152,metabolicprocess;GO:0016624,oxidoreductaseactivity,actingonthealdehydeoroxogroupofdonors,disulfideasacceptor;	COG1071C,Pyruvate/2-oxoglutarate dehydrogenase complex, dehydrogenase (E1) component, eukaryotic type, alpha subunit,Energy production and conversion;	pyruvate dehydrogenase (acetyl-transferring)	ppu	PP_0555	K00161	Q88QD9	0	acoA
8018	betaproteobacteria	Ralstonia eutropha H16 chromosome	116694103	116694104	PF00676,E1_dh,DehydrogenaseE1component;	IPR001017,Domain,Dehydrogenase,E1component;	GO:0045150,acetoincatabolicprocess;GO:0055114,oxidationreduction;GO:0016624,oxidoreductaseactivity,actingonthealdehydeoroxogroupofdonors,disulfideasacceptor;	COG1071C,Pyruvate/2-oxoglutarate dehydrogenase complex, dehydrogenase (E1) component, eukaryotic type, alpha subunit,Energy production and conversion;	acetoin dehydrogenase E1 component alpha-subunit	reh	H16_B0144	K00161	P27745	1.2.4.-	acoA
8027	betaproteobacteria	Ralstonia eutropha H16 chromosome	116696166	116696169	PF00676,E1_dh,DehydrogenaseE1component;	IPR001017,Domain,Dehydrogenase,E1component;IPR017596,Family,Pyruvatedehydrogenaseacetyl-transferringE1component,alphasubunitsubgroupx;	GO:0003863,3-methyl-2-oxobutanoatedehydrogenase2-methylpropanoyl-transferringactivity;GO:0006096,glycolysis;GO:0055114,oxidationreduction;GO:0004739,pyruvatedehydrogenaseacetyl-transferringactivity;GO:0030976,thiaminpyrophosphatebinding;	COG1071C,Pyruvate/2-oxoglutarate dehydrogenase complex, dehydrogenase (E1) component, eukaryotic type, alpha subunit,Energy production and conversion;	2-oxoisovalerate dehydrogenase E1 component subunit alpha	reh	H16_B2233	K00161	Q0JZ09	1.2.4.4	bkdA1
8058	betaproteobacteria	Ralstonia eutropha JMP134 chromosome	73539371	73539372	PF00676,E1_dh,DehydrogenaseE1component;	IPR001017,Domain,Dehydrogenase,E1component;	GO:0055114,oxidationreduction;GO:0004739,pyruvatedehydrogenaseacetyl-transferringactivity;	COG1071C,Pyruvate/2-oxoglutarate dehydrogenase complex, dehydrogenase (E1) component, eukaryotic type, alpha subunit,Energy production and conversion;	pyruvate dehydrogenase (lipoamide)	reu	Reut_B5550	K00161	Q46PN9	1.2.4.1	-
26638	alphaproteobacteria	Ruegeria pomeroyi DSS-	56698610	56698609	PF00676,E1_dh,DehydrogenaseE1component;	IPR001017,Domain,Dehydrogenase,E1component;	GO:0055114,oxidationreduction;GO:0016624,oxidoreductaseactivity,actingonthealdehydeoroxogroupofdonors,disulfideasacceptor;	COG1071C,Pyruvate/2-oxoglutarate dehydrogenase complex, dehydrogenase (E1) component, eukaryotic type, alpha subunit,Energy production and conversion;	acetoin dehydrogenase complex, E1 component, alpha subunit	sil	SPO3792	K00161	Q5LLX3	1.1.1.-	acoA
12479	gammaproteobacteria	Azotobacter vinelandii D	226946203	226946206	PF02779,Transket_pyr,Transketolase,pyrimidinebindingdomain;PF02780,Transketolase_C,Transketolase,C-terminaldomain;	IPR005475,Domain,Transketolase,centralregion;IPR005476,Domain,Transketolase,C-terminal;IPR009014,Domain,Transketolase,C-terminal/Pyruvate-ferredoxinoxidoreductase,domainII;IPR015941,Domain,TransketolaseC-terminal-like;	GO:0003824,catalyticactivity;GO:0008152,metabolicprocess;	COG0022C,Pyruvate/2-oxoglutarate dehydrogenase complex, dehydrogenase (E1) component, eukaryotic type, beta subunit,Energy production and conversion;	acetoin:2,6-dichlorophenolindophenol oxidoreductase beta subunit AcoB	avn	Avin_41740	K00162	C1DEX5	0	acoB
1603	Bacilli	Bacillus amyloliquefaciens FZB4	154685284	154685285	PF02779,Transket_pyr,Transketolase,pyrimidinebindingdomain;PF02780,Transketolase_C,Transketolase,C-terminaldomain;	IPR005475,Domain,Transketolase,centralregion;IPR005476,Domain,Transketolase,C-terminal;IPR009014,Domain,Transketolase,C-terminal/Pyruvate-ferredoxinoxidoreductase,domainII;IPR015941,Domain,TransketolaseC-terminal-like;	GO:0003824,catalyticactivity;GO:0008152,metabolicprocess;	COG0022C,Pyruvate/2-oxoglutarate dehydrogenase complex, dehydrogenase (E1) component, eukaryotic type, beta subunit,Energy production and conversion;	zz_hypothetical protein	bay	RBAM_008310	K00162	A7Z2I9	0	acoB
1663	Bacilli	Bacillus anthracis str. A024	229602309	229603854	PF02779,Transket_pyr,Transketolase,pyrimidinebindingdomain;PF02780,Transketolase_C,Transketolase,C-terminaldomain;	IPR005475,Domain,Transketolase,centralregion;IPR005476,Domain,Transketolase,C-terminal;IPR009014,Domain,Transketolase,C-terminal/Pyruvate-ferredoxinoxidoreductase,domainII;IPR015941,Domain,TransketolaseC-terminal-like;	GO:0055114,oxidationreduction;GO:0016491,oxidoreductaseactivity;	COG0022C,Pyruvate/2-oxoglutarate dehydrogenase complex, dehydrogenase (E1) component, eukaryotic type, beta subunit,Energy production and conversion;	TPP-dependent acetoin dehydrogenase E1 beta-subunit	bai	BAA_2838	K00162	C3PD07	1.1.1.-	acoB
1682	Bacilli	Bacillus anthracis str. Ame	30262748	30262747	PF02779,Transket_pyr,Transketolase,pyrimidinebindingdomain;PF02780,Transketolase_C,Transketolase,C-terminaldomain;	IPR005475,Domain,Transketolase,centralregion;IPR005476,Domain,Transketolase,C-terminal;IPR009014,Domain,Transketolase,C-terminal/Pyruvate-ferredoxinoxidoreductase,domainII;IPR015941,Domain,TransketolaseC-terminal-like;	GO:0055114,oxidationreduction;GO:0016491,oxidoreductaseactivity;	COG0022C,Pyruvate/2-oxoglutarate dehydrogenase complex, dehydrogenase (E1) component, eukaryotic type, beta subunit,Energy production and conversion;	TPP-dependent acetoin dehydrogenase E1 beta-subunit	ban	BA_2775	K00162	Q81PM7	0	acoB
1711	Bacilli	Bacillus anthracis str. 'Ames Ancestor	47528068	47528067	PF02779,Transket_pyr,Transketolase,pyrimidinebindingdomain;PF02780,Transketolase_C,Transketolase,C-terminaldomain;	IPR005475,Domain,Transketolase,centralregion;IPR005476,Domain,Transketolase,C-terminal;IPR009014,Domain,Transketolase,C-terminal/Pyruvate-ferredoxinoxidoreductase,domainII;IPR015941,Domain,TransketolaseC-terminal-like;	GO:0055114,oxidationreduction;GO:0016491,oxidoreductaseactivity;	COG0022C,Pyruvate/2-oxoglutarate dehydrogenase complex, dehydrogenase (E1) component, eukaryotic type, beta subunit,Energy production and conversion;	TPP-dependent acetoin dehydrogenase E1 beta-subunit	bar	GBAA_2775	K00162	None	0	acoB
1772	Bacilli	Bacillus anthracis str. CDC 68	227814412	227814413	PF02779,Transket_pyr,Transketolase,pyrimidinebindingdomain;PF02780,Transketolase_C,Transketolase,C-terminaldomain;	IPR005475,Domain,Transketolase,centralregion;IPR005476,Domain,Transketolase,C-terminal;IPR009014,Domain,Transketolase,C-terminal/Pyruvate-ferredoxinoxidoreductase,domainII;IPR015941,Domain,TransketolaseC-terminal-like;	GO:0055114,oxidationreduction;GO:0016491,oxidoreductaseactivity;	COG0022C,Pyruvate/2-oxoglutarate dehydrogenase complex, dehydrogenase (E1) component, eukaryotic type, beta subunit,Energy production and conversion;	TPP-dependent acetoin dehydrogenase E1 beta-subunit	bah	BAMEG_1821	K00162	C3LGU8	1.1.1.-	acoB
1802	Bacilli	Bacillus anthracis str. Stern	49185595	49185594	PF02779,Transket_pyr,Transketolase,pyrimidinebindingdomain;PF02780,Transketolase_C,Transketolase,C-terminaldomain;	IPR005475,Domain,Transketolase,centralregion;IPR005476,Domain,Transketolase,C-terminal;IPR009014,Domain,Transketolase,C-terminal/Pyruvate-ferredoxinoxidoreductase,domainII;IPR015941,Domain,TransketolaseC-terminal-like;	GO:0055114,oxidationreduction;GO:0016491,oxidoreductaseactivity;	COG0022C,Pyruvate/2-oxoglutarate dehydrogenase complex, dehydrogenase (E1) component, eukaryotic type, beta subunit,Energy production and conversion;	TPP-dependent acetoin dehydrogenase E1 beta-subunit	bat	BAS2587	K00162	Q81PM7	0	-
1830	Bacilli	Bacillus cereus 03BB10	225864751	225864750	PF02779,Transket_pyr,Transketolase,pyrimidinebindingdomain;PF02780,Transketolase_C,Transketolase,C-terminaldomain;	IPR005475,Domain,Transketolase,centralregion;IPR005476,Domain,Transketolase,C-terminal;IPR009014,Domain,Transketolase,C-terminal/Pyruvate-ferredoxinoxidoreductase,domainII;IPR015941,Domain,TransketolaseC-terminal-like;	GO:0055114,oxidationreduction;GO:0016491,oxidoreductaseactivity;	COG0022C,Pyruvate/2-oxoglutarate dehydrogenase complex, dehydrogenase (E1) component, eukaryotic type, beta subunit,Energy production and conversion;	TPP-dependent acetoin dehydrogenase E1 beta-subunit	bcx	BCA_2857	K00162	C1EXQ7	1.1.1.-	acoB
1875	Bacilli	Bacillus cereus AH18	217960215	217960214	PF02779,Transket_pyr,Transketolase,pyrimidinebindingdomain;PF02780,Transketolase_C,Transketolase,C-terminaldomain;	IPR005475,Domain,Transketolase,centralregion;IPR005476,Domain,Transketolase,C-terminal;IPR009014,Domain,Transketolase,C-terminal/Pyruvate-ferredoxinoxidoreductase,domainII;IPR015941,Domain,TransketolaseC-terminal-like;	GO:0055114,oxidationreduction;GO:0016491,oxidoreductaseactivity;	COG0022C,Pyruvate/2-oxoglutarate dehydrogenase complex, dehydrogenase (E1) component, eukaryotic type, beta subunit,Energy production and conversion;	TPP-dependent acetoin dehydrogenase E1 beta-subunit	bcr	BCAH187_A2824	K00162	B7HTK5	1.1.1.-	acoB
1928	Bacilli	Bacillus cereus AH82	218903896	218903895	PF02779,Transket_pyr,Transketolase,pyrimidinebindingdomain;PF02780,Transketolase_C,Transketolase,C-terminaldomain;	IPR005475,Domain,Transketolase,centralregion;IPR005476,Domain,Transketolase,C-terminal;IPR009014,Domain,Transketolase,C-terminal/Pyruvate-ferredoxinoxidoreductase,domainII;IPR015941,Domain,TransketolaseC-terminal-like;	GO:0055114,oxidationreduction;GO:0016491,oxidoreductaseactivity;	COG0022C,Pyruvate/2-oxoglutarate dehydrogenase complex, dehydrogenase (E1) component, eukaryotic type, beta subunit,Energy production and conversion;	TPP-dependent acetoin dehydrogenase E1 beta-subunit	bcu	BCAH820_2779	K00162	B7JRP0	1.1.1.-	acoB
1969	Bacilli	Bacillus cereus ATCC 1098	42781861	42781860	PF02779,Transket_pyr,Transketolase,pyrimidinebindingdomain;PF02780,Transketolase_C,Transketolase,C-terminaldomain;	IPR005475,Domain,Transketolase,centralregion;IPR005476,Domain,Transketolase,C-terminal;IPR009014,Domain,Transketolase,C-terminal/Pyruvate-ferredoxinoxidoreductase,domainII;IPR015941,Domain,TransketolaseC-terminal-like;	GO:0055114,oxidationreduction;GO:0016491,oxidoreductaseactivity;	COG0022C,Pyruvate/2-oxoglutarate dehydrogenase complex, dehydrogenase (E1) component, eukaryotic type, beta subunit,Energy production and conversion;	TPP-dependent acetoin dehydrogenase E1 beta-subunit	bca	BCE_2803	K00162	Q736U7	1.1.1.-	acoB
1999	Bacilli	Bacillus cereus ATCC 1457	30020900	30020899	PF02779,Transket_pyr,Transketolase,pyrimidinebindingdomain;PF02780,Transketolase_C,Transketolase,C-terminaldomain;	IPR005475,Domain,Transketolase,centralregion;IPR005476,Domain,Transketolase,C-terminal;IPR009014,Domain,Transketolase,C-terminal/Pyruvate-ferredoxinoxidoreductase,domainII;IPR015941,Domain,TransketolaseC-terminal-like;	GO:0055114,oxidationreduction;GO:0016491,oxidoreductaseactivity;	COG0022C,Pyruvate/2-oxoglutarate dehydrogenase complex, dehydrogenase (E1) component, eukaryotic type, beta subunit,Energy production and conversion;	acetoin dehydrogenase E1 component beta-subunit	bce	BC2778	K00162	Q81CI6	1.2.4.-	-
2021	Bacilli	Bacillus cereus B426	218231470	218236134	PF02779,Transket_pyr,Transketolase,pyrimidinebindingdomain;PF02780,Transketolase_C,Transketolase,C-terminaldomain;	IPR005475,Domain,Transketolase,centralregion;IPR005476,Domain,Transketolase,C-terminal;IPR009014,Domain,Transketolase,C-terminal/Pyruvate-ferredoxinoxidoreductase,domainII;IPR015941,Domain,TransketolaseC-terminal-like;	GO:0055114,oxidationreduction;GO:0016491,oxidoreductaseactivity;	COG0022C,Pyruvate/2-oxoglutarate dehydrogenase complex, dehydrogenase (E1) component, eukaryotic type, beta subunit,Energy production and conversion;	TPP-dependent acetoin dehydrogenase E1 beta-subunit	bcb	BCB4264_A2784	K00162	B7H9Z3	1.1.1.-	acoB
2068	Bacilli	Bacillus cereus E33	52142736	52142735	PF02779,Transket_pyr,Transketolase,pyrimidinebindingdomain;PF02780,Transketolase_C,Transketolase,C-terminaldomain;	IPR005475,Domain,Transketolase,centralregion;IPR005476,Domain,Transketolase,C-terminal;IPR009014,Domain,Transketolase,C-terminal/Pyruvate-ferredoxinoxidoreductase,domainII;IPR015941,Domain,TransketolaseC-terminal-like;	GO:0055114,oxidationreduction;GO:0004739,pyruvatedehydrogenaseacetyl-transferringactivity;	COG0022C,Pyruvate/2-oxoglutarate dehydrogenase complex, dehydrogenase (E1) component, eukaryotic type, beta subunit,Energy production and conversion;	acetoin dehydrogenase (TPP-dependent) E1 component beta subunit	bcz	BCZK2504	K00162	Q63AH4	1.2.4.1	acoB
2101	Bacilli	Bacillus cereus G984	218897798	218897797	PF02779,Transket_pyr,Transketolase,pyrimidinebindingdomain;PF02780,Transketolase_C,Transketolase,C-terminaldomain;	IPR005475,Domain,Transketolase,centralregion;IPR005476,Domain,Transketolase,C-terminal;IPR009014,Domain,Transketolase,C-terminal/Pyruvate-ferredoxinoxidoreductase,domainII;IPR015941,Domain,TransketolaseC-terminal-like;	GO:0055114,oxidationreduction;GO:0016491,oxidoreductaseactivity;	COG0022C,Pyruvate/2-oxoglutarate dehydrogenase complex, dehydrogenase (E1) component, eukaryotic type, beta subunit,Energy production and conversion;	TPP-dependent acetoin dehydrogenase E1 beta-subunit	bcg	BCG9842_B2509	K00162	B7IJJ6	1.1.1.-	acoB
2139	Bacilli	Bacillus cereus Q	222096277	222096276	PF02779,Transket_pyr,Transketolase,pyrimidinebindingdomain;PF02780,Transketolase_C,Transketolase,C-terminaldomain;	IPR005475,Domain,Transketolase,centralregion;IPR005476,Domain,Transketolase,C-terminal;IPR009014,Domain,Transketolase,C-terminal/Pyruvate-ferredoxinoxidoreductase,domainII;IPR015941,Domain,TransketolaseC-terminal-like;	GO:0003824,catalyticactivity;GO:0008152,metabolicprocess;	COG0022C,Pyruvate/2-oxoglutarate dehydrogenase complex, dehydrogenase (E1) component, eukaryotic type, beta subunit,Energy production and conversion;	TPP-dependent acetoin dehydrogenase E1 beta-subunit	bcq	BCQ_2616	K00162	B9J305	0	acoB
2244	Bacilli	Bacillus halodurans C-12	15614385	15614386	PF02779,Transket_pyr,Transketolase,pyrimidinebindingdomain;PF02780,Transketolase_C,Transketolase,C-terminaldomain;	IPR005475,Domain,Transketolase,centralregion;IPR005476,Domain,Transketolase,C-terminal;IPR009014,Domain,Transketolase,C-terminal/Pyruvate-ferredoxinoxidoreductase,domainII;IPR015941,Domain,TransketolaseC-terminal-like;	GO:0003824,catalyticactivity;GO:0008152,metabolicprocess;	COG0022C,Pyruvate/2-oxoglutarate dehydrogenase complex, dehydrogenase (E1) component, eukaryotic type, beta subunit,Energy production and conversion;	acetoin dehydrogenase E1 component (TPP-dependent beta subunit)	bha	BH1823	K00162	Q9KBV1	0	acoB
2285	Bacilli	Bacillus licheniformis ATCC 1458	52079281	52079282	PF02779,Transket_pyr,Transketolase,pyrimidinebindingdomain;PF02780,Transketolase_C,Transketolase,C-terminaldomain;	IPR005475,Domain,Transketolase,centralregion;IPR005476,Domain,Transketolase,C-terminal;IPR009014,Domain,Transketolase,C-terminal/Pyruvate-ferredoxinoxidoreductase,domainII;IPR015941,Domain,TransketolaseC-terminal-like;	GO:0003824,catalyticactivity;GO:0008152,metabolicprocess;	COG0022C,Pyruvate/2-oxoglutarate dehydrogenase complex, dehydrogenase (E1) component, eukaryotic type, beta subunit,Energy production and conversion;	acetoin dehydrogenase E1 component (TPP-dependent beta subunit)	bli	BL03013	K00162	Q65MD0	0	acoB
2318	Bacilli	Bacillus licheniformis ATCC 1458	52784647	52784648	PF02779,Transket_pyr,Transketolase,pyrimidinebindingdomain;PF02780,Transketolase_C,Transketolase,C-terminaldomain;	IPR005475,Domain,Transketolase,centralregion;IPR005476,Domain,Transketolase,C-terminal;IPR009014,Domain,Transketolase,C-terminal/Pyruvate-ferredoxinoxidoreductase,domainII;IPR015941,Domain,TransketolaseC-terminal-like;	GO:0003824,catalyticactivity;GO:0008152,metabolicprocess;	COG0022C,Pyruvate/2-oxoglutarate dehydrogenase complex, dehydrogenase (E1) component, eukaryotic type, beta subunit,Energy production and conversion;	zz_hypothetical protein	bld	BLi00850	K00162	Q65MD0	0	acoB
2350	Bacilli	Bacillus pumilus SAFR-03	157691244	157691245	PF02779,Transket_pyr,Transketolase,pyrimidinebindingdomain;PF02780,Transketolase_C,Transketolase,C-terminaldomain;	IPR005475,Domain,Transketolase,centralregion;IPR005476,Domain,Transketolase,C-terminal;IPR009014,Domain,Transketolase,C-terminal/Pyruvate-ferredoxinoxidoreductase,domainII;IPR015941,Domain,TransketolaseC-terminal-like;	GO:0003824,catalyticactivity;GO:0008152,metabolicprocess;	COG0022C,Pyruvate/2-oxoglutarate dehydrogenase complex, dehydrogenase (E1) component, eukaryotic type, beta subunit,Energy production and conversion;	dihydrolipoyl dehydrogenase E1 beta subunit	bpu	BPUM_0452	K00162	A8FA80	0	acoB
2380	Bacilli	Bacillus subtilis subsp. subtilis str. 16	16077873	16077874	PF02779,Transket_pyr,Transketolase,pyrimidinebindingdomain;PF02780,Transketolase_C,Transketolase,C-terminaldomain;	IPR005475,Domain,Transketolase,centralregion;IPR005476,Domain,Transketolase,C-terminal;IPR009014,Domain,Transketolase,C-terminal/Pyruvate-ferredoxinoxidoreductase,domainII;IPR015941,Domain,TransketolaseC-terminal-like;	GO:0045150,acetoincatabolicprocess;GO:0055114,oxidationreduction;GO:0016491,oxidoreductaseactivity;	COG0022C,Pyruvate/2-oxoglutarate dehydrogenase complex, dehydrogenase (E1) component, eukaryotic type, beta subunit,Energy production and conversion;	acetoin dehydrogenase E1 component (TPP-dependent beta subunit)	bsu	BSU08070	K00162	O34591	1.2.4.-	acoB
2386	Bacilli	Bacillus subtilis subsp. subtilis str. 16	16077875	16077874	PF02779,Transket_pyr,Transketolase,pyrimidinebindingdomain;PF02780,Transketolase_C,Transketolase,C-terminaldomain;	IPR005475,Domain,Transketolase,centralregion;IPR005476,Domain,Transketolase,C-terminal;IPR009014,Domain,Transketolase,C-terminal/Pyruvate-ferredoxinoxidoreductase,domainII;IPR015941,Domain,TransketolaseC-terminal-like;	GO:0045150,acetoincatabolicprocess;GO:0055114,oxidationreduction;GO:0016491,oxidoreductaseactivity;	COG0022C,Pyruvate/2-oxoglutarate dehydrogenase complex, dehydrogenase (E1) component, eukaryotic type, beta subunit,Energy production and conversion;	acetoin dehydrogenase E1 component (TPP-dependent beta subunit)	bsu	BSU08070	K00162	O34591	1.2.4.-	acoB
2408	Bacilli	Bacillus thuringiensis serovar konkukian str. 97-2	49477854	49479147	PF02779,Transket_pyr,Transketolase,pyrimidinebindingdomain;PF02780,Transketolase_C,Transketolase,C-terminaldomain;	IPR005475,Domain,Transketolase,centralregion;IPR005476,Domain,Transketolase,C-terminal;IPR009014,Domain,Transketolase,C-terminal/Pyruvate-ferredoxinoxidoreductase,domainII;IPR015941,Domain,TransketolaseC-terminal-like;	GO:0055114,oxidationreduction;GO:0004739,pyruvatedehydrogenaseacetyl-transferringactivity;	COG0022C,Pyruvate/2-oxoglutarate dehydrogenase complex, dehydrogenase (E1) component, eukaryotic type, beta subunit,Energy production and conversion;	acetoin dehydrogenase (TPP-dependent) E1 component beta subunit	btk	BT9727_2538	K00162	Q6HHW2	1.2.4.1	acoB
2449	Bacilli	Bacillus thuringiensis str. Al Haka	118478137	118478136	PF02779,Transket_pyr,Transketolase,pyrimidinebindingdomain;PF02780,Transketolase_C,Transketolase,C-terminaldomain;	IPR005475,Domain,Transketolase,centralregion;IPR005476,Domain,Transketolase,C-terminal;IPR009014,Domain,Transketolase,C-terminal/Pyruvate-ferredoxinoxidoreductase,domainII;IPR015941,Domain,TransketolaseC-terminal-like;	GO:0003824,catalyticactivity;GO:0008152,metabolicprocess;	COG0022C,Pyruvate/2-oxoglutarate dehydrogenase complex, dehydrogenase (E1) component, eukaryotic type, beta subunit,Energy production and conversion;	acetoin dehydrogenase (TPP-dependent) E1 component beta subunit	btl	BALH_2493	K00162	A0REY7	0	-
2493	Bacilli	Bacillus weihenstephanensis KBAB	163940524	163940523	PF02779,Transket_pyr,Transketolase,pyrimidinebindingdomain;PF02780,Transketolase_C,Transketolase,C-terminaldomain;	IPR005475,Domain,Transketolase,centralregion;IPR005476,Domain,Transketolase,C-terminal;IPR009014,Domain,Transketolase,C-terminal/Pyruvate-ferredoxinoxidoreductase,domainII;IPR015941,Domain,TransketolaseC-terminal-like;	GO:0003824,catalyticactivity;GO:0008152,metabolicprocess;	COG0022C,Pyruvate/2-oxoglutarate dehydrogenase complex, dehydrogenase (E1) component, eukaryotic type, beta subunit,Energy production and conversion;	transketolase central region	bwe	BcerKBAB4_2577	K00162	A9VIB9	0	-
2558	Bacilli	Brevibacillus brevis NBRC 10059	226312343	226312344	PF02779,Transket_pyr,Transketolase,pyrimidinebindingdomain;PF02780,Transketolase_C,Transketolase,C-terminaldomain;	IPR005475,Domain,Transketolase,centralregion;IPR005476,Domain,Transketolase,C-terminal;IPR009014,Domain,Transketolase,C-terminal/Pyruvate-ferredoxinoxidoreductase,domainII;IPR015941,Domain,TransketolaseC-terminal-like;	GO:0055114,oxidationreduction;GO:0016491,oxidoreductaseactivity;	COG0022C,Pyruvate/2-oxoglutarate dehydrogenase complex, dehydrogenase (E1) component, eukaryotic type, beta subunit,Energy production and conversion;	2-oxo acid dehydrogenase E1 component beta subunit	bbe	BBR47_27570	K00162	C0ZD75	1.2.4.-	-
5599	betaproteobacteria	Burkholderia cenocepacia AU 1054 chromosome	107028980	107028983	PF02779,Transket_pyr,Transketolase,pyrimidinebindingdomain;PF02780,Transketolase_C,Transketolase,C-terminaldomain;	IPR005475,Domain,Transketolase,centralregion;IPR005476,Domain,Transketolase,C-terminal;IPR009014,Domain,Transketolase,C-terminal/Pyruvate-ferredoxinoxidoreductase,domainII;IPR015941,Domain,TransketolaseC-terminal-like;	GO:0003824,catalyticactivity;GO:0008152,metabolicprocess;	COG0022C,Pyruvate/2-oxoglutarate dehydrogenase complex, dehydrogenase (E1) component, eukaryotic type, beta subunit,Energy production and conversion;	transketolase, central region	bcn	Bcen_6241	K00162	Q1BH00	0	-
6184	betaproteobacteria	Burkholderia multivorans ATCC 17616 chromosome	161524605	161524608	PF02779,Transket_pyr,Transketolase,pyrimidinebindingdomain;PF02780,Transketolase_C,Transketolase,C-terminaldomain;	IPR005475,Domain,Transketolase,centralregion;IPR005476,Domain,Transketolase,C-terminal;IPR009014,Domain,Transketolase,C-terminal/Pyruvate-ferredoxinoxidoreductase,domainII;IPR015941,Domain,TransketolaseC-terminal-like;	GO:0055114,oxidationreduction;GO:0004739,pyruvatedehydrogenaseacetyl-transferringactivity;	COG0022C,Pyruvate/2-oxoglutarate dehydrogenase complex, dehydrogenase (E1) component, eukaryotic type, beta subunit,Energy production and conversion;	transketolase central region	bmu	Bmul_1435	K00162	A9AG75	0	-
3639	Clostridia	Clostridium botulinum A str. Hal	153935584	153937737	PF02779,Transket_pyr,Transketolase,pyrimidinebindingdomain;PF02780,Transketolase_C,Transketolase,C-terminaldomain;	IPR005475,Domain,Transketolase,centralregion;IPR005476,Domain,Transketolase,C-terminal;IPR009014,Domain,Transketolase,C-terminal/Pyruvate-ferredoxinoxidoreductase,domainII;IPR015941,Domain,TransketolaseC-terminal-like;	GO:0055114,oxidationreduction;GO:0016491,oxidoreductaseactivity;	COG0022C,Pyruvate/2-oxoglutarate dehydrogenase complex, dehydrogenase (E1) component, eukaryotic type, beta subunit,Energy production and conversion;	TPP-dependent acetoin dehydrogenase complex, E1 component, beta subunit	cbh	CLC_1657	K00162	A5I2A1	1.1.1.-	acoB
3685	Clostridia	Clostridium botulinum A2 str. Kyot	226948956	226948958	PF02779,Transket_pyr,Transketolase,pyrimidinebindingdomain;PF02780,Transketolase_C,Transketolase,C-terminaldomain;	IPR005475,Domain,Transketolase,centralregion;IPR005476,Domain,Transketolase,C-terminal;IPR009014,Domain,Transketolase,C-terminal/Pyruvate-ferredoxinoxidoreductase,domainII;IPR015941,Domain,TransketolaseC-terminal-like;	GO:0055114,oxidationreduction;GO:0016491,oxidoreductaseactivity;	COG0022C,Pyruvate/2-oxoglutarate dehydrogenase complex, dehydrogenase (E1) component, eukaryotic type, beta subunit,Energy production and conversion;	TPP-dependent acetoin dehydrogenase complex, E1 component, beta subunit	cby	CLM_1872	K00162	C1FN97	1.1.1.-	acoB
3802	Clostridia	Clostridium botulinum B1 str. Okr	170754956	170756086	PF02779,Transket_pyr,Transketolase,pyrimidinebindingdomain;PF02780,Transketolase_C,Transketolase,C-terminaldomain;	IPR005475,Domain,Transketolase,centralregion;IPR005476,Domain,Transketolase,C-terminal;IPR009014,Domain,Transketolase,C-terminal/Pyruvate-ferredoxinoxidoreductase,domainII;IPR015941,Domain,TransketolaseC-terminal-like;	GO:0055114,oxidationreduction;GO:0016491,oxidoreductaseactivity;	COG0022C,Pyruvate/2-oxoglutarate dehydrogenase complex, dehydrogenase (E1) component, eukaryotic type, beta subunit,Energy production and conversion;	TPP-dependent acetoin dehydrogenase complex, E1 component, beta subunit	cbb	CLD_2924	K00162	B1ILQ2	1.1.1.-	acoB
3850	Clostridia	Clostridium botulinum Ba4 str. 65	237794970	237794972	PF02779,Transket_pyr,Transketolase,pyrimidinebindingdomain;PF02780,Transketolase_C,Transketolase,C-terminaldomain;	IPR005475,Domain,Transketolase,centralregion;IPR005476,Domain,Transketolase,C-terminal;IPR009014,Domain,Transketolase,C-terminal/Pyruvate-ferredoxinoxidoreductase,domainII;IPR015941,Domain,TransketolaseC-terminal-like;	GO:0055114,oxidationreduction;GO:0016491,oxidoreductaseactivity;	COG0022C,Pyruvate/2-oxoglutarate dehydrogenase complex, dehydrogenase (E1) component, eukaryotic type, beta subunit,Energy production and conversion;	TPP-dependent acetoin dehydrogenase complex, E1 component, beta subunit	cbi	CLJ_B1740	K00162	C3KW36	1.1.1.-	acoB
3949	Clostridia	Clostridium botulinum F str. Langelan	153940769	153939565	PF02779,Transket_pyr,Transketolase,pyrimidinebindingdomain;PF02780,Transketolase_C,Transketolase,C-terminaldomain;	IPR005475,Domain,Transketolase,centralregion;IPR005476,Domain,Transketolase,C-terminal;IPR009014,Domain,Transketolase,C-terminal/Pyruvate-ferredoxinoxidoreductase,domainII;IPR015941,Domain,TransketolaseC-terminal-like;	GO:0055114,oxidationreduction;GO:0016491,oxidoreductaseactivity;	COG0022C,Pyruvate/2-oxoglutarate dehydrogenase complex, dehydrogenase (E1) component, eukaryotic type, beta subunit,Energy production and conversion;	TPP-dependent acetoin dehydrogenase complex, E1 component, beta subunit	cbf	CLI_1708	K00162	A7GDV8	1.1.1.-	acoB
4026	Clostridia	Clostridium kluyveri DSM 55	153954889	153954888	PF02779,Transket_pyr,Transketolase,pyrimidinebindingdomain;PF02780,Transketolase_C,Transketolase,C-terminaldomain;	IPR005475,Domain,Transketolase,centralregion;IPR005476,Domain,Transketolase,C-terminal;IPR009014,Domain,Transketolase,C-terminal/Pyruvate-ferredoxinoxidoreductase,domainII;IPR015941,Domain,TransketolaseC-terminal-like;	GO:0055114,oxidationreduction;GO:0004739,pyruvatedehydrogenaseacetyl-transferringactivity;	COG0022C,Pyruvate/2-oxoglutarate dehydrogenase complex, dehydrogenase (E1) component, eukaryotic type, beta subunit,Energy production and conversion;	zz_hypothetical protein	ckl	CKL_2270	K00162	A5MZI6	1.2.4.1	pdhB
6856	betaproteobacteria	Cupriavidus taiwanensis str. LMG19424 chromosome	188591996	188591998	PF02779,Transket_pyr,Transketolase,pyrimidinebindingdomain;PF02780,Transketolase_C,Transketolase,C-terminaldomain;	IPR005475,Domain,Transketolase,centralregion;IPR005476,Domain,Transketolase,C-terminal;IPR009014,Domain,Transketolase,C-terminal/Pyruvate-ferredoxinoxidoreductase,domainII;IPR015941,Domain,TransketolaseC-terminal-like;	GO:0055114,oxidationreduction;GO:0016491,oxidoreductaseactivity;	COG0022C,Pyruvate/2-oxoglutarate dehydrogenase complex, dehydrogenase (E1) component, eukaryotic type, beta subunit,Energy production and conversion;	Acetoin:2,6-dichlorophenolindophenol oxidoreductase beta subunit	cti	RALTA_B0157	K00162	B2AHW0	1.1.1.-,1.2.4.-	acoB
2731	Bacilli	Geobacillus kaustophilus HTA42	56419245	56419246	PF02779,Transket_pyr,Transketolase,pyrimidinebindingdomain;PF02780,Transketolase_C,Transketolase,C-terminaldomain;	IPR005475,Domain,Transketolase,centralregion;IPR005476,Domain,Transketolase,C-terminal;IPR009014,Domain,Transketolase,C-terminal/Pyruvate-ferredoxinoxidoreductase,domainII;IPR015941,Domain,TransketolaseC-terminal-like;	GO:0003824,catalyticactivity;GO:0008152,metabolicprocess;	COG0022C,Pyruvate/2-oxoglutarate dehydrogenase complex, dehydrogenase (E1) component, eukaryotic type, beta subunit,Energy production and conversion;	thiamine pyrophosphate-dependent dehydrogenase, E1 component beta subunit	gka	GK0711	K00162	Q5L234	0	-
25104	alphaproteobacteria	Methylocella silvestris BL	217979825	217979827	PF02779,Transket_pyr,Transketolase,pyrimidinebindingdomain;PF02780,Transketolase_C,Transketolase,C-terminaldomain;	IPR005475,Domain,Transketolase,centralregion;IPR005476,Domain,Transketolase,C-terminal;IPR009014,Domain,Transketolase,C-terminal/Pyruvate-ferredoxinoxidoreductase,domainII;IPR015941,Domain,TransketolaseC-terminal-like;	GO:0003824,catalyticactivity;GO:0008152,metabolicprocess;	COG0022C,Pyruvate/2-oxoglutarate dehydrogenase complex, dehydrogenase (E1) component, eukaryotic type, beta subunit,Energy production and conversion;	Transketolase central region	msl	Msil_3730	K00162	B8EJC0	0	-
16111	gammaproteobacteria	Pseudomonas fluorescens Pf-	70729538	70729540	PF02779,Transket_pyr,Transketolase,pyrimidinebindingdomain;PF02780,Transketolase_C,Transketolase,C-terminaldomain;	IPR005475,Domain,Transketolase,centralregion;IPR005476,Domain,Transketolase,C-terminal;IPR009014,Domain,Transketolase,C-terminal/Pyruvate-ferredoxinoxidoreductase,domainII;IPR015941,Domain,TransketolaseC-terminal-like;	GO:0055114,oxidationreduction;GO:0016491,oxidoreductaseactivity;	COG0022C,Pyruvate/2-oxoglutarate dehydrogenase complex, dehydrogenase (E1) component, eukaryotic type, beta subunit,Energy production and conversion;	acetoin dehydrogenase E1 component, beta subunit	pfl	PFL_2171	K00162	Q4KEQ5	1.1.1.-	acoB
8017	betaproteobacteria	Ralstonia eutropha H16 chromosome	116694103	116694105	PF02779,Transket_pyr,Transketolase,pyrimidinebindingdomain;PF02780,Transketolase_C,Transketolase,C-terminaldomain;	IPR005475,Domain,Transketolase,centralregion;IPR005476,Domain,Transketolase,C-terminal;IPR009014,Domain,Transketolase,C-terminal/Pyruvate-ferredoxinoxidoreductase,domainII;IPR015941,Domain,TransketolaseC-terminal-like;	GO:0045150,acetoincatabolicprocess;GO:0055114,oxidationreduction;GO:0016491,oxidoreductaseactivity;	COG0022C,Pyruvate/2-oxoglutarate dehydrogenase complex, dehydrogenase (E1) component, eukaryotic type, beta subunit,Energy production and conversion;	acetoin dehydrogenase E1 component beta-subunit	reh	H16_B0145	K00162	P27746	1.2.4.1	acoB
8029	betaproteobacteria	Ralstonia eutropha H16 chromosome	116696166	116696170	PF02779,Transket_pyr,Transketolase,pyrimidinebindingdomain;PF02780,Transketolase_C,Transketolase,C-terminaldomain;	IPR005475,Domain,Transketolase,centralregion;IPR005476,Domain,Transketolase,C-terminal;IPR009014,Domain,Transketolase,C-terminal/Pyruvate-ferredoxinoxidoreductase,domainII;IPR015941,Domain,TransketolaseC-terminal-like;	GO:0055114,oxidationreduction;GO:0004739,pyruvatedehydrogenaseacetyl-transferringactivity;	COG0022C,Pyruvate/2-oxoglutarate dehydrogenase complex, dehydrogenase (E1) component, eukaryotic type, beta subunit,Energy production and conversion;	2-oxoisovalerate dehydrogenase E1 component subunit beta	reh	H16_B2234	K00162	Q0JZ08	1.2.4.1	bkdA2
8057	betaproteobacteria	Ralstonia eutropha JMP134 chromosome	73539371	73539373	PF02779,Transket_pyr,Transketolase,pyrimidinebindingdomain;PF02780,Transketolase_C,Transketolase,C-terminaldomain;	IPR005475,Domain,Transketolase,centralregion;IPR005476,Domain,Transketolase,C-terminal;IPR009014,Domain,Transketolase,C-terminal/Pyruvate-ferredoxinoxidoreductase,domainII;IPR015941,Domain,TransketolaseC-terminal-like;	GO:0003824,catalyticactivity;GO:0008152,metabolicprocess;	COG0022C,Pyruvate/2-oxoglutarate dehydrogenase complex, dehydrogenase (E1) component, eukaryotic type, beta subunit,Energy production and conversion;	transketolase, central region:transketolase, C-terminal	reu	Reut_B5551	K00162	Q46PN8	0	-
26637	alphaproteobacteria	Ruegeria pomeroyi DSS-	56698610	56698608	PF02779,Transket_pyr,Transketolase,pyrimidinebindingdomain;PF02780,Transketolase_C,Transketolase,C-terminaldomain;	IPR005475,Domain,Transketolase,centralregion;IPR005476,Domain,Transketolase,C-terminal;IPR009014,Domain,Transketolase,C-terminal/Pyruvate-ferredoxinoxidoreductase,domainII;IPR015941,Domain,TransketolaseC-terminal-like;	GO:0055114,oxidationreduction;GO:0016491,oxidoreductaseactivity;	COG0022C,Pyruvate/2-oxoglutarate dehydrogenase complex, dehydrogenase (E1) component, eukaryotic type, beta subunit,Energy production and conversion;	acetoin dehydrogenase complex, E1 component, beta subunit	sil	SPO3791	K00162	Q5LLX4	1.1.1.-	acoB
24953	alphaproteobacteria	Methylobacterium sp. 4-4	170739542	170739542	PF00456,Transketolase_N,Transketolase,thiaminediphosphatebindingdomain;	IPR004660,Family,2-oxo-aciddehydrogenaseE1componenthomodimerictype;IPR005474,Domain,Transketolase,N-terminal;IPR009014,Domain,Transketolase,C-terminal/Pyruvate-ferredoxinoxidoreductase,domainII;IPR015941,Domain,TransketolaseC-terminal-like;	GO:0055114,oxidationreduction;GO:0016491,oxidoreductaseactivity;	COG2609C,Pyruvate dehydrogenase complex, dehydrogenase (E1) component,Energy production and conversion;	pyruvate dehydrogenase subunit E1	met	M446_1239	K00163	B0UGS0	0	aceE
8608	betaproteobacteria	Variovorax paradoxus S110 chromosome	239820017	239820017	PF00456,Transketolase_N,Transketolase,thiaminediphosphatebindingdomain;	IPR004660,Family,2-oxo-aciddehydrogenaseE1componenthomodimerictype;IPR005474,Domain,Transketolase,N-terminal;IPR009014,Domain,Transketolase,C-terminal/Pyruvate-ferredoxinoxidoreductase,domainII;IPR015941,Domain,TransketolaseC-terminal-like;	GO:0055114,oxidationreduction;GO:0016491,oxidoreductaseactivity;	COG2609C,Pyruvate dehydrogenase complex, dehydrogenase (E1) component,Energy production and conversion;	pyruvate dehydrogenase subunit E1	vap	Vapar_5334	K00163	None	0	aceE
14845	gammaproteobacteria	Legionella pneumophila str. Corby chromosom	148360811	148360812	PF00676,E1_dh,DehydrogenaseE1component;PF02779,Transket_pyr,Transketolase,pyrimidinebindingdomain;	IPR001017,Domain,Dehydrogenase,E1component;IPR005475,Domain,Transketolase,centralregion;IPR011603,Family,2-oxoglutaratedehydrogenase,E1component;	GO:0006096,glycolysis;GO:0004591,oxoglutaratedehydrogenasesuccinyl-transferringactivity;GO:0030976,thiaminpyrophosphatebinding;	COG0567C,2-oxoglutarate dehydrogenase complex, dehydrogenase (E1) component, and related enzymes,Energy production and conversion;	2-oxoglutarate dehydrogenase E1 component	lpc	LPC_2770	K00164	A5IH23	0	sucA
14852	gammaproteobacteria	Legionella pneumophila str. Len	54293528	54293527	PF00676,E1_dh,DehydrogenaseE1component;PF02779,Transket_pyr,Transketolase,pyrimidinebindingdomain;	IPR001017,Domain,Dehydrogenase,E1component;IPR005475,Domain,Transketolase,centralregion;IPR011603,Family,2-oxoglutaratedehydrogenase,E1component;	GO:0006096,glycolysis;GO:0004591,oxoglutaratedehydrogenasesuccinyl-transferringactivity;GO:0030976,thiaminpyrophosphatebinding;	COG0567C,2-oxoglutarate dehydrogenase complex, dehydrogenase (E1) component, and related enzymes,Energy production and conversion;	2-oxoglutarate dehydrogenase E1 component	lpf	lpl0578	K00164	Q5WZ06	1.2.4.2	sucA
14910	gammaproteobacteria	Legionella pneumophila subsp. pneumophila str. Philadelphia	52840777	52840776	PF00676,E1_dh,DehydrogenaseE1component;PF02779,Transket_pyr,Transketolase,pyrimidinebindingdomain;	IPR001017,Domain,Dehydrogenase,E1component;IPR005475,Domain,Transketolase,centralregion;IPR011603,Family,2-oxoglutaratedehydrogenase,E1component;	GO:0006096,glycolysis;GO:0055114,oxidationreduction;GO:0004591,oxoglutaratedehydrogenasesuccinyl-transferringactivity;GO:0030976,thiaminpyrophosphatebinding;	COG0567C,2-oxoglutarate dehydrogenase complex, dehydrogenase (E1) component, and related enzymes,Energy production and conversion;	2-oxoglutarate dehydrogenase E1 component	lpn	lpg0532	K00164	Q5ZY41	1.2.4.2	sucA
1576	Bacilli	Anoxybacillus flavithermus WK	212638799	212638803	PF00676,E1_dh,DehydrogenaseE1component;	IPR001017,Domain,Dehydrogenase,E1component;	GO:0008152,metabolicprocess;GO:0016624,oxidoreductaseactivity,actingonthealdehydeoroxogroupofdonors,disulfideasacceptor;	COG1071C,Pyruvate/2-oxoglutarate dehydrogenase complex, dehydrogenase (E1) component, eukaryotic type, alpha subunit,Energy production and conversion;	Branched-chain alpha-keto acid dehydrogenase E1 subunit (2-oxoisovalerate dehydrogenase alpha subunit)	afl	Aflv_0962	K00166	B7GHH7	0	bkdAA
2683	Bacilli	Exiguobacterium sibiricum 255-1	172056952	172056956	PF00676,E1_dh,DehydrogenaseE1component;	IPR001017,Domain,Dehydrogenase,E1component;	GO:0003863,3-methyl-2-oxobutanoatedehydrogenase2-methylpropanoyl-transferringactivity;GO:0055114,oxidationreduction;	COG1071C,Pyruvate/2-oxoglutarate dehydrogenase complex, dehydrogenase (E1) component, eukaryotic type, alpha subunit,Energy production and conversion;	3-methyl-2-oxobutanoate dehydrogenase (2-methylpropanoyl-transferring)	esi	Exig_0919	K00166	B1YLR6	1.2.4.4	-
4635	Clostridia	Symbiobacterium thermophilum IAM 1486	51893301	51893300	PF00676,E1_dh,DehydrogenaseE1component;	IPR001017,Domain,Dehydrogenase,E1component;	GO:0008152,metabolicprocess;GO:0016624,oxidoreductaseactivity,actingonthealdehydeoroxogroupofdonors,disulfideasacceptor;	COG1071C,Pyruvate/2-oxoglutarate dehydrogenase complex, dehydrogenase (E1) component, eukaryotic type, alpha subunit,Energy production and conversion;	branched-chain alpha-keto acid dehydrogenase E1 alpha subunit	sth	STH2162	K00166	Q67ME6	0	-
1583	Bacilli	Anoxybacillus flavithermus WK	212638799	212638804	PF02779,Transket_pyr,Transketolase,pyrimidinebindingdomain;PF02780,Transketolase_C,Transketolase,C-terminaldomain;	IPR005475,Domain,Transketolase,centralregion;IPR005476,Domain,Transketolase,C-terminal;IPR009014,Domain,Transketolase,C-terminal/Pyruvate-ferredoxinoxidoreductase,domainII;IPR015941,Domain,TransketolaseC-terminal-like;	GO:0003824,catalyticactivity;GO:0008152,metabolicprocess;	COG0022C,Pyruvate/2-oxoglutarate dehydrogenase complex, dehydrogenase (E1) component, eukaryotic type, beta subunit,Energy production and conversion;	Branched-chain alpha-keto acid dehydrogenase E1 subunit (2-oxoisovalerate dehydrogenase beta subunit)	afl	Aflv_0963	K00167	B7GHH8	0	bkdAB
2684	Bacilli	Exiguobacterium sibiricum 255-1	172056952	172056957	PF02779,Transket_pyr,Transketolase,pyrimidinebindingdomain;PF02780,Transketolase_C,Transketolase,C-terminaldomain;	IPR005475,Domain,Transketolase,centralregion;IPR005476,Domain,Transketolase,C-terminal;IPR009014,Domain,Transketolase,C-terminal/Pyruvate-ferredoxinoxidoreductase,domainII;IPR015941,Domain,TransketolaseC-terminal-like;	GO:0003824,catalyticactivity;GO:0008152,metabolicprocess;	COG0022C,Pyruvate/2-oxoglutarate dehydrogenase complex, dehydrogenase (E1) component, eukaryotic type, beta subunit,Energy production and conversion;	transketolase central region	esi	Exig_0920	K00167	B1YLR7	0	-
322	Aquificae	Sulfurihydrogenibium azorense Az-Fu	225848467	225848467							SULAZ_0645	K00171
321	Aquificae	Sulfurihydrogenibium azorense Az-Fu	225848467	225848466	PF01558,POR,Pyruvateferredoxin/flavodoxinoxidoreductase;						SULAZ_0644	K00172
11022	epsilonproteobacteria	Campylobacter jejuni subsp. jejuni 8111	157414809	157414817	PF01855,POR_N,domain;PF02780,Transketolase_C,Transketolase,C-terminaldomain;						C8J_0497	K00174
11154	epsilonproteobacteria	Campylobacter jejuni subsp. jejuni NCTC 1116	218562180	218562188	PF01855,POR_N,domain;PF02780,Transketolase_C,Transketolase,C-terminaldomain;						Cj0536	K00174
4392	Clostridia	Halothermothrix orenii H 16	220931517	220931522	PF01855,POR_N,domain;PF02780,Transketolase_C,Transketolase,C-terminaldomain;						Hore_06780	K00174
909	Bacteroidetes	Salinibacter ruber DSM 1385	83815524	83815323	PF01558,POR,Pyruvateferredoxin/flavodoxinoxidoreductase;PF01855,POR_N,domain;						SRU_0423	K00174
11019	epsilonproteobacteria	Campylobacter jejuni subsp. jejuni 8111	157414809	157414818	PF02775,TPP_enzyme_C,Thiaminepyrophosphateenzyme,C-terminalTPPbindingdomain;						C8J_0498	K00175
11157	epsilonproteobacteria	Campylobacter jejuni subsp. jejuni NCTC 1116	218562180	218562189	PF02775,TPP_enzyme_C,Thiaminepyrophosphateenzyme,C-terminalTPPbindingdomain;						Cj0537	K00175
4391	Clostridia	Halothermothrix orenii H 16	220931517	220931523	PF02775,TPP_enzyme_C,Thiaminepyrophosphateenzyme,C-terminalTPPbindingdomain;						Hore_06790	K00175
906	Bacteroidetes	Salinibacter ruber DSM 1385	83815524	83816836	PF02775,TPP_enzyme_C,Thiaminepyrophosphateenzyme,C-terminalTPPbindingdomain;						SRU_0424	K00175
11021	epsilonproteobacteria	Campylobacter jejuni subsp. jejuni 8111	157414809	157414816							C8J_0496	K00176
11159	epsilonproteobacteria	Campylobacter jejuni subsp. jejuni NCTC 1116	218562180	218562187							Cj0535	K00176
3480	Clostridia	Carboxydothermus hydrogenoformans Z-290	78043123	78045208	PF00037,Fer4,4Fe-4Sbindingdomain;						CHY_0578	K00176
4389	Clostridia	Halothermothrix orenii H 16	220931517	220931521	PF00037,Fer4,4Fe-4Sbindingdomain;						Hore_06770	K00176
11020	epsilonproteobacteria	Campylobacter jejuni subsp. jejuni 8111	157414809	157414819	PF01558,POR,Pyruvateferredoxin/flavodoxinoxidoreductase;						C8J_0499	K00177
11155	epsilonproteobacteria	Campylobacter jejuni subsp. jejuni NCTC 1116	218562180	218562190	PF01558,POR,Pyruvateferredoxin/flavodoxinoxidoreductase;						Cj0538	K00177
4386	Clostridia	Halothermothrix orenii H 16	220931517	220931524	PF01558,POR,Pyruvateferredoxin/flavodoxinoxidoreductase;						Hore_06800	K00177
3358	Clostridia	Alkaliphilus oremlandii OhILA	158319129	158319129	PF01855,POR_N,domain;PF02775,TPP_enzyme_C,Thiaminepyrophosphateenzyme,C-terminalTPPbindingdomain;	IPR002880,Domain,Pyruvateflavodoxin/ferredoxinoxidoreductase,N-terminal;IPR011766,Domain,Thiaminepyrophosphateenzyme,C-terminalTPP-binding;IPR017721,Family,Indolepyruvateferredoxinoxidoreductase,alphasubunit;IPR017896,Domain,4Fe-4Sferredoxin,iron-sulpurbindingdomain;IPR017900,Conserved_site,4Fe-4Sferredoxin,iron-sulphurbinding,conservedsite;	GO:0009055,electroncarrieractivity;GO:0043805,indolepyruvateferredoxinoxidoreductaseactivity;GO:0051536,iron-sulfurclusterbinding;GO:0055114,oxidationreduction;GO:0030976,thiaminpyrophosphatebinding;	COG4231C,Indolepyruvate ferredoxin oxidoreductase, alpha and beta subunits,Energy production and conversion;	indolepyruvate ferredoxin oxidoreductase	aoe	Clos_0070	K00179	A8MEG9	1.2.7.8	-
3992	Clostridia	Clostridium difficile 63	126699997	126699996	PF01855,POR_N,domain;PF02775,TPP_enzyme_C,Thiaminepyrophosphateenzyme,C-terminalTPPbindingdomain;	IPR002880,Domain,Pyruvateflavodoxin/ferredoxinoxidoreductase,N-terminal;IPR011766,Domain,Thiaminepyrophosphateenzyme,C-terminalTPP-binding;IPR017721,Family,Indolepyruvateferredoxinoxidoreductase,alphasubunit;IPR017896,Domain,4Fe-4Sferredoxin,iron-sulpurbindingdomain;IPR017900,Conserved_site,4Fe-4Sferredoxin,iron-sulphurbinding,conservedsite;	GO:0009055,electroncarrieractivity;GO:0043805,indolepyruvateferredoxinoxidoreductaseactivity;GO:0051536,iron-sulfurclusterbinding;GO:0055114,oxidationreduction;GO:0030976,thiaminpyrophosphatebinding;	COG4231C,Indolepyruvate ferredoxin oxidoreductase, alpha and beta subunits,Energy production and conversion;	indolepyruvate oxidoreductase subunit	cdf	CD2381	K00179	Q181W5	1.2.7.8	iorA
9388	deltaproteobacteria	Desulfobacterium autotrophicum HRM	224371137	224371136	PF01855,POR_N,domain;PF02775,TPP_enzyme_C,Thiaminepyrophosphateenzyme,C-terminalTPPbindingdomain;	IPR002880,Domain,Pyruvateflavodoxin/ferredoxinoxidoreductase,N-terminal;IPR011766,Domain,Thiaminepyrophosphateenzyme,C-terminalTPP-binding;IPR017896,Domain,4Fe-4Sferredoxin,iron-sulpurbindingdomain;	GO:0043805,indolepyruvateferredoxinoxidoreductaseactivity;GO:0055114,oxidationreduction;GO:0030976,thiaminpyrophosphatebinding;	COG4231C,Indolepyruvate ferredoxin oxidoreductase, alpha and beta subunits,Energy production and conversion;	IorA4	dat	HRM2_40790	K00179	C0QCB9	1.2.7.8	iorA4
3355	Clostridia	Alkaliphilus oremlandii OhILA	158319129	158319130	PF01558,POR,Pyruvateferredoxin/flavodoxinoxidoreductase;	IPR002869,Domain,Pyruvate-flavodoxinoxidoreductase,centraldomain;IPR019752,Domain,Pyruvate/ketoisovalerateoxidoreductase;	GO:0043805,indolepyruvateferredoxinoxidoreductaseactivity;GO:0055114,oxidationreduction;	COG1014C,Pyruvate:ferredoxin oxidoreductase and related 2-oxoacid:ferredoxin oxidoreductases, gamma subunit,Energy production and conversion;	indolepyruvate oxidoreductase subunit beta	aoe	Clos_0071	K00180	A8MEH0	1.2.7.8	-
4486	Clostridia	Moorella thermoacetica ATCC 3907	83590742	83590742	PF00384,Molybdopterin,Molybdopterinoxidoreductase;PF01568,Molydop_binding,Molydopterindinucleotidebindingdomain;PF04879,Molybdop_Fe4S4,MolybdopterinoxidoreductaseFe4S4domain;PF10518,TAT_signal,TATtwin-argininetranslocationpathwaysignalsequence;	IPR006311,Conserved_site,Twin-argininetranslocationpathwaysignal;IPR006656,Domain,Molybdopterinoxidoreductase;IPR006657,Domain,Molydopterindinucleotide-bindingregion;IPR006963,Domain,MolybdopterinoxidoreductaseFe4S4region;IPR009010,Domain,Aspartatedecarboxylase-likefold;IPR019546,Conserved_site,Twin-argininetranslocationpathway,signalsequence;	GO:0051536,iron-sulfurclusterbinding;GO:0030151,molybdenumionbinding;GO:0055114,oxidationreduction;GO:0016491,oxidoreductaseactivity;	COG0243C,Anaerobic dehydrogenases, typically selenocysteine-containing,Energy production and conversion;	molybdopterin oxidoreductase	mta	Moth_1908	K00183	Q2RH81	0	-
8287	betaproteobacteria	Rhodoferax ferrireducens T11	89901864	89901864	PF00384,Molybdopterin,Molybdopterinoxidoreductase;PF01568,Molydop_binding,Molydopterindinucleotidebindingdomain;PF04879,Molybdop_Fe4S4,MolybdopterinoxidoreductaseFe4S4domain;	IPR006656,Domain,Molybdopterinoxidoreductase;IPR006657,Domain,Molydopterindinucleotide-bindingregion;IPR006963,Domain,MolybdopterinoxidoreductaseFe4S4region;IPR009010,Domain,Aspartatedecarboxylase-likefold;	GO:0051536,iron-sulfurclusterbinding;GO:0030151,molybdenumionbinding;GO:0055114,oxidationreduction;GO:0016491,oxidoreductaseactivity;	COG0243C,Anaerobic dehydrogenases, typically selenocysteine-containing,Energy production and conversion;	molybdopterin oxidoreductase	rfr	Rfer_3094	K00183	Q21TU9	0	-
12338	gammaproteobacteria	Alkalilimnicola ehrlichii MLHE-	114319379	114319377	PF00037,Fer4,4Fe-4Sbindingdomain;	IPR001450,Domain,4Fe-4Sferredoxin,iron-sulphurbinding,subgroup;IPR017896,Domain,4Fe-4Sferredoxin,iron-sulpurbindingdomain;IPR017900,Conserved_site,4Fe-4Sferredoxin,iron-sulphurbinding,conservedsite;	GO:0051539,4iron,4sulfurclusterbinding;GO:0009055,electroncarrieractivity;GO:0046872,metalionbinding;	COG0437C,Fe-S-cluster-containing hydrogenase components 1,Energy production and conversion;	4Fe-4S ferredoxin iron-sulfur binding domain-containing protein	aeh	Mlg_0215	K00184	Q0AC67	0	-
4489	Clostridia	Moorella thermoacetica ATCC 3907	83590742	83590741	PF00037,Fer4,4Fe-4Sbindingdomain;	IPR001450,Domain,4Fe-4Sferredoxin,iron-sulphurbinding,subgroup;IPR017896,Domain,4Fe-4Sferredoxin,iron-sulpurbindingdomain;IPR017900,Conserved_site,4Fe-4Sferredoxin,iron-sulphurbinding,conservedsite;	GO:0051539,4iron,4sulfurclusterbinding;GO:0009055,electroncarrieractivity;GO:0046872,metalionbinding;	COG0437C,Fe-S-cluster-containing hydrogenase components 1,Energy production and conversion;	4Fe-4S ferredoxin, iron-sulfur binding	mta	Moth_1907	K00184	Q2RH82	0	-
8288	betaproteobacteria	Rhodoferax ferrireducens T11	89901864	89901863	PF00037,Fer4,4Fe-4Sbindingdomain;	IPR001450,Domain,4Fe-4Sferredoxin,iron-sulphurbinding,subgroup;IPR017896,Domain,4Fe-4Sferredoxin,iron-sulpurbindingdomain;IPR017900,Conserved_site,4Fe-4Sferredoxin,iron-sulphurbinding,conservedsite;	GO:0051539,4iron,4sulfurclusterbinding;GO:0009055,electroncarrieractivity;GO:0046872,metalionbinding;	COG0437C,Fe-S-cluster-containing hydrogenase components 1,Energy production and conversion;	4Fe-4S ferredoxin, iron-sulfur binding	rfr	Rfer_3093	K00184	Q21TV0	0	-
4629	Clostridia	Symbiobacterium thermophilum IAM 1486	51893221	51893221	PF00037,Fer4,4Fe-4Sbindingdomain;	IPR001450,Domain,4Fe-4Sferredoxin,iron-sulphurbinding,subgroup;IPR017896,Domain,4Fe-4Sferredoxin,iron-sulpurbindingdomain;IPR017900,Conserved_site,4Fe-4Sferredoxin,iron-sulphurbinding,conservedsite;	GO:0051539,4iron,4sulfurclusterbinding;GO:0009055,electroncarrieractivity;GO:0046872,metalionbinding;	COG0437C,Fe-S-cluster-containing hydrogenase components 1,Energy production and conversion;	molybdopterin oxidoreductase iron-sulfur binding subunit	sth	STH2083	K00184	Q67MM5	0	-
4628	Clostridia	Symbiobacterium thermophilum IAM 1486	51893221	51893220	PF03916,NrfD,Polysulphidereductase,NrfD;	IPR005614,Family,Polysulphidereductase,NrfD;	None	COG5557C,Polysulphide reductase,Energy production and conversion;	molybdopterin oxidoreductase membrane subunit	sth	STH2082	K00185	Q67MM6	0	-
3308	Clostridia	Alkaliphilus metalliredigens QYM	150391494	150391493	PF03063,Prismane,Prismane/COdehydrogenasefamily;	IPR004137,Family,Prismane;IPR010047,Family,Carbon-monoxidedehydrogenase,catalyticsubunit;IPR011254,Domain,Prismane-like;IPR016099,Domain,Prismane-like,alpha/beta-sandwich;IPR016101,Domain,Carbonmonoxidedehydrogenase,alpha-bundle;	GO:0051539,4iron,4sulfurclusterbinding;GO:0018492,carbon-monoxidedehydrogenaseacceptoractivity;GO:0005737,cytoplasm;GO:0006091,generationofprecursormetabolitesandenergy;GO:0016151,nickelionbinding;GO:0055114,oxidationreduction;	COG1151C,6Fe-6S prismane cluster-containing protein,Energy production and conversion;	carbon-monoxide dehydrogenase, catalytic subunit	amt	Amet_3764	K00198	A6TUL5	1.2.99.2	-
201	Aquificae	Persephonella marina EX-H	225849670	225849670	PF03063,Prismane,Prismane/COdehydrogenasefamily;	IPR004137,Family,Prismane;IPR010047,Family,Carbon-monoxidedehydrogenase,catalyticsubunit;IPR011254,Domain,Prismane-like;IPR016099,Domain,Prismane-like,alpha/beta-sandwich;IPR016101,Domain,Carbonmonoxidedehydrogenase,alpha-bundle;	GO:0051539,4iron,4sulfurclusterbinding;GO:0018492,carbon-monoxidedehydrogenaseacceptoractivity;GO:0005737,cytoplasm;GO:0006091,generationofprecursormetabolitesandenergy;GO:0016151,nickelionbinding;GO:0055114,oxidationreduction;	COG1151C,6Fe-6S prismane cluster-containing protein,Energy production and conversion;	carbon-monoxide dehydrogenase, catalytic subunit	pmx	PERMA_0106	K00198	C0QT89	1.2.99.2	cooS
6262	betaproteobacteria	Burkholderia phymatum STM815 plasmid pBPHY0	186470727	186470726	PF07969,Amidohydro_3,Amidohydrolasefamily;						Bphy_5934	K00200
6269	betaproteobacteria	Burkholderia phymatum STM815 plasmid pBPHY0	186471262	186471263	PF07969,Amidohydro_3,Amidohydrolasefamily;						Bphy_6505	K00200
6263	betaproteobacteria	Burkholderia phymatum STM815 plasmid pBPHY0	186470727	186470727							Bphy_5935	K00201
6268	betaproteobacteria	Burkholderia phymatum STM815 plasmid pBPHY0	186471262	186471262							Bphy_6504	K00201
8582	betaproteobacteria	Variovorax paradoxus S110 chromosome	239816043	239816042							Vapar_3067	K00201
6274	betaproteobacteria	Burkholderia phymatum STM815 plasmid pBPHY0	186471262	186471265	PF01493,GXGXG,GXGXGmotif;						Bphy_6507	K00202
4873	betaproteobacteria	Acidovorax avenae subsp. citrulli AAC00-	120609660	120609661	PF01180,DHO_dh,Dihydroorotatedehydrogenase;						Aave_0967	K00207
7858	betaproteobacteria	Polaromonas naphthalenivorans CJ	121606903	121606904	PF01180,DHO_dh,Dihydroorotatedehydrogenase;						Pnap_4020	K00207
14553	gammaproteobacteria	Halorhodospira halophila SL	121997393	121997399	PF00106,adh_short,shortchaindehydrogenase;						Hhal_0598	K00208
25532	alphaproteobacteria	Rhizobium leguminosarum bv. trifolii WSM230	209551631	209551629	PF00106,adh_short,shortchaindehydrogenase;						Rleg2_4058	K00208
26169	alphaproteobacteria	Rhodopseudomonas palustris BisB1	90423502	90423504	PF00106,adh_short,shortchaindehydrogenase;						RPC_1999	K00208
25190	alphaproteobacteria	Novosphingobium aromaticivorans DSM 1244	87198717	87198720	PF02153,PDH,Prephenatedehydrogenase;	IPR003099,Domain,Prephenatedehydrogenase;	GO:0005488,binding;GO:0055114,oxidationreduction;GO:0004665,prephenatedehydrogenaseNADP+activity;GO:0008977,prephenatedehydrogenaseactivity;GO:0006571,tyrosinebiosyntheticprocess;	COG0287E,Prephenate dehydrogenase,Amino acid transport and metabolism;	cyclohexadienyl dehydrogenase	nar	Saro_0696	K00210	Q2GAI0	1.3.1.12	-
3297	Clostridia	Alkaliphilus metalliredigens QYM	150390131	150390131	PF01113,DapB_N,Dihydrodipicolinatereductase,N-terminus;	IPR000846,Family,Dihydrodipicolinatereductase;IPR016040,Domain,NADP-bindingdomain;	GO:0005488,binding;GO:0008839,dihydrodipicolinatereductaseactivity;GO:0009089,lysinebiosyntheticprocessviadiaminopimelate;GO:0055114,oxidationreduction;	COG3804S,Uncharacterized conserved protein related to dihydrodipicolinate reductase,Function unknown;	dihydrodipicolinate reductase	amt	Amet_2367	K00215	A6TQQ3	0	-
3413	Clostridia	Alkaliphilus oremlandii OhILA	158320728	158320728	PF01113,DapB_N,Dihydrodipicolinatereductase,N-terminus;	IPR000846,Family,Dihydrodipicolinatereductase;	GO:0005488,binding;GO:0008839,dihydrodipicolinatereductaseactivity;GO:0009089,lysinebiosyntheticprocessviadiaminopimelate;GO:0055114,oxidationreduction;	COG3804S,Uncharacterized conserved protein related to dihydrodipicolinate reductase,Function unknown;	dihydrodipicolinate reductase	aoe	Clos_1699	K00215	A8MGL6	0	-
2789	Bacilli	Geobacillus thermodenitrificans NG80-	138895759	138895763	PF01113,DapB_N,Dihydrodipicolinatereductase,N-terminus;PF05173,DapB_C,Dihydrodipicolinatereductase,C-terminus;	IPR000846,Family,Dihydrodipicolinatereductase;IPR011770,Family,Dihydrodipicolinatereductase,bacterialandplant;IPR016040,Domain,NADP-bindingdomain;	GO:0005488,binding;GO:0005737,cytoplasm;GO:0019877,diaminopimelatebiosyntheticprocess;GO:0008839,dihydrodipicolinatereductaseactivity;GO:0055114,oxidationreduction;	COG0289E,Dihydrodipicolinate reductase,Amino acid transport and metabolism;	dihydrodipicolinate reductase	gtn	GTNG_2119	K00215	A4IQ67	1.3.1.26	-
4510	Clostridia	Natranaerobius thermophilus JW/NM-WN-L	188585792	188585792	PF01113,DapB_N,Dihydrodipicolinatereductase,N-terminus;	IPR000846,Family,Dihydrodipicolinatereductase;IPR016040,Domain,NADP-bindingdomain;	GO:0005488,binding;GO:0008839,dihydrodipicolinatereductaseactivity;GO:0009089,lysinebiosyntheticprocessviadiaminopimelate;GO:0055114,oxidationreduction;	COG3804S,Uncharacterized conserved protein related to dihydrodipicolinate reductase,Function unknown;	dihydrodipicolinate reductase	nth	Nther_1166	K00215	B2A1K9	0	-
9336	deltaproteobacteria	Desulfobacterium autotrophicum HRM	224367445	224367447	PF00724,Oxidored_FMN,NADH:flavinoxidoreductase/NADHoxidasefamily;PF07992,Pyr_redox_2,Pyridinenucleotide-disulphideoxidoreductase;	IPR001155,Domain,NADH:flavinoxidoreductase/NADHoxidase,N-terminal;IPR013027,Domain,FAD-dependentpyridinenucleotide-disulphideoxidoreductase;IPR013785,Domain,Aldolase-typeTIMbarrel;	GO:0008670,2,4-dienoyl-CoAreductaseNADPHactivity;GO:0010181,FMNbinding;GO:0055114,oxidationreduction;	COG1902C,NADH:flavin oxidoreductases, Old Yellow Enzyme family,Energy production and conversion;	FadH	dat	HRM2_03240	K00219	C0QGH1	1.3.1.34	fadH
15851	gammaproteobacteria	Pseudomonas entomophila L4	104780904	104780907	PF01180,DHO_dh,Dihydroorotatedehydrogenase;						PSEEN1755	K00226
15854	gammaproteobacteria	Pseudomonas entomophila L4	104780906	104780907	PF01180,DHO_dh,Dihydroorotatedehydrogenase;						PSEEN1755	K00226
15856	gammaproteobacteria	Pseudomonas entomophila L4	104780907	104780907	PF01180,DHO_dh,Dihydroorotatedehydrogenase;						PSEEN1755	K00226
16429	gammaproteobacteria	Pseudomonas putida F	148548852	148548851	PF01180,DHO_dh,Dihydroorotatedehydrogenase;						Pput_3645	K00226
16450	gammaproteobacteria	Pseudomonas putida GB-	167032615	167032616	PF01180,DHO_dh,Dihydroorotatedehydrogenase;						PputGB1_1606	K00226
16564	gammaproteobacteria	Pseudomonas putida KT244	26988819	26988820	PF01180,DHO_dh,Dihydroorotatedehydrogenase;						PP_2095	K00226
16638	gammaproteobacteria	Pseudomonas putida W61	170720798	170720799	PF01180,DHO_dh,Dihydroorotatedehydrogenase;						PputW619_1613	K00226
17039	gammaproteobacteria	Pseudomonas syringae pv. tomato str. DC300	28869507	28869509	PF01180,DHO_dh,Dihydroorotatedehydrogenase;						PSPTO_2309	K00226
23731	alphaproteobacteria	Caulobacter crescentus CB1	16124761	16124761	PF01218,Coprogen_oxidas,CoproporphyrinogenIIIoxidase;						CC_0506	K00228
23771	alphaproteobacteria	Caulobacter crescentus NA100	221233477	221233477	PF01218,Coprogen_oxidas,CoproporphyrinogenIIIoxidase;						CCNA_00540	K00228
14821	gammaproteobacteria	Legionella pneumophila str. Corby chromosom	148358803	148358802	PF01218,Coprogen_oxidas,CoproporphyrinogenIIIoxidase;						LPC_0684	K00228
14858	gammaproteobacteria	Legionella pneumophila str. Len	54294160	54294159	PF01218,Coprogen_oxidas,CoproporphyrinogenIIIoxidase;						lpl1223	K00228
14885	gammaproteobacteria	Legionella pneumophila str. Pari	54297179	54297178	PF01218,Coprogen_oxidas,CoproporphyrinogenIIIoxidase;						lpp1223	K00228
14913	gammaproteobacteria	Legionella pneumophila subsp. pneumophila str. Philadelphia	52841448	52841447	PF01218,Coprogen_oxidas,CoproporphyrinogenIIIoxidase;						lpg1215	K00228
15332	gammaproteobacteria	Pseudoalteromonas atlantica T6	109896358	109896361	PF01218,Coprogen_oxidas,CoproporphyrinogenIIIoxidase;						Patl_0029	K00228
6023	betaproteobacteria	Burkholderia mallei NCTC 10229 chromosome I	124383037	124383037		IPR001041,Domain,Ferredoxin;IPR004489,Family,Succinatedehydrogenase/fumaratereductaseiron-sulphurprotein;IPR009051,Domain,Alpha-helicalferredoxin;IPR012285,Domain,Fumaratereductase,C-terminal;IPR012675,Domain,Beta-graspfold,ferredoxin-type;IPR017896,Domain,4Fe-4Sferredoxin,iron-sulpurbindingdomain;IPR017900,Conserved_site,4Fe-4Sferredoxin,iron-sulphurbinding,conservedsite;	GO:0009055,electroncarrieractivity;GO:0051536,iron-sulfurclusterbinding;GO:0055114,oxidationreduction;GO:0000104,succinatedehydrogenaseactivity;GO:0006099,tricarboxylicacidcycle;	COG0479C,Succinate dehydrogenase/fumarate reductase, Fe-S protein subunit,Energy production and conversion;	succinate dehydrogenase iron-sulfur subunit	bml	BMA10229_1307	K00240	None	1.3.99.1	sdhB-2
6047	betaproteobacteria	Burkholderia mallei NCTC 10247 chromosome I	126445717	126445717		IPR001041,Domain,Ferredoxin;IPR004489,Family,Succinatedehydrogenase/fumaratereductaseiron-sulphurprotein;IPR009051,Domain,Alpha-helicalferredoxin;IPR012285,Domain,Fumaratereductase,C-terminal;IPR012675,Domain,Beta-graspfold,ferredoxin-type;IPR017896,Domain,4Fe-4Sferredoxin,iron-sulpurbindingdomain;IPR017900,Conserved_site,4Fe-4Sferredoxin,iron-sulphurbinding,conservedsite;	GO:0009055,electroncarrieractivity;GO:0051536,iron-sulfurclusterbinding;GO:0055114,oxidationreduction;GO:0000104,succinatedehydrogenaseactivity;GO:0006099,tricarboxylicacidcycle;	COG0479C,Succinate dehydrogenase/fumarate reductase, Fe-S protein subunit,Energy production and conversion;	succinate dehydrogenase iron-sulfur subunit	bmn	BMA10247_A2285	K00240	A3MGS0	1.3.99.1	sdhB-2
6094	betaproteobacteria	Burkholderia mallei SAVP1 chromosome I	121597494	121597494		IPR001041,Domain,Ferredoxin;IPR004489,Family,Succinatedehydrogenase/fumaratereductaseiron-sulphurprotein;IPR009051,Domain,Alpha-helicalferredoxin;IPR012285,Domain,Fumaratereductase,C-terminal;IPR012675,Domain,Beta-graspfold,ferredoxin-type;IPR017896,Domain,4Fe-4Sferredoxin,iron-sulpurbindingdomain;IPR017900,Conserved_site,4Fe-4Sferredoxin,iron-sulphurbinding,conservedsite;	GO:0009055,electroncarrieractivity;GO:0051536,iron-sulfurclusterbinding;GO:0055114,oxidationreduction;GO:0000104,succinatedehydrogenaseactivity;GO:0006099,tricarboxylicacidcycle;	COG0479C,Succinate dehydrogenase/fumarate reductase, Fe-S protein subunit,Energy production and conversion;	succinate dehydrogenase iron-sulfur subunit	bmv	BMASAVP1_1019	K00240	A1UXB5	1.3.99.1	sdhB-2
8298	betaproteobacteria	Thauera sp. MZ1	217968586	217968586	None	None	None	COG0479C,Succinate dehydrogenase/fumarate reductase, Fe-S protein subunit,Energy production and conversion;	succinate dehydrogenase iron-sulfur subunit	tmz	Tmz1t_0125	K00240	C4ZKW6	1.3.5.1	sdhB
8299	betaproteobacteria	Thauera sp. MZ1	217968586	217968585	None	None	None	-	succinate dehydrogenase, hydrophobic membrane anchor protein	tmz	Tmz1t_0124	K00242	C4ZKW5	0	-
11542	epsilonproteobacteria	Nautilia profundicola Am	224372945	224372951		IPR014464,Family,Predictednucleicacidbindingprotein,YitLtype;IPR016027,Domain,Nucleicacid-binding,OB-fold-like;	None	COG2996S,Uncharacterized protein conserved in bacteria,Function unknown;	RNA binding S1	nam	NAMH_0921	K00243	B9L9L5	0	-
9508	deltaproteobacteria	Desulfovibrio desulfuricans G2	78356305	78356304	PF00890,FAD_binding_2,FADbindingdomain;PF02910,Succ_DH_flav_C,domain;	IPR003952,Binding_site,Fumaratereductase/succinatedehydrogenase,FAD-bindingsite;IPR003953,Domain,Fumaratereductase/succinatedehydrogenaseflavoprotein,N-terminal;IPR004112,Domain,Fumaratereductase/succinatedehydrogenaseflavoprotein,C-terminal;IPR014006,Family,Succinatedehydrogenaseorfumaratereductase,flavoproteinsubunit;IPR015939,Domain,Fumaratereductase/succinatedehydrogenaseflavoprotein-like,C-t…	GO:0050660,FADbinding;GO:0009055,electroncarrieractivity;GO:0022900,electrontransportchain;GO:0008177,succinatedehydrogenaseubiquinoneactivity;	COG1053C,Succinate dehydrogenase/fumarate reductase, flavoprotein subunit,Energy production and conversion;	fumarate reductase flavoprotein subunit	dde	Dde_1257	K00244	Q312T8	1.3.5.1	-
11365	epsilonproteobacteria	Helicobacter hepaticus ATCC 5144	32266177	32266185	PF00890,FAD_binding_2,FADbindingdomain;PF02910,Succ_DH_flav_C,domain;	IPR003952,Binding_site,Fumaratereductase/succinatedehydrogenase,FAD-bindingsite;IPR003953,Domain,Fumaratereductase/succinatedehydrogenaseflavoprotein,N-terminal;IPR004112,Domain,Fumaratereductase/succinatedehydrogenaseflavoprotein,C-terminal;IPR014006,Family,Succinatedehydrogenaseorfumaratereductase,flavoproteinsubunit;IPR015939,Domain,Fumaratereductase/succinatedehydrogenaseflavoprotein-like,C-t…	GO:0050660,FADbinding;GO:0009055,electroncarrieractivity;GO:0022900,electrontransportchain;GO:0000104,succinatedehydrogenaseactivity;	COG1053C,Succinate dehydrogenase/fumarate reductase, flavoprotein subunit,Energy production and conversion;	fumarate reductase flavoprotein subunit	hhe	HH0686	K00244	Q7VIC1	1.3.1.6	frdA
11360	epsilonproteobacteria	Helicobacter hepaticus ATCC 5144	32266177	32266186		IPR001041,Domain,Ferredoxin;IPR004489,Family,Succinatedehydrogenase/fumaratereductaseiron-sulphurprotein;IPR006058,Binding_site,2Fe-2Sferredoxin,iron-sulphurbindingsite;IPR009051,Domain,Alpha-helicalferredoxin;IPR012285,Domain,Fumaratereductase,C-terminal;IPR012675,Domain,Beta-graspfold,ferredoxin-type;IPR017896,Domain,4Fe-4Sferredoxin,iron-sulpurbindingdomain;	GO:0009055,electroncarrieractivity;GO:0051536,iron-sulfurclusterbinding;GO:0055114,oxidationreduction;GO:0000104,succinatedehydrogenaseactivity;GO:0006099,tricarboxylicacidcycle;	COG0479C,Succinate dehydrogenase/fumarate reductase, Fe-S protein subunit,Energy production and conversion;	fumarate reductase iron-sulfur subunit	hhe	HH0687	K00245	Q7VIC0	1.3.99.1	frdB
9509	deltaproteobacteria	Desulfovibrio desulfuricans G2	78356305	78356305	PF01127,Sdh_cyt,Succinatedehydrogenase/Fumaratereductasetransmembranesubunit;	IPR000701,Family,Succinatedehydrogenase,cytochromebsubunit;IPR004224,Family,Fumaratereductaserespiratorycomplex,transmembranesubunit;	GO:0016627,oxidoreductaseactivity,actingontheCH-CHgroupofdonors;GO:0006099,tricarboxylicacidcycle;	-	fumarate reductase, cytochrome b subunit	dde	Dde_1258	K00246	Q312T7	0	-
11362	epsilonproteobacteria	Helicobacter hepaticus ATCC 5144	32266177	32266184	PF01127,Sdh_cyt,Succinatedehydrogenase/Fumaratereductasetransmembranesubunit;	IPR000701,Family,Succinatedehydrogenase,cytochromebsubunit;IPR004224,Family,Fumaratereductaserespiratorycomplex,transmembranesubunit;	GO:0055114,oxidationreduction;GO:0000104,succinatedehydrogenaseactivity;GO:0006099,tricarboxylicacidcycle;	-	fumarate reductase cytochrome b-556 subunit	hhe	HH0685	K00246	Q7VIC2	1.3.99.1	frdC
3468	Clostridia	Carboxydothermus hydrogenoformans Z-290	78042819	78042819	PF00441,Acyl-CoA_dh_1,Acyl-CoAdehydrogenase,C-terminaldomain;PF02770,Acyl-CoA_dh_M,Acyl-CoAdehydrogenase,middledomain;PF02771,Acyl-CoA_dh_N,Acyl-CoAdehydrogenase,N-terminaldomain;	IPR006089,Conserved_site,Acyl-CoAdehydrogenase,conservedsite;IPR006090,Domain,Acyl-CoAoxidase/dehydrogenase,type1;IPR006091,Domain,Acyl-CoAoxidase/dehydrogenase,centralregion;IPR006092,Domain,Acyl-CoAdehydrogenase,N-terminal;IPR009075,Domain,Acyl-CoAdehydrogenase/oxidaseC-terminal;IPR009100,Domain,Acyl-CoAdehydrogenase/oxidase,middleandN-terminal;IPR013764,Domain,Acyl-CoAoxidase/dehydrogenase,typ…	GO:0050660,FADbinding;GO:0004085,butyryl-CoAdehydrogenaseactivity;GO:0055114,oxidationreduction;	COG1960I,Acyl-CoA dehydrogenases,Lipid transport and metabolism;	butyryl-CoA dehydrogenase	chy	CHY_1323	K00248	Q3ACH7	1.3.99.2	bcd1
3557	Clostridia	Clostridium beijerinckii NCIMB 805	150016904	150016905	PF00441,Acyl-CoA_dh_1,Acyl-CoAdehydrogenase,C-terminaldomain;PF02770,Acyl-CoA_dh_M,Acyl-CoAdehydrogenase,middledomain;PF02771,Acyl-CoA_dh_N,Acyl-CoAdehydrogenase,N-terminaldomain;	IPR006089,Conserved_site,Acyl-CoAdehydrogenase,conservedsite;IPR006090,Domain,Acyl-CoAoxidase/dehydrogenase,type1;IPR006091,Domain,Acyl-CoAoxidase/dehydrogenase,centralregion;IPR006092,Domain,Acyl-CoAdehydrogenase,N-terminal;IPR009075,Domain,Acyl-CoAdehydrogenase/oxidaseC-terminal;IPR009100,Domain,Acyl-CoAdehydrogenase/oxidase,middleandN-terminal;	GO:0003995,acyl-CoAdehydrogenaseactivity;GO:0055114,oxidationreduction;	COG1960I,Acyl-CoA dehydrogenases,Lipid transport and metabolism;	acyl-CoA dehydrogenase domain-containing protein	cbe	Cbei_2035	K00248	A6LV23	0	-
4137	Clostridia	Clostridium tetani E8	28210428	28210432	PF00441,Acyl-CoA_dh_1,Acyl-CoAdehydrogenase,C-terminaldomain;PF02770,Acyl-CoA_dh_M,Acyl-CoAdehydrogenase,middledomain;PF02771,Acyl-CoA_dh_N,Acyl-CoAdehydrogenase,N-terminaldomain;	IPR006089,Conserved_site,Acyl-CoAdehydrogenase,conservedsite;IPR006090,Domain,Acyl-CoAoxidase/dehydrogenase,type1;IPR006091,Domain,Acyl-CoAoxidase/dehydrogenase,centralregion;IPR006092,Domain,Acyl-CoAdehydrogenase,N-terminal;IPR009075,Domain,Acyl-CoAdehydrogenase/oxidaseC-terminal;IPR009100,Domain,Acyl-CoAdehydrogenase/oxidase,middleandN-terminal;IPR013764,Domain,Acyl-CoAoxidase/dehydrogenase,typ…	GO:0050660,FADbinding;GO:0003995,acyl-CoAdehydrogenaseactivity;GO:0055114,oxidationreduction;	COG1960I,Acyl-CoA dehydrogenases,Lipid transport and metabolism;	acyl-CoA/butyryl-CoA dehydrogenase	ctc	CTC00710	K00248	Q897M3	0	-
4144	Clostridia	Clostridium tetani E8	28210430	28210432	PF00441,Acyl-CoA_dh_1,Acyl-CoAdehydrogenase,C-terminaldomain;PF02770,Acyl-CoA_dh_M,Acyl-CoAdehydrogenase,middledomain;PF02771,Acyl-CoA_dh_N,Acyl-CoAdehydrogenase,N-terminaldomain;	IPR006089,Conserved_site,Acyl-CoAdehydrogenase,conservedsite;IPR006090,Domain,Acyl-CoAoxidase/dehydrogenase,type1;IPR006091,Domain,Acyl-CoAoxidase/dehydrogenase,centralregion;IPR006092,Domain,Acyl-CoAdehydrogenase,N-terminal;IPR009075,Domain,Acyl-CoAdehydrogenase/oxidaseC-terminal;IPR009100,Domain,Acyl-CoAdehydrogenase/oxidase,middleandN-terminal;IPR013764,Domain,Acyl-CoAoxidase/dehydrogenase,typ…	GO:0050660,FADbinding;GO:0003995,acyl-CoAdehydrogenaseactivity;GO:0055114,oxidationreduction;	COG1960I,Acyl-CoA dehydrogenases,Lipid transport and metabolism;	acyl-CoA/butyryl-CoA dehydrogenase	ctc	CTC00710	K00248	Q897M3	0	-
4276	Clostridia	Desulfitobacterium hafniense Y5	89894312	89894314	PF00441,Acyl-CoA_dh_1,Acyl-CoAdehydrogenase,C-terminaldomain;PF02770,Acyl-CoA_dh_M,Acyl-CoAdehydrogenase,middledomain;PF02771,Acyl-CoA_dh_N,Acyl-CoAdehydrogenase,N-terminaldomain;	IPR006089,Conserved_site,Acyl-CoAdehydrogenase,conservedsite;IPR006090,Domain,Acyl-CoAoxidase/dehydrogenase,type1;IPR006091,Domain,Acyl-CoAoxidase/dehydrogenase,centralregion;IPR006092,Domain,Acyl-CoAdehydrogenase,N-terminal;IPR009075,Domain,Acyl-CoAdehydrogenase/oxidaseC-terminal;IPR009100,Domain,Acyl-CoAdehydrogenase/oxidase,middleandN-terminal;IPR013764,Domain,Acyl-CoAoxidase/dehydrogenase,typ…	GO:0050660,FADbinding;GO:0003995,acyl-CoAdehydrogenaseactivity;GO:0055114,oxidationreduction;	COG1960I,Acyl-CoA dehydrogenases,Lipid transport and metabolism;	zz_hypothetical protein	dsy	DSY1568	K00248	Q24X85	0	-
25189	alphaproteobacteria	Nitrobacter winogradskyi Nb-25	75676344	75676343	PF00441,Acyl-CoA_dh_1,Acyl-CoAdehydrogenase,C-terminaldomain;PF02770,Acyl-CoA_dh_M,Acyl-CoAdehydrogenase,middledomain;PF02771,Acyl-CoA_dh_N,Acyl-CoAdehydrogenase,N-terminaldomain;	IPR006089,Conserved_site,Acyl-CoAdehydrogenase,conservedsite;IPR006090,Domain,Acyl-CoAoxidase/dehydrogenase,type1;IPR006091,Domain,Acyl-CoAoxidase/dehydrogenase,centralregion;IPR006092,Domain,Acyl-CoAdehydrogenase,N-terminal;IPR009075,Domain,Acyl-CoAdehydrogenase/oxidaseC-terminal;IPR009100,Domain,Acyl-CoAdehydrogenase/oxidase,middleandN-terminal;IPR013764,Domain,Acyl-CoAoxidase/dehydrogenase,typ…	GO:0050660,FADbinding;GO:0004085,butyryl-CoAdehydrogenaseactivity;GO:0055114,oxidationreduction;	COG1960I,Acyl-CoA dehydrogenases,Lipid transport and metabolism;	acyl-CoA dehydrogenase	nwi	Nwi_2158	K00248	Q3SQM9	1.3.99.2	-
4809	Clostridia	Thermoanaerobacter tengcongensis MB	20807045	20807046	PF00441,Acyl-CoA_dh_1,Acyl-CoAdehydrogenase,C-terminaldomain;PF02770,Acyl-CoA_dh_M,Acyl-CoAdehydrogenase,middledomain;PF02771,Acyl-CoA_dh_N,Acyl-CoAdehydrogenase,N-terminaldomain;	IPR006089,Conserved_site,Acyl-CoAdehydrogenase,conservedsite;IPR006090,Domain,Acyl-CoAoxidase/dehydrogenase,type1;IPR006091,Domain,Acyl-CoAoxidase/dehydrogenase,centralregion;IPR006092,Domain,Acyl-CoAdehydrogenase,N-terminal;IPR009075,Domain,Acyl-CoAdehydrogenase/oxidaseC-terminal;IPR009100,Domain,Acyl-CoAdehydrogenase/oxidase,middleandN-terminal;IPR013764,Domain,Acyl-CoAoxidase/dehydrogenase,typ…	GO:0050660,FADbinding;GO:0003995,acyl-CoAdehydrogenaseactivity;GO:0055114,oxidationreduction;	COG1960I,Acyl-CoA dehydrogenases,Lipid transport and metabolism;	Acyl-CoA dehydrogenase	tte	TTE0545	K00248	Q8RC91	0	CaiA
8617	betaproteobacteria	Verminephrobacter eiseniae EF01-	121607224	121607229	PF00441,Acyl-CoA_dh_1,Acyl-CoAdehydrogenase,C-terminaldomain;PF02770,Acyl-CoA_dh_M,Acyl-CoAdehydrogenase,middledomain;PF02771,Acyl-CoA_dh_N,Acyl-CoAdehydrogenase,N-terminaldomain;	IPR006089,Conserved_site,Acyl-CoAdehydrogenase,conservedsite;IPR006090,Domain,Acyl-CoAoxidase/dehydrogenase,type1;IPR006091,Domain,Acyl-CoAoxidase/dehydrogenase,centralregion;IPR006092,Domain,Acyl-CoAdehydrogenase,N-terminal;IPR009075,Domain,Acyl-CoAdehydrogenase/oxidaseC-terminal;IPR009100,Domain,Acyl-CoAdehydrogenase/oxidase,middleandN-terminal;IPR013764,Domain,Acyl-CoAoxidase/dehydrogenase,typ…	GO:0050660,FADbinding;GO:0003995,acyl-CoAdehydrogenaseactivity;GO:0055114,oxidationreduction;	COG1960I,Acyl-CoA dehydrogenases,Lipid transport and metabolism;	acyl-CoA dehydrogenase domain-containing protein	vei	Veis_0226	K00249	A1WEG1	0	-
12056	gammaproteobacteria	Aeromonas hydrophila subsp. hydrophila ATCC 796	117620376	117621521	PF00441,Acyl-CoA_dh_1,Acyl-CoAdehydrogenase,C-terminaldomain;PF02770,Acyl-CoA_dh_M,Acyl-CoAdehydrogenase,middledomain;PF02771,Acyl-CoA_dh_N,Acyl-CoAdehydrogenase,N-terminaldomain;						AHA_1250	K00252
25149	alphaproteobacteria	Nitrobacter winogradskyi Nb-25	75674800	75674806	PF00441,Acyl-CoA_dh_1,Acyl-CoAdehydrogenase,C-terminaldomain;PF02770,Acyl-CoA_dh_M,Acyl-CoAdehydrogenase,middledomain;PF02771,Acyl-CoA_dh_N,Acyl-CoAdehydrogenase,N-terminaldomain;						Nwi_0608	K00252
21106	gammaproteobacteria	Xanthomonas campestris pv. campestris str. 800	66769113	66769116	PF00441,Acyl-CoA_dh_1,Acyl-CoAdehydrogenase,C-terminaldomain;PF02770,Acyl-CoA_dh_M,Acyl-CoAdehydrogenase,middledomain;PF02771,Acyl-CoA_dh_N,Acyl-CoAdehydrogenase,N-terminaldomain;						XC_2809	K00252
21211	gammaproteobacteria	Xanthomonas campestris pv. campestris str. B10	188992261	188992264	PF00441,Acyl-CoA_dh_1,Acyl-CoAdehydrogenase,C-terminaldomain;PF02770,Acyl-CoA_dh_M,Acyl-CoAdehydrogenase,middledomain;PF02771,Acyl-CoA_dh_N,Acyl-CoAdehydrogenase,N-terminaldomain;						xccb100_2869	K00252
26667	alphaproteobacteria	Sinorhizobium medicae WSM419 plasmid pSMED0	150376662	150376669	PF00441,Acyl-CoA_dh_1,Acyl-CoAdehydrogenase,C-terminaldomain;PF02770,Acyl-CoA_dh_M,Acyl-CoAdehydrogenase,middledomain;PF02771,Acyl-CoA_dh_N,Acyl-CoAdehydrogenase,N-terminaldomain;						Smed_4532	K00253
4284	Clostridia	Desulfitobacterium hafniense Y5	89894464	89894464	PF00441,Acyl-CoA_dh_1,Acyl-CoAdehydrogenase,C-terminaldomain;PF02770,Acyl-CoA_dh_M,Acyl-CoAdehydrogenase,middledomain;PF02771,Acyl-CoA_dh_N,Acyl-CoAdehydrogenase,N-terminaldomain;	IPR006089,Conserved_site,Acyl-CoAdehydrogenase,conservedsite;IPR006090,Domain,Acyl-CoAoxidase/dehydrogenase,type1;IPR006091,Domain,Acyl-CoAoxidase/dehydrogenase,centralregion;IPR006092,Domain,Acyl-CoAdehydrogenase,N-terminal;IPR009075,Domain,Acyl-CoAdehydrogenase/oxidaseC-terminal;IPR009100,Domain,Acyl-CoAdehydrogenase/oxidase,middleandN-terminal;IPR013764,Domain,Acyl-CoAoxidase/dehydrogenase,typ…	GO:0050660,FADbinding;GO:0003995,acyl-CoAdehydrogenaseactivity;GO:0055114,oxidationreduction;	COG1960I,Acyl-CoA dehydrogenases,Lipid transport and metabolism;	zz_hypothetical protein	dsy	DSY1718	K00257	Q24WT5	0	-
24694	alphaproteobacteria	Methylobacterium extorquens PA	163850578	163850580		IPR009100,Domain,Acyl-CoAdehydrogenase/oxidase,middleandN-terminal;IPR013786,Domain,Acyl-CoAdehydrogenase/oxidase,N-terminal;	GO:0050660,FADbinding;GO:0055114,oxidationreduction;GO:0016627,oxidoreductaseactivity,actingontheCH-CHgroupofdonors;	COG1960I,Acyl-CoA dehydrogenases,Lipid transport and metabolism;	acyl-CoA dehydrogenase-like protein	mex	Mext_1150	K00257	A9W1U6	0	-
7948	betaproteobacteria	Polaromonas sp. JS66	91790672	91790674	PF02771,Acyl-CoA_dh_N,Acyl-CoAdehydrogenase,N-terminaldomain;	IPR006091,Domain,Acyl-CoAoxidase/dehydrogenase,centralregion;IPR006092,Domain,Acyl-CoAdehydrogenase,N-terminal;IPR009100,Domain,Acyl-CoAdehydrogenase/oxidase,middleandN-terminal;IPR013786,Domain,Acyl-CoAdehydrogenase/oxidase,N-terminal;	GO:0050660,FADbinding;GO:0003995,acyl-CoAdehydrogenaseactivity;GO:0055114,oxidationreduction;	COG1960I,Acyl-CoA dehydrogenases,Lipid transport and metabolism;	acyl-CoA dehydrogenase-like	pol	Bpro_4852	K00257	Q121R4	0	-
16591	gammaproteobacteria	Pseudomonas putida KT244	26990202	26990204	PF00441,Acyl-CoA_dh_1,Acyl-CoAdehydrogenase,C-terminaldomain;PF02770,Acyl-CoA_dh_M,Acyl-CoAdehydrogenase,middledomain;PF02771,Acyl-CoA_dh_N,Acyl-CoAdehydrogenase,N-terminaldomain;	IPR006089,Conserved_site,Acyl-CoAdehydrogenase,conservedsite;IPR006090,Domain,Acyl-CoAoxidase/dehydrogenase,type1;IPR006091,Domain,Acyl-CoAoxidase/dehydrogenase,centralregion;IPR006092,Domain,Acyl-CoAdehydrogenase,N-terminal;IPR009075,Domain,Acyl-CoAdehydrogenase/oxidaseC-terminal;IPR009100,Domain,Acyl-CoAdehydrogenase/oxidase,middleandN-terminal;IPR013764,Domain,Acyl-CoAoxidase/dehydrogenase,typ…	GO:0050660,FADbinding;GO:0003995,acyl-CoAdehydrogenaseactivity;GO:0055114,oxidationreduction;	COG1960I,Acyl-CoA dehydrogenases,Lipid transport and metabolism;	acyl-CoA dehydrogenase domain-containing protein	ppu	PP_3492	K00257	Q88H69	0	acdA
8654	betaproteobacteria	Verminephrobacter eiseniae EF01-	121608970	121608971	PF00441,Acyl-CoA_dh_1,Acyl-CoAdehydrogenase,C-terminaldomain;PF02770,Acyl-CoA_dh_M,Acyl-CoAdehydrogenase,middledomain;PF02771,Acyl-CoA_dh_N,Acyl-CoAdehydrogenase,N-terminaldomain;	IPR006090,Domain,Acyl-CoAoxidase/dehydrogenase,type1;IPR006091,Domain,Acyl-CoAoxidase/dehydrogenase,centralregion;IPR006092,Domain,Acyl-CoAdehydrogenase,N-terminal;IPR009075,Domain,Acyl-CoAdehydrogenase/oxidaseC-terminal;IPR009100,Domain,Acyl-CoAdehydrogenase/oxidase,middleandN-terminal;IPR013764,Domain,Acyl-CoAoxidase/dehydrogenase,type1/2,C-terminal;IPR013786,Domain,Acyl-CoAdehydrogenase/oxidas…	GO:0050660,FADbinding;GO:0003995,acyl-CoAdehydrogenaseactivity;GO:0055114,oxidationreduction;	COG1960I,Acyl-CoA dehydrogenases,Lipid transport and metabolism;	acyl-CoA dehydrogenase domain-containing protein	vei	Veis_2008	K00257	A1WJF3	0	-
3483	Clostridia	Carboxydothermus hydrogenoformans Z-290	78043495	78043495	PF01262,AlaDh_PNT_C,Alaninedehydrogenase/PNT,C-terminaldomain;PF05222,AlaDh_PNT_N,Alaninedehydrogenase/PNT,N-terminaldomain;	IPR007698,Domain,Alaninedehydrogenase/PNT,C-terminal;IPR007886,Domain,Alaninedehydrogenase/PNT,N-terminal;IPR008141,Family,Alaninedehydrogenaseandpyridinenucleotidetranshydrogenase;IPR008143,Conserved_site,Alaninedehydrogenase/pyridinenucleotidetranshydrogenase,conservedsite-2;IPR016040,Domain,NADP-bindingdomain;	GO:0000286,alaninedehydrogenaseactivity;GO:0005488,binding;GO:0055114,oxidationreduction;	COG0686E,Alanine dehydrogenase,Amino acid transport and metabolism;	alanine dehydrogenase	chy	CHY_0666	K00259	Q3AEB3	1.4.1.1	ald
9528	deltaproteobacteria	Desulfovibrio desulfuricans G2	78356596	78356596	PF01262,AlaDh_PNT_C,Alaninedehydrogenase/PNT,C-terminaldomain;PF05222,AlaDh_PNT_N,Alaninedehydrogenase/PNT,N-terminaldomain;	IPR007698,Domain,Alaninedehydrogenase/PNT,C-terminal;IPR007886,Domain,Alaninedehydrogenase/PNT,N-terminal;IPR008141,Family,Alaninedehydrogenaseandpyridinenucleotidetranshydrogenase;IPR008143,Conserved_site,Alaninedehydrogenase/pyridinenucleotidetranshydrogenase,conservedsite-2;IPR016040,Domain,NADP-bindingdomain;	GO:0000286,alaninedehydrogenaseactivity;GO:0005488,binding;GO:0055114,oxidationreduction;	COG0686E,Alanine dehydrogenase,Amino acid transport and metabolism;	L-alanine dehydrogenase	dde	Dde_1553	K00259	Q311P6	1.4.1.1	-
9662	deltaproteobacteria	Desulfovibrio magneticus RS-	239909199	239909199	PF01262,AlaDh_PNT_C,Alaninedehydrogenase/PNT,C-terminaldomain;PF05222,AlaDh_PNT_N,Alaninedehydrogenase/PNT,N-terminaldomain;	IPR007698,Domain,Alaninedehydrogenase/PNT,C-terminal;IPR007886,Domain,Alaninedehydrogenase/PNT,N-terminal;IPR008141,Family,Alaninedehydrogenaseandpyridinenucleotidetranshydrogenase;IPR008143,Conserved_site,Alaninedehydrogenase/pyridinenucleotidetranshydrogenase,conservedsite-2;IPR016040,Domain,NADP-bindingdomain;	GO:0000286,alaninedehydrogenaseactivity;GO:0005488,binding;GO:0055114,oxidationreduction;	COG0686E,Alanine dehydrogenase,Amino acid transport and metabolism;	alanine dehydrogenase	dma	DMR_45640	K00259	C4XRY9	0	ald
9683	deltaproteobacteria	Desulfovibrio vulgaris str. 'Miyazaki F	218887244	218887244	PF01262,AlaDh_PNT_C,Alaninedehydrogenase/PNT,C-terminaldomain;PF05222,AlaDh_PNT_N,Alaninedehydrogenase/PNT,N-terminaldomain;	IPR007698,Domain,Alaninedehydrogenase/PNT,C-terminal;IPR007886,Domain,Alaninedehydrogenase/PNT,N-terminal;IPR008141,Family,Alaninedehydrogenaseandpyridinenucleotidetranshydrogenase;IPR008143,Conserved_site,Alaninedehydrogenase/pyridinenucleotidetranshydrogenase,conservedsite-2;IPR016040,Domain,NADP-bindingdomain;	GO:0000286,alaninedehydrogenaseactivity;GO:0005488,binding;GO:0055114,oxidationreduction;	COG0686E,Alanine dehydrogenase,Amino acid transport and metabolism;	alanine dehydrogenase	dvm	DvMF_2154	K00259	B8DQH8	0	-
9739	deltaproteobacteria	Desulfovibrio vulgaris subsp. vulgaris DP	120603424	120603424	PF01262,AlaDh_PNT_C,Alaninedehydrogenase/PNT,C-terminaldomain;PF05222,AlaDh_PNT_N,Alaninedehydrogenase/PNT,N-terminaldomain;	IPR007698,Domain,Alaninedehydrogenase/PNT,C-terminal;IPR007886,Domain,Alaninedehydrogenase/PNT,N-terminal;IPR008141,Family,Alaninedehydrogenaseandpyridinenucleotidetranshydrogenase;IPR008143,Conserved_site,Alaninedehydrogenase/pyridinenucleotidetranshydrogenase,conservedsite-2;IPR016040,Domain,NADP-bindingdomain;	GO:0000286,alaninedehydrogenaseactivity;GO:0005488,binding;GO:0055114,oxidationreduction;	COG0686E,Alanine dehydrogenase,Amino acid transport and metabolism;	alanine dehydrogenase	dvl	Dvul_2381	K00259	A1VG31	0	-
9782	deltaproteobacteria	Desulfovibrio vulgaris subsp. vulgaris str. Hildenboroug	46578985	46578985	PF01262,AlaDh_PNT_C,Alaninedehydrogenase/PNT,C-terminaldomain;PF05222,AlaDh_PNT_N,Alaninedehydrogenase/PNT,N-terminaldomain;	IPR007698,Domain,Alaninedehydrogenase/PNT,C-terminal;IPR007886,Domain,Alaninedehydrogenase/PNT,N-terminal;IPR008141,Family,Alaninedehydrogenaseandpyridinenucleotidetranshydrogenase;IPR008143,Conserved_site,Alaninedehydrogenase/pyridinenucleotidetranshydrogenase,conservedsite-2;IPR016040,Domain,NADP-bindingdomain;	GO:0000286,alaninedehydrogenaseactivity;GO:0005488,binding;GO:0055114,oxidationreduction;	COG0686E,Alanine dehydrogenase,Amino acid transport and metabolism;	alanine dehydrogenase	dvu	DVU0571	K00259	Q72EK7	1.4.1.1	ald
4622	Clostridia	Symbiobacterium thermophilum IAM 1486	51892959	51892960	PF01262,AlaDh_PNT_C,Alaninedehydrogenase/PNT,C-terminaldomain;PF05222,AlaDh_PNT_N,Alaninedehydrogenase/PNT,N-terminaldomain;	IPR007698,Domain,Alaninedehydrogenase/PNT,C-terminal;IPR007886,Domain,Alaninedehydrogenase/PNT,N-terminal;IPR008141,Family,Alaninedehydrogenaseandpyridinenucleotidetranshydrogenase;IPR008143,Conserved_site,Alaninedehydrogenase/pyridinenucleotidetranshydrogenase,conservedsite-2;IPR016040,Domain,NADP-bindingdomain;	GO:0000286,alaninedehydrogenaseactivity;GO:0005488,binding;GO:0055114,oxidationreduction;	COG0686E,Alanine dehydrogenase,Amino acid transport and metabolism;	alanine dehydrogenase	sth	STH1822	K00259	Q67ND6	0	-
1635	Bacilli	Bacillus amyloliquefaciens FZB4	154687898	154687898	PF00208,ELFV_dehydrog,Glutamate/Leucine/Phenylalanine/Valinedehydrogenase;PF02812,ELFV_dehydrog_N,Glu/Leu/Phe/Valdehydrogenase,dimerisationdomain;						RBAM_034990	K00260
2273	Bacilli	Bacillus halodurans C-12	15616505	15616504	PF00208,ELFV_dehydrog,Glutamate/Leucine/Phenylalanine/Valinedehydrogenase;PF02812,ELFV_dehydrog_N,Glu/Leu/Phe/Valdehydrogenase,dimerisationdomain;						BH3942	K00260
7960	betaproteobacteria	Ralstonia eutropha H16 chromosome	113866496	113866500	PF00208,ELFV_dehydrog,Glutamate/Leucine/Phenylalanine/Valinedehydrogenase;PF02812,ELFV_dehydrog_N,Glu/Leu/Phe/Valdehydrogenase,dimerisationdomain;						H16_A0471	K00261
1587	Bacilli	Anoxybacillus flavithermus WK	212638799	212638800	PF00208,ELFV_dehydrog,Glutamate/Leucine/Phenylalanine/Valinedehydrogenase;PF02812,ELFV_dehydrog_N,Glu/Leu/Phe/Valdehydrogenase,dimerisationdomain;	IPR006095,Family,Glutamate/phenylalanine/leucine/valinedehydrogenase;IPR006096,Domain,Glutamate/phenylalanine/leucine/valinedehydrogenase,C-terminal;IPR006097,Domain,Glutamate/phenylalanine/leucine/valinedehydrogenase,dimerisationregion;IPR016040,Domain,NADP-bindingdomain;IPR016211,Family,Glutamate/phenylalanine/leucine/valinedehydrogenase,bacterial/archaeal;	GO:0005488,binding;GO:0006520,cellularaminoacidmetabolicprocess;GO:0055114,oxidationreduction;GO:0016639,oxidoreductaseactivity,actingontheCH-NH2groupofdonors,NADorNADPasacceptor;	COG0334E,Glutamate dehydrogenase/leucine dehydrogenase,Amino acid transport and metabolism;	Leucine dehydrogenase	afl	Aflv_0959	K00263	B7GHH4	0	bcd
1624	Bacilli	Bacillus amyloliquefaciens FZB4	154686668	154686667	PF00208,ELFV_dehydrog,Glutamate/Leucine/Phenylalanine/Valinedehydrogenase;PF02812,ELFV_dehydrog_N,Glu/Leu/Phe/Valdehydrogenase,dimerisationdomain;	IPR006095,Family,Glutamate/phenylalanine/leucine/valinedehydrogenase;IPR006096,Domain,Glutamate/phenylalanine/leucine/valinedehydrogenase,C-terminal;IPR006097,Domain,Glutamate/phenylalanine/leucine/valinedehydrogenase,dimerisationregion;IPR016211,Family,Glutamate/phenylalanine/leucine/valinedehydrogenase,bacterial/archaeal;	GO:0005488,binding;GO:0006520,cellularaminoacidmetabolicprocess;GO:0050049,leucinedehydrogenaseactivity;GO:0055114,oxidationreduction;	COG0334E,Glutamate dehydrogenase/leucine dehydrogenase,Amino acid transport and metabolism;	glutamate dehydrogenase/leucine dehydrogenase family protein	bay	RBAM_022360	K00263	A7Z6H1	1.4.1.9	bcd
1660	Bacilli	Bacillus anthracis str. A024	229602248	229604021	PF00208,ELFV_dehydrog,Glutamate/Leucine/Phenylalanine/Valinedehydrogenase;PF02812,ELFV_dehydrog_N,Glu/Leu/Phe/Valdehydrogenase,dimerisationdomain;	IPR006095,Family,Glutamate/phenylalanine/leucine/valinedehydrogenase;IPR006096,Domain,Glutamate/phenylalanine/leucine/valinedehydrogenase,C-terminal;IPR006097,Domain,Glutamate/phenylalanine/leucine/valinedehydrogenase,dimerisationregion;IPR016040,Domain,NADP-bindingdomain;IPR016211,Family,Glutamate/phenylalanine/leucine/valinedehydrogenase,bacterial/archaeal;	GO:0005488,binding;GO:0006520,cellularaminoacidmetabolicprocess;GO:0050049,leucinedehydrogenaseactivity;GO:0055114,oxidationreduction;	COG0334E,Glutamate dehydrogenase/leucine dehydrogenase,Amino acid transport and metabolism;	leucine dehydrogenase	bai	BAA_4406	K00263	C3P7U4	1.4.1.9	-
1699	Bacilli	Bacillus anthracis str. Ame	30264241	30264240	PF00208,ELFV_dehydrog,Glutamate/Leucine/Phenylalanine/Valinedehydrogenase;PF02812,ELFV_dehydrog_N,Glu/Leu/Phe/Valdehydrogenase,dimerisationdomain;	IPR006095,Family,Glutamate/phenylalanine/leucine/valinedehydrogenase;IPR006096,Domain,Glutamate/phenylalanine/leucine/valinedehydrogenase,C-terminal;IPR006097,Domain,Glutamate/phenylalanine/leucine/valinedehydrogenase,dimerisationregion;IPR016040,Domain,NADP-bindingdomain;IPR016211,Family,Glutamate/phenylalanine/leucine/valinedehydrogenase,bacterial/archaeal;	GO:0005488,binding;GO:0006520,cellularaminoacidmetabolicprocess;GO:0050049,leucinedehydrogenaseactivity;GO:0055114,oxidationreduction;	COG0334E,Glutamate dehydrogenase/leucine dehydrogenase,Amino acid transport and metabolism;	leucine dehydrogenase	ban	BA_4387	K00263	Q81M66	0	-
1724	Bacilli	Bacillus anthracis str. 'Ames Ancestor	47529683	47529682	PF00208,ELFV_dehydrog,Glutamate/Leucine/Phenylalanine/Valinedehydrogenase;PF02812,ELFV_dehydrog_N,Glu/Leu/Phe/Valdehydrogenase,dimerisationdomain;	IPR006095,Family,Glutamate/phenylalanine/leucine/valinedehydrogenase;IPR006096,Domain,Glutamate/phenylalanine/leucine/valinedehydrogenase,C-terminal;IPR006097,Domain,Glutamate/phenylalanine/leucine/valinedehydrogenase,dimerisationregion;IPR016040,Domain,NADP-bindingdomain;IPR016211,Family,Glutamate/phenylalanine/leucine/valinedehydrogenase,bacterial/archaeal;	GO:0005488,binding;GO:0006520,cellularaminoacidmetabolicprocess;GO:0050049,leucinedehydrogenaseactivity;GO:0055114,oxidationreduction;	COG0334E,Glutamate dehydrogenase/leucine dehydrogenase,Amino acid transport and metabolism;	leucine dehydrogenase	bar	GBAA_4387	K00263	None	0	-
1787	Bacilli	Bacillus anthracis str. CDC 68	227816942	227816941	PF00208,ELFV_dehydrog,Glutamate/Leucine/Phenylalanine/Valinedehydrogenase;PF02812,ELFV_dehydrog_N,Glu/Leu/Phe/Valdehydrogenase,dimerisationdomain;	IPR006095,Family,Glutamate/phenylalanine/leucine/valinedehydrogenase;IPR006096,Domain,Glutamate/phenylalanine/leucine/valinedehydrogenase,C-terminal;IPR006097,Domain,Glutamate/phenylalanine/leucine/valinedehydrogenase,dimerisationregion;IPR016040,Domain,NADP-bindingdomain;IPR016211,Family,Glutamate/phenylalanine/leucine/valinedehydrogenase,bacterial/archaeal;	GO:0005488,binding;GO:0006520,cellularaminoacidmetabolicprocess;GO:0050049,leucinedehydrogenaseactivity;GO:0055114,oxidationreduction;	COG0334E,Glutamate dehydrogenase/leucine dehydrogenase,Amino acid transport and metabolism;	leucine dehydrogenase	bah	BAMEG_4424	K00263	C3LJT9	1.4.1.9	-
1817	Bacilli	Bacillus anthracis str. Stern	49187069	49187068	PF00208,ELFV_dehydrog,Glutamate/Leucine/Phenylalanine/Valinedehydrogenase;PF02812,ELFV_dehydrog_N,Glu/Leu/Phe/Valdehydrogenase,dimerisationdomain;	IPR006095,Family,Glutamate/phenylalanine/leucine/valinedehydrogenase;IPR006096,Domain,Glutamate/phenylalanine/leucine/valinedehydrogenase,C-terminal;IPR006097,Domain,Glutamate/phenylalanine/leucine/valinedehydrogenase,dimerisationregion;IPR016040,Domain,NADP-bindingdomain;IPR016211,Family,Glutamate/phenylalanine/leucine/valinedehydrogenase,bacterial/archaeal;	GO:0005488,binding;GO:0006520,cellularaminoacidmetabolicprocess;GO:0050049,leucinedehydrogenaseactivity;GO:0055114,oxidationreduction;	COG0334E,Glutamate dehydrogenase/leucine dehydrogenase,Amino acid transport and metabolism;	leucine dehydrogenase	bat	BAS4070	K00263	Q81M66	0	-
1849	Bacilli	Bacillus cereus 03BB10	225866148	225866147	PF00208,ELFV_dehydrog,Glutamate/Leucine/Phenylalanine/Valinedehydrogenase;PF02812,ELFV_dehydrog_N,Glu/Leu/Phe/Valdehydrogenase,dimerisationdomain;	IPR006095,Family,Glutamate/phenylalanine/leucine/valinedehydrogenase;IPR006096,Domain,Glutamate/phenylalanine/leucine/valinedehydrogenase,C-terminal;IPR006097,Domain,Glutamate/phenylalanine/leucine/valinedehydrogenase,dimerisationregion;IPR016040,Domain,NADP-bindingdomain;IPR016211,Family,Glutamate/phenylalanine/leucine/valinedehydrogenase,bacterial/archaeal;	GO:0005488,binding;GO:0006520,cellularaminoacidmetabolicprocess;GO:0050049,leucinedehydrogenaseactivity;GO:0055114,oxidationreduction;	COG0334E,Glutamate dehydrogenase/leucine dehydrogenase,Amino acid transport and metabolism;	leucine dehydrogenase	bcx	BCA_4274	K00263	C1ERN8	1.4.1.9	-
1890	Bacilli	Bacillus cereus AH18	217961656	217961655	PF00208,ELFV_dehydrog,Glutamate/Leucine/Phenylalanine/Valinedehydrogenase;PF02812,ELFV_dehydrog_N,Glu/Leu/Phe/Valdehydrogenase,dimerisationdomain;	IPR006095,Family,Glutamate/phenylalanine/leucine/valinedehydrogenase;IPR006096,Domain,Glutamate/phenylalanine/leucine/valinedehydrogenase,C-terminal;IPR006097,Domain,Glutamate/phenylalanine/leucine/valinedehydrogenase,dimerisationregion;IPR016040,Domain,NADP-bindingdomain;IPR016211,Family,Glutamate/phenylalanine/leucine/valinedehydrogenase,bacterial/archaeal;	GO:0005488,binding;GO:0006520,cellularaminoacidmetabolicprocess;GO:0050049,leucinedehydrogenaseactivity;GO:0055114,oxidationreduction;	COG0334E,Glutamate dehydrogenase/leucine dehydrogenase,Amino acid transport and metabolism;	leucine dehydrogenase	bcr	BCAH187_A4295	K00263	B7HNS8	1.4.1.9	-
1946	Bacilli	Bacillus cereus AH82	218905302	218905301	PF00208,ELFV_dehydrog,Glutamate/Leucine/Phenylalanine/Valinedehydrogenase;PF02812,ELFV_dehydrog_N,Glu/Leu/Phe/Valdehydrogenase,dimerisationdomain;	IPR006095,Family,Glutamate/phenylalanine/leucine/valinedehydrogenase;IPR006096,Domain,Glutamate/phenylalanine/leucine/valinedehydrogenase,C-terminal;IPR006097,Domain,Glutamate/phenylalanine/leucine/valinedehydrogenase,dimerisationregion;IPR016040,Domain,NADP-bindingdomain;IPR016211,Family,Glutamate/phenylalanine/leucine/valinedehydrogenase,bacterial/archaeal;	GO:0005488,binding;GO:0006520,cellularaminoacidmetabolicprocess;GO:0050049,leucinedehydrogenaseactivity;GO:0055114,oxidationreduction;	COG0334E,Glutamate dehydrogenase/leucine dehydrogenase,Amino acid transport and metabolism;	leucine dehydrogenase	bcu	BCAH820_4185	K00263	B7JM16	1.4.1.9	-
1980	Bacilli	Bacillus cereus ATCC 1098	42783284	42783283	PF00208,ELFV_dehydrog,Glutamate/Leucine/Phenylalanine/Valinedehydrogenase;PF02812,ELFV_dehydrog_N,Glu/Leu/Phe/Valdehydrogenase,dimerisationdomain;	IPR006095,Family,Glutamate/phenylalanine/leucine/valinedehydrogenase;IPR006096,Domain,Glutamate/phenylalanine/leucine/valinedehydrogenase,C-terminal;IPR006097,Domain,Glutamate/phenylalanine/leucine/valinedehydrogenase,dimerisationregion;IPR016040,Domain,NADP-bindingdomain;IPR016211,Family,Glutamate/phenylalanine/leucine/valinedehydrogenase,bacterial/archaeal;	GO:0005488,binding;GO:0006520,cellularaminoacidmetabolicprocess;GO:0050049,leucinedehydrogenaseactivity;GO:0055114,oxidationreduction;	COG0334E,Glutamate dehydrogenase/leucine dehydrogenase,Amino acid transport and metabolism;	leucine dehydrogenase	bca	BCE_4237	K00263	Q731C9	1.4.1.9	-
2015	Bacilli	Bacillus cereus ATCC 1457	30022247	30022246	PF00208,ELFV_dehydrog,Glutamate/Leucine/Phenylalanine/Valinedehydrogenase;PF02812,ELFV_dehydrog_N,Glu/Leu/Phe/Valdehydrogenase,dimerisationdomain;	IPR006095,Family,Glutamate/phenylalanine/leucine/valinedehydrogenase;IPR006096,Domain,Glutamate/phenylalanine/leucine/valinedehydrogenase,C-terminal;IPR006097,Domain,Glutamate/phenylalanine/leucine/valinedehydrogenase,dimerisationregion;IPR016040,Domain,NADP-bindingdomain;IPR016211,Family,Glutamate/phenylalanine/leucine/valinedehydrogenase,bacterial/archaeal;	GO:0005488,binding;GO:0009083,branchedchainfamilyaminoacidcatabolicprocess;GO:0050049,leucinedehydrogenaseactivity;GO:0055114,oxidationreduction;	COG0334E,Glutamate dehydrogenase/leucine dehydrogenase,Amino acid transport and metabolism;	leucine dehydrogenase	bce	BC4162	K00263	P0A392	1.4.1.9	-
2022	Bacilli	Bacillus cereus B426	218231658	218234813	PF00208,ELFV_dehydrog,Glutamate/Leucine/Phenylalanine/Valinedehydrogenase;PF02812,ELFV_dehydrog_N,Glu/Leu/Phe/Valdehydrogenase,dimerisationdomain;	IPR006095,Family,Glutamate/phenylalanine/leucine/valinedehydrogenase;IPR006096,Domain,Glutamate/phenylalanine/leucine/valinedehydrogenase,C-terminal;IPR006097,Domain,Glutamate/phenylalanine/leucine/valinedehydrogenase,dimerisationregion;IPR016040,Domain,NADP-bindingdomain;IPR016211,Family,Glutamate/phenylalanine/leucine/valinedehydrogenase,bacterial/archaeal;	GO:0005488,binding;GO:0006520,cellularaminoacidmetabolicprocess;GO:0050049,leucinedehydrogenaseactivity;GO:0055114,oxidationreduction;	COG0334E,Glutamate dehydrogenase/leucine dehydrogenase,Amino acid transport and metabolism;	leucine dehydrogenase	bcb	BCB4264_A4275	K00263	B7HB36	1.4.1.9	-
2047	Bacilli	Bacillus cereus E33	52141332	52141331	PF00208,ELFV_dehydrog,Glutamate/Leucine/Phenylalanine/Valinedehydrogenase;PF02812,ELFV_dehydrog_N,Glu/Leu/Phe/Valdehydrogenase,dimerisationdomain;	IPR006095,Family,Glutamate/phenylalanine/leucine/valinedehydrogenase;IPR006096,Domain,Glutamate/phenylalanine/leucine/valinedehydrogenase,C-terminal;IPR006097,Domain,Glutamate/phenylalanine/leucine/valinedehydrogenase,dimerisationregion;IPR016040,Domain,NADP-bindingdomain;IPR016211,Family,Glutamate/phenylalanine/leucine/valinedehydrogenase,bacterial/archaeal;	GO:0005488,binding;GO:0006520,cellularaminoacidmetabolicprocess;GO:0050049,leucinedehydrogenaseactivity;GO:0055114,oxidationreduction;	COG0334E,Glutamate dehydrogenase/leucine dehydrogenase,Amino acid transport and metabolism;	leucine dehydrogenase	bcz	BCZK3917	K00263	Q635C0	1.4.1.9	dhlE
2115	Bacilli	Bacillus cereus G984	218899330	218899329	PF00208,ELFV_dehydrog,Glutamate/Leucine/Phenylalanine/Valinedehydrogenase;PF02812,ELFV_dehydrog_N,Glu/Leu/Phe/Valdehydrogenase,dimerisationdomain;	IPR006095,Family,Glutamate/phenylalanine/leucine/valinedehydrogenase;IPR006096,Domain,Glutamate/phenylalanine/leucine/valinedehydrogenase,C-terminal;IPR006097,Domain,Glutamate/phenylalanine/leucine/valinedehydrogenase,dimerisationregion;IPR016040,Domain,NADP-bindingdomain;IPR016211,Family,Glutamate/phenylalanine/leucine/valinedehydrogenase,bacterial/archaeal;	GO:0005488,binding;GO:0006520,cellularaminoacidmetabolicprocess;GO:0050049,leucinedehydrogenaseactivity;GO:0055114,oxidationreduction;	COG0334E,Glutamate dehydrogenase/leucine dehydrogenase,Amino acid transport and metabolism;	leucine dehydrogenase	bcg	BCG9842_B0959	K00263	B7IXF6	1.4.1.9	-
2153	Bacilli	Bacillus cereus Q	222097613	222097612	PF00208,ELFV_dehydrog,Glutamate/Leucine/Phenylalanine/Valinedehydrogenase;PF02812,ELFV_dehydrog_N,Glu/Leu/Phe/Valdehydrogenase,dimerisationdomain;	IPR006095,Family,Glutamate/phenylalanine/leucine/valinedehydrogenase;IPR006096,Domain,Glutamate/phenylalanine/leucine/valinedehydrogenase,C-terminal;IPR006097,Domain,Glutamate/phenylalanine/leucine/valinedehydrogenase,dimerisationregion;IPR016040,Domain,NADP-bindingdomain;IPR016211,Family,Glutamate/phenylalanine/leucine/valinedehydrogenase,bacterial/archaeal;	GO:0005488,binding;GO:0006520,cellularaminoacidmetabolicprocess;GO:0055114,oxidationreduction;GO:0016639,oxidoreductaseactivity,actingontheCH-NH2groupofdonors,NADorNADPasacceptor;	COG0334E,Glutamate dehydrogenase/leucine dehydrogenase,Amino acid transport and metabolism;	leucine dehydrogenase	bcq	BCQ_3952	K00263	B9IXF9	0	dhlE
2178	Bacilli	Bacillus cereus subsp. cytotoxis NVH 391-9	152976571	152976570	PF00208,ELFV_dehydrog,Glutamate/Leucine/Phenylalanine/Valinedehydrogenase;PF02812,ELFV_dehydrog_N,Glu/Leu/Phe/Valdehydrogenase,dimerisationdomain;	IPR006095,Family,Glutamate/phenylalanine/leucine/valinedehydrogenase;IPR006096,Domain,Glutamate/phenylalanine/leucine/valinedehydrogenase,C-terminal;IPR006097,Domain,Glutamate/phenylalanine/leucine/valinedehydrogenase,dimerisationregion;IPR016040,Domain,NADP-bindingdomain;IPR016211,Family,Glutamate/phenylalanine/leucine/valinedehydrogenase,bacterial/archaeal;	GO:0005488,binding;GO:0006520,cellularaminoacidmetabolicprocess;GO:0055114,oxidationreduction;GO:0016639,oxidoreductaseactivity,actingontheCH-NH2groupofdonors,NADorNADPasacceptor;	COG0334E,Glutamate dehydrogenase/leucine dehydrogenase,Amino acid transport and metabolism;	Glu/Leu/Phe/Val dehydrogenase	bcy	Bcer98_2859	K00263	A7GSI4	0	-
2296	Bacilli	Bacillus licheniformis ATCC 1458	52080947	52080946	PF00208,ELFV_dehydrog,Glutamate/Leucine/Phenylalanine/Valinedehydrogenase;PF02812,ELFV_dehydrog_N,Glu/Leu/Phe/Valdehydrogenase,dimerisationdomain;	IPR006095,Family,Glutamate/phenylalanine/leucine/valinedehydrogenase;IPR006096,Domain,Glutamate/phenylalanine/leucine/valinedehydrogenase,C-terminal;IPR006097,Domain,Glutamate/phenylalanine/leucine/valinedehydrogenase,dimerisationregion;IPR016040,Domain,NADP-bindingdomain;IPR016211,Family,Glutamate/phenylalanine/leucine/valinedehydrogenase,bacterial/archaeal;	GO:0005488,binding;GO:0006520,cellularaminoacidmetabolicprocess;GO:0055114,oxidationreduction;GO:0016639,oxidoreductaseactivity,actingontheCH-NH2groupofdonors,NADorNADPasacceptor;	COG0334E,Glutamate dehydrogenase/leucine dehydrogenase,Amino acid transport and metabolism;	leucine dehydrogenase	bli	BL01501	K00263	Q65HK5	0	bcd
2330	Bacilli	Bacillus licheniformis ATCC 1458	52786324	52786323	PF00208,ELFV_dehydrog,Glutamate/Leucine/Phenylalanine/Valinedehydrogenase;PF02812,ELFV_dehydrog_N,Glu/Leu/Phe/Valdehydrogenase,dimerisationdomain;	IPR006095,Family,Glutamate/phenylalanine/leucine/valinedehydrogenase;IPR006096,Domain,Glutamate/phenylalanine/leucine/valinedehydrogenase,C-terminal;IPR006097,Domain,Glutamate/phenylalanine/leucine/valinedehydrogenase,dimerisationregion;IPR016040,Domain,NADP-bindingdomain;IPR016211,Family,Glutamate/phenylalanine/leucine/valinedehydrogenase,bacterial/archaeal;	GO:0005488,binding;GO:0006520,cellularaminoacidmetabolicprocess;GO:0055114,oxidationreduction;GO:0016639,oxidoreductaseactivity,actingontheCH-NH2groupofdonors,NADorNADPasacceptor;	COG0334E,Glutamate dehydrogenase/leucine dehydrogenase,Amino acid transport and metabolism;	leucine dehydrogenase	bld	BLi02585	K00263	Q65HK5	0	bcd
2361	Bacilli	Bacillus pumilus SAFR-03	157692915	157692914	PF00208,ELFV_dehydrog,Glutamate/Leucine/Phenylalanine/Valinedehydrogenase;PF02812,ELFV_dehydrog_N,Glu/Leu/Phe/Valdehydrogenase,dimerisationdomain;	IPR006095,Family,Glutamate/phenylalanine/leucine/valinedehydrogenase;IPR006096,Domain,Glutamate/phenylalanine/leucine/valinedehydrogenase,C-terminal;IPR006097,Domain,Glutamate/phenylalanine/leucine/valinedehydrogenase,dimerisationregion;IPR016211,Family,Glutamate/phenylalanine/leucine/valinedehydrogenase,bacterial/archaeal;	GO:0005488,binding;GO:0006520,cellularaminoacidmetabolicprocess;GO:0050049,leucinedehydrogenaseactivity;GO:0055114,oxidationreduction;	COG0334E,Glutamate dehydrogenase/leucine dehydrogenase,Amino acid transport and metabolism;	leucine dehydrogenase	bpu	BPUM_2147	K00263	A8FEZ9	1.4.1.9	bcd
2401	Bacilli	Bacillus subtilis subsp. subtilis str. 16	255767528	16079464	PF00208,ELFV_dehydrog,Glutamate/Leucine/Phenylalanine/Valinedehydrogenase;PF02812,ELFV_dehydrog_N,Glu/Leu/Phe/Valdehydrogenase,dimerisationdomain;	IPR006095,Family,Glutamate/phenylalanine/leucine/valinedehydrogenase;IPR006096,Domain,Glutamate/phenylalanine/leucine/valinedehydrogenase,C-terminal;IPR006097,Domain,Glutamate/phenylalanine/leucine/valinedehydrogenase,dimerisationregion;IPR016040,Domain,NADP-bindingdomain;IPR016211,Family,Glutamate/phenylalanine/leucine/valinedehydrogenase,bacterial/archaeal;	GO:0005488,binding;GO:0009083,branchedchainfamilyaminoacidcatabolicprocess;GO:0050049,leucinedehydrogenaseactivity;GO:0055114,oxidationreduction;	COG0334E,Glutamate dehydrogenase/leucine dehydrogenase,Amino acid transport and metabolism;	branched-chain amino acid dehydrogenase	bsu	BSU24080	K00263	P54531	1.4.1.-	bcd
2437	Bacilli	Bacillus thuringiensis serovar konkukian str. 97-2	49480917	49478565	PF00208,ELFV_dehydrog,Glutamate/Leucine/Phenylalanine/Valinedehydrogenase;PF02812,ELFV_dehydrog_N,Glu/Leu/Phe/Valdehydrogenase,dimerisationdomain;	IPR006095,Family,Glutamate/phenylalanine/leucine/valinedehydrogenase;IPR006096,Domain,Glutamate/phenylalanine/leucine/valinedehydrogenase,C-terminal;IPR006097,Domain,Glutamate/phenylalanine/leucine/valinedehydrogenase,dimerisationregion;IPR016040,Domain,NADP-bindingdomain;IPR016211,Family,Glutamate/phenylalanine/leucine/valinedehydrogenase,bacterial/archaeal;	GO:0005488,binding;GO:0006520,cellularaminoacidmetabolicprocess;GO:0050049,leucinedehydrogenaseactivity;GO:0055114,oxidationreduction;	COG0334E,Glutamate dehydrogenase/leucine dehydrogenase,Amino acid transport and metabolism;	leucine dehydrogenase	btk	BT9727_3908	K00263	Q6HDZ9	1.4.1.9	dhlE
2470	Bacilli	Bacillus thuringiensis str. Al Haka	118479359	118479358	PF00208,ELFV_dehydrog,Glutamate/Leucine/Phenylalanine/Valinedehydrogenase;PF02812,ELFV_dehydrog_N,Glu/Leu/Phe/Valdehydrogenase,dimerisationdomain;	IPR006095,Family,Glutamate/phenylalanine/leucine/valinedehydrogenase;IPR006096,Domain,Glutamate/phenylalanine/leucine/valinedehydrogenase,C-terminal;IPR006097,Domain,Glutamate/phenylalanine/leucine/valinedehydrogenase,dimerisationregion;IPR016040,Domain,NADP-bindingdomain;IPR016211,Family,Glutamate/phenylalanine/leucine/valinedehydrogenase,bacterial/archaeal;	GO:0005488,binding;GO:0006520,cellularaminoacidmetabolicprocess;GO:0050049,leucinedehydrogenaseactivity;GO:0055114,oxidationreduction;	COG0334E,Glutamate dehydrogenase/leucine dehydrogenase,Amino acid transport and metabolism;	leucine dehydrogenase	btl	BALH_3775	K00263	A0RIF9	1.4.1.9	dhlE
2516	Bacilli	Bacillus weihenstephanensis KBAB	163941916	163941915	PF00208,ELFV_dehydrog,Glutamate/Leucine/Phenylalanine/Valinedehydrogenase;PF02812,ELFV_dehydrog_N,Glu/Leu/Phe/Valdehydrogenase,dimerisationdomain;	IPR006095,Family,Glutamate/phenylalanine/leucine/valinedehydrogenase;IPR006096,Domain,Glutamate/phenylalanine/leucine/valinedehydrogenase,C-terminal;IPR006097,Domain,Glutamate/phenylalanine/leucine/valinedehydrogenase,dimerisationregion;IPR016040,Domain,NADP-bindingdomain;IPR016211,Family,Glutamate/phenylalanine/leucine/valinedehydrogenase,bacterial/archaeal;	GO:0005488,binding;GO:0006520,cellularaminoacidmetabolicprocess;GO:0055114,oxidationreduction;GO:0016639,oxidoreductaseactivity,actingontheCH-NH2groupofdonors,NADorNADPasacceptor;	COG0334E,Glutamate dehydrogenase/leucine dehydrogenase,Amino acid transport and metabolism;	Glu/Leu/Phe/Val dehydrogenase	bwe	BcerKBAB4_4006	K00263	A9VGB1	0	-
3479	Clostridia	Carboxydothermus hydrogenoformans Z-290	78043123	78043123	PF00208,ELFV_dehydrog,Glutamate/Leucine/Phenylalanine/Valinedehydrogenase;PF02812,ELFV_dehydrog_N,Glu/Leu/Phe/Valdehydrogenase,dimerisationdomain;	IPR006095,Family,Glutamate/phenylalanine/leucine/valinedehydrogenase;IPR006096,Domain,Glutamate/phenylalanine/leucine/valinedehydrogenase,C-terminal;IPR006097,Domain,Glutamate/phenylalanine/leucine/valinedehydrogenase,dimerisationregion;IPR016040,Domain,NADP-bindingdomain;IPR016211,Family,Glutamate/phenylalanine/leucine/valinedehydrogenase,bacterial/archaeal;	GO:0005488,binding;GO:0006520,cellularaminoacidmetabolicprocess;GO:0050049,leucinedehydrogenaseactivity;GO:0055114,oxidationreduction;	COG0334E,Glutamate dehydrogenase/leucine dehydrogenase,Amino acid transport and metabolism;	leucine dehydrogenase	chy	CHY_0579	K00263	Q3AEJ9	1.4.1.9	ldh
2681	Bacilli	Exiguobacterium sibiricum 255-1	172056952	172056953	PF00208,ELFV_dehydrog,Glutamate/Leucine/Phenylalanine/Valinedehydrogenase;PF02812,ELFV_dehydrog_N,Glu/Leu/Phe/Valdehydrogenase,dimerisationdomain;	IPR006095,Family,Glutamate/phenylalanine/leucine/valinedehydrogenase;IPR006096,Domain,Glutamate/phenylalanine/leucine/valinedehydrogenase,C-terminal;IPR006097,Domain,Glutamate/phenylalanine/leucine/valinedehydrogenase,dimerisationregion;IPR016040,Domain,NADP-bindingdomain;IPR016211,Family,Glutamate/phenylalanine/leucine/valinedehydrogenase,bacterial/archaeal;	GO:0005488,binding;GO:0006520,cellularaminoacidmetabolicprocess;GO:0055114,oxidationreduction;GO:0016639,oxidoreductaseactivity,actingontheCH-NH2groupofdonors,NADorNADPasacceptor;	COG0334E,Glutamate dehydrogenase/leucine dehydrogenase,Amino acid transport and metabolism;	Glu/Leu/Phe/Val dehydrogenase	esi	Exig_0916	K00263	B1YLR3	0	-
2750	Bacilli	Geobacillus kaustophilus HTA42	56420917	56420916	PF00208,ELFV_dehydrog,Glutamate/Leucine/Phenylalanine/Valinedehydrogenase;PF02812,ELFV_dehydrog_N,Glu/Leu/Phe/Valdehydrogenase,dimerisationdomain;	IPR006095,Family,Glutamate/phenylalanine/leucine/valinedehydrogenase;IPR006096,Domain,Glutamate/phenylalanine/leucine/valinedehydrogenase,C-terminal;IPR006097,Domain,Glutamate/phenylalanine/leucine/valinedehydrogenase,dimerisationregion;IPR016040,Domain,NADP-bindingdomain;IPR016211,Family,Glutamate/phenylalanine/leucine/valinedehydrogenase,bacterial/archaeal;	GO:0005488,binding;GO:0006520,cellularaminoacidmetabolicprocess;GO:0050049,leucinedehydrogenaseactivity;GO:0055114,oxidationreduction;	COG0334E,Glutamate dehydrogenase/leucine dehydrogenase,Amino acid transport and metabolism;	leucine dehydrogenase	gka	GK2381	K00263	Q75TA6	1.4.1.9	-
2766	Bacilli	Geobacillus sp. WCH7	239827655	239827654	PF00208,ELFV_dehydrog,Glutamate/Leucine/Phenylalanine/Valinedehydrogenase;PF02812,ELFV_dehydrog_N,Glu/Leu/Phe/Valdehydrogenase,dimerisationdomain;	IPR006095,Family,Glutamate/phenylalanine/leucine/valinedehydrogenase;IPR006096,Domain,Glutamate/phenylalanine/leucine/valinedehydrogenase,C-terminal;IPR006097,Domain,Glutamate/phenylalanine/leucine/valinedehydrogenase,dimerisationregion;IPR016040,Domain,NADP-bindingdomain;IPR016211,Family,Glutamate/phenylalanine/leucine/valinedehydrogenase,bacterial/archaeal;	GO:0005488,binding;GO:0006520,cellularaminoacidmetabolicprocess;GO:0055114,oxidationreduction;GO:0016639,oxidoreductaseactivity,actingontheCH-NH2groupofdonors,NADorNADPasacceptor;	COG0334E,Glutamate dehydrogenase/leucine dehydrogenase,Amino acid transport and metabolism;	Glu/Leu/Phe/Val dehydrogenase	gwc	GWCH70_2308	K00263	C5D456	0	-
2795	Bacilli	Geobacillus thermodenitrificans NG80-	138895952	138895951	PF00208,ELFV_dehydrog,Glutamate/Leucine/Phenylalanine/Valinedehydrogenase;PF02812,ELFV_dehydrog_N,Glu/Leu/Phe/Valdehydrogenase,dimerisationdomain;	IPR006095,Family,Glutamate/phenylalanine/leucine/valinedehydrogenase;IPR006096,Domain,Glutamate/phenylalanine/leucine/valinedehydrogenase,C-terminal;IPR006097,Domain,Glutamate/phenylalanine/leucine/valinedehydrogenase,dimerisationregion;IPR016040,Domain,NADP-bindingdomain;IPR016211,Family,Glutamate/phenylalanine/leucine/valinedehydrogenase,bacterial/archaeal;	GO:0005488,binding;GO:0006520,cellularaminoacidmetabolicprocess;GO:0050049,leucinedehydrogenaseactivity;GO:0055114,oxidationreduction;	COG0334E,Glutamate dehydrogenase/leucine dehydrogenase,Amino acid transport and metabolism;	leucine dehydrogenase	gtn	GTNG_2310	K00263	A4IQQ5	1.4.1.9	-
4384	Clostridia	Halothermothrix orenii H 16	220931517	220931517	PF00208,ELFV_dehydrog,Glutamate/Leucine/Phenylalanine/Valinedehydrogenase;PF02812,ELFV_dehydrog_N,Glu/Leu/Phe/Valdehydrogenase,dimerisationdomain;	IPR006095,Family,Glutamate/phenylalanine/leucine/valinedehydrogenase;IPR006096,Domain,Glutamate/phenylalanine/leucine/valinedehydrogenase,C-terminal;IPR006097,Domain,Glutamate/phenylalanine/leucine/valinedehydrogenase,dimerisationregion;IPR016040,Domain,NADP-bindingdomain;IPR016211,Family,Glutamate/phenylalanine/leucine/valinedehydrogenase,bacterial/archaeal;	GO:0005488,binding;GO:0006520,cellularaminoacidmetabolicprocess;GO:0050049,leucinedehydrogenaseactivity;GO:0055114,oxidationreduction;	COG0334E,Glutamate dehydrogenase/leucine dehydrogenase,Amino acid transport and metabolism;	Leucine dehydrogenase	hor	Hore_06730	K00263	B8CVW1	1.4.1.9	-
4383	Clostridia	Halothermothrix orenii H 16	220931517	220931519	PF00208,ELFV_dehydrog,Glutamate/Leucine/Phenylalanine/Valinedehydrogenase;PF02812,ELFV_dehydrog_N,Glu/Leu/Phe/Valdehydrogenase,dimerisationdomain;	IPR006095,Family,Glutamate/phenylalanine/leucine/valinedehydrogenase;IPR006096,Domain,Glutamate/phenylalanine/leucine/valinedehydrogenase,C-terminal;IPR006097,Domain,Glutamate/phenylalanine/leucine/valinedehydrogenase,dimerisationregion;IPR016040,Domain,NADP-bindingdomain;IPR016211,Family,Glutamate/phenylalanine/leucine/valinedehydrogenase,bacterial/archaeal;	GO:0005488,binding;GO:0006520,cellularaminoacidmetabolicprocess;GO:0050049,leucinedehydrogenaseactivity;GO:0055114,oxidationreduction;	COG0334E,Glutamate dehydrogenase/leucine dehydrogenase,Amino acid transport and metabolism;	Glu/Leu/Phe/Val dehydrogenase	hor	Hore_06750	K00263	B8CVW3	1.4.1.9	-
24414	alphaproteobacteria	Mesorhizobium sp. BNC	110635566	110635570	PF00208,ELFV_dehydrog,Glutamate/Leucine/Phenylalanine/Valinedehydrogenase;PF02812,ELFV_dehydrog_N,Glu/Leu/Phe/Valdehydrogenase,dimerisationdomain;	IPR006095,Family,Glutamate/phenylalanine/leucine/valinedehydrogenase;IPR006096,Domain,Glutamate/phenylalanine/leucine/valinedehydrogenase,C-terminal;IPR006097,Domain,Glutamate/phenylalanine/leucine/valinedehydrogenase,dimerisationregion;IPR016040,Domain,NADP-bindingdomain;IPR016211,Family,Glutamate/phenylalanine/leucine/valinedehydrogenase,bacterial/archaeal;	GO:0005488,binding;GO:0006520,cellularaminoacidmetabolicprocess;GO:0050049,leucinedehydrogenaseactivity;GO:0055114,oxidationreduction;	COG0334E,Glutamate dehydrogenase/leucine dehydrogenase,Amino acid transport and metabolism;	leucine dehydrogenase	mes	Meso_3241	K00263	Q11DB2	1.4.1.9	-
4519	Clostridia	Natranaerobius thermophilus JW/NM-WN-L	188586299	188586298	PF00208,ELFV_dehydrog,Glutamate/Leucine/Phenylalanine/Valinedehydrogenase;PF02812,ELFV_dehydrog_N,Glu/Leu/Phe/Valdehydrogenase,dimerisationdomain;	IPR006095,Family,Glutamate/phenylalanine/leucine/valinedehydrogenase;IPR006096,Domain,Glutamate/phenylalanine/leucine/valinedehydrogenase,C-terminal;IPR006097,Domain,Glutamate/phenylalanine/leucine/valinedehydrogenase,dimerisationregion;IPR016040,Domain,NADP-bindingdomain;IPR016211,Family,Glutamate/phenylalanine/leucine/valinedehydrogenase,bacterial/archaeal;	GO:0005488,binding;GO:0006520,cellularaminoacidmetabolicprocess;GO:0055114,oxidationreduction;GO:0016639,oxidoreductaseactivity,actingontheCH-NH2groupofdonors,NADorNADPasacceptor;	COG0334E,Glutamate dehydrogenase/leucine dehydrogenase,Amino acid transport and metabolism;	leucine dehydrogenase	nth	Nther_1681	K00263	B2A513	0	-
3261	Bacilli	Oceanobacillus iheyensis HTE83	23099324	23099324	PF00208,ELFV_dehydrog,Glutamate/Leucine/Phenylalanine/Valinedehydrogenase;PF02812,ELFV_dehydrog_N,Glu/Leu/Phe/Valdehydrogenase,dimerisationdomain;	IPR006095,Family,Glutamate/phenylalanine/leucine/valinedehydrogenase;IPR006096,Domain,Glutamate/phenylalanine/leucine/valinedehydrogenase,C-terminal;IPR006097,Domain,Glutamate/phenylalanine/leucine/valinedehydrogenase,dimerisationregion;IPR016040,Domain,NADP-bindingdomain;IPR016211,Family,Glutamate/phenylalanine/leucine/valinedehydrogenase,bacterial/archaeal;	GO:0005488,binding;GO:0006520,cellularaminoacidmetabolicprocess;GO:0050049,leucinedehydrogenaseactivity;GO:0055114,oxidationreduction;	COG0334E,Glutamate dehydrogenase/leucine dehydrogenase,Amino acid transport and metabolism;	leucine dehydrogenase	oih	OB1869	K00263	Q8EQ51	1.4.1.9	-
4619	Clostridia	Symbiobacterium thermophilum IAM 1486	51892959	51892965	PF00208,ELFV_dehydrog,Glutamate/Leucine/Phenylalanine/Valinedehydrogenase;PF02812,ELFV_dehydrog_N,Glu/Leu/Phe/Valdehydrogenase,dimerisationdomain;	IPR006095,Family,Glutamate/phenylalanine/leucine/valinedehydrogenase;IPR006096,Domain,Glutamate/phenylalanine/leucine/valinedehydrogenase,C-terminal;IPR006097,Domain,Glutamate/phenylalanine/leucine/valinedehydrogenase,dimerisationregion;IPR016040,Domain,NADP-bindingdomain;IPR016211,Family,Glutamate/phenylalanine/leucine/valinedehydrogenase,bacterial/archaeal;	GO:0005488,binding;GO:0006520,cellularaminoacidmetabolicprocess;GO:0055114,oxidationreduction;GO:0016639,oxidoreductaseactivity,actingontheCH-NH2groupofdonors,NADorNADPasacceptor;	COG0334E,Glutamate dehydrogenase/leucine dehydrogenase,Amino acid transport and metabolism;	leucine dehydrogenase	sth	STH1827	K00263	Q67ND1	0	-
4626	Clostridia	Symbiobacterium thermophilum IAM 1486	51892959	51892968	PF00208,ELFV_dehydrog,Glutamate/Leucine/Phenylalanine/Valinedehydrogenase;PF02812,ELFV_dehydrog_N,Glu/Leu/Phe/Valdehydrogenase,dimerisationdomain;	IPR006095,Family,Glutamate/phenylalanine/leucine/valinedehydrogenase;IPR006096,Domain,Glutamate/phenylalanine/leucine/valinedehydrogenase,C-terminal;IPR006097,Domain,Glutamate/phenylalanine/leucine/valinedehydrogenase,dimerisationregion;IPR016211,Family,Glutamate/phenylalanine/leucine/valinedehydrogenase,bacterial/archaeal;	GO:0005488,binding;GO:0006520,cellularaminoacidmetabolicprocess;GO:0055114,oxidationreduction;GO:0016639,oxidoreductaseactivity,actingontheCH-NH2groupofdonors,NADorNADPasacceptor;	COG0334E,Glutamate dehydrogenase/leucine dehydrogenase,Amino acid transport and metabolism;	leucine dehydrogenase	sth	STH1830	K00263	Q67NC8	0	-
11762	gammaproteobacteria	Acinetobacter baumannii AB005	213158939	213158939	PF00310,GATase_2,Glutamineamidotransferasesclass-II;PF01493,GXGXG,GXGXGmotif;PF01645,Glu_synthase,Conservedregioninglutamatesynthase;PF04898,Glu_syn_central,Glutamatesynthasecentraldomain;	IPR000583,Domain,Glutamineamidotransferase,class-II;IPR002489,Domain,Glutamatesynthase,alphasubunit,C-terminal;IPR002932,Domain,Glutamatesynthase,central-C;IPR006982,Domain,Glutamatesynthase,central-N;IPR013785,Domain,Aldolase-typeTIMbarrel;IPR017932,Domain,Glutamineamidotransferase,typeII;	GO:0006537,glutamatebiosyntheticprocess;GO:0004355,glutamatesynthaseNADPHactivity;GO:0055114,oxidationreduction;	COG0069E,Glutamate synthase domain 2,Amino acid transport and metabolism;	glutamate synthase subunit alpha	abn	AB57_3640	K00265	B7IAV4	1.4.1.13	gltB
11780	gammaproteobacteria	Acinetobacter baumannii AB307-029	215482078	215482078	PF00310,GATase_2,Glutamineamidotransferasesclass-II;PF01493,GXGXG,GXGXGmotif;PF01645,Glu_synthase,Conservedregioninglutamatesynthase;PF04898,Glu_syn_central,Glutamatesynthasecentraldomain;	IPR000583,Domain,Glutamineamidotransferase,class-II;IPR002489,Domain,Glutamatesynthase,alphasubunit,C-terminal;IPR002932,Domain,Glutamatesynthase,central-C;IPR006982,Domain,Glutamatesynthase,central-N;IPR013785,Domain,Aldolase-typeTIMbarrel;IPR017932,Domain,Glutamineamidotransferase,typeII;	GO:0006537,glutamatebiosyntheticprocess;GO:0004355,glutamatesynthaseNADPHactivity;GO:0055114,oxidationreduction;	COG0069E,Glutamate synthase domain 2,Amino acid transport and metabolism;	glutamate synthase subunit alpha	abb	ABBFA_000327	K00265	B7GVP7	1.4.1.13	gltB
11869	gammaproteobacteria	Acinetobacter baumannii ACIC	184159704	184159704	PF00310,GATase_2,Glutamineamidotransferasesclass-II;PF01493,GXGXG,GXGXGmotif;PF01645,Glu_synthase,Conservedregioninglutamatesynthase;PF04898,Glu_syn_central,Glutamatesynthasecentraldomain;	IPR000583,Domain,Glutamineamidotransferase,class-II;IPR002489,Domain,Glutamatesynthase,alphasubunit,C-terminal;IPR002932,Domain,Glutamatesynthase,central-C;IPR006982,Domain,Glutamatesynthase,central-N;IPR013785,Domain,Aldolase-typeTIMbarrel;IPR017932,Domain,Glutamineamidotransferase,typeII;	GO:0006537,glutamatebiosyntheticprocess;GO:0015930,glutamatesynthaseactivity;GO:0055114,oxidationreduction;	COG0069E,Glutamate synthase domain 2,Amino acid transport and metabolism;	glutamate synthase subunit alpha	abc	ACICU_03386	K00265	B2I0J0	0	gltB
11910	gammaproteobacteria	Acinetobacter baumannii AY	169794489	169794489	PF00310,GATase_2,Glutamineamidotransferasesclass-II;PF01493,GXGXG,GXGXGmotif;PF01645,Glu_synthase,Conservedregioninglutamatesynthase;PF04898,Glu_syn_central,Glutamatesynthasecentraldomain;	IPR000583,Domain,Glutamineamidotransferase,class-II;IPR002489,Domain,Glutamatesynthase,alphasubunit,C-terminal;IPR002932,Domain,Glutamatesynthase,central-C;IPR006982,Domain,Glutamatesynthase,central-N;IPR013785,Domain,Aldolase-typeTIMbarrel;IPR017932,Domain,Glutamineamidotransferase,typeII;	GO:0006537,glutamatebiosyntheticprocess;GO:0004355,glutamatesynthaseNADPHactivity;GO:0055114,oxidationreduction;	COG0069E,Glutamate synthase domain 2,Amino acid transport and metabolism;	glutamate synthase subunit alpha	aby	ABAYE0298	K00265	None	1.4.1.13	gltB
11952	gammaproteobacteria	Acinetobacter baumannii SD	169632254	169632254	PF00310,GATase_2,Glutamineamidotransferasesclass-II;PF01493,GXGXG,GXGXGmotif;PF01645,Glu_synthase,Conservedregioninglutamatesynthase;PF04898,Glu_syn_central,Glutamatesynthasecentraldomain;	IPR000583,Domain,Glutamineamidotransferase,class-II;IPR002489,Domain,Glutamatesynthase,alphasubunit,C-terminal;IPR002932,Domain,Glutamatesynthase,central-C;IPR006982,Domain,Glutamatesynthase,central-N;IPR013785,Domain,Aldolase-typeTIMbarrel;IPR017932,Domain,Glutamineamidotransferase,typeII;	GO:0006537,glutamatebiosyntheticprocess;GO:0004355,glutamatesynthaseNADPHactivity;GO:0055114,oxidationreduction;	COG0069E,Glutamate synthase domain 2,Amino acid transport and metabolism;	glutamate synthase subunit alpha	abm	ABSDF0304	K00265	B0VQ36	1.4.1.13	gltB
22384	Verrucomicrobia	Akkermansia muciniphila ATCC BAA-83	187735747	187735747	PF00310,GATase_2,Glutamineamidotransferasesclass-II;PF01493,GXGXG,GXGXGmotif;PF01645,Glu_synthase,Conservedregioninglutamatesynthase;PF04898,Glu_syn_central,Glutamatesynthasecentraldomain;	IPR000583,Domain,Glutamineamidotransferase,class-II;IPR002489,Domain,Glutamatesynthase,alphasubunit,C-terminal;IPR002932,Domain,Glutamatesynthase,central-C;IPR006982,Domain,Glutamatesynthase,central-N;IPR013785,Domain,Aldolase-typeTIMbarrel;IPR017932,Domain,Glutamineamidotransferase,typeII;	GO:0006537,glutamatebiosyntheticprocess;GO:0016041,glutamatesynthaseferredoxinactivity;GO:0055114,oxidationreduction;	COG0069E,Glutamate synthase domain 2,Amino acid transport and metabolism;	Glutamate synthase (ferredoxin)	amu	Amuc_1253	K00265	B2URJ3	1.4.7.1	-
2293	Bacilli	Bacillus licheniformis ATCC 1458	52080534	163119481	PF00310,GATase_2,Glutamineamidotransferasesclass-II;PF01493,GXGXG,GXGXGmotif;PF01645,Glu_synthase,Conservedregioninglutamatesynthase;PF04898,Glu_syn_central,Glutamatesynthasecentraldomain;	IPR000583,Domain,Glutamineamidotransferase,class-II;IPR002489,Domain,Glutamatesynthase,alphasubunit,C-terminal;IPR002932,Domain,Glutamatesynthase,central-C;IPR006982,Domain,Glutamatesynthase,central-N;IPR013785,Domain,Aldolase-typeTIMbarrel;IPR017932,Domain,Glutamineamidotransferase,typeII;	GO:0006537,glutamatebiosyntheticprocess;GO:0015930,glutamatesynthaseactivity;GO:0055114,oxidationreduction;	COG0069E,Glutamate synthase domain 2,Amino acid transport and metabolism;	glutamate synthase (large subunit)	bli	BL01971	K00265	Q65IR6	0	gltA
2329	Bacilli	Bacillus licheniformis ATCC 1458	52785913	52785912	PF00310,GATase_2,Glutamineamidotransferasesclass-II;PF01493,GXGXG,GXGXGmotif;PF01645,Glu_synthase,Conservedregioninglutamatesynthase;PF04898,Glu_syn_central,Glutamatesynthasecentraldomain;	IPR000583,Domain,Glutamineamidotransferase,class-II;IPR002489,Domain,Glutamatesynthase,alphasubunit,C-terminal;IPR002932,Domain,Glutamatesynthase,central-C;IPR006982,Domain,Glutamatesynthase,central-N;IPR013785,Domain,Aldolase-typeTIMbarrel;IPR017932,Domain,Glutamineamidotransferase,typeII;	GO:0006537,glutamatebiosyntheticprocess;GO:0015930,glutamatesynthaseactivity;GO:0055114,oxidationreduction;	COG0069E,Glutamate synthase domain 2,Amino acid transport and metabolism;	GltA	bld	BLi02162	K00265	Q65IR6	0	gltA
512	Bacteroidetes	Bacteroides thetaiotaomicron VPI-548	29345962	29345963	PF00310,GATase_2,Glutamineamidotransferasesclass-II;PF01493,GXGXG,GXGXGmotif;PF01645,Glu_synthase,Conservedregioninglutamatesynthase;PF04898,Glu_syn_central,Glutamatesynthasecentraldomain;	IPR000583,Domain,Glutamineamidotransferase,class-II;IPR002489,Domain,Glutamatesynthase,alphasubunit,C-terminal;IPR002932,Domain,Glutamatesynthase,central-C;IPR006982,Domain,Glutamatesynthase,central-N;IPR013785,Domain,Aldolase-typeTIMbarrel;IPR017932,Domain,Glutamineamidotransferase,typeII;	GO:0006537,glutamatebiosyntheticprocess;GO:0015930,glutamatesynthaseactivity;GO:0055114,oxidationreduction;	COG0069E,Glutamate synthase domain 2,Amino acid transport and metabolism;	glutamate synthase, large subunit	bth	BT_0553	K00265	Q8AAB2	0	-
9428	deltaproteobacteria	Desulfotalea psychrophila LSv5	51244356	51244360	PF01645,Glu_synthase,Conservedregioninglutamatesynthase;	IPR002932,Domain,Glutamatesynthase,central-C;IPR004039,Domain,Rubredoxin-typeFeCys4protein;IPR013785,Domain,Aldolase-typeTIMbarrel;	GO:0009055,electroncarrieractivity;GO:0006537,glutamatebiosyntheticprocess;GO:0015930,glutamatesynthaseactivity;GO:0046872,metalionbinding;	COG0069E,Glutamate synthase domain 2,Amino acid transport and metabolism;	glutamate synthase, large subunit	dps	DP0508	K00265	Q6AQY7	0	-
10346	deltaproteobacteria	Geobacter sulfurreducens PC	39996341	39996341	PF01645,Glu_synthase,Conservedregioninglutamatesynthase;	IPR002932,Domain,Glutamatesynthase,central-C;IPR013785,Domain,Aldolase-typeTIMbarrel;IPR017896,Domain,4Fe-4Sferredoxin,iron-sulpurbindingdomain;IPR017900,Conserved_site,4Fe-4Sferredoxin,iron-sulphurbinding,conservedsite;	GO:0009055,electroncarrieractivity;GO:0006537,glutamatebiosyntheticprocess;GO:0015930,glutamatesynthaseactivity;GO:0051536,iron-sulfurclusterbinding;	COG0069E,Glutamate synthase domain 2,Amino acid transport and metabolism;	glutamate synthase-related protein	gsu	GSU1239	K00265	Q74DS6	0	-
10576	deltaproteobacteria	Pelobacter carbinolicus DSM 238	77920191	77920192	PF01645,Glu_synthase,Conservedregioninglutamatesynthase;	IPR002932,Domain,Glutamatesynthase,central-C;IPR013785,Domain,Aldolase-typeTIMbarrel;IPR017896,Domain,4Fe-4Sferredoxin,iron-sulpurbindingdomain;IPR017900,Conserved_site,4Fe-4Sferredoxin,iron-sulphurbinding,conservedsite;	GO:0009055,electroncarrieractivity;GO:0006537,glutamatebiosyntheticprocess;GO:0015930,glutamatesynthaseactivity;GO:0051536,iron-sulfurclusterbinding;	COG0069E,Glutamate synthase domain 2,Amino acid transport and metabolism;	glutamate synthase, beta subunit-like	pca	Pcar_2599	K00265	Q3A1C0	0	-
4874	betaproteobacteria	Acidovorax avenae subsp. citrulli AAC00-	120609660	120609660	PF00070,Pyr_redox,Pyridinenucleotide-disulphideoxidoreductase;PF07992,Pyr_redox_2,Pyridinenucleotide-disulphideoxidoreductase;	IPR000759,Domain,Adrenodoxinreductase;IPR001327,Domain,Pyridinenucleotide-disulphideoxidoreductase,NAD-bindingregion;IPR009051,Domain,Alpha-helicalferredoxin;IPR012285,Domain,Fumaratereductase,C-terminal;IPR013027,Domain,FAD-dependentpyridinenucleotide-disulphideoxidoreductase;IPR017896,Domain,4Fe-4Sferredoxin,iron-sulpurbindingdomain;	GO:0050660,FADbinding;GO:0051536,iron-sulfurclusterbinding;GO:0055114,oxidationreduction;GO:0016491,oxidoreductaseactivity;	COG0493ER|NADPH-dependent glutamate synthase beta chain and related oxidoreductases,General function prediction only|Amino acid transport and metabolism;	glutamate synthase subunit beta	aav	Aave_0966	K00266	A1TKS6	1.4.1.13	gltD
11763	gammaproteobacteria	Acinetobacter baumannii AB005	213158939	213158938	PF00070,Pyr_redox,Pyridinenucleotide-disulphideoxidoreductase;PF07992,Pyr_redox_2,Pyridinenucleotide-disulphideoxidoreductase;	IPR000759,Domain,Adrenodoxinreductase;IPR001327,Domain,Pyridinenucleotide-disulphideoxidoreductase,NAD-bindingregion;IPR006006,Family,Glutamatesynthase,NADH/NADPH,smallsubunit2;IPR009051,Domain,Alpha-helicalferredoxin;IPR012285,Domain,Fumaratereductase,C-terminal;IPR013027,Domain,FAD-dependentpyridinenucleotide-disulphideoxidoreductase;IPR016040,Domain,NADP-bindingdomain;IPR017896,Domain,4Fe-4Sfe…	GO:0050660,FADbinding;GO:0006537,glutamatebiosyntheticprocess;GO:0004355,glutamatesynthaseNADPHactivity;GO:0051536,iron-sulfurclusterbinding;GO:0055114,oxidationreduction;	COG0493ER|NADPH-dependent glutamate synthase beta chain and related oxidoreductases,General function prediction only|Amino acid transport and metabolism;	glutamate synthase subunit beta	abn	AB57_3639	K00266	B7IAV3	1.4.1.13	gltD
11781	gammaproteobacteria	Acinetobacter baumannii AB307-029	215482078	215482079	PF00070,Pyr_redox,Pyridinenucleotide-disulphideoxidoreductase;PF07992,Pyr_redox_2,Pyridinenucleotide-disulphideoxidoreductase;	IPR000759,Domain,Adrenodoxinreductase;IPR001327,Domain,Pyridinenucleotide-disulphideoxidoreductase,NAD-bindingregion;IPR006006,Family,Glutamatesynthase,NADH/NADPH,smallsubunit2;IPR009051,Domain,Alpha-helicalferredoxin;IPR012285,Domain,Fumaratereductase,C-terminal;IPR013027,Domain,FAD-dependentpyridinenucleotide-disulphideoxidoreductase;IPR016040,Domain,NADP-bindingdomain;IPR017896,Domain,4Fe-4Sfe…	GO:0050660,FADbinding;GO:0006537,glutamatebiosyntheticprocess;GO:0004355,glutamatesynthaseNADPHactivity;GO:0051536,iron-sulfurclusterbinding;GO:0055114,oxidationreduction;	COG0493ER|NADPH-dependent glutamate synthase beta chain and related oxidoreductases,General function prediction only|Amino acid transport and metabolism;	glutamate synthase subunit beta	abb	ABBFA_000328	K00266	B7GVP8	1.4.1.13	gltD
11868	gammaproteobacteria	Acinetobacter baumannii ACIC	184159704	184159703	PF00070,Pyr_redox,Pyridinenucleotide-disulphideoxidoreductase;PF07992,Pyr_redox_2,Pyridinenucleotide-disulphideoxidoreductase;	IPR000759,Domain,Adrenodoxinreductase;IPR001327,Domain,Pyridinenucleotide-disulphideoxidoreductase,NAD-bindingregion;IPR006006,Family,Glutamatesynthase,NADH/NADPH,smallsubunit2;IPR009051,Domain,Alpha-helicalferredoxin;IPR012285,Domain,Fumaratereductase,C-terminal;IPR013027,Domain,FAD-dependentpyridinenucleotide-disulphideoxidoreductase;IPR016040,Domain,NADP-bindingdomain;IPR017896,Domain,4Fe-4Sfe…	GO:0050660,FADbinding;GO:0006537,glutamatebiosyntheticprocess;GO:0051536,iron-sulfurclusterbinding;GO:0055114,oxidationreduction;GO:0016639,oxidoreductaseactivity,actingontheCH-NH2groupofdonors,NADorNADPasacceptor;	COG0493ER|NADPH-dependent glutamate synthase beta chain and related oxidoreductases,General function prediction only|Amino acid transport and metabolism;	glutamate synthase subunit beta	abc	ACICU_03385	K00266	B2I0I9	0	gltD
11911	gammaproteobacteria	Acinetobacter baumannii AY	169794489	169794490	PF00070,Pyr_redox,Pyridinenucleotide-disulphideoxidoreductase;PF07992,Pyr_redox_2,Pyridinenucleotide-disulphideoxidoreductase;	IPR000759,Domain,Adrenodoxinreductase;IPR001327,Domain,Pyridinenucleotide-disulphideoxidoreductase,NAD-bindingregion;IPR006006,Family,Glutamatesynthase,NADH/NADPH,smallsubunit2;IPR009051,Domain,Alpha-helicalferredoxin;IPR012285,Domain,Fumaratereductase,C-terminal;IPR013027,Domain,FAD-dependentpyridinenucleotide-disulphideoxidoreductase;IPR016040,Domain,NADP-bindingdomain;IPR017896,Domain,4Fe-4Sfe…	GO:0050660,FADbinding;GO:0006537,glutamatebiosyntheticprocess;GO:0004355,glutamatesynthaseNADPHactivity;GO:0051536,iron-sulfurclusterbinding;GO:0055114,oxidationreduction;	COG0493ER|NADPH-dependent glutamate synthase beta chain and related oxidoreductases,General function prediction only|Amino acid transport and metabolism;	glutamate synthase subunit beta	aby	ABAYE0299	K00266	None	1.4.1.13	gltD
11951	gammaproteobacteria	Acinetobacter baumannii SD	169632254	169632255	PF00070,Pyr_redox,Pyridinenucleotide-disulphideoxidoreductase;PF07992,Pyr_redox_2,Pyridinenucleotide-disulphideoxidoreductase;	IPR000759,Domain,Adrenodoxinreductase;IPR001327,Domain,Pyridinenucleotide-disulphideoxidoreductase,NAD-bindingregion;IPR006006,Family,Glutamatesynthase,NADH/NADPH,smallsubunit2;IPR009051,Domain,Alpha-helicalferredoxin;IPR012285,Domain,Fumaratereductase,C-terminal;IPR013027,Domain,FAD-dependentpyridinenucleotide-disulphideoxidoreductase;IPR016040,Domain,NADP-bindingdomain;IPR017896,Domain,4Fe-4Sfe…	GO:0050660,FADbinding;GO:0006537,glutamatebiosyntheticprocess;GO:0004355,glutamatesynthaseNADPHactivity;GO:0051536,iron-sulfurclusterbinding;GO:0055114,oxidationreduction;	COG0493ER|NADPH-dependent glutamate synthase beta chain and related oxidoreductases,General function prediction only|Amino acid transport and metabolism;	glutamate synthase subunit beta	abm	ABSDF0305	K00266	B0VQ37	1.4.1.13	gltD
511	Bacteroidetes	Bacteroides thetaiotaomicron VPI-548	29345962	29345962	PF07992,Pyr_redox_2,Pyridinenucleotide-disulphideoxidoreductase;	IPR000759,Domain,Adrenodoxinreductase;IPR006005,Domain,Glutamatesynthase,NADH/NADPH,smallsubunit1;IPR009051,Domain,Alpha-helicalferredoxin;IPR012285,Domain,Fumaratereductase,C-terminal;IPR013027,Domain,FAD-dependentpyridinenucleotide-disulphideoxidoreductase;IPR016040,Domain,NADP-bindingdomain;IPR017896,Domain,4Fe-4Sferredoxin,iron-sulpurbindingdomain;	GO:0006537,glutamatebiosyntheticprocess;GO:0051536,iron-sulfurclusterbinding;GO:0055114,oxidationreduction;GO:0016639,oxidoreductaseactivity,actingontheCH-NH2groupofdonors,NADorNADPasacceptor;	COG0493ER|NADPH-dependent glutamate synthase beta chain and related oxidoreductases,General function prediction only|Amino acid transport and metabolism;	glutamate synthase, small subunit	bth	BT_0552	K00266	Q8AAB3	0	-
7855	betaproteobacteria	Polaromonas naphthalenivorans CJ	121606903	121606903	PF07992,Pyr_redox_2,Pyridinenucleotide-disulphideoxidoreductase;	IPR000759,Domain,Adrenodoxinreductase;IPR009051,Domain,Alpha-helicalferredoxin;IPR012285,Domain,Fumaratereductase,C-terminal;IPR013027,Domain,FAD-dependentpyridinenucleotide-disulphideoxidoreductase;IPR017896,Domain,4Fe-4Sferredoxin,iron-sulpurbindingdomain;	GO:0051536,iron-sulfurclusterbinding;GO:0055114,oxidationreduction;GO:0016491,oxidoreductaseactivity;	COG0493ER|NADPH-dependent glutamate synthase beta chain and related oxidoreductases,General function prediction only|Amino acid transport and metabolism;	putative oxidoreductase	pna	Pnap_4019	K00266	A1VUI3	0	-
26072	alphaproteobacteria	Rhodopseudomonas palustris BisA5	115522710	115522709	PF07992,Pyr_redox_2,Pyridinenucleotide-disulphideoxidoreductase;	IPR000759,Domain,Adrenodoxinreductase;IPR006005,Domain,Glutamatesynthase,NADH/NADPH,smallsubunit1;IPR009051,Domain,Alpha-helicalferredoxin;IPR012285,Domain,Fumaratereductase,C-terminal;IPR013027,Domain,FAD-dependentpyridinenucleotide-disulphideoxidoreductase;IPR016040,Domain,NADP-bindingdomain;	GO:0006537,glutamatebiosyntheticprocess;GO:0016040,glutamatesynthaseNADHactivity;GO:0051536,iron-sulfurclusterbinding;GO:0055114,oxidationreduction;	COG0493ER|NADPH-dependent glutamate synthase beta chain and related oxidoreductases,General function prediction only|Amino acid transport and metabolism;	glutamate synthase subunit beta	rpe	RPE_0682	K00266	Q07TU4	1.4.1.13	gltD
4813	Clostridia	Thermoanaerobacter tengcongensis MB	20807065	20807067	PF00070,Pyr_redox,Pyridinenucleotide-disulphideoxidoreductase;PF07992,Pyr_redox_2,Pyridinenucleotide-disulphideoxidoreductase;	IPR000759,Domain,Adrenodoxinreductase;IPR001327,Domain,Pyridinenucleotide-disulphideoxidoreductase,NAD-bindingregion;IPR006004,Domain,GlutamatesynthaseNADPH,homotetrameric;IPR009051,Domain,Alpha-helicalferredoxin;IPR012285,Domain,Fumaratereductase,C-terminal;IPR013027,Domain,FAD-dependentpyridinenucleotide-disulphideoxidoreductase;	GO:0050660,FADbinding;GO:0051536,iron-sulfurclusterbinding;GO:0055114,oxidationreduction;GO:0016491,oxidoreductaseactivity;	COG0493ER|NADPH-dependent glutamate synthase beta chain and related oxidoreductases,General function prediction only|Amino acid transport and metabolism;	NADPH-dependent glutamate synthase beta chain and related oxidoreductase	tte	TTE0567	K00266	Q8RC72	0	GltD
16756	gammaproteobacteria	Pseudomonas stutzeri A150	146281984	146281984	PF01593,Amino_oxidase,Flavincontainingamineoxidoreductase;						PST_1610	K00274
8095	betaproteobacteria	Ralstonia pickettii 12D chromosome	241662399	241662400	PF01243,Pyridox_oxidase,"Pyridoxamine5-phosphateoxidase";PF10590,PNPOx_C,"Pyridoxine5-phosphateoxidaseC-terminaldimerisationregion";						Rpic12D_0787	K00275
4905	betaproteobacteria	Acidovorax avenae subsp. citrulli AAC00-	120612477	120612481	PF00890,FAD_binding_2,FADbindingdomain;PF02910,Succ_DH_flav_C,domain;						Aave_3840	K00278
22736	alphaproteobacteria	Azorhizobium caulinodans ORS 57	158421747	158421746	PF00890,FAD_binding_2,FADbindingdomain;						AZC_0122	K00278
3518	Clostridia	Clostridium acetobutylicum ATCC 82	15894311	15894311	PF00890,FAD_binding_2,FADbindingdomain;						CA_C1024	K00278
25132	alphaproteobacteria	Nitrobacter hamburgensis X1	92117169	92117168	PF02347,GDC-P,GlycinecleavagesystemP-protein;						Nham_1618	K00281
15431	gammaproteobacteria	Pseudomonas aeruginosa LESB5	218891572	218891573	PF02347,GDC-P,GlycinecleavagesystemP-protein;						PLES_28491	K00281
15724	gammaproteobacteria	Pseudomonas aeruginosa PAO	15597642	15597641	PF02347,GDC-P,GlycinecleavagesystemP-protein;						PA2445	K00281
15843	gammaproteobacteria	Pseudomonas aeruginosa UCBPP-PA1	116054442	116050393	PF02347,GDC-P,GlycinecleavagesystemP-protein;						PA14_33000	K00281
2616	Bacilli	Brevibacillus brevis NBRC 10059	226315348	226315349	PF02347,GDC-P,GlycinecleavagesystemP-protein;						BBR47_57640	K00282
1409	Chlorobi	Chlorobium tepidum TL	21674443	21674443	PF02347,GDC-P,GlycinecleavagesystemP-protein;						CT1625	K00282
2615	Bacilli	Brevibacillus brevis NBRC 10059	226315348	226315350	PF02347,GDC-P,GlycinecleavagesystemP-protein;						BBR47_57650	K00283
26071	alphaproteobacteria	Rhodopseudomonas palustris BisA5	115522710	115522710	PF00310,GATase_2,Glutamineamidotransferasesclass-II;PF01493,GXGXG,GXGXGmotif;PF01645,Glu_synthase,Conservedregioninglutamatesynthase;PF04898,Glu_syn_central,Glutamatesynthasecentraldomain;	IPR000583,Domain,Glutamineamidotransferase,class-II;IPR002489,Domain,Glutamatesynthase,alphasubunit,C-terminal;IPR002932,Domain,Glutamatesynthase,central-C;IPR006982,Domain,Glutamatesynthase,central-N;IPR013785,Domain,Aldolase-typeTIMbarrel;IPR017932,Domain,Glutamineamidotransferase,typeII;	GO:0006537,glutamatebiosyntheticprocess;GO:0016040,glutamatesynthaseNADHactivity;GO:0055114,oxidationreduction;	COG0069E,Glutamate synthase domain 2,Amino acid transport and metabolism;	glutamate synthase ferredoxin subunit	rpe	RPE_0683	K00284	Q07TU3	1.4.7.1	-
17082	gammaproteobacteria	Psychrobacter cryohalolentis K	93005846	93005846	PF01266,DAO,FADdependentoxidoreductase;	IPR006076,Domain,FADdependentoxidoreductase;	GO:0016491,oxidoreductaseactivity;	COG0665E,Glycine/D-amino acid oxidases (deaminating),Amino acid transport and metabolism;	FAD dependent oxidoreductase	pcr	Pcryo_1018	K00285	Q1QC04	0	-
8641	betaproteobacteria	Verminephrobacter eiseniae EF01-	121608954	121608964	PF01266,DAO,FADdependentoxidoreductase;	IPR006076,Domain,FADdependentoxidoreductase;	GO:0008718,D-amino-aciddehydrogenaseactivity;GO:0055114,oxidationreduction;	COG0665E,Glycine/D-amino acid oxidases (deaminating),Amino acid transport and metabolism;	D-amino-acid dehydrogenase	vei	Veis_2001	K00285	A1WJE6	1.4.99.1	-
12680	gammaproteobacteria	Dichelobacter nodosus VCS1703	146329863	146329420	PF03807,F420_oxidored,NADPoxidoreductasecoenzymeF420-dependent;	IPR000304,Family,Delta1-pyrroline-5-carboxylatereductase;IPR004455,Family,NADPoxidoreductase,coenzymeF420-dependent;IPR016040,Domain,NADP-bindingdomain;	GO:0005488,binding;GO:0055114,oxidationreduction;GO:0006561,prolinebiosyntheticprocess;GO:0004735,pyrroline-5-carboxylatereductaseactivity;	COG0345E,Pyrroline-5-carboxylate reductase,Amino acid transport and metabolism;	pyrroline-5-carboxylate reductase	dno	DNO_0674	K00286	A5EV67	1.5.1.2	proC
11321	epsilonproteobacteria	Helicobacter acinonychis str. Sheeb	109947831	109947835	PF03807,F420_oxidored,NADPoxidoreductasecoenzymeF420-dependent;	IPR000304,Family,Delta1-pyrroline-5-carboxylatereductase;IPR004455,Family,NADPoxidoreductase,coenzymeF420-dependent;	GO:0055114,oxidationreduction;GO:0006561,prolinebiosyntheticprocess;GO:0004735,pyrroline-5-carboxylatereductaseactivity;	COG0345E,Pyrroline-5-carboxylate reductase,Amino acid transport and metabolism;	pyrroline-5-carboxylate reductase	hac	Hac_1325	K00286	Q17WB2	1.5.1.2	proC
11402	epsilonproteobacteria	Helicobacter pylori 2669	15645768	15645772	PF03807,F420_oxidored,NADPoxidoreductasecoenzymeF420-dependent;	IPR000304,Family,Delta1-pyrroline-5-carboxylatereductase;IPR004455,Family,NADPoxidoreductase,coenzymeF420-dependent;	GO:0005737,cytoplasm;GO:0055114,oxidationreduction;GO:0006561,prolinebiosyntheticprocess;GO:0004735,pyrroline-5-carboxylatereductaseactivity;	COG0345E,Pyrroline-5-carboxylate reductase,Amino acid transport and metabolism;	pyrroline-5-carboxylate reductase	hpy	HP1158	K00286	O25773	1.5.1.2	-
11442	epsilonproteobacteria	Helicobacter pylori HPAG	108563518	108563522	PF03807,F420_oxidored,NADPoxidoreductasecoenzymeF420-dependent;	IPR000304,Family,Delta1-pyrroline-5-carboxylatereductase;IPR004455,Family,NADPoxidoreductase,coenzymeF420-dependent;	GO:0055114,oxidationreduction;GO:0006561,prolinebiosyntheticprocess;GO:0004735,pyrroline-5-carboxylatereductaseactivity;	COG0345E,Pyrroline-5-carboxylate reductase,Amino acid transport and metabolism;	pyrroline-5-carboxylate reductase	hpa	HPAG1_1097	K00286	Q1CSA8	1.5.1.2	-
11460	epsilonproteobacteria	Helicobacter pylori J9	15612146	15612150	PF03807,F420_oxidored,NADPoxidoreductasecoenzymeF420-dependent;	IPR000304,Family,Delta1-pyrroline-5-carboxylatereductase;IPR004455,Family,NADPoxidoreductase,coenzymeF420-dependent;	GO:0005737,cytoplasm;GO:0055114,oxidationreduction;GO:0006561,prolinebiosyntheticprocess;GO:0004735,pyrroline-5-carboxylatereductaseactivity;	COG0345E,Pyrroline-5-carboxylate reductase,Amino acid transport and metabolism;	pyrroline-5-carboxylate reductase	hpj	jhp1085	K00286	Q9ZK56	1.5.1.2	proC
11499	epsilonproteobacteria	Helicobacter pylori P1	210135313	210135317	PF03807,F420_oxidored,NADPoxidoreductasecoenzymeF420-dependent;	IPR000304,Family,Delta1-pyrroline-5-carboxylatereductase;IPR004455,Family,NADPoxidoreductase,coenzymeF420-dependent;	GO:0055114,oxidationreduction;GO:0006561,prolinebiosyntheticprocess;GO:0004735,pyrroline-5-carboxylatereductaseactivity;	COG0345E,Pyrroline-5-carboxylate reductase,Amino acid transport and metabolism;	pyrroline-5-carboxylate reductase	hpp	HPP12_1124	K00286	B6JMZ8	0	proC
11517	epsilonproteobacteria	Helicobacter pylori Shi47	188527938	188527942	PF03807,F420_oxidored,NADPoxidoreductasecoenzymeF420-dependent;	IPR000304,Family,Delta1-pyrroline-5-carboxylatereductase;IPR004455,Family,NADPoxidoreductase,coenzymeF420-dependent;	GO:0055114,oxidationreduction;GO:0006561,prolinebiosyntheticprocess;GO:0004735,pyrroline-5-carboxylatereductaseactivity;	COG0345E,Pyrroline-5-carboxylate reductase,Amino acid transport and metabolism;	pyrroline-5-carboxylate reductase	hps	HPSH_05975	K00286	B2UUR7	1.5.1.2	-
2837	Bacilli	Lactobacillus plantarum JDM	254555628	254555627	PF03807,F420_oxidored,NADPoxidoreductasecoenzymeF420-dependent;	IPR000304,Family,Delta1-pyrroline-5-carboxylatereductase;IPR004455,Family,NADPoxidoreductase,coenzymeF420-dependent;IPR016040,Domain,NADP-bindingdomain;	GO:0005488,binding;GO:0055114,oxidationreduction;GO:0006561,prolinebiosyntheticprocess;GO:0004735,pyrroline-5-carboxylatereductaseactivity;	COG0345E,Pyrroline-5-carboxylate reductase,Amino acid transport and metabolism;	pyrroline-5-carboxylate reductase	lpj	JDM1_0458	K00286	C6VKX9	0	proC
2881	Bacilli	Lactobacillus plantarum WCFS	28377444	28377443	PF03807,F420_oxidored,NADPoxidoreductasecoenzymeF420-dependent;	IPR000304,Family,Delta1-pyrroline-5-carboxylatereductase;IPR004455,Family,NADPoxidoreductase,coenzymeF420-dependent;IPR016040,Domain,NADP-bindingdomain;	GO:0005488,binding;GO:0055114,oxidationreduction;GO:0006561,prolinebiosyntheticprocess;GO:0004735,pyrroline-5-carboxylatereductaseactivity;	COG0345E,Pyrroline-5-carboxylate reductase,Amino acid transport and metabolism;	pyrroline-5-carboxylate reductase	lpl	lp_0561	K00286	Q88Z19	1.5.1.2	proC
4456	Clostridia	Moorella thermoacetica ATCC 3907	83589709	83589711	PF03807,F420_oxidored,NADPoxidoreductasecoenzymeF420-dependent;	IPR000304,Family,Delta1-pyrroline-5-carboxylatereductase;IPR004455,Family,NADPoxidoreductase,coenzymeF420-dependent;	GO:0005488,binding;GO:0055114,oxidationreduction;GO:0006561,prolinebiosyntheticprocess;GO:0004735,pyrroline-5-carboxylatereductaseactivity;	COG0345E,Pyrroline-5-carboxylate reductase,Amino acid transport and metabolism;	pyrroline-5-carboxylate reductase	mta	Moth_0860	K00286	Q2RK62	1.5.1.2	-
23979	alphaproteobacteria	Erythrobacter litoralis HTCC259	85375538	85375541	PF00186,DHFR_1,Dihydrofolatereductase;						ELI_13570	K00287
7607	betaproteobacteria	Methylovorus sp. SIP3-	253998593	253998597	PF00186,DHFR_1,Dihydrofolatereductase;						Msip34_0885	K00287
18641	gammaproteobacteria	Shewanella halifaxensis HAW-EB	167622846	167622850	PF00186,DHFR_1,Dihydrofolatereductase;						Shal_0910	K00287
20076	gammaproteobacteria	Thiomicrospira crunogena XCL-	78484915	78484918	PF00186,DHFR_1,Dihydrofolatereductase;						Tcr_0573	K00287
1636	Bacilli	Bacillus amyloliquefaciens FZB4	154687898	154687897	PF00171,Aldedh,Aldehydedehydrogenasefamily;						RBAM_034980	K00294
2204	Bacilli	Bacillus clausii KSM-K1	56962739	56962739	PF00171,Aldedh,Aldehydedehydrogenasefamily;						ABC0965	K00294
2254	Bacilli	Bacillus halodurans C-12	15615300	15615300	PF00171,Aldedh,Aldehydedehydrogenasefamily;						BH2737	K00294
657	Bacteroidetes	Flavobacteriaceae bacterium 3519-1	255536514	255536516	PF00171,Aldedh,Aldehydedehydrogenasefamily;						FIC_02392	K00294
4599	Clostridia	Symbiobacterium thermophilum IAM 1486	51891783	51891784	PF00171,Aldedh,Aldehydedehydrogenasefamily;						STH646	K00294
4857	betaproteobacteria	Acidovorax avenae subsp. citrulli AAC00-	120609565	120609573	PF03358,FMN_red,NADPH-dependentFMNreductase;	IPR005025,Domain,NADPH-dependentFMNreductase;IPR019912,Family,FMNreductase,MsuE-like;	None	COG0431R,Predicted flavoprotein,General function prediction only;	NADPH-dependent FMN reductase	aav	Aave_0879	K00299	A1TKI9	0	-
5589	betaproteobacteria	Burkholderia cenocepacia AU 1054 chromosome	107028535	107028535	PF03358,FMN_red,NADPH-dependentFMNreductase;	IPR005025,Domain,NADPH-dependentFMNreductase;IPR019912,Family,FMNreductase,MsuE-like;	GO:0008752,FMNreductaseactivity;GO:0055114,oxidationreduction;	COG0431R,Predicted flavoprotein,General function prediction only;	FMN reductase	bcn	Bcen_5790	K00299	Q1BI98	1.5.1.29	-
5608	betaproteobacteria	Burkholderia cenocepacia HI2424 chromosome	116686533	116686533	PF03358,FMN_red,NADPH-dependentFMNreductase;	IPR005025,Domain,NADPH-dependentFMNreductase;IPR019912,Family,FMNreductase,MsuE-like;	GO:0008752,FMNreductaseactivity;GO:0055114,oxidationreduction;	COG0431R,Predicted flavoprotein,General function prediction only;	FMN reductase	bch	Bcen2424_6155	K00299	A0KCH4	1.5.1.29	-
5671	betaproteobacteria	Burkholderia cenocepacia J2315 chromosome	197294905	197294905	None	None	None	COG0431R,Predicted flavoprotein,General function prediction only;	FMN reductase	bcj	BCAS0053	K00299	B4EPH0	1.5.1.29	msuE
5798	betaproteobacteria	Burkholderia cenocepacia MC0-3 chromosome	170735131	170735131	PF03358,FMN_red,NADPH-dependentFMNreductase;	IPR005025,Domain,NADPH-dependentFMNreductase;IPR019912,Family,FMNreductase,MsuE-like;	GO:0008752,FMNreductaseactivity;GO:0055114,oxidationreduction;	COG0431R,Predicted flavoprotein,General function prediction only;	FMN reductase	bcm	Bcenmc03_6635	K00299	B1KC03	1.5.1.29	-
5947	betaproteobacteria	Burkholderia glumae BGR1 plasmid bglu_1	238025667	238025667	PF03358,FMN_red,NADPH-dependentFMNreductase;	IPR005025,Domain,NADPH-dependentFMNreductase;IPR019912,Family,FMNreductase,MsuE-like;	None	COG0431R,Predicted flavoprotein,General function prediction only;	FMN reductase	bgl	bglu_1p1260	K00299	C5AN70	0	-
6172	betaproteobacteria	Burkholderia multivorans ATCC 17616 chromosome	161523123	161523123	PF03358,FMN_red,NADPH-dependentFMNreductase;	IPR005025,Domain,NADPH-dependentFMNreductase;IPR019912,Family,FMNreductase,MsuE-like;	GO:0008752,FMNreductaseactivity;GO:0055114,oxidationreduction;	COG0431R,Predicted flavoprotein,General function prediction only;	FMN reductase	bmu	Bmul_6104	K00299	A9AT88	1.5.1.29	-
6203	betaproteobacteria	Burkholderia multivorans ATCC 17616 chromosome	189348056	189348056	PF03358,FMN_red,NADPH-dependentFMNreductase;	IPR005025,Domain,NADPH-dependentFMNreductase;IPR019912,Family,FMNreductase,MsuE-like;	GO:0008752,FMNreductaseactivity;GO:0055114,oxidationreduction;	COG0431R,Predicted flavoprotein,General function prediction only;	FMN reductase	bmj	BMULJ_05427	K00299	A9AT88	1.5.1.29	-
6561	betaproteobacteria	Burkholderia sp. 383 chromosome	78060827	78060827	PF03358,FMN_red,NADPH-dependentFMNreductase;	IPR005025,Domain,NADPH-dependentFMNreductase;IPR019912,Family,FMNreductase,MsuE-like;	GO:0008752,FMNreductaseactivity;GO:0055114,oxidationreduction;	COG0431R,Predicted flavoprotein,General function prediction only;	FMN reductase	bur	Bcep18194_C7714	K00299	Q39LA8	1.5.1.29	-
12557	gammaproteobacteria	Cellvibrio japonicus Ueda10	192361722	192361722	PF03358,FMN_red,NADPH-dependentFMNreductase;	IPR005025,Domain,NADPH-dependentFMNreductase;	GO:0008752,FMNreductaseactivity;GO:0055114,oxidationreduction;	COG0431R,Predicted flavoprotein,General function prediction only;	FMN reductase	cja	CJA_2344	K00299	B3PJY2	1.5.1.29	msuE
7491	betaproteobacteria	Methylobacillus flagellatus K	91775922	91775922	PF03358,FMN_red,NADPH-dependentFMNreductase;	IPR005025,Domain,NADPH-dependentFMNreductase;	None	COG0431R,Predicted flavoprotein,General function prediction only;	NADPH-dependent FMN reductase	mfa	Mfla_1569	K00299	Q1H100	0	-
16420	gammaproteobacteria	Pseudomonas putida F	148548200	148548200	PF03358,FMN_red,NADPH-dependentFMNreductase;	IPR005025,Domain,NADPH-dependentFMNreductase;IPR019912,Family,FMNreductase,MsuE-like;	GO:0008752,FMNreductaseactivity;GO:0055114,oxidationreduction;	COG0431R,Predicted flavoprotein,General function prediction only;	FMN reductase	ppf	Pput_2990	K00299	A5W4Q8	1.5.1.29	-
16575	gammaproteobacteria	Pseudomonas putida KT244	26989483	26989483	PF03358,FMN_red,NADPH-dependentFMNreductase;	IPR005025,Domain,NADPH-dependentFMNreductase;IPR019912,Family,FMNreductase,MsuE-like;	GO:0008752,FMNreductaseactivity;GO:0055114,oxidationreduction;	COG0431R,Predicted flavoprotein,General function prediction only;	NADH-dependent FMN reductase MsuE	ppu	PP_2764	K00299	Q88J85	0	msuE
12159	gammaproteobacteria	Alcanivorax borkumensis SK	110833712	110833719	PF00042,Globin,Globin;	IPR000971,Family,Globin,subset;IPR009050,Domain,Globin-like;IPR012292,Domain,Globin;IPR013316,Family,Globin,annelid-type;	GO:0020037,hemebinding;GO:0055114,oxidationreduction;GO:0016491,oxidoreductaseactivity;GO:0019825,oxygenbinding;GO:0015671,oxygentransport;GO:0005344,oxygentransporteractivity;	COG1017C,Hemoglobin-like flavoprotein,Energy production and conversion;	oxidoreductase	abo	ABO_0858	K00300	Q0VR92	1.5.1.-	-
12168	gammaproteobacteria	Alcanivorax borkumensis SK	110833720	110833719	PF00042,Globin,Globin;	IPR000971,Family,Globin,subset;IPR009050,Domain,Globin-like;IPR012292,Domain,Globin;IPR013316,Family,Globin,annelid-type;	GO:0020037,hemebinding;GO:0055114,oxidationreduction;GO:0016491,oxidoreductaseactivity;GO:0019825,oxygenbinding;GO:0015671,oxygentransport;GO:0005344,oxygentransporteractivity;	COG1017C,Hemoglobin-like flavoprotein,Energy production and conversion;	oxidoreductase	abo	ABO_0858	K00300	Q0VR92	1.5.1.-	-
1689	Bacilli	Bacillus anthracis str. Ame	30262804	30262804	PF01266,DAO,FADdependentoxidoreductase;						BA_2835	K00301
1716	Bacilli	Bacillus anthracis str. 'Ames Ancestor	47528128	47528128	PF01266,DAO,FADdependentoxidoreductase;						GBAA_2835	K00301
1805	Bacilli	Bacillus anthracis str. Stern	49185651	49185651	PF01266,DAO,FADdependentoxidoreductase;						BAS2644	K00301
1973	Bacilli	Bacillus cereus ATCC 1098	42781921	42781921	PF01266,DAO,FADdependentoxidoreductase;						BCE_2864	K00301
1808	Bacilli	Bacillus anthracis str. Stern	49185651	49185654							BAS2647	K00302
1809	Bacilli	Bacillus anthracis str. Stern	49185651	49185655	PF07992,Pyr_redox_2,Pyridinenucleotide-disulphideoxidoreductase;						BAS2648	K00302
1836	Bacilli	Bacillus cereus 03BB10	225864809	225864812							BCA_2919	K00302
1835	Bacilli	Bacillus cereus 03BB10	225864809	225864813	PF07992,Pyr_redox_2,Pyridinenucleotide-disulphideoxidoreductase;						BCA_2920	K00302
1843	Bacilli	Bacillus cereus 03BB10	225864811	225864812							BCA_2919	K00302
1842	Bacilli	Bacillus cereus 03BB10	225864811	225864813	PF07992,Pyr_redox_2,Pyridinenucleotide-disulphideoxidoreductase;						BCA_2920	K00302
1882	Bacilli	Bacillus cereus AH18	217960276	217960279							BCAH187_A2889	K00302
1881	Bacilli	Bacillus cereus AH18	217960276	217960280	PF07992,Pyr_redox_2,Pyridinenucleotide-disulphideoxidoreductase;						BCAH187_A2890	K00302
1886	Bacilli	Bacillus cereus AH18	217960278	217960279							BCAH187_A2889	K00302
1884	Bacilli	Bacillus cereus AH18	217960278	217960280	PF07992,Pyr_redox_2,Pyridinenucleotide-disulphideoxidoreductase;						BCAH187_A2890	K00302
1934	Bacilli	Bacillus cereus AH82	218903957	218903960							BCAH820_2844	K00302
1933	Bacilli	Bacillus cereus AH82	218903957	218903961	PF07992,Pyr_redox_2,Pyridinenucleotide-disulphideoxidoreductase;						BCAH820_2845	K00302
2007	Bacilli	Bacillus cereus ATCC 1457	30020957	30020958							BC2839	K00302
2006	Bacilli	Bacillus cereus ATCC 1457	30020957	30020959	PF07992,Pyr_redox_2,Pyridinenucleotide-disulphideoxidoreductase;						BC2840	K00302
2035	Bacilli	Bacillus cereus B426	218234075	218232166	PF07992,Pyr_redox_2,Pyridinenucleotide-disulphideoxidoreductase;						BCB4264_A2851	K00302
2036	Bacilli	Bacillus cereus B426	218234075	218233552							BCB4264_A2850	K00302
2058	Bacilli	Bacillus cereus E33	52142678	52142676							BCZK2563	K00302
2057	Bacilli	Bacillus cereus E33	52142678	52142677	PF07992,Pyr_redox_2,Pyridinenucleotide-disulphideoxidoreductase;						BCZK2564	K00302
2106	Bacilli	Bacillus cereus G984	218897860	218897863							BCG9842_B2443	K00302
2102	Bacilli	Bacillus cereus G984	218897860	218897864	PF07992,Pyr_redox_2,Pyridinenucleotide-disulphideoxidoreductase;						BCG9842_B2442	K00302
2111	Bacilli	Bacillus cereus G984	218897862	218897863							BCG9842_B2443	K00302
2109	Bacilli	Bacillus cereus G984	218897862	218897864	PF07992,Pyr_redox_2,Pyridinenucleotide-disulphideoxidoreductase;						BCG9842_B2442	K00302
2143	Bacilli	Bacillus cereus Q	222096334	222096337							BCQ_2677	K00302
2141	Bacilli	Bacillus cereus Q	222096334	222096338	PF07992,Pyr_redox_2,Pyridinenucleotide-disulphideoxidoreductase;						BCQ_2678	K00302
2148	Bacilli	Bacillus cereus Q	222096336	222096337							BCQ_2677	K00302
2150	Bacilli	Bacillus cereus Q	222096336	222096338	PF07992,Pyr_redox_2,Pyridinenucleotide-disulphideoxidoreductase;						BCQ_2678	K00302
2458	Bacilli	Bacillus thuringiensis str. Al Haka	118478187	118478190							BALH_2547	K00302
2459	Bacilli	Bacillus thuringiensis str. Al Haka	118478187	118478191	PF07992,Pyr_redox_2,Pyridinenucleotide-disulphideoxidoreductase;						BALH_2548	K00302
2462	Bacilli	Bacillus thuringiensis str. Al Haka	118478189	118478190							BALH_2547	K00302
2463	Bacilli	Bacillus thuringiensis str. Al Haka	118478189	118478191	PF07992,Pyr_redox_2,Pyridinenucleotide-disulphideoxidoreductase;						BALH_2548	K00302
2501	Bacilli	Bacillus weihenstephanensis KBAB	163940584	163940587							BcerKBAB4_2641	K00302
2500	Bacilli	Bacillus weihenstephanensis KBAB	163940584	163940588	PF07992,Pyr_redox_2,Pyridinenucleotide-disulphideoxidoreductase;						BcerKBAB4_2642	K00302
2507	Bacilli	Bacillus weihenstephanensis KBAB	163940586	163940587							BcerKBAB4_2641	K00302
2510	Bacilli	Bacillus weihenstephanensis KBAB	163940586	163940588	PF07992,Pyr_redox_2,Pyridinenucleotide-disulphideoxidoreductase;						BcerKBAB4_2642	K00302
2575	Bacilli	Brevibacillus brevis NBRC 10059	226314153	226314156							BBR47_45710	K00302
2581	Bacilli	Brevibacillus brevis NBRC 10059	226314154	226314156							BBR47_45710	K00302
2586	Bacilli	Brevibacillus brevis NBRC 10059	226314155	226314156							BBR47_45710	K00302
3239	Bacilli	Lysinibacillus sphaericus C3-4	169825716	169825714	PF07992,Pyr_redox_2,Pyridinenucleotide-disulphideoxidoreductase;						Bsph_0106	K00302
3240	Bacilli	Lysinibacillus sphaericus C3-4	169825716	169825715							Bsph_0107	K00302
2004	Bacilli	Bacillus cereus ATCC 1457	30020955	30020955	PF01266,DAO,FADdependentoxidoreductase;						BC2836	K00303
2063	Bacilli	Bacillus cereus E33	52142680	52142680	PF01266,DAO,FADdependentoxidoreductase;						BCZK2560	K00303
2144	Bacilli	Bacillus cereus Q	222096334	222096334	PF01266,DAO,FADdependentoxidoreductase;						BCQ_2674	K00303
2418	Bacilli	Bacillus thuringiensis serovar konkukian str. 97-2	49479100	49479100	PF01266,DAO,FADdependentoxidoreductase;						BT9727_2595	K00303
2456	Bacilli	Bacillus thuringiensis str. Al Haka	118478187	118478187	PF01266,DAO,FADdependentoxidoreductase;						BALH_2544	K00303
5964	betaproteobacteria	Burkholderia glumae BGR1 chromosome	238027740	238027740	PF05187,ETF_QO,Electrontransferflavoprotein-ubiquinoneoxidoreductase;PF07992,Pyr_redox_2,Pyridinenucleotide-disulphideoxidoreductase;	IPR007859,Family,Electrontransferflavoprotein-ubiquinoneoxidoreductase;IPR013027,Domain,FAD-dependentpyridinenucleotide-disulphideoxidoreductase;IPR017896,Domain,4Fe-4Sferredoxin,iron-sulpurbindingdomain;	GO:0004174,electron-transferring-flavoproteindehydrogenaseactivity;GO:0055114,oxidationreduction;	COG0644C,Dehydrogenases (flavoproteins),Energy production and conversion;	Electron-transferring-flavoprotein dehydrogenase	bgl	bglu_1g21610	K00311	C5A8B9	0	-
70	Acidobacteria	Solibacter usitatus Ellin607	116619239	116619238		IPR017896,Domain,4Fe-4Sferredoxin,iron-sulpurbindingdomain;	None	COG0644C,Dehydrogenases (flavoproteins),Energy production and conversion;	4Fe-4S ferredoxin iron-sulfur binding domain-containing protein	sus	Acid_0093	K00311	Q02CV7	0	-
22836	alphaproteobacteria	Azorhizobium caulinodans ORS 57	158425067	158425073	PF01494,FAD_binding_3,FADbindingdomain;	IPR002938,Domain,Monooxygenase,FAD-binding;	GO:0004497,monooxygenaseactivity;GO:0009399,nitrogenfixation;GO:0055114,oxidationreduction;	COG0644C,Dehydrogenases (flavoproteins),Energy production and conversion;	protein fixC	azc	AZC_3449	K00313	P26484	0	fixC
22845	alphaproteobacteria	Azorhizobium caulinodans ORS 57	158425070	158425073	PF01494,FAD_binding_3,FADbindingdomain;	IPR002938,Domain,Monooxygenase,FAD-binding;	GO:0004497,monooxygenaseactivity;GO:0009399,nitrogenfixation;GO:0055114,oxidationreduction;	COG0644C,Dehydrogenases (flavoproteins),Energy production and conversion;	protein fixC	azc	AZC_3449	K00313	P26484	0	fixC
6750	betaproteobacteria	Burkholderia xenovorans LB400 chromosome	91778668	91778672	PF01494,FAD_binding_3,FADbindingdomain;	IPR002938,Domain,Monooxygenase,FAD-binding;	GO:0004497,monooxygenaseactivity;GO:0055114,oxidationreduction;	COG0644C,Dehydrogenases (flavoproteins),Energy production and conversion;	electron-transferring-flavoprotein dehydrogenase	bxe	Bxe_B1434	K00313	Q13N09	1.5.5.1	-
4324	Clostridia	Desulfitobacterium hafniense Y5	161353801	89893690	PF01266,DAO,FADdependentoxidoreductase;	IPR006076,Domain,FADdependentoxidoreductase;	GO:0008152,metabolicprocess;GO:0016491,oxidoreductaseactivity;	COG0644C,Dehydrogenases (flavoproteins),Energy production and conversion;	zz_hypothetical protein	dsy	DSY0944	K00313	Q24Z09	0	-
4346	Clostridia	Desulfotomaculum reducens MI-	134298440	134298445	PF01266,DAO,FADdependentoxidoreductase;	IPR006076,Domain,FADdependentoxidoreductase;	GO:0008152,metabolicprocess;GO:0016491,oxidoreductaseactivity;	COG0644C,Dehydrogenases (flavoproteins),Energy production and conversion;	FAD dependent oxidoreductase	drm	Dred_0574	K00313	A4J213	0	-
22420	Verrucomicrobia	Methylacidiphilum infernorum V	189218487	189218490	PF00890,FAD_binding_2,FADbindingdomain;PF01266,DAO,FADdependentoxidoreductase;	IPR003953,Domain,Fumaratereductase/succinatedehydrogenaseflavoprotein,N-terminal;IPR006076,Domain,FADdependentoxidoreductase;	GO:0009055,electroncarrieractivity;GO:0008152,metabolicprocess;GO:0016491,oxidoreductaseactivity;	COG0644C,Dehydrogenases (flavoproteins),Energy production and conversion;	Probable electron transfer flavoprotein-quinone oxidoreductase FixC	min	Minf_0475	K00313	B3DZB6	0	fixC
26689	alphaproteobacteria	Sinorhizobium medicae WSM419 plasmid pSMED0	150378169	150378171			None	COG0644C,Dehydrogenases (flavoproteins),Energy production and conversion;	FAD dependent oxidoreductase	smd	Smed_6230	K00313	A6UMF3	0	-
2203	Bacilli	Bacillus clausii KSM-K1	56962737	56962737	PF01619,Pro_dh,Prolinedehydrogenase;	IPR002872,Domain,Prolinedehydrogenase;IPR008219,Family,Predictedprolinedehydrogenase;IPR015590,Domain,Aldehydedehydrogenase;	GO:0006537,glutamatebiosyntheticprocess;GO:0055114,oxidationreduction;GO:0006562,prolinecatabolicprocess;GO:0004657,prolinedehydrogenaseactivity;	COG0506E,Proline dehydrogenase,Amino acid transport and metabolism;	proline oxidase	bcl	ABC0963	K00318	Q5WJF3	1.5.99.8	-
2257	Bacilli	Bacillus halodurans C-12	15615303	15615303	PF01619,Pro_dh,Prolinedehydrogenase;	IPR002872,Domain,Prolinedehydrogenase;IPR008219,Family,Predictedprolinedehydrogenase;IPR015590,Domain,Aldehydedehydrogenase;	GO:0006537,glutamatebiosyntheticprocess;GO:0055114,oxidationreduction;GO:0006562,prolinecatabolicprocess;GO:0004657,prolinedehydrogenaseactivity;	COG0506E,Proline dehydrogenase,Amino acid transport and metabolism;	proline oxidase (proline dehydrohenase)	bha	BH2740	K00318	Q9K9A9	0	-
623	Bacteroidetes	Flavobacteriaceae bacterium 3519-1	255534940	255534942	PF01619,Pro_dh,Prolinedehydrogenase;	IPR002872,Domain,Prolinedehydrogenase;IPR015659,Family,Prolineoxidase;	GO:0006537,glutamatebiosyntheticprocess;GO:0055114,oxidationreduction;GO:0006562,prolinecatabolicprocess;GO:0004657,prolinedehydrogenaseactivity;	COG0506E,Proline dehydrogenase,Amino acid transport and metabolism;	Carbapenem antibiotics biosynthesis protein carD	fba	FIC_00798	K00318	C6X4B3	0	-
4597	Clostridia	Symbiobacterium thermophilum IAM 1486	51891783	51891783	PF01619,Pro_dh,Prolinedehydrogenase;	IPR002872,Domain,Prolinedehydrogenase;IPR008219,Family,Predictedprolinedehydrogenase;IPR015590,Domain,Aldehydedehydrogenase;	GO:0006537,glutamatebiosyntheticprocess;GO:0055114,oxidationreduction;GO:0006562,prolinecatabolicprocess;GO:0004657,prolinedehydrogenaseactivity;	COG0506E,Proline dehydrogenase,Amino acid transport and metabolism;	proline dehydrogenase	sth	STH645	K00318	Q67RR3	0	-
6557	betaproteobacteria	Burkholderia sp. 383 chromosome	78060341	78060341	PF01262,AlaDh_PNT_C,Alaninedehydrogenase/PNT,C-terminaldomain;PF05222,AlaDh_PNT_N,Alaninedehydrogenase/PNT,N-terminaldomain;						Bcep18194_C7228	K00324
23961	alphaproteobacteria	Erythrobacter litoralis HTCC259	85373290	85373294	PF01262,AlaDh_PNT_C,Alaninedehydrogenase/PNT,C-terminaldomain;PF05222,AlaDh_PNT_N,Alaninedehydrogenase/PNT,N-terminaldomain;						ELI_02335	K00324
23959	alphaproteobacteria	Erythrobacter litoralis HTCC259	85373290	85373296							ELI_02345	K00324
6556	betaproteobacteria	Burkholderia sp. 383 chromosome	78060341	78060340	PF02233,PNTB,NADPtranshydrogenasebetasubunit;						Bcep18194_C7227	K00325
23958	alphaproteobacteria	Erythrobacter litoralis HTCC259	85373290	85373297	PF02233,PNTB,NADPtranshydrogenasebetasubunit;						ELI_02350	K00325
643	Bacteroidetes	Flavobacteriaceae bacterium 3519-1	255535793	255535795	PF00507,Oxidored_q4,NADH-ubiquinone/plastoquinoneoxidoreductase,chain3;						FIC_01660	K00330
4430	Clostridia	Heliobacterium modesticaldum Ice	167630261	167630264	PF00507,Oxidored_q4,NADH-ubiquinone/plastoquinoneoxidoreductase,chain3;						HM1_2196	K00330
7671	betaproteobacteria	Nitrosomonas europaea ATCC 1971	30249736	30249737	PF00507,Oxidored_q4,NADH-ubiquinone/plastoquinoneoxidoreductase,chain3;						NE1777	K00330
640	Bacteroidetes	Flavobacteriaceae bacterium 3519-1	255535793	255535796	PF01058,Oxidored_q6,NADHubiquinoneoxidoreductase,20Kdsubunit;						FIC_01661	K00331
4431	Clostridia	Heliobacterium modesticaldum Ice	167630261	167630265	PF01058,Oxidored_q6,NADHubiquinoneoxidoreductase,20Kdsubunit;						HM1_2197	K00331
7670	betaproteobacteria	Nitrosomonas europaea ATCC 1971	30249736	30249736	PF01058,Oxidored_q6,NADHubiquinoneoxidoreductase,20Kdsubunit;						NE1776	K00331
641	Bacteroidetes	Flavobacteriaceae bacterium 3519-1	255535793	255535797	PF00329,Complex1_30kDa,Respiratory-chainNADHdehydrogenase,30Kdsubunit;						FIC_01662	K00332
4432	Clostridia	Heliobacterium modesticaldum Ice	167630261	167630266	PF00329,Complex1_30kDa,Respiratory-chainNADHdehydrogenase,30Kdsubunit;						HM1_2198	K00332
7672	betaproteobacteria	Nitrosomonas europaea ATCC 1971	30249736	30249735	PF00329,Complex1_30kDa,Respiratory-chainNADHdehydrogenase,30Kdsubunit;						NE1775	K00332
22393	Verrucomicrobia	Akkermansia muciniphila ATCC BAA-83	187736093	187736103	PF00346,Complex1_49kDa,Respiratory-chainNADHdehydrogenase,49Kdsubunit;						Amuc_1614	K00333
632	Bacteroidetes	Flavobacteriaceae bacterium 3519-1	255535793	255535798	PF00346,Complex1_49kDa,Respiratory-chainNADHdehydrogenase,49Kdsubunit;						FIC_01663	K00333
4433	Clostridia	Heliobacterium modesticaldum Ice	167630261	167630267	PF00346,Complex1_49kDa,Respiratory-chainNADHdehydrogenase,49Kdsubunit;						HM1_2199	K00333
22392	Verrucomicrobia	Akkermansia muciniphila ATCC BAA-83	187736093	187736102	PF01257,Complex1_24kDa,Respiratory-chainNADHdehydrogenase24Kdsubunit;						Amuc_1613	K00334
633	Bacteroidetes	Flavobacteriaceae bacterium 3519-1	255535793	255535799	PF01257,Complex1_24kDa,Respiratory-chainNADHdehydrogenase24Kdsubunit;						FIC_01664	K00334
4381	Clostridia	Halothermothrix orenii H 16	220931144	220931144	PF01257,Complex1_24kDa,Respiratory-chainNADHdehydrogenase24Kdsubunit;						Hore_02960	K00334
4480	Clostridia	Moorella thermoacetica ATCC 3907	83590717	83590720	PF01257,Complex1_24kDa,Respiratory-chainNADHdehydrogenase24Kdsubunit;						Moth_1886	K00334
22395	Verrucomicrobia	Akkermansia muciniphila ATCC BAA-83	187736093	187736101	PF01512,Complex1_51K,Respiratory-chainNADHdehydrogenase51Kdsubunit;PF10531,SLBB,SLBBdomain;PF10589,NADH_4Fe-4S,NADH-ubiquinoneoxidoreductase-Firon-sulfurbindingregion;						Amuc_1612	K00335
636	Bacteroidetes	Flavobacteriaceae bacterium 3519-1	255535793	255535800	PF01512,Complex1_51K,Respiratory-chainNADHdehydrogenase51Kdsubunit;PF10531,SLBB,SLBBdomain;PF10589,NADH_4Fe-4S,NADH-ubiquinoneoxidoreductase-Firon-sulfurbindingregion;						FIC_01665	K00335
4483	Clostridia	Moorella thermoacetica ATCC 3907	83590717	83590721	PF00037,Fer4,4Fe-4Sbindingdomain;PF01257,Complex1_24kDa,Respiratory-chainNADHdehydrogenase24Kdsubunit;PF01512,Complex1_51K,Respiratory-chainNADHdehydrogenase51Kdsubunit;PF10531,SLBB,SLBBdomain;PF10589,NADH_4Fe-4S,NADH-ubiquinoneoxidoreductase-Firon-sulfurbindingregion;						Moth_1887	K00335
22394	Verrucomicrobia	Akkermansia muciniphila ATCC BAA-83	187736093	187736100	PF00111,Fer2,2Fe-2Siron-sulfurclusterbindingdomain;PF00384,Molybdopterin,Molybdopterinoxidoreductase;PF10588,NADH-G_4Fe-4S_3,NADH-ubiquinoneoxidoreductase-Giron-sulfurbindingregion;						Amuc_1611	K00336
637	Bacteroidetes	Flavobacteriaceae bacterium 3519-1	255535793	255535801	PF00111,Fer2,2Fe-2Siron-sulfurclusterbindingdomain;PF10588,NADH-G_4Fe-4S_3,NADH-ubiquinoneoxidoreductase-Giron-sulfurbindingregion;						FIC_01666	K00336
4379	Clostridia	Halothermothrix orenii H 16	220931144	220931146	PF00111,Fer2,2Fe-2Siron-sulfurclusterbindingdomain;PF02256,Fe_hyd_SSU,Ironhydrogenasesmallsubunit;PF02906,Fe_hyd_lg_C,Irononlyhydrogenaselargesubunit,C-terminaldomain;PF10588,NADH-G_4Fe-4S_3,NADH-ubiquinoneoxidoreductase-Giron-sulfurbindingregion;						Hore_02980	K00336
22391	Verrucomicrobia	Akkermansia muciniphila ATCC BAA-83	187736093	187736099	PF00146,NADHdh,NADHdehydrogenase;						Amuc_1610	K00337
634	Bacteroidetes	Flavobacteriaceae bacterium 3519-1	255535793	255535802	PF00146,NADHdh,NADHdehydrogenase;						FIC_01667	K00337
4438	Clostridia	Heliobacterium modesticaldum Ice	167630261	167630268	PF00146,NADHdh,NADHdehydrogenase;						HM1_2200	K00337
22390	Verrucomicrobia	Akkermansia muciniphila ATCC BAA-83	187736093	187736098	PF00037,Fer4,4Fe-4Sbindingdomain;						Amuc_1609	K00338
635	Bacteroidetes	Flavobacteriaceae bacterium 3519-1	255535793	255535803	PF00037,Fer4,4Fe-4Sbindingdomain;						FIC_01668	K00338
4439	Clostridia	Heliobacterium modesticaldum Ice	167630261	167630269	PF00037,Fer4,4Fe-4Sbindingdomain;						HM1_2201	K00338
22400	Verrucomicrobia	Akkermansia muciniphila ATCC BAA-83	187736093	187736097	PF00499,Oxidored_q3,NADH-ubiquinone/plastoquinoneoxidoreductasechain6;						Amuc_1608	K00339
644	Bacteroidetes	Flavobacteriaceae bacterium 3519-1	255535793	255535804	PF00499,Oxidored_q3,NADH-ubiquinone/plastoquinoneoxidoreductasechain6;						FIC_01669	K00339
4429	Clostridia	Heliobacterium modesticaldum Ice	167630261	167630270	PF00499,Oxidored_q3,NADH-ubiquinone/plastoquinoneoxidoreductasechain6;						HM1_2202	K00339
22399	Verrucomicrobia	Akkermansia muciniphila ATCC BAA-83	187736093	187736096	PF00420,Oxidored_q2,NADH-ubiquinone/plastoquinoneoxidoreductasechain4L;						Amuc_1607	K00340
4428	Clostridia	Heliobacterium modesticaldum Ice	167630261	167630271	PF00420,Oxidored_q2,NADH-ubiquinone/plastoquinoneoxidoreductasechain4L;						HM1_2203	K00340
22398	Verrucomicrobia	Akkermansia muciniphila ATCC BAA-83	187736093	187736095	PF00361,Oxidored_q1,NADH-Ubiquinone/plastoquinonecomplexI,variouschains;PF00662,Oxidored_q1_N,NADH-UbiquinoneoxidoreductasecomplexI,chain5N-terminus;PF06455,NADH5_C,NADHdehydrogenasesubunit5C-terminus;						Amuc_1606	K00341
12756	gammaproteobacteria	Dickeya zeae Ech159	251789025	251789024	PF00361,Oxidored_q1,NADH-Ubiquinone/plastoquinonecomplexI,variouschains;PF00662,Oxidored_q1_N,NADH-UbiquinoneoxidoreductasecomplexI,chain5N-terminus;						Dd1591_1404	K00341
8112	betaproteobacteria	Ralstonia pickettii 12D chromosome	241663463	241663473	PF00361,Oxidored_q1,NADH-Ubiquinone/plastoquinonecomplexI,variouschains;PF00662,Oxidored_q1_N,NADH-UbiquinoneoxidoreductasecomplexI,chain5N-terminus;						Rpic12D_1880	K00341
8193	betaproteobacteria	Ralstonia pickettii 12J chromosome	187929272	187929282	PF00361,Oxidored_q1,NADH-Ubiquinone/plastoquinonecomplexI,variouschains;PF00662,Oxidored_q1_N,NADH-UbiquinoneoxidoreductasecomplexI,chain5N-terminus;PF01010,Oxidored_q1_C,NADH-UbiquinoneoxidoreductasecomplexI,chain5C-terminus;						Rpic_2203	K00341
323	Aquificae	Sulfurihydrogenibium azorense Az-Fu	225848467	225848471	PF00361,Oxidored_q1,NADH-Ubiquinone/plastoquinonecomplexI,variouschains;PF00662,Oxidored_q1_N,NADH-UbiquinoneoxidoreductasecomplexI,chain5N-terminus;						SULAZ_0649	K00341
22397	Verrucomicrobia	Akkermansia muciniphila ATCC BAA-83	187736093	187736094	PF00361,Oxidored_q1,NADH-Ubiquinone/plastoquinonecomplexI,variouschains;						Amuc_1605	K00342
10790	epsilonproteobacteria	Campylobacter concisus 1382	157164051	157164877	PF00361,Oxidored_q1,NADH-Ubiquinone/plastoquinonecomplexI,variouschains;						CCC13826_1668	K00342
12755	gammaproteobacteria	Dickeya zeae Ech159	251789025	251789025	PF00361,Oxidored_q1,NADH-Ubiquinone/plastoquinonecomplexI,variouschains;						Dd1591_1405	K00342
8111	betaproteobacteria	Ralstonia pickettii 12D chromosome	241663463	241663472	PF00361,Oxidored_q1,NADH-Ubiquinone/plastoquinonecomplexI,variouschains;PF01059,Oxidored_q5_N,NADH-ubiquinoneoxidoreductasechain4,aminoterminus;						Rpic12D_1879	K00342
8196	betaproteobacteria	Ralstonia pickettii 12J chromosome	187929272	187929281	PF00361,Oxidored_q1,NADH-Ubiquinone/plastoquinonecomplexI,variouschains;PF01059,Oxidored_q5_N,NADH-ubiquinoneoxidoreductasechain4,aminoterminus;						Rpic_2202	K00342
22396	Verrucomicrobia	Akkermansia muciniphila ATCC BAA-83	187736093	187736093	PF00361,Oxidored_q1,NADH-Ubiquinone/plastoquinonecomplexI,variouschains;						Amuc_1604	K00343
10789	epsilonproteobacteria	Campylobacter concisus 1382	157164051	157164341	PF00361,Oxidored_q1,NADH-Ubiquinone/plastoquinonecomplexI,variouschains;						CCC13826_1669	K00343
12757	gammaproteobacteria	Dickeya zeae Ech159	251789025	251789026	PF00361,Oxidored_q1,NADH-Ubiquinone/plastoquinonecomplexI,variouschains;						Dd1591_1406	K00343
8116	betaproteobacteria	Ralstonia pickettii 12D chromosome	241663463	241663471	PF00361,Oxidored_q1,NADH-Ubiquinone/plastoquinonecomplexI,variouschains;						Rpic12D_1878	K00343
8204	betaproteobacteria	Ralstonia pickettii 12J chromosome	187929272	187929280	PF00361,Oxidored_q1,NADH-Ubiquinone/plastoquinonecomplexI,variouschains;						Rpic_2201	K00343
7057	betaproteobacteria	Delftia acidovorans SPH-	160897447	160897452	PF00107,ADH_zinc_N,Zinc-bindingdehydrogenase;PF08240,ADH_N,AlcoholdehydrogenaseGroES-likedomain;	IPR002085,Family,Alcoholdehydrogenasesuperfamily,zinc-containing;IPR002364,Conserved_site,Quinoneoxidoreductase/zeta-crystallin,conservedsite;IPR011032,Domain,GroES-like;IPR013149,Domain,Alcoholdehydrogenase,zinc-binding;IPR013154,Domain,AlcoholdehydrogenaseGroES-like;IPR016040,Domain,NADP-bindingdomain;	GO:0055114,oxidationreduction;GO:0016491,oxidoreductaseactivity;GO:0008270,zincionbinding;	COG0604CR|NADPH:quinone reductase and related Zn-dependent oxidoreductases,General function prediction only|Energy production and conversion;	alcohol dehydrogenase	dac	Daci_2009	K00344	A9BT84	0	-
9263	deltaproteobacteria	Candidatus Desulfococcus oleovorans Hxd	158522548	158522547	PF05896,NQRA,Na+-translocatingNADH-quinonereductasesubunitANQRA;	IPR008703,Family,Na-translocatingNADH-quinonereductasesubunitA;IPR009051,Domain,Alpha-helicalferredoxin;IPR012285,Domain,Fumaratereductase,C-terminal;IPR017896,Domain,4Fe-4Sferredoxin,iron-sulpurbindingdomain;IPR017900,Conserved_site,4Fe-4Sferredoxin,iron-sulphurbinding,conservedsite;	GO:0009055,electroncarrieractivity;GO:0051536,iron-sulfurclusterbinding;GO:0055114,oxidationreduction;GO:0016655,oxidoreductaseactivity,actingonNADHorNADPH,quinoneorsimilarcompoundasacceptor;GO:0006814,sodiumiontransport;	COG1726C,Na+-transporting NADH:ubiquinone oxidoreductase, subunit NqrA,Energy production and conversion;	Na(+)-translocating NADH-quinone reductase subunit A	dol	Dole_2536	K00346	A8ZWA6	0	-
9266	deltaproteobacteria	Candidatus Desulfococcus oleovorans Hxd	158522548	158522548	PF03116,NQR2_RnfD_RnfE,NQR2,RnfD,RnfEfamily;	IPR004338,Family,NADH-quinonereductaseNQR2/RnfD;IPR010966,Family,NADH:ubiquinoneoxidoreductase,Na+-translocating,Bsubunit;	GO:0010181,FMNbinding;GO:0009276,Gram-negative-bacterium-typecellwall;GO:0016021,integraltomembrane;GO:0016655,oxidoreductaseactivity,actingonNADHorNADPH,quinoneorsimilarcompoundasacceptor;GO:0005886,plasmamembrane;GO:0022904,respiratoryelectrontransportchain;GO:0006810,transport;	COG1805C,Na+-transporting NADH:ubiquinone oxidoreductase, subunit NqrB,Energy production and conversion;	Na(+)-translocating NADH-quinone reductase subunit B	dol	Dole_2537	K00347	A8ZWA7	0	-
9265	deltaproteobacteria	Candidatus Desulfococcus oleovorans Hxd	158522548	158522549	PF04205,FMN_bind,FMN-bindingdomain;	IPR007329,Domain,FMN-binding;IPR010204,Family,NADH:ubiquinoneoxidoreductase,Na+-translocating,Csubunit;	GO:0010181,FMNbinding;GO:0009276,Gram-negative-bacterium-typecellwall;GO:0016021,integraltomembrane;GO:0055114,oxidationreduction;GO:0016655,oxidoreductaseactivity,actingonNADHorNADPH,quinoneorsimilarcompoundasacceptor;GO:0006814,sodiumiontransport;	COG2869C,Na+-transporting NADH:ubiquinone oxidoreductase, subunit NqrC,Energy production and conversion;	NADH:ubiquinone oxidoreductase, subunit C	dol	Dole_2538	K00348	A8ZWA8	0	-
9259	deltaproteobacteria	Candidatus Desulfococcus oleovorans Hxd	158522548	158522550	PF02508,Rnf-Nqr,Rnf-Nqrsubunit,membraneprotein;	IPR003667,Family,Electrontransportcomplex,Rnf/Nqr;IPR011292,Family,NADH:ubiquinoneoxidoreductase,Na+-translocating,Dsubunit;	GO:0016021,integraltomembrane;GO:0055114,oxidationreduction;GO:0016655,oxidoreductaseactivity,actingonNADHorNADPH,quinoneorsimilarcompoundasacceptor;GO:0005886,plasmamembrane;GO:0006814,sodiumiontransport;	COG1347C,Na+-transporting NADH:ubiquinone oxidoreductase, subunit NqrD,Energy production and conversion;	NADH:ubiquinone oxidoreductase, subunit D	dol	Dole_2539	K00349	A8ZWL2	0	-
9260	deltaproteobacteria	Candidatus Desulfococcus oleovorans Hxd	158522548	158522551	PF02508,Rnf-Nqr,Rnf-Nqrsubunit,membraneprotein;	IPR003667,Family,Electrontransportcomplex,Rnf/Nqr;IPR010967,Family,NADH:ubiquinoneoxidoreductase,Na+-translocating,Esubunit;	GO:0009276,Gram-negative-bacterium-typecellwall;GO:0016021,integraltomembrane;GO:0016655,oxidoreductaseactivity,actingonNADHorNADPH,quinoneorsimilarcompoundasacceptor;GO:0005886,plasmamembrane;GO:0022904,respiratoryelectrontransportchain;GO:0006814,sodiumiontransport;	COG2209C,Na+-transporting NADH:ubiquinone oxidoreductase, subunit NqrE,Energy production and conversion;	NADH:ubiquinone oxidoreductase, subunit E	dol	Dole_2540	K00350	A8ZWL3	0	-
9257	deltaproteobacteria	Candidatus Desulfococcus oleovorans Hxd	158522548	158522552	PF00111,Fer2,2Fe-2Siron-sulfurclusterbindingdomain;PF00175,NAD_binding_1,OxidoreductaseNAD-bindingdomain;PF00970,FAD_binding_6,OxidoreductaseFAD-bindingdomain;	IPR001041,Domain,Ferredoxin;IPR001433,Domain,OxidoreductaseFAD/NADP-binding;IPR001709,Domain,Flavoproteinpyridinenucleotidecytochromereductase;IPR008333,Domain,OxidoreductaseFAD-bindingregion;IPR010205,Family,NADH-quinonereductase,Na+-translocating,Fsubunit;IPR012675,Domain,Beta-graspfold,ferredoxin-type;IPR017927,Domain,Ferredoxinreductase-typeFAD-bindingdomain;IPR017938,Domain,Riboflavinsynthas…	GO:0051537,2iron,2sulfurclusterbinding;GO:0009276,Gram-negative-bacterium-typecellwall;GO:0009055,electroncarrieractivity;GO:0016021,integraltomembrane;GO:0046872,metalionbinding;GO:0055114,oxidationreduction;GO:0016655,oxidoreductaseactivity,actingonNADHorNADPH,quinoneorsimilarcompoundasacceptor;GO:0005886,plasmamembrane;GO:0006814,sodiumiontransport;	COG2871C,Na+-transporting NADH:ubiquinone oxidoreductase, subunit NqrF,Energy production and conversion;	Na(+)-translocating NADH-quinone reductase subunit F	dol	Dole_2541	K00351	A8ZWL4	0	-
5077	betaproteobacteria	Azoarcus sp. BH7	119897245	119897244	PF00881,Nitroreductase,Nitroreductasefamily;	IPR000415,Family,Nitroreductase-like;IPR016446,Family,Nitro/flavinreductase;	GO:0055114,oxidationreduction;GO:0016491,oxidoreductaseactivity;	COG0778C,Nitroreductase,Energy production and conversion;	putative oxygen-insentive NADPH nitroreductase	azo	azo0953	K00358	A1K415	1.6.99.-	nfsA
10329	deltaproteobacteria	Geobacter sulfurreducens PC	39995946	39995949	PF00070,Pyr_redox,Pyridinenucleotide-disulphideoxidoreductase;PF02852,Pyr_redox_dim,Pyridinenucleotide-disulphideoxidoreductase,dimerisationdomain;PF07992,Pyr_redox_2,Pyridinenucleotide-disulphideoxidoreductase;	IPR000103,Domain,Pyridinenucleotide-disulphideoxidoreductase,class-II;IPR001327,Domain,Pyridinenucleotide-disulphideoxidoreductase,NAD-bindingregion;IPR004099,Domain,Pyridinenucleotide-disulphideoxidoreductase,dimerisation;IPR013027,Domain,FAD-dependentpyridinenucleotide-disulphideoxidoreductase;IPR016156,Domain,FAD/NAD-linkedreductase,dimerisation;	GO:0050660,FADbinding;GO:0045454,cellredoxhomeostasis;GO:0005737,cytoplasm;GO:0055114,oxidationreduction;GO:0016491,oxidoreductaseactivity;	COG0446R,Uncharacterized NAD(FAD)-dependent dehydrogenases,General function prediction only;	NADH oxidase, putative	gsu	GSU0843	K00359	Q74EW6	0	-
4889	betaproteobacteria	Acidovorax avenae subsp. citrulli AAC00-	120610784	120610784	PF00070,Pyr_redox,Pyridinenucleotide-disulphideoxidoreductase;PF01077,NIR_SIR,Nitriteandsulphitereductase4Fe-4Sdomain;PF03460,NIR_SIR_ferr,Nitrite/Sulfitereductaseferredoxin-likehalfdomain;PF04324,Fer2_BFD,BFD-like[2Fe-2S]bindingdomain;PF07992,Pyr_redox_2,Pyridinenucleotide-disulphideoxidoreductase;	IPR001327,Domain,Pyridinenucleotide-disulphideoxidoreductase,NAD-bindingregion;IPR005117,Domain,Nitrite/sulphitereductase,hemoproteinbeta-component,ferrodoxin-like;IPR006066,Binding_site,Nitriteandsulphitereductaseiron-sulphur/siroheme-bindingsite;IPR006067,Domain,Nitriteandsulphitereductase4Fe-4Sregion;IPR007419,Domain,BFD-like[2Fe-2S]-bindingregion;IPR012744,Domain,Nitritereductase[NADPH]larges…	GO:0051539,4iron,4sulfurclusterbinding;GO:0050660,FADbinding;GO:0050661,NADPorNADPHbinding;GO:0020037,hemebinding;GO:0042128,nitrateassimilation;GO:0008942,nitritereductase[NADPH]activity;GO:0055114,oxidationreduction;	COG1251C,NAD(P)H-nitrite reductase,Energy production and conversion;	assimilatory nitrite reductase (NAD(P)H) large subunit precursor	aav	Aave_2107	K00362	A1TP00	1.7.1.4	-
4943	betaproteobacteria	Acidovorax ebreus TPS	222111501	222111501	PF00070,Pyr_redox,Pyridinenucleotide-disulphideoxidoreductase;PF01077,NIR_SIR,Nitriteandsulphitereductase4Fe-4Sdomain;PF03460,NIR_SIR_ferr,Nitrite/Sulfitereductaseferredoxin-likehalfdomain;PF04324,Fer2_BFD,BFD-like[2Fe-2S]bindingdomain;PF07992,Pyr_redox_2,Pyridinenucleotide-disulphideoxidoreductase;	IPR001327,Domain,Pyridinenucleotide-disulphideoxidoreductase,NAD-bindingregion;IPR005117,Domain,Nitrite/sulphitereductase,hemoproteinbeta-component,ferrodoxin-like;IPR006066,Binding_site,Nitriteandsulphitereductaseiron-sulphur/siroheme-bindingsite;IPR006067,Domain,Nitriteandsulphitereductase4Fe-4Sregion;IPR007419,Domain,BFD-like[2Fe-2S]-bindingregion;IPR012744,Domain,Nitritereductase[NADPH]larges…	GO:0051539,4iron,4sulfurclusterbinding;GO:0050660,FADbinding;GO:0050661,NADPorNADPHbinding;GO:0020037,hemebinding;GO:0042128,nitrateassimilation;GO:0008942,nitritereductase[NADPH]activity;GO:0055114,oxidationreduction;	COG1251C,NAD(P)H-nitrite reductase,Energy production and conversion;	nitrite reductase (NAD(P)H), large subunit	dia	Dtpsy_2328	K00362	B9MC60	0	-
4965	betaproteobacteria	Acidovorax sp. JS4	121595160	121595160	PF00070,Pyr_redox,Pyridinenucleotide-disulphideoxidoreductase;PF01077,NIR_SIR,Nitriteandsulphitereductase4Fe-4Sdomain;PF03460,NIR_SIR_ferr,Nitrite/Sulfitereductaseferredoxin-likehalfdomain;PF04324,Fer2_BFD,BFD-like[2Fe-2S]bindingdomain;PF07992,Pyr_redox_2,Pyridinenucleotide-disulphideoxidoreductase;	IPR001327,Domain,Pyridinenucleotide-disulphideoxidoreductase,NAD-bindingregion;IPR005117,Domain,Nitrite/sulphitereductase,hemoproteinbeta-component,ferrodoxin-like;IPR006066,Binding_site,Nitriteandsulphitereductaseiron-sulphur/siroheme-bindingsite;IPR006067,Domain,Nitriteandsulphitereductase4Fe-4Sregion;IPR007419,Domain,BFD-like[2Fe-2S]-bindingregion;IPR012744,Domain,Nitritereductase[NADPH]larges…	GO:0051539,4iron,4sulfurclusterbinding;GO:0050660,FADbinding;GO:0050661,NADPorNADPHbinding;GO:0020037,hemebinding;GO:0042128,nitrateassimilation;GO:0008942,nitritereductase[NADPH]activity;GO:0055114,oxidationreduction;	COG1251C,NAD(P)H-nitrite reductase,Energy production and conversion;	assimilatory nitrite reductase (NAD(P)H) large subunit precursor	ajs	Ajs_2839	K00362	A1W9Q5	1.7.1.4	-
12166	gammaproteobacteria	Alcanivorax borkumensis SK	110833712	110833716	PF00070,Pyr_redox,Pyridinenucleotide-disulphideoxidoreductase;PF04324,Fer2_BFD,BFD-like[2Fe-2S]bindingdomain;PF07992,Pyr_redox_2,Pyridinenucleotide-disulphideoxidoreductase;	IPR001327,Domain,Pyridinenucleotide-disulphideoxidoreductase,NAD-bindingregion;IPR007419,Domain,BFD-like[2Fe-2S]-bindingregion;IPR013027,Domain,FAD-dependentpyridinenucleotide-disulphideoxidoreductase;	GO:0050660,FADbinding;GO:0008942,nitritereductase[NADPH]activity;GO:0055114,oxidationreduction;	COG1251C,NAD(P)H-nitrite reductase,Energy production and conversion;	nitrite reductase [NAD(P)H]	abo	ABO_0855	K00362	Q0VR95	1.7.1.4	nirB1
12176	gammaproteobacteria	Alcanivorax borkumensis SK	110833947	110833947	PF00070,Pyr_redox,Pyridinenucleotide-disulphideoxidoreductase;PF01077,NIR_SIR,Nitriteandsulphitereductase4Fe-4Sdomain;PF03460,NIR_SIR_ferr,Nitrite/Sulfitereductaseferredoxin-likehalfdomain;PF04324,Fer2_BFD,BFD-like[2Fe-2S]bindingdomain;PF07992,Pyr_redox_2,Pyridinenucleotide-disulphideoxidoreductase;	IPR001327,Domain,Pyridinenucleotide-disulphideoxidoreductase,NAD-bindingregion;IPR005117,Domain,Nitrite/sulphitereductase,hemoproteinbeta-component,ferrodoxin-like;IPR006066,Binding_site,Nitriteandsulphitereductaseiron-sulphur/siroheme-bindingsite;IPR006067,Domain,Nitriteandsulphitereductase4Fe-4Sregion;IPR007419,Domain,BFD-like[2Fe-2S]-bindingregion;IPR012744,Domain,Nitritereductase[NADPH]larges…	GO:0051539,4iron,4sulfurclusterbinding;GO:0050660,FADbinding;GO:0050661,NADPorNADPHbinding;GO:0020037,hemebinding;GO:0042128,nitrateassimilation;GO:0008942,nitritereductase[NADPH]activity;GO:0055114,oxidationreduction;	COG1251C,NAD(P)H-nitrite reductase,Energy production and conversion;	nitrite reductase [NAD(P)H]	abo	ABO_1086	K00362	Q0VQL4	1.7.1.4	nirB
12173	gammaproteobacteria	Alcanivorax borkumensis SK	110833947	110833949	PF00070,Pyr_redox,Pyridinenucleotide-disulphideoxidoreductase;PF07992,Pyr_redox_2,Pyridinenucleotide-disulphideoxidoreductase;	IPR001327,Domain,Pyridinenucleotide-disulphideoxidoreductase,NAD-bindingregion;IPR013027,Domain,FAD-dependentpyridinenucleotide-disulphideoxidoreductase;	GO:0050660,FADbinding;GO:0055114,oxidationreduction;GO:0016491,oxidoreductaseactivity;	COG1251C,NAD(P)H-nitrite reductase,Energy production and conversion;	nitrite reductase family protein	abo	ABO_1088	K00362	Q0VQL2	0	-
12292	gammaproteobacteria	Aliivibrio salmonicida LFI1238 chromosome	209809056	209809056	PF00070,Pyr_redox,Pyridinenucleotide-disulphideoxidoreductase;PF01077,NIR_SIR,Nitriteandsulphitereductase4Fe-4Sdomain;PF03460,NIR_SIR_ferr,Nitrite/Sulfitereductaseferredoxin-likehalfdomain;PF04324,Fer2_BFD,BFD-like[2Fe-2S]bindingdomain;PF07992,Pyr_redox_2,Pyridinenucleotide-disulphideoxidoreductase;	IPR001327,Domain,Pyridinenucleotide-disulphideoxidoreductase,NAD-bindingregion;IPR005117,Domain,Nitrite/sulphitereductase,hemoproteinbeta-component,ferrodoxin-like;IPR006066,Binding_site,Nitriteandsulphitereductaseiron-sulphur/siroheme-bindingsite;IPR006067,Domain,Nitriteandsulphitereductase4Fe-4Sregion;IPR007419,Domain,BFD-like[2Fe-2S]-bindingregion;IPR012744,Domain,Nitritereductase[NADPH]larges…	GO:0051539,4iron,4sulfurclusterbinding;GO:0050660,FADbinding;GO:0050661,NADPorNADPHbinding;GO:0020037,hemebinding;GO:0042128,nitrateassimilation;GO:0008942,nitritereductase[NADPH]activity;GO:0055114,oxidationreduction;	COG1251C,NAD(P)H-nitrite reductase,Energy production and conversion;	nitrite reductase large subunit	vsa	VSAL_II0245	K00362	B6EQM2	0	-
122	Aquificae	Aquifex aeolicus VF	15605766	15605766	PF00070,Pyr_redox,Pyridinenucleotide-disulphideoxidoreductase;PF01077,NIR_SIR,Nitriteandsulphitereductase4Fe-4Sdomain;PF03460,NIR_SIR_ferr,Nitrite/Sulfitereductaseferredoxin-likehalfdomain;PF04324,Fer2_BFD,BFD-like[2Fe-2S]bindingdomain;PF07992,Pyr_redox_2,Pyridinenucleotide-disulphideoxidoreductase;	IPR001327,Domain,Pyridinenucleotide-disulphideoxidoreductase,NAD-bindingregion;IPR005117,Domain,Nitrite/sulphitereductase,hemoproteinbeta-component,ferrodoxin-like;IPR006067,Domain,Nitriteandsulphitereductase4Fe-4Sregion;IPR007419,Domain,BFD-like[2Fe-2S]-bindingregion;IPR013027,Domain,FAD-dependentpyridinenucleotide-disulphideoxidoreductase;	GO:0051539,4iron,4sulfurclusterbinding;GO:0050660,FADbinding;GO:0020037,hemebinding;GO:0055114,oxidationreduction;GO:0016491,oxidoreductaseactivity;	COG1251C,NAD(P)H-nitrite reductase,Energy production and conversion;	nitrite reductase (NAD(P)H) large subunit	aae	aq_206	K00362	O66583	0	nirB
5071	betaproteobacteria	Azoarcus sp. BH7	119897236	119897237	PF00070,Pyr_redox,Pyridinenucleotide-disulphideoxidoreductase;PF07992,Pyr_redox_2,Pyridinenucleotide-disulphideoxidoreductase;	IPR001327,Domain,Pyridinenucleotide-disulphideoxidoreductase,NAD-bindingregion;IPR013027,Domain,FAD-dependentpyridinenucleotide-disulphideoxidoreductase;	GO:0050660,FADbinding;GO:0055114,oxidationreduction;GO:0016491,oxidoreductaseactivity;	COG1251C,NAD(P)H-nitrite reductase,Energy production and conversion;	putative nitrate reductase small subunit	azo	azo0946	K00362	A1K408	0	nasC
5439	betaproteobacteria	Bordetella petrii DSM 1280	163857953	163857953	PF00070,Pyr_redox,Pyridinenucleotide-disulphideoxidoreductase;PF01077,NIR_SIR,Nitriteandsulphitereductase4Fe-4Sdomain;PF03460,NIR_SIR_ferr,Nitrite/Sulfitereductaseferredoxin-likehalfdomain;PF04324,Fer2_BFD,BFD-like[2Fe-2S]bindingdomain;PF07992,Pyr_redox_2,Pyridinenucleotide-disulphideoxidoreductase;	IPR001327,Domain,Pyridinenucleotide-disulphideoxidoreductase,NAD-bindingregion;IPR005117,Domain,Nitrite/sulphitereductase,hemoproteinbeta-component,ferrodoxin-like;IPR006066,Binding_site,Nitriteandsulphitereductaseiron-sulphur/siroheme-bindingsite;IPR006067,Domain,Nitriteandsulphitereductase4Fe-4Sregion;IPR007419,Domain,BFD-like[2Fe-2S]-bindingregion;IPR012744,Domain,Nitritereductase[NADPH]larges…	GO:0051539,4iron,4sulfurclusterbinding;GO:0050660,FADbinding;GO:0050661,NADPorNADPHbinding;GO:0020037,hemebinding;GO:0042128,nitrateassimilation;GO:0008942,nitritereductase[NADPH]activity;GO:0055114,oxidationreduction;	COG1251C,NAD(P)H-nitrite reductase,Energy production and conversion;	assimilatory nitrite reductase large subunit	bpt	Bpet3640	K00362	A9HZU6	1.7.1.4	nasD
5729	betaproteobacteria	Burkholderia cenocepacia J2315 chromosome	206563535	206563534	PF00070,Pyr_redox,Pyridinenucleotide-disulphideoxidoreductase;PF01077,NIR_SIR,Nitriteandsulphitereductase4Fe-4Sdomain;PF03460,NIR_SIR_ferr,Nitrite/Sulfitereductaseferredoxin-likehalfdomain;PF04324,Fer2_BFD,BFD-like[2Fe-2S]bindingdomain;PF07992,Pyr_redox_2,Pyridinenucleotide-disulphideoxidoreductase;	IPR001327,Domain,Pyridinenucleotide-disulphideoxidoreductase,NAD-bindingregion;IPR005117,Domain,Nitrite/sulphitereductase,hemoproteinbeta-component,ferrodoxin-like;IPR006066,Binding_site,Nitriteandsulphitereductaseiron-sulphur/siroheme-bindingsite;IPR006067,Domain,Nitriteandsulphitereductase4Fe-4Sregion;IPR007419,Domain,BFD-like[2Fe-2S]-bindingregion;IPR012744,Domain,Nitritereductase[NADPH]larges…	GO:0051539,4iron,4sulfurclusterbinding;GO:0050660,FADbinding;GO:0050661,NADPorNADPHbinding;GO:0020037,hemebinding;GO:0042128,nitrateassimilation;GO:0008942,nitritereductase[NADPH]activity;GO:0055114,oxidationreduction;	COG1251C,NAD(P)H-nitrite reductase,Energy production and conversion;	putative nitrite reductase (NAD(P)H)	bcj	BCAM1685	K00362	B4EKT5	1.7.1.4	nirB
5877	betaproteobacteria	Burkholderia cepacia AMMD chromosome	115358687	115358686	PF00070,Pyr_redox,Pyridinenucleotide-disulphideoxidoreductase;PF01077,NIR_SIR,Nitriteandsulphitereductase4Fe-4Sdomain;PF03460,NIR_SIR_ferr,Nitrite/Sulfitereductaseferredoxin-likehalfdomain;PF04324,Fer2_BFD,BFD-like[2Fe-2S]bindingdomain;PF07992,Pyr_redox_2,Pyridinenucleotide-disulphideoxidoreductase;	IPR001327,Domain,Pyridinenucleotide-disulphideoxidoreductase,NAD-bindingregion;IPR005117,Domain,Nitrite/sulphitereductase,hemoproteinbeta-component,ferrodoxin-like;IPR006066,Binding_site,Nitriteandsulphitereductaseiron-sulphur/siroheme-bindingsite;IPR006067,Domain,Nitriteandsulphitereductase4Fe-4Sregion;IPR007419,Domain,BFD-like[2Fe-2S]-bindingregion;IPR012744,Domain,Nitritereductase[NADPH]larges…	GO:0051539,4iron,4sulfurclusterbinding;GO:0050660,FADbinding;GO:0050661,NADPorNADPHbinding;GO:0020037,hemebinding;GO:0042128,nitrateassimilation;GO:0008942,nitritereductase[NADPH]activity;GO:0055114,oxidationreduction;	COG1251C,NAD(P)H-nitrite reductase,Energy production and conversion;	nitrite reductase (NAD(P)H), large subunit	bam	Bamb_3936	K00362	Q0B8N3	0	-
5935	betaproteobacteria	Burkholderia glumae BGR1 chromosome	238024407	238024408	PF00070,Pyr_redox,Pyridinenucleotide-disulphideoxidoreductase;PF01077,NIR_SIR,Nitriteandsulphitereductase4Fe-4Sdomain;PF03460,NIR_SIR_ferr,Nitrite/Sulfitereductaseferredoxin-likehalfdomain;PF04324,Fer2_BFD,BFD-like[2Fe-2S]bindingdomain;PF07992,Pyr_redox_2,Pyridinenucleotide-disulphideoxidoreductase;	IPR001327,Domain,Pyridinenucleotide-disulphideoxidoreductase,NAD-bindingregion;IPR005117,Domain,Nitrite/sulphitereductase,hemoproteinbeta-component,ferrodoxin-like;IPR006066,Binding_site,Nitriteandsulphitereductaseiron-sulphur/siroheme-bindingsite;IPR006067,Domain,Nitriteandsulphitereductase4Fe-4Sregion;IPR007419,Domain,BFD-like[2Fe-2S]-bindingregion;IPR012744,Domain,Nitritereductase[NADPH]larges…	GO:0051539,4iron,4sulfurclusterbinding;GO:0050660,FADbinding;GO:0050661,NADPorNADPHbinding;GO:0020037,hemebinding;GO:0042128,nitrateassimilation;GO:0008942,nitritereductase[NADPH]activity;GO:0055114,oxidationreduction;	COG1251C,NAD(P)H-nitrite reductase,Energy production and conversion;	Nitrite reductase (NAD(P)H), large subunit	bgl	bglu_2g10020	K00362	C5AHM5	0	-
5977	betaproteobacteria	Burkholderia mallei ATCC 23344 chromosome	53716700	53716699	PF00070,Pyr_redox,Pyridinenucleotide-disulphideoxidoreductase;PF01077,NIR_SIR,Nitriteandsulphitereductase4Fe-4Sdomain;PF03460,NIR_SIR_ferr,Nitrite/Sulfitereductaseferredoxin-likehalfdomain;PF04324,Fer2_BFD,BFD-like[2Fe-2S]bindingdomain;PF07992,Pyr_redox_2,Pyridinenucleotide-disulphideoxidoreductase;	IPR001327,Domain,Pyridinenucleotide-disulphideoxidoreductase,NAD-bindingregion;IPR005117,Domain,Nitrite/sulphitereductase,hemoproteinbeta-component,ferrodoxin-like;IPR006066,Binding_site,Nitriteandsulphitereductaseiron-sulphur/siroheme-bindingsite;IPR006067,Domain,Nitriteandsulphitereductase4Fe-4Sregion;IPR007419,Domain,BFD-like[2Fe-2S]-bindingregion;IPR012744,Domain,Nitritereductase[NADPH]larges…	GO:0051539,4iron,4sulfurclusterbinding;GO:0050660,FADbinding;GO:0050661,NADPorNADPHbinding;GO:0020037,hemebinding;GO:0042128,nitrateassimilation;GO:0008942,nitritereductase[NADPH]activity;GO:0055114,oxidationreduction;	COG1251C,NAD(P)H-nitrite reductase,Energy production and conversion;	nitrite reductase [NAD(P)H], large subunit	bma	BMAA1086	K00362	Q62C29	1.7.1.4	nirB-2
5984	betaproteobacteria	Burkholderia mallei ATCC 23344 chromosome	53724094	53724094	PF00070,Pyr_redox,Pyridinenucleotide-disulphideoxidoreductase;PF01077,NIR_SIR,Nitriteandsulphitereductase4Fe-4Sdomain;PF03460,NIR_SIR_ferr,Nitrite/Sulfitereductaseferredoxin-likehalfdomain;PF04324,Fer2_BFD,BFD-like[2Fe-2S]bindingdomain;PF07992,Pyr_redox_2,Pyridinenucleotide-disulphideoxidoreductase;	IPR001327,Domain,Pyridinenucleotide-disulphideoxidoreductase,NAD-bindingregion;IPR005117,Domain,Nitrite/sulphitereductase,hemoproteinbeta-component,ferrodoxin-like;IPR006066,Binding_site,Nitriteandsulphitereductaseiron-sulphur/siroheme-bindingsite;IPR006067,Domain,Nitriteandsulphitereductase4Fe-4Sregion;IPR007419,Domain,BFD-like[2Fe-2S]-bindingregion;IPR012744,Domain,Nitritereductase[NADPH]larges…	GO:0051539,4iron,4sulfurclusterbinding;GO:0050660,FADbinding;GO:0050661,NADPorNADPHbinding;GO:0020037,hemebinding;GO:0042128,nitrateassimilation;GO:0008942,nitritereductase[NADPH]activity;GO:0055114,oxidationreduction;	COG1251C,NAD(P)H-nitrite reductase,Energy production and conversion;	nitrite reductase [NAD(P)H], large subunit	bma	BMA3130	K00362	Q62FB3	1.7.1.4	nirB-1
6040	betaproteobacteria	Burkholderia mallei NCTC 10229 chromosome	124385648	124385648	PF00070,Pyr_redox,Pyridinenucleotide-disulphideoxidoreductase;PF01077,NIR_SIR,Nitriteandsulphitereductase4Fe-4Sdomain;PF03460,NIR_SIR_ferr,Nitrite/Sulfitereductaseferredoxin-likehalfdomain;PF04324,Fer2_BFD,BFD-like[2Fe-2S]bindingdomain;PF07992,Pyr_redox_2,Pyridinenucleotide-disulphideoxidoreductase;	IPR001327,Domain,Pyridinenucleotide-disulphideoxidoreductase,NAD-bindingregion;IPR005117,Domain,Nitrite/sulphitereductase,hemoproteinbeta-component,ferrodoxin-like;IPR006066,Binding_site,Nitriteandsulphitereductaseiron-sulphur/siroheme-bindingsite;IPR006067,Domain,Nitriteandsulphitereductase4Fe-4Sregion;IPR007419,Domain,BFD-like[2Fe-2S]-bindingregion;IPR012744,Domain,Nitritereductase[NADPH]larges…	GO:0051539,4iron,4sulfurclusterbinding;GO:0050660,FADbinding;GO:0050661,NADPorNADPHbinding;GO:0020037,hemebinding;GO:0042128,nitrateassimilation;GO:0008942,nitritereductase[NADPH]activity;GO:0055114,oxidationreduction;	COG1251C,NAD(P)H-nitrite reductase,Energy production and conversion;	nitrite reductase [NAD(P)H], large subunit	bml	BMA10229_A1490	K00362	A2S6A4	1.7.1.4	nirB-1
6010	betaproteobacteria	Burkholderia mallei NCTC 10229 chromosome I	124381397	124382143	PF00070,Pyr_redox,Pyridinenucleotide-disulphideoxidoreductase;PF01077,NIR_SIR,Nitriteandsulphitereductase4Fe-4Sdomain;PF03460,NIR_SIR_ferr,Nitrite/Sulfitereductaseferredoxin-likehalfdomain;PF04324,Fer2_BFD,BFD-like[2Fe-2S]bindingdomain;PF07992,Pyr_redox_2,Pyridinenucleotide-disulphideoxidoreductase;	IPR001327,Domain,Pyridinenucleotide-disulphideoxidoreductase,NAD-bindingregion;IPR005117,Domain,Nitrite/sulphitereductase,hemoproteinbeta-component,ferrodoxin-like;IPR006066,Binding_site,Nitriteandsulphitereductaseiron-sulphur/siroheme-bindingsite;IPR006067,Domain,Nitriteandsulphitereductase4Fe-4Sregion;IPR007419,Domain,BFD-like[2Fe-2S]-bindingregion;IPR012744,Domain,Nitritereductase[NADPH]larges…	GO:0051539,4iron,4sulfurclusterbinding;GO:0050660,FADbinding;GO:0050661,NADPorNADPHbinding;GO:0020037,hemebinding;GO:0042128,nitrateassimilation;GO:0008942,nitritereductase[NADPH]activity;GO:0055114,oxidationreduction;	COG1251C,NAD(P)H-nitrite reductase,Energy production and conversion;	nitrite reductase [NAD(P)H], large subunit	bml	BMA10229_0338	K00362	A2RWU3	1.7.1.4	nirB-2
6067	betaproteobacteria	Burkholderia mallei NCTC 10247 chromosome	126449008	126449008	PF00070,Pyr_redox,Pyridinenucleotide-disulphideoxidoreductase;PF01077,NIR_SIR,Nitriteandsulphitereductase4Fe-4Sdomain;PF03460,NIR_SIR_ferr,Nitrite/Sulfitereductaseferredoxin-likehalfdomain;PF04324,Fer2_BFD,BFD-like[2Fe-2S]bindingdomain;PF07992,Pyr_redox_2,Pyridinenucleotide-disulphideoxidoreductase;	IPR001327,Domain,Pyridinenucleotide-disulphideoxidoreductase,NAD-bindingregion;IPR005117,Domain,Nitrite/sulphitereductase,hemoproteinbeta-component,ferrodoxin-like;IPR006066,Binding_site,Nitriteandsulphitereductaseiron-sulphur/siroheme-bindingsite;IPR006067,Domain,Nitriteandsulphitereductase4Fe-4Sregion;IPR007419,Domain,BFD-like[2Fe-2S]-bindingregion;IPR012744,Domain,Nitritereductase[NADPH]larges…	GO:0051539,4iron,4sulfurclusterbinding;GO:0050660,FADbinding;GO:0050661,NADPorNADPHbinding;GO:0020037,hemebinding;GO:0042128,nitrateassimilation;GO:0008942,nitritereductase[NADPH]activity;GO:0055114,oxidationreduction;	COG1251C,NAD(P)H-nitrite reductase,Energy production and conversion;	nitrite reductase [NAD(P)H], large subunit	bmn	BMA10247_2919	K00362	A3MQA4	1.7.1.4	nirB-1
6054	betaproteobacteria	Burkholderia mallei NCTC 10247 chromosome I	126447006	126447674	PF00070,Pyr_redox,Pyridinenucleotide-disulphideoxidoreductase;PF01077,NIR_SIR,Nitriteandsulphitereductase4Fe-4Sdomain;PF03460,NIR_SIR_ferr,Nitrite/Sulfitereductaseferredoxin-likehalfdomain;PF04324,Fer2_BFD,BFD-like[2Fe-2S]bindingdomain;PF07992,Pyr_redox_2,Pyridinenucleotide-disulphideoxidoreductase;	IPR001327,Domain,Pyridinenucleotide-disulphideoxidoreductase,NAD-bindingregion;IPR005117,Domain,Nitrite/sulphitereductase,hemoproteinbeta-component,ferrodoxin-like;IPR006066,Binding_site,Nitriteandsulphitereductaseiron-sulphur/siroheme-bindingsite;IPR006067,Domain,Nitriteandsulphitereductase4Fe-4Sregion;IPR007419,Domain,BFD-like[2Fe-2S]-bindingregion;IPR012744,Domain,Nitritereductase[NADPH]larges…	GO:0051539,4iron,4sulfurclusterbinding;GO:0050660,FADbinding;GO:0050661,NADPorNADPHbinding;GO:0020037,hemebinding;GO:0042128,nitrateassimilation;GO:0008942,nitritereductase[NADPH]activity;GO:0055114,oxidationreduction;	COG1251C,NAD(P)H-nitrite reductase,Energy production and conversion;	nitrite reductase [NAD(P)H], large subunit	bmn	BMA10247_A1249	K00362	A3MDU9	1.7.1.4	nirB-2
6118	betaproteobacteria	Burkholderia mallei SAVP1 chromosome	121598492	121598492	PF00070,Pyr_redox,Pyridinenucleotide-disulphideoxidoreductase;PF01077,NIR_SIR,Nitriteandsulphitereductase4Fe-4Sdomain;PF03460,NIR_SIR_ferr,Nitrite/Sulfitereductaseferredoxin-likehalfdomain;PF04324,Fer2_BFD,BFD-like[2Fe-2S]bindingdomain;PF07992,Pyr_redox_2,Pyridinenucleotide-disulphideoxidoreductase;	IPR001327,Domain,Pyridinenucleotide-disulphideoxidoreductase,NAD-bindingregion;IPR005117,Domain,Nitrite/sulphitereductase,hemoproteinbeta-component,ferrodoxin-like;IPR006066,Binding_site,Nitriteandsulphitereductaseiron-sulphur/siroheme-bindingsite;IPR006067,Domain,Nitriteandsulphitereductase4Fe-4Sregion;IPR007419,Domain,BFD-like[2Fe-2S]-bindingregion;IPR012744,Domain,Nitritereductase[NADPH]larges…	GO:0051539,4iron,4sulfurclusterbinding;GO:0050660,FADbinding;GO:0050661,NADPorNADPHbinding;GO:0020037,hemebinding;GO:0042128,nitrateassimilation;GO:0008942,nitritereductase[NADPH]activity;GO:0055114,oxidationreduction;	COG1251C,NAD(P)H-nitrite reductase,Energy production and conversion;	nitrite reductase [NAD(P)H], large subunit	bmv	BMASAVP1_A0099	K00362	A1UZP7	1.7.1.4	nirB-1
6087	betaproteobacteria	Burkholderia mallei SAVP1 chromosome I	121596540	121597714	PF00070,Pyr_redox,Pyridinenucleotide-disulphideoxidoreductase;PF01077,NIR_SIR,Nitriteandsulphitereductase4Fe-4Sdomain;PF03460,NIR_SIR_ferr,Nitrite/Sulfitereductaseferredoxin-likehalfdomain;PF04324,Fer2_BFD,BFD-like[2Fe-2S]bindingdomain;PF07992,Pyr_redox_2,Pyridinenucleotide-disulphideoxidoreductase;	IPR001327,Domain,Pyridinenucleotide-disulphideoxidoreductase,NAD-bindingregion;IPR005117,Domain,Nitrite/sulphitereductase,hemoproteinbeta-component,ferrodoxin-like;IPR006066,Binding_site,Nitriteandsulphitereductaseiron-sulphur/siroheme-bindingsite;IPR006067,Domain,Nitriteandsulphitereductase4Fe-4Sregion;IPR007419,Domain,BFD-like[2Fe-2S]-bindingregion;IPR012744,Domain,Nitritereductase[NADPH]larges…	GO:0051539,4iron,4sulfurclusterbinding;GO:0050660,FADbinding;GO:0050661,NADPorNADPHbinding;GO:0020037,hemebinding;GO:0042128,nitrateassimilation;GO:0008942,nitritereductase[NADPH]activity;GO:0055114,oxidationreduction;	COG1251C,NAD(P)H-nitrite reductase,Energy production and conversion;	nitrite reductase [NAD(P)H], large subunit	bmv	BMASAVP1_0082	K00362	A1UUP6	1.7.1.4	nirB-2
6156	betaproteobacteria	Burkholderia multivorans ATCC 17616 chromosome	161520692	161520693	PF00070,Pyr_redox,Pyridinenucleotide-disulphideoxidoreductase;PF01077,NIR_SIR,Nitriteandsulphitereductase4Fe-4Sdomain;PF03460,NIR_SIR_ferr,Nitrite/Sulfitereductaseferredoxin-likehalfdomain;PF04324,Fer2_BFD,BFD-like[2Fe-2S]bindingdomain;PF07992,Pyr_redox_2,Pyridinenucleotide-disulphideoxidoreductase;	IPR001327,Domain,Pyridinenucleotide-disulphideoxidoreductase,NAD-bindingregion;IPR005117,Domain,Nitrite/sulphitereductase,hemoproteinbeta-component,ferrodoxin-like;IPR006066,Binding_site,Nitriteandsulphitereductaseiron-sulphur/siroheme-bindingsite;IPR006067,Domain,Nitriteandsulphitereductase4Fe-4Sregion;IPR007419,Domain,BFD-like[2Fe-2S]-bindingregion;IPR012744,Domain,Nitritereductase[NADPH]larges…	GO:0051539,4iron,4sulfurclusterbinding;GO:0050660,FADbinding;GO:0050661,NADPorNADPHbinding;GO:0020037,hemebinding;GO:0042128,nitrateassimilation;GO:0008942,nitritereductase[NADPH]activity;GO:0055114,oxidationreduction;	COG1251C,NAD(P)H-nitrite reductase,Energy production and conversion;	nitrite reductase (NAD(P)H), large subunit	bmu	Bmul_4147	K00362	A9ARA7	0	-
6240	betaproteobacteria	Burkholderia multivorans ATCC 17616 chromosome	189353123	189353122	PF00070,Pyr_redox,Pyridinenucleotide-disulphideoxidoreductase;PF01077,NIR_SIR,Nitriteandsulphitereductase4Fe-4Sdomain;PF03460,NIR_SIR_ferr,Nitrite/Sulfitereductaseferredoxin-likehalfdomain;PF04324,Fer2_BFD,BFD-like[2Fe-2S]bindingdomain;PF07992,Pyr_redox_2,Pyridinenucleotide-disulphideoxidoreductase;	IPR001327,Domain,Pyridinenucleotide-disulphideoxidoreductase,NAD-bindingregion;IPR005117,Domain,Nitrite/sulphitereductase,hemoproteinbeta-component,ferrodoxin-like;IPR006066,Binding_site,Nitriteandsulphitereductaseiron-sulphur/siroheme-bindingsite;IPR006067,Domain,Nitriteandsulphitereductase4Fe-4Sregion;IPR007419,Domain,BFD-like[2Fe-2S]-bindingregion;IPR012744,Domain,Nitritereductase[NADPH]larges…	GO:0051539,4iron,4sulfurclusterbinding;GO:0050660,FADbinding;GO:0050661,NADPorNADPHbinding;GO:0020037,hemebinding;GO:0042128,nitrateassimilation;GO:0008942,nitritereductase[NADPH]activity;GO:0055114,oxidationreduction;	COG1251C,NAD(P)H-nitrite reductase,Energy production and conversion;	NAD(P)H-dependent nitrite reductase large subunit	bmj	BMULJ_04358	K00362	A9ARA7	1.7.1.4	nirB
6372	betaproteobacteria	Burkholderia phytofirmans PsJN chromosome	187923972	187923972	PF00070,Pyr_redox,Pyridinenucleotide-disulphideoxidoreductase;PF01077,NIR_SIR,Nitriteandsulphitereductase4Fe-4Sdomain;PF03460,NIR_SIR_ferr,Nitrite/Sulfitereductaseferredoxin-likehalfdomain;PF04324,Fer2_BFD,BFD-like[2Fe-2S]bindingdomain;PF07992,Pyr_redox_2,Pyridinenucleotide-disulphideoxidoreductase;	IPR001327,Domain,Pyridinenucleotide-disulphideoxidoreductase,NAD-bindingregion;IPR005117,Domain,Nitrite/sulphitereductase,hemoproteinbeta-component,ferrodoxin-like;IPR006066,Binding_site,Nitriteandsulphitereductaseiron-sulphur/siroheme-bindingsite;IPR006067,Domain,Nitriteandsulphitereductase4Fe-4Sregion;IPR007419,Domain,BFD-like[2Fe-2S]-bindingregion;IPR012744,Domain,Nitritereductase[NADPH]larges…	GO:0051539,4iron,4sulfurclusterbinding;GO:0050660,FADbinding;GO:0050661,NADPorNADPHbinding;GO:0020037,hemebinding;GO:0042128,nitrateassimilation;GO:0008942,nitritereductase[NADPH]activity;GO:0055114,oxidationreduction;	COG1251C,NAD(P)H-nitrite reductase,Energy production and conversion;	nitrite reductase (NAD(P)H), large subunit	bpy	Bphyt_1983	K00362	B2T479	0	-
6401	betaproteobacteria	Burkholderia pseudomallei 1106a chromosome	126454742	126454742	PF00070,Pyr_redox,Pyridinenucleotide-disulphideoxidoreductase;PF01077,NIR_SIR,Nitriteandsulphitereductase4Fe-4Sdomain;PF03460,NIR_SIR_ferr,Nitrite/Sulfitereductaseferredoxin-likehalfdomain;PF04324,Fer2_BFD,BFD-like[2Fe-2S]bindingdomain;PF07992,Pyr_redox_2,Pyridinenucleotide-disulphideoxidoreductase;	IPR001327,Domain,Pyridinenucleotide-disulphideoxidoreductase,NAD-bindingregion;IPR005117,Domain,Nitrite/sulphitereductase,hemoproteinbeta-component,ferrodoxin-like;IPR006066,Binding_site,Nitriteandsulphitereductaseiron-sulphur/siroheme-bindingsite;IPR006067,Domain,Nitriteandsulphitereductase4Fe-4Sregion;IPR007419,Domain,BFD-like[2Fe-2S]-bindingregion;IPR012744,Domain,Nitritereductase[NADPH]larges…	GO:0051539,4iron,4sulfurclusterbinding;GO:0050660,FADbinding;GO:0050661,NADPorNADPHbinding;GO:0020037,hemebinding;GO:0042128,nitrateassimilation;GO:0008942,nitritereductase[NADPH]activity;GO:0055114,oxidationreduction;	COG1251C,NAD(P)H-nitrite reductase,Energy production and conversion;	nitrite reductase [NAD(P)H], large subunit	bpl	BURPS1106A_0573	K00362	A3NR85	1.7.1.4	nirB
6420	betaproteobacteria	Burkholderia pseudomallei 1106a chromosome I	126457719	126458608	PF00070,Pyr_redox,Pyridinenucleotide-disulphideoxidoreductase;PF01077,NIR_SIR,Nitriteandsulphitereductase4Fe-4Sdomain;PF03460,NIR_SIR_ferr,Nitrite/Sulfitereductaseferredoxin-likehalfdomain;PF04324,Fer2_BFD,BFD-like[2Fe-2S]bindingdomain;PF07992,Pyr_redox_2,Pyridinenucleotide-disulphideoxidoreductase;	IPR001327,Domain,Pyridinenucleotide-disulphideoxidoreductase,NAD-bindingregion;IPR005117,Domain,Nitrite/sulphitereductase,hemoproteinbeta-component,ferrodoxin-like;IPR006066,Binding_site,Nitriteandsulphitereductaseiron-sulphur/siroheme-bindingsite;IPR006067,Domain,Nitriteandsulphitereductase4Fe-4Sregion;IPR007419,Domain,BFD-like[2Fe-2S]-bindingregion;IPR012744,Domain,Nitritereductase[NADPH]larges…	GO:0051539,4iron,4sulfurclusterbinding;GO:0050660,FADbinding;GO:0050661,NADPorNADPHbinding;GO:0020037,hemebinding;GO:0042128,nitrateassimilation;GO:0008942,nitritereductase[NADPH]activity;GO:0055114,oxidationreduction;	COG1251C,NAD(P)H-nitrite reductase,Energy production and conversion;	nitrite reductase [NAD(P)H], large subunit	bpl	BURPS1106A_A1665	K00362	A3P5T9	1.7.1.4	nirB
6443	betaproteobacteria	Burkholderia pseudomallei 1710b chromosome I	76818357	76817608	PF00070,Pyr_redox,Pyridinenucleotide-disulphideoxidoreductase;PF01077,NIR_SIR,Nitriteandsulphitereductase4Fe-4Sdomain;PF03460,NIR_SIR_ferr,Nitrite/Sulfitereductaseferredoxin-likehalfdomain;PF04324,Fer2_BFD,BFD-like[2Fe-2S]bindingdomain;PF07992,Pyr_redox_2,Pyridinenucleotide-disulphideoxidoreductase;	IPR001327,Domain,Pyridinenucleotide-disulphideoxidoreductase,NAD-bindingregion;IPR005117,Domain,Nitrite/sulphitereductase,hemoproteinbeta-component,ferrodoxin-like;IPR006066,Binding_site,Nitriteandsulphitereductaseiron-sulphur/siroheme-bindingsite;IPR006067,Domain,Nitriteandsulphitereductase4Fe-4Sregion;IPR007419,Domain,BFD-like[2Fe-2S]-bindingregion;IPR012744,Domain,Nitritereductase[NADPH]larges…	GO:0051539,4iron,4sulfurclusterbinding;GO:0050660,FADbinding;GO:0050661,NADPorNADPHbinding;GO:0020037,hemebinding;GO:0042128,nitrateassimilation;GO:0008942,nitritereductase[NADPH]activity;GO:0055114,oxidationreduction;	COG1251C,NAD(P)H-nitrite reductase,Energy production and conversion;	nitrite reductase (NAD(P)H), large subunit	bpm	BURPS1710b_A0243	K00362	Q3JM01	1.7.1.4	nirB
6458	betaproteobacteria	Burkholderia pseudomallei 668 chromosome	126439505	126439505	PF00070,Pyr_redox,Pyridinenucleotide-disulphideoxidoreductase;PF01077,NIR_SIR,Nitriteandsulphitereductase4Fe-4Sdomain;PF03460,NIR_SIR_ferr,Nitrite/Sulfitereductaseferredoxin-likehalfdomain;PF04324,Fer2_BFD,BFD-like[2Fe-2S]bindingdomain;PF07992,Pyr_redox_2,Pyridinenucleotide-disulphideoxidoreductase;	IPR001327,Domain,Pyridinenucleotide-disulphideoxidoreductase,NAD-bindingregion;IPR005117,Domain,Nitrite/sulphitereductase,hemoproteinbeta-component,ferrodoxin-like;IPR006066,Binding_site,Nitriteandsulphitereductaseiron-sulphur/siroheme-bindingsite;IPR006067,Domain,Nitriteandsulphitereductase4Fe-4Sregion;IPR007419,Domain,BFD-like[2Fe-2S]-bindingregion;IPR012744,Domain,Nitritereductase[NADPH]larges…	GO:0051539,4iron,4sulfurclusterbinding;GO:0050660,FADbinding;GO:0050661,NADPorNADPHbinding;GO:0020037,hemebinding;GO:0042128,nitrateassimilation;GO:0008942,nitritereductase[NADPH]activity;GO:0055114,oxidationreduction;	COG1251C,NAD(P)H-nitrite reductase,Energy production and conversion;	nitrite reductase [NAD(P)H], large subunit	bpd	BURPS668_0558	K00362	A3N5J0	1.7.1.4	nirB
6480	betaproteobacteria	Burkholderia pseudomallei 668 chromosome I	126443893	126444026	PF00070,Pyr_redox,Pyridinenucleotide-disulphideoxidoreductase;PF01077,NIR_SIR,Nitriteandsulphitereductase4Fe-4Sdomain;PF03460,NIR_SIR_ferr,Nitrite/Sulfitereductaseferredoxin-likehalfdomain;PF04324,Fer2_BFD,BFD-like[2Fe-2S]bindingdomain;PF07992,Pyr_redox_2,Pyridinenucleotide-disulphideoxidoreductase;	IPR001327,Domain,Pyridinenucleotide-disulphideoxidoreductase,NAD-bindingregion;IPR005117,Domain,Nitrite/sulphitereductase,hemoproteinbeta-component,ferrodoxin-like;IPR006066,Binding_site,Nitriteandsulphitereductaseiron-sulphur/siroheme-bindingsite;IPR006067,Domain,Nitriteandsulphitereductase4Fe-4Sregion;IPR007419,Domain,BFD-like[2Fe-2S]-bindingregion;IPR012744,Domain,Nitritereductase[NADPH]larges…	GO:0051539,4iron,4sulfurclusterbinding;GO:0050660,FADbinding;GO:0050661,NADPorNADPHbinding;GO:0020037,hemebinding;GO:0042128,nitrateassimilation;GO:0008942,nitritereductase[NADPH]activity;GO:0055114,oxidationreduction;	COG1251C,NAD(P)H-nitrite reductase,Energy production and conversion;	nitrite reductase [NAD(P)H], large subunit	bpd	BURPS668_A1754	K00362	A3NK78	1.7.1.4	nirB
6497	betaproteobacteria	Burkholderia pseudomallei K96243 chromosome	53718152	53718152	PF00070,Pyr_redox,Pyridinenucleotide-disulphideoxidoreductase;PF01077,NIR_SIR,Nitriteandsulphitereductase4Fe-4Sdomain;PF03460,NIR_SIR_ferr,Nitrite/Sulfitereductaseferredoxin-likehalfdomain;PF04324,Fer2_BFD,BFD-like[2Fe-2S]bindingdomain;PF07992,Pyr_redox_2,Pyridinenucleotide-disulphideoxidoreductase;	IPR001327,Domain,Pyridinenucleotide-disulphideoxidoreductase,NAD-bindingregion;IPR005117,Domain,Nitrite/sulphitereductase,hemoproteinbeta-component,ferrodoxin-like;IPR006066,Binding_site,Nitriteandsulphitereductaseiron-sulphur/siroheme-bindingsite;IPR006067,Domain,Nitriteandsulphitereductase4Fe-4Sregion;IPR007419,Domain,BFD-like[2Fe-2S]-bindingregion;IPR012744,Domain,Nitritereductase[NADPH]larges…	GO:0051539,4iron,4sulfurclusterbinding;GO:0050660,FADbinding;GO:0050661,NADPorNADPHbinding;GO:0020037,hemebinding;GO:0042128,nitrateassimilation;GO:0008942,nitritereductase[NADPH]activity;GO:0055114,oxidationreduction;	COG1251C,NAD(P)H-nitrite reductase,Energy production and conversion;	putative nitrite reductase	bps	BPSL0512	K00362	Q63XM7	0	-
6537	betaproteobacteria	Burkholderia pseudomallei K96243 chromosome	53722267	53722266	PF00070,Pyr_redox,Pyridinenucleotide-disulphideoxidoreductase;PF01077,NIR_SIR,Nitriteandsulphitereductase4Fe-4Sdomain;PF03460,NIR_SIR_ferr,Nitrite/Sulfitereductaseferredoxin-likehalfdomain;PF04324,Fer2_BFD,BFD-like[2Fe-2S]bindingdomain;PF07992,Pyr_redox_2,Pyridinenucleotide-disulphideoxidoreductase;	IPR001327,Domain,Pyridinenucleotide-disulphideoxidoreductase,NAD-bindingregion;IPR005117,Domain,Nitrite/sulphitereductase,hemoproteinbeta-component,ferrodoxin-like;IPR006066,Binding_site,Nitriteandsulphitereductaseiron-sulphur/siroheme-bindingsite;IPR006067,Domain,Nitriteandsulphitereductase4Fe-4Sregion;IPR007419,Domain,BFD-like[2Fe-2S]-bindingregion;IPR012744,Domain,Nitritereductase[NADPH]larges…	GO:0051539,4iron,4sulfurclusterbinding;GO:0050660,FADbinding;GO:0050661,NADPorNADPHbinding;GO:0020037,hemebinding;GO:0042128,nitrateassimilation;GO:0008942,nitritereductase[NADPH]activity;GO:0055114,oxidationreduction;	COG1251C,NAD(P)H-nitrite reductase,Energy production and conversion;	nitrite reductase (NAD(P)H)	bps	BPSS1243	K00362	Q63KX0	1.7.1.4	nirB
6578	betaproteobacteria	Burkholderia sp. 383 chromosome	78062191	78062194	PF00070,Pyr_redox,Pyridinenucleotide-disulphideoxidoreductase;PF01077,NIR_SIR,Nitriteandsulphitereductase4Fe-4Sdomain;PF03460,NIR_SIR_ferr,Nitrite/Sulfitereductaseferredoxin-likehalfdomain;PF04324,Fer2_BFD,BFD-like[2Fe-2S]bindingdomain;PF07992,Pyr_redox_2,Pyridinenucleotide-disulphideoxidoreductase;	IPR001327,Domain,Pyridinenucleotide-disulphideoxidoreductase,NAD-bindingregion;IPR005117,Domain,Nitrite/sulphitereductase,hemoproteinbeta-component,ferrodoxin-like;IPR006066,Binding_site,Nitriteandsulphitereductaseiron-sulphur/siroheme-bindingsite;IPR006067,Domain,Nitriteandsulphitereductase4Fe-4Sregion;IPR007419,Domain,BFD-like[2Fe-2S]-bindingregion;IPR012744,Domain,Nitritereductase[NADPH]larges…	GO:0051539,4iron,4sulfurclusterbinding;GO:0050660,FADbinding;GO:0050661,NADPorNADPHbinding;GO:0008860,ferredoxin-NAD+reductaseactivity;GO:0020037,hemebinding;GO:0042128,nitrateassimilation;GO:0008942,nitritereductase[NADPH]activity;GO:0055114,oxidationreduction;	COG1251C,NAD(P)H-nitrite reductase,Energy production and conversion;	nitrite reductase (NAD(P)H), large subunit	bur	Bcep18194_B1344	K00362	Q397A3	1.18.1.3	-
6646	betaproteobacteria	Burkholderia thailandensis E264 chromosome	83719776	83719776	PF00070,Pyr_redox,Pyridinenucleotide-disulphideoxidoreductase;PF01077,NIR_SIR,Nitriteandsulphitereductase4Fe-4Sdomain;PF03460,NIR_SIR_ferr,Nitrite/Sulfitereductaseferredoxin-likehalfdomain;PF04324,Fer2_BFD,BFD-like[2Fe-2S]bindingdomain;PF07992,Pyr_redox_2,Pyridinenucleotide-disulphideoxidoreductase;	IPR001327,Domain,Pyridinenucleotide-disulphideoxidoreductase,NAD-bindingregion;IPR005117,Domain,Nitrite/sulphitereductase,hemoproteinbeta-component,ferrodoxin-like;IPR006066,Binding_site,Nitriteandsulphitereductaseiron-sulphur/siroheme-bindingsite;IPR006067,Domain,Nitriteandsulphitereductase4Fe-4Sregion;IPR007419,Domain,BFD-like[2Fe-2S]-bindingregion;IPR012744,Domain,Nitritereductase[NADPH]larges…	GO:0051539,4iron,4sulfurclusterbinding;GO:0050660,FADbinding;GO:0050661,NADPorNADPHbinding;GO:0020037,hemebinding;GO:0042128,nitrateassimilation;GO:0008942,nitritereductase[NADPH]activity;GO:0055114,oxidationreduction;	COG1251C,NAD(P)H-nitrite reductase,Energy production and conversion;	nitrite reductase [NAD(P)H], large subunit	bte	BTH_I0464	K00362	Q2T1C7	1.7.1.4	nirB-1
6632	betaproteobacteria	Burkholderia thailandensis E264 chromosome I	83717447	83716272	PF00070,Pyr_redox,Pyridinenucleotide-disulphideoxidoreductase;PF01077,NIR_SIR,Nitriteandsulphitereductase4Fe-4Sdomain;PF03460,NIR_SIR_ferr,Nitrite/Sulfitereductaseferredoxin-likehalfdomain;PF04324,Fer2_BFD,BFD-like[2Fe-2S]bindingdomain;PF07992,Pyr_redox_2,Pyridinenucleotide-disulphideoxidoreductase;	IPR001327,Domain,Pyridinenucleotide-disulphideoxidoreductase,NAD-bindingregion;IPR005117,Domain,Nitrite/sulphitereductase,hemoproteinbeta-component,ferrodoxin-like;IPR006066,Binding_site,Nitriteandsulphitereductaseiron-sulphur/siroheme-bindingsite;IPR006067,Domain,Nitriteandsulphitereductase4Fe-4Sregion;IPR007419,Domain,BFD-like[2Fe-2S]-bindingregion;IPR012744,Domain,Nitritereductase[NADPH]larges…	GO:0051539,4iron,4sulfurclusterbinding;GO:0050660,FADbinding;GO:0050661,NADPorNADPHbinding;GO:0020037,hemebinding;GO:0042128,nitrateassimilation;GO:0008942,nitritereductase[NADPH]activity;GO:0055114,oxidationreduction;	COG1251C,NAD(P)H-nitrite reductase,Energy production and conversion;	nitrite reductase [NAD(P)H], large subunit	bte	BTH_II1170	K00362	Q2T632	1.7.1.4	nirB-2
6780	betaproteobacteria	Burkholderia xenovorans LB400 chromosome	91783601	91783601	PF00070,Pyr_redox,Pyridinenucleotide-disulphideoxidoreductase;PF01077,NIR_SIR,Nitriteandsulphitereductase4Fe-4Sdomain;PF03460,NIR_SIR_ferr,Nitrite/Sulfitereductaseferredoxin-likehalfdomain;PF04324,Fer2_BFD,BFD-like[2Fe-2S]bindingdomain;PF07992,Pyr_redox_2,Pyridinenucleotide-disulphideoxidoreductase;	IPR001327,Domain,Pyridinenucleotide-disulphideoxidoreductase,NAD-bindingregion;IPR005117,Domain,Nitrite/sulphitereductase,hemoproteinbeta-component,ferrodoxin-like;IPR006066,Binding_site,Nitriteandsulphitereductaseiron-sulphur/siroheme-bindingsite;IPR006067,Domain,Nitriteandsulphitereductase4Fe-4Sregion;IPR007419,Domain,BFD-like[2Fe-2S]-bindingregion;IPR012744,Domain,Nitritereductase[NADPH]larges…	GO:0051539,4iron,4sulfurclusterbinding;GO:0050660,FADbinding;GO:0050661,NADPorNADPHbinding;GO:0020037,hemebinding;GO:0042128,nitrateassimilation;GO:0008942,nitritereductase[NADPH]activity;GO:0055114,oxidationreduction;	COG1251C,NAD(P)H-nitrite reductase,Energy production and conversion;	assimilatory nitrite reductase (NAD(P)H) large subunit precursor	bxe	Bxe_A2214	K00362	Q13YT4	1.7.1.4	-
12855	gammaproteobacteria	Cronobacter sakazakii ATCC BAA-894 chromosom	156933688	156933691	PF00070,Pyr_redox,Pyridinenucleotide-disulphideoxidoreductase;PF01077,NIR_SIR,Nitriteandsulphitereductase4Fe-4Sdomain;PF03460,NIR_SIR_ferr,Nitrite/Sulfitereductaseferredoxin-likehalfdomain;PF04324,Fer2_BFD,BFD-like[2Fe-2S]bindingdomain;PF07992,Pyr_redox_2,Pyridinenucleotide-disulphideoxidoreductase;	IPR001327,Domain,Pyridinenucleotide-disulphideoxidoreductase,NAD-bindingregion;IPR005117,Domain,Nitrite/sulphitereductase,hemoproteinbeta-component,ferrodoxin-like;IPR006066,Binding_site,Nitriteandsulphitereductaseiron-sulphur/siroheme-bindingsite;IPR006067,Domain,Nitriteandsulphitereductase4Fe-4Sregion;IPR007419,Domain,BFD-like[2Fe-2S]-bindingregion;IPR012744,Domain,Nitritereductase[NADPH]larges…	GO:0051537,2iron,2sulfurclusterbinding;GO:0051539,4iron,4sulfurclusterbinding;GO:0050660,FADbinding;GO:0050661,NADPorNADPHbinding;GO:0020037,hemebinding;GO:0042128,nitrateassimilation;GO:0008942,nitritereductase[NADPH]activity;GO:0055114,oxidationreduction;	COG1251C,NAD(P)H-nitrite reductase,Energy production and conversion;	zz_hypothetical protein	esa	ESA_01513	K00362	A7MNA9	0	-
6912	betaproteobacteria	Dechloromonas aromatica RC	71906455	71906455	PF00070,Pyr_redox,Pyridinenucleotide-disulphideoxidoreductase;PF01077,NIR_SIR,Nitriteandsulphitereductase4Fe-4Sdomain;PF03460,NIR_SIR_ferr,Nitrite/Sulfitereductaseferredoxin-likehalfdomain;PF04324,Fer2_BFD,BFD-like[2Fe-2S]bindingdomain;PF07992,Pyr_redox_2,Pyridinenucleotide-disulphideoxidoreductase;	IPR001327,Domain,Pyridinenucleotide-disulphideoxidoreductase,NAD-bindingregion;IPR005117,Domain,Nitrite/sulphitereductase,hemoproteinbeta-component,ferrodoxin-like;IPR006066,Binding_site,Nitriteandsulphitereductaseiron-sulphur/siroheme-bindingsite;IPR006067,Domain,Nitriteandsulphitereductase4Fe-4Sregion;IPR007419,Domain,BFD-like[2Fe-2S]-bindingregion;IPR012744,Domain,Nitritereductase[NADPH]larges…	GO:0051539,4iron,4sulfurclusterbinding;GO:0050660,FADbinding;GO:0050661,NADPorNADPHbinding;GO:0020037,hemebinding;GO:0042128,nitrateassimilation;GO:0008942,nitritereductase[NADPH]activity;GO:0055114,oxidationreduction;	COG1251C,NAD(P)H-nitrite reductase,Energy production and conversion;	assimilatory nitrite reductase (NAD(P)H) large subunit precursor	dar	Daro_0816	K00362	Q47HV9	1.7.1.4	-
7053	betaproteobacteria	Delftia acidovorans SPH-	160897447	160897447	PF00070,Pyr_redox,Pyridinenucleotide-disulphideoxidoreductase;PF01077,NIR_SIR,Nitriteandsulphitereductase4Fe-4Sdomain;PF03460,NIR_SIR_ferr,Nitrite/Sulfitereductaseferredoxin-likehalfdomain;PF04324,Fer2_BFD,BFD-like[2Fe-2S]bindingdomain;PF07992,Pyr_redox_2,Pyridinenucleotide-disulphideoxidoreductase;	IPR001327,Domain,Pyridinenucleotide-disulphideoxidoreductase,NAD-bindingregion;IPR005117,Domain,Nitrite/sulphitereductase,hemoproteinbeta-component,ferrodoxin-like;IPR006066,Binding_site,Nitriteandsulphitereductaseiron-sulphur/siroheme-bindingsite;IPR006067,Domain,Nitriteandsulphitereductase4Fe-4Sregion;IPR007419,Domain,BFD-like[2Fe-2S]-bindingregion;IPR012744,Domain,Nitritereductase[NADPH]larges…	GO:0051539,4iron,4sulfurclusterbinding;GO:0050660,FADbinding;GO:0050661,NADPorNADPHbinding;GO:0020037,hemebinding;GO:0042128,nitrateassimilation;GO:0008942,nitritereductase[NADPH]activity;GO:0055114,oxidationreduction;	COG1251C,NAD(P)H-nitrite reductase,Energy production and conversion;	nitrite reductase (NAD(P)H), large subunit	dac	Daci_2004	K00362	A9BT79	0	-
7064	betaproteobacteria	Delftia acidovorans SPH-	160897812	160897812	PF00070,Pyr_redox,Pyridinenucleotide-disulphideoxidoreductase;PF07992,Pyr_redox_2,Pyridinenucleotide-disulphideoxidoreductase;	IPR001327,Domain,Pyridinenucleotide-disulphideoxidoreductase,NAD-bindingregion;IPR013027,Domain,FAD-dependentpyridinenucleotide-disulphideoxidoreductase;	GO:0050660,FADbinding;GO:0055114,oxidationreduction;GO:0016491,oxidoreductaseactivity;	COG1251C,NAD(P)H-nitrite reductase,Energy production and conversion;	FAD-dependent pyridine nucleotide-disulphide oxidoreductase	dac	Daci_2371	K00362	A9BTP1	0	-
12758	gammaproteobacteria	Dickeya zeae Ech159	251789058	251789061	PF00070,Pyr_redox,Pyridinenucleotide-disulphideoxidoreductase;PF01077,NIR_SIR,Nitriteandsulphitereductase4Fe-4Sdomain;PF03460,NIR_SIR_ferr,Nitrite/Sulfitereductaseferredoxin-likehalfdomain;PF04324,Fer2_BFD,BFD-like[2Fe-2S]bindingdomain;PF07992,Pyr_redox_2,Pyridinenucleotide-disulphideoxidoreductase;	IPR001327,Domain,Pyridinenucleotide-disulphideoxidoreductase,NAD-bindingregion;IPR005117,Domain,Nitrite/sulphitereductase,hemoproteinbeta-component,ferrodoxin-like;IPR006066,Binding_site,Nitriteandsulphitereductaseiron-sulphur/siroheme-bindingsite;IPR006067,Domain,Nitriteandsulphitereductase4Fe-4Sregion;IPR007419,Domain,BFD-like[2Fe-2S]-bindingregion;IPR012744,Domain,Nitritereductase[NADPH]larges…	GO:0051537,2iron,2sulfurclusterbinding;GO:0051539,4iron,4sulfurclusterbinding;GO:0050660,FADbinding;GO:0050661,NADPorNADPHbinding;GO:0020037,hemebinding;GO:0042128,nitrateassimilation;GO:0008942,nitritereductase[NADPH]activity;GO:0055114,oxidationreduction;	COG1251C,NAD(P)H-nitrite reductase,Energy production and conversion;	nitrite reductase (NAD(P)H), large subunit	dze	Dd1591_1441	K00362	C6CEV1	0	-
14942	gammaproteobacteria	Marinobacter aquaeolei VT	120553116	120553115	PF00070,Pyr_redox,Pyridinenucleotide-disulphideoxidoreductase;PF01077,NIR_SIR,Nitriteandsulphitereductase4Fe-4Sdomain;PF03460,NIR_SIR_ferr,Nitrite/Sulfitereductaseferredoxin-likehalfdomain;PF04324,Fer2_BFD,BFD-like[2Fe-2S]bindingdomain;PF07992,Pyr_redox_2,Pyridinenucleotide-disulphideoxidoreductase;	IPR001327,Domain,Pyridinenucleotide-disulphideoxidoreductase,NAD-bindingregion;IPR005117,Domain,Nitrite/sulphitereductase,hemoproteinbeta-component,ferrodoxin-like;IPR006066,Binding_site,Nitriteandsulphitereductaseiron-sulphur/siroheme-bindingsite;IPR006067,Domain,Nitriteandsulphitereductase4Fe-4Sregion;IPR007419,Domain,BFD-like[2Fe-2S]-bindingregion;IPR012744,Domain,Nitritereductase[NADPH]larges…	GO:0051539,4iron,4sulfurclusterbinding;GO:0050660,FADbinding;GO:0050661,NADPorNADPHbinding;GO:0020037,hemebinding;GO:0042128,nitrateassimilation;GO:0008942,nitritereductase[NADPH]activity;GO:0055114,oxidationreduction;	COG1251C,NAD(P)H-nitrite reductase,Energy production and conversion;	nitrite reductase (NAD(P)H), large subunit	maq	Maqu_0172	K00362	A1TX10	0	-
14941	gammaproteobacteria	Marinobacter aquaeolei VT	120553116	120553116	PF00070,Pyr_redox,Pyridinenucleotide-disulphideoxidoreductase;PF07992,Pyr_redox_2,Pyridinenucleotide-disulphideoxidoreductase;	IPR001327,Domain,Pyridinenucleotide-disulphideoxidoreductase,NAD-bindingregion;IPR013027,Domain,FAD-dependentpyridinenucleotide-disulphideoxidoreductase;	GO:0050660,FADbinding;GO:0009703,nitratereductaseNADHactivity;GO:0055114,oxidationreduction;	COG1251C,NAD(P)H-nitrite reductase,Energy production and conversion;	FAD-dependent pyridine nucleotide-disulphide oxidoreductase	maq	Maqu_0173	K00362	A1TX11	0	-
24373	alphaproteobacteria	Mesorhizobium sp. BNC	110633803	110633804	PF00070,Pyr_redox,Pyridinenucleotide-disulphideoxidoreductase;PF01077,NIR_SIR,Nitriteandsulphitereductase4Fe-4Sdomain;PF03460,NIR_SIR_ferr,Nitrite/Sulfitereductaseferredoxin-likehalfdomain;PF04324,Fer2_BFD,BFD-like[2Fe-2S]bindingdomain;PF07992,Pyr_redox_2,Pyridinenucleotide-disulphideoxidoreductase;	IPR001327,Domain,Pyridinenucleotide-disulphideoxidoreductase,NAD-bindingregion;IPR005117,Domain,Nitrite/sulphitereductase,hemoproteinbeta-component,ferrodoxin-like;IPR006066,Binding_site,Nitriteandsulphitereductaseiron-sulphur/siroheme-bindingsite;IPR006067,Domain,Nitriteandsulphitereductase4Fe-4Sregion;IPR007419,Domain,BFD-like[2Fe-2S]-bindingregion;IPR012744,Domain,Nitritereductase[NADPH]larges…	GO:0051539,4iron,4sulfurclusterbinding;GO:0050660,FADbinding;GO:0050661,NADPorNADPHbinding;GO:0020037,hemebinding;GO:0042128,nitrateassimilation;GO:0008942,nitritereductase[NADPH]activity;GO:0055114,oxidationreduction;	COG1251C,NAD(P)H-nitrite reductase,Energy production and conversion;	nitrite reductase (NAD(P)H), large subunit	mes	Meso_1451	K00362	Q11IC8	0	-
7426	betaproteobacteria	Methylibium petroleiphilum PM	124267504	124267504	PF00070,Pyr_redox,Pyridinenucleotide-disulphideoxidoreductase;PF01077,NIR_SIR,Nitriteandsulphitereductase4Fe-4Sdomain;PF03460,NIR_SIR_ferr,Nitrite/Sulfitereductaseferredoxin-likehalfdomain;PF04324,Fer2_BFD,BFD-like[2Fe-2S]bindingdomain;PF07992,Pyr_redox_2,Pyridinenucleotide-disulphideoxidoreductase;	IPR001327,Domain,Pyridinenucleotide-disulphideoxidoreductase,NAD-bindingregion;IPR005117,Domain,Nitrite/sulphitereductase,hemoproteinbeta-component,ferrodoxin-like;IPR006066,Binding_site,Nitriteandsulphitereductaseiron-sulphur/siroheme-bindingsite;IPR006067,Domain,Nitriteandsulphitereductase4Fe-4Sregion;IPR007419,Domain,BFD-like[2Fe-2S]-bindingregion;IPR012744,Domain,Nitritereductase[NADPH]larges…	GO:0051539,4iron,4sulfurclusterbinding;GO:0050660,FADbinding;GO:0050661,NADPorNADPHbinding;GO:0020037,hemebinding;GO:0042128,nitrateassimilation;GO:0008942,nitritereductase[NADPH]activity;GO:0055114,oxidationreduction;	COG1251C,NAD(P)H-nitrite reductase,Energy production and conversion;	assimilatory nitrite reductase (NAD(P)H) large subunit precursor	mpt	Mpe_A2317	K00362	A2SI84	1.7.1.4	-
7473	betaproteobacteria	Methylobacillus flagellatus K	91774675	91774675	PF00070,Pyr_redox,Pyridinenucleotide-disulphideoxidoreductase;PF01077,NIR_SIR,Nitriteandsulphitereductase4Fe-4Sdomain;PF03460,NIR_SIR_ferr,Nitrite/Sulfitereductaseferredoxin-likehalfdomain;PF04324,Fer2_BFD,BFD-like[2Fe-2S]bindingdomain;PF07992,Pyr_redox_2,Pyridinenucleotide-disulphideoxidoreductase;	IPR001327,Domain,Pyridinenucleotide-disulphideoxidoreductase,NAD-bindingregion;IPR005117,Domain,Nitrite/sulphitereductase,hemoproteinbeta-component,ferrodoxin-like;IPR006066,Binding_site,Nitriteandsulphitereductaseiron-sulphur/siroheme-bindingsite;IPR006067,Domain,Nitriteandsulphitereductase4Fe-4Sregion;IPR007419,Domain,BFD-like[2Fe-2S]-bindingregion;IPR012744,Domain,Nitritereductase[NADPH]larges…	GO:0051539,4iron,4sulfurclusterbinding;GO:0050660,FADbinding;GO:0050661,NADPorNADPHbinding;GO:0020037,hemebinding;GO:0042128,nitrateassimilation;GO:0008942,nitritereductase[NADPH]activity;GO:0055114,oxidationreduction;	COG1251C,NAD(P)H-nitrite reductase,Energy production and conversion;	assimilatory nitrite reductase (NAD(P)H) large subunit precursor	mfa	Mfla_0319	K00362	Q1H4J7	1.7.1.4	-
[truncated: 26,221 more rows]

## Sheet: genes following bias analysis
Analysis of representation annotations in 1 gene up- and functional unit (max 10 genes) downstream promoter
all annotations																COG representation																			related KO	nr of times in top 10/15	nr of represented phyla/ classes
[truncated: 237 more rows]
[truncated: 19 more columns]
