# Supplementary material for: Comparative analyses imply that the enigmatic sigma factor 54 is a central controller of the bacterial exterior
Source: BMC Genomics. 2011 Aug 1;12:385. doi: 10.1186/1471-2164-12-385 (PMC3162934; doi:10.1186/1471-2164-12-385)
Supplement: Additional file 8 — Validation of the Similar Motif Search Procedure. The file contains: sheets 1, 2 and 3, with the outcome of a comparison between SMS and MAST in the identification of CcpA and Spo0A regulon members in Bacillus subtilis; and sheet 4 with a summary of the comparison. [file 1471-2164-12-385-S8.XLS]

## Sheet: comparison MAST and SMS  CcpA
SMS results				MAST results
score group	regulated gene	nr of sites		score group	regulated gene	nr of sites
group 1	ackA	1		group 1	ackA	1
group 1	dctP	1		group 1	dctP	1
group 1	araB	2		group 1	araB	2
group 1	iolB	1		group 1	iolB	1
group 1	amyE	1		group 1	amyE	1
group 1	uxaC	2		group 1	uxaC	2
group 1	lcfA	1		group 1	lcfA	1
group2	bglP	1		group2	bglP	1
group2	hutP	2		group2	hutP	2
group2	gmuC	1		group2	gmuC	1
group2	treP	2		group2	treP	2
group2	gntR	1		group2	gntR	1
group2	kdgA	1		group2	kdgA	1
group3	yobO	2		group3	yobO	2
group3	uxaC	6		group3	uxaC	6
group3	ackA	1		group3	ackA	1
group3	msmX	3		group3	msmX	3
group3	araB	1		group3	araB	1
group3	citM	3		group3	citM	3
group3	iolB	1					group4	iolB	1
group3	bglP	2		group3	bglP	1	group4	bglP	1
group3	amyE	1		group3	amyE	1
group3	treP	1		group3	treP	1
group3	deoC	2		group3	deoC	2
group3	lcfA	1		group3	lcfA	1
group3	yxjC	2		group3	yxjC	2
group3	dctP	1		group3	dctP	1
group4	galT	2		group5	galT	2
group4	yobO	1		group5	yobO	1
group4	araB	2		group5	araB	2
group4	acoA	2		group5	acoA	2
group4	cimH	2		group5	cimH	2
group4	gmuC	1		group5	gmuC	1
group4	citM	2		group5	citM	2
group4	bglP	1		group5	bglP	1
group4	xylA	1		group5	xylA	1
group4	gntR	3		group5	gntR	3
group4	deoC	1		group5	deoC	1
group4	lcfA	1		group5	lcfA	1
group4	kdgA	1		group5	kdgA	1
group4	dctP	1		group5	dctP	1

## Sheet: related position on genome CcpA
type	name	start pos	score	gene_strand	gene_side
stripped
hit	SMS	320801	0.6964
hit	SMS	320801	0.6964
hit	HMM	320801	0.0028
hit	HMM	320801	0.0028
hit	MAST	320801	3.6e-05
hit	MAST	320801	3.6e-05
hit	SMS	324495	0.6964
hit	HMM	324495	0.0028
hit	MAST	324495	3.6e-05
hit	SMS	325174	0.6607
hit	SMS	325174	0.6607
hit	MAST	325174	9.3e-05
hit	MAST	325174	9.3e-05
hit	SMS	327394	0.6607
hit	MAST	327394	9.3e-05
position	amyE-150	327468
hit	SMS	327493	0.7679
hit	SMS	327493	0.6964
hit	HMM	327493	0.00011
hit	HMM	327493	0.0028
hit	MAST	327493	1.2e-06
hit	MAST	327493	3.6e-05
position	amyE-100	327518
gene	amyE	327618		+	start
gene	amyE	329597		+	stop
hit	SMS	344545	0.6607
hit	MAST	344545	9.3e-05
hit	SMS	345533	0.6607
hit	SMS	345533	0.6607
hit	MAST	345533	9.3e-05
hit	MAST	345533	9.3e-05
hit	SMS	347232	0.6964
hit	HMM	347232	0.0028
hit	MAST	347232	3.6e-05
hit	SMS	349895	0.6964
hit	SMS	349895	0.6964
hit	HMM	349895	0.0028
hit	HMM	349895	0.0028
hit	MAST	349895	3.6e-05
hit	MAST	349895	3.6e-05
stripped
stripped
hit	SMS	475889	0.6607
hit	SMS	475889	0.6607
hit	MAST	475889	9.3e-05
hit	MAST	475889	9.3e-05
hit	HMM	479476	0.0032
hit	SMS	490028	0.6607
hit	MAST	490028	9.3e-05
hit	SMS	498282	0.6964
hit	HMM	498282	0.0028
hit	MAST	498282	3.6e-05
hit	SMS	499635	0.6607
hit	MAST	499635	9.3e-05
position	dctP-150	500016
position	dctP-100	500066
hit	SMS	500102	0.7679
hit	SMS	500102	0.6964
hit	HMM	500102	0.00011
hit	HMM	500102	0.0028
hit	MAST	500102	1.2e-06
hit	MAST	500102	3.6e-05
gene	dctP	500166		+	start
hit	SMS	500802	0.6607
hit	MAST	500802	9.3e-05
gene	dctP	501431		+	stop
hit	SMS	507683	0.6964
hit	HMM	507683	0.0028
hit	MAST	507683	3.6e-05
hit	HMM	517580	0.0032
hit	SMS	524409	0.6607
hit	MAST	524409	9.3e-05
stripped
stripped
hit	SMS	604613	0.6964
hit	MAST	604613	3.8e-05
hit	SMS	604999	0.6607
hit	MAST	604999	9.3e-05
hit	HMM	609755	0.0032
hit	SMS	610786	0.6607
hit	MAST	610786	9.3e-05
hit	SMS	613147	0.6607
hit	MAST	613147	9.3e-05
hit	SMS	614721	0.6607
hit	MAST	614721	9.3e-05
hit	SMS	626589	0.6964
hit	SMS	626589	0.6964
hit	HMM	626589	0.0028
hit	HMM	626589	0.0028
hit	MAST	626589	3.6e-05
hit	MAST	626589	3.6e-05
position	gmuC-150	627134
position	gmuC-100	627184
gene	gmuC	627284		+	start
hit	SMS	627942	0.7321
hit	SMS	627942	0.6607
hit	HMM	627942	0.0019
hit	MAST	627942	3.3e-06
hit	MAST	627942	9.3e-05
gene	gmuC	628612		+	stop
hit	SMS	639710	0.6607
hit	MAST	639710	9.3e-05
hit	SMS	641062	0.6964
hit	HMM	641062	0.0028
hit	MAST	641062	3.6e-05
hit	SMS	641131	0.6964
hit	HMM	641131	0.0028
hit	MAST	641131	3.6e-05
hit	SMS	646924	0.6607
hit	MAST	646924	9.3e-05
hit	HMM	652298	0.0032
stripped
stripped
hit	SMS	816809	0.6607
hit	MAST	816809	9.3e-05
hit	SMS	827384	0.6607
hit	SMS	827384	0.6607
hit	MAST	827384	9.3e-05
hit	MAST	827384	9.3e-05
hit	SMS	831428	0.6607
hit	MAST	831428	9.3e-05
hit	SMS	832242	0.6964
hit	HMM	832242	0.0028
hit	MAST	832242	3.6e-05
position	citM-150	834233
position	citM-100	834283
hit	SMS	834351	0.6964
hit	SMS	834351	0.6964
hit	HMM	834351	0.0028
hit	HMM	834351	0.0028
hit	MAST	834351	3.6e-05
hit	MAST	834351	3.6e-05
gene	citM	834383		+	start
hit	SMS	834833	0.6607
hit	SMS	834833	0.6607
hit	MAST	834833	9.3e-05
hit	MAST	834833	9.3e-05
hit	SMS	835091	0.6964
hit	HMM	835091	0.0028
hit	MAST	835091	3.6e-05
gene	citM	835684		+	stop
hit	SMS	836942	0.6607
hit	MAST	836942	9.3e-05
hit	SMS	847201	0.6607
hit	MAST	847201	9.3e-05
position	treP-150	850217
hit	SMS	850264	0.6964
hit	HMM	850264	0.0028
hit	MAST	850264	3.6e-05
position	treP-100	850267
gene	treP	850367		+	start
hit	SMS	850685	0.7321
hit	SMS	850685	0.7321
hit	HMM	850685	0.0019
hit	HMM	850685	0.0019
hit	MAST	850685	3.3e-06
hit	MAST	850685	3.3e-06
gene	treP	851779		+	stop
hit	SMS	853158	0.6607
hit	MAST	853158	9.3e-05
hit	SMS	855703	0.6607
hit	MAST	855703	9.3e-05
hit	HMM	865023	0.0032
position	acoA-150	878852
position	acoA-100	878902
gene	acoA	879002		+	start
hit	SMS	879435	0.6607
hit	SMS	879435	0.6607
hit	MAST	879435	9.3e-05
hit	MAST	879435	9.3e-05
gene	acoA	880003		+	stop
hit	SMS	880268	0.6607
hit	MAST	880268	9.3e-05
hit	SMS	883491	0.6964
hit	HMM	883491	0.0028
hit	MAST	883491	3.6e-05
hit	SMS	883758	0.6607
hit	MAST	883758	9.3e-05
hit	SMS	887497	0.6607
hit	MAST	887497	9.3e-05
hit	SMS	889994	0.7679
hit	SMS	889994	0.6964
hit	HMM	889994	0.00011
hit	HMM	889994	0.0028
hit	MAST	889994	1.2e-06
hit	MAST	889994	3.6e-05
stripped
stripped
hit	SMS	1277157	0.6607
hit	MAST	1277157	9.3e-05
hit	SMS	1290343	0.7679
hit	SMS	1290343	0.6964
hit	HMM	1290343	0.00011
hit	HMM	1290343	0.0028
hit	MAST	1290343	1.2e-06
hit	MAST	1290343	3.6e-05
hit	SMS	1295815	0.6964
hit	HMM	1295815	0.0028
hit	MAST	1295815	3.6e-05
hit	SMS	1297979	0.6607
hit	MAST	1297979	9.3e-05
position	uxaC-150	1300300
hit	SMS	1300327	0.6964
hit	SMS	1300327	0.6964
hit	HMM	1300327	0.0028
hit	HMM	1300327	0.0028
hit	MAST	1300327	3.6e-05
hit	MAST	1300327	3.6e-05
position	uxaC-100	1300350
hit	SMS	1300405	0.6964
hit	SMS	1300405	0.6964
hit	HMM	1300405	0.0028
hit	HMM	1300405	0.0028
hit	MAST	1300405	3.6e-05
hit	MAST	1300405	3.6e-05
gene	uxaC	1300450		+	start
hit	SMS	1300487	0.7679
hit	SMS	1300487	0.6964
hit	HMM	1300487	0.00011
hit	HMM	1300487	0.0028
hit	MAST	1300487	1.2e-06
hit	MAST	1300487	3.6e-05
hit	SMS	1301626	0.7679
hit	SMS	1301626	0.6964
hit	HMM	1301626	0.00011
hit	HMM	1301626	0.0028
hit	MAST	1301626	1.2e-06
hit	MAST	1301626	3.6e-05
gene	uxaC	1301871		+	stop
hit	SMS	1302030	0.6607
hit	MAST	1302030	9.3e-05
hit	SMS	1303423	0.7679
hit	SMS	1303423	0.6964
hit	HMM	1303423	0.00011
hit	HMM	1303423	0.0028
hit	MAST	1303423	1.2e-06
hit	MAST	1303423	3.6e-05
hit	SMS	1304442	0.6607
hit	SMS	1304442	0.6607
hit	HMM	1304442	0.0032
hit	MAST	1304442	9.3e-05
hit	MAST	1304442	9.3e-05
hit	SMS	1309841	0.6607
hit	MAST	1309841	9.3e-05
stripped
stripped
hit	SMS	1857237	0.6607
hit	SMS	1857237	0.6607
hit	MAST	1857237	9.3e-05
hit	MAST	1857237	9.3e-05
hit	HMM	1864472	0.0032
hit	SMS	1864770	0.6964
hit	HMM	1864770	0.0028
hit	MAST	1864770	3.6e-05
hit	SMS	1873131	0.6607
hit	MAST	1873131	9.3e-05
hit	HMM	1879137	0.0032
hit	SMS	1887253	0.6964
hit	SMS	1887253	0.6964
hit	HMM	1887253	0.0028
hit	HMM	1887253	0.0028
hit	MAST	1887253	3.6e-05
hit	MAST	1887253	3.6e-05
position	xylA-150	1891758
position	xylA-100	1891808
gene	xylA	1891908		+	start
hit	SMS	1891942	0.6607
hit	MAST	1891942	9.3e-05
gene	xylA	1893245		+	stop
hit	SMS	1896314	0.7679
hit	SMS	1896314	0.7679
hit	HMM	1896314	0.00011
hit	HMM	1896314	0.00011
hit	MAST	1896314	1.2e-06
hit	MAST	1896314	1.2e-06
hit	SMS	1899820	0.6607
hit	SMS	1899820	0.6607
hit	MAST	1899820	9.3e-05
hit	MAST	1899820	9.3e-05
stripped
stripped
hit	SMS	2051393	0.6607
hit	MAST	2051393	9.3e-05
hit	HMM	2051673	0.0032
hit	HMM	2051673	0.0032
hit	SMS	2052626	0.6607
hit	MAST	2052626	9.3e-05
hit	SMS	2055098	0.6964
hit	HMM	2055098	0.0028
hit	MAST	2055098	3.6e-05
hit	SMS	2064093	0.6607
hit	MAST	2064093	9.3e-05
position	yobO-150	2076056
position	yobO-100	2076106
gene	yobO	2076206		+	start
hit	SMS	2076888	0.6607
hit	MAST	2076888	9.3e-05
hit	SMS	2077383	0.6964
hit	SMS	2077383	0.6964
hit	HMM	2077383	0.0028
hit	HMM	2077383	0.0028
hit	MAST	2077383	3.6e-05
hit	MAST	2077383	3.6e-05
gene	yobO	2078626		+	stop
hit	SMS	2081084	0.6607
hit	MAST	2081084	9.3e-05
hit	SMS	2081582	0.6607
hit	MAST	2081582	9.3e-05
hit	SMS	2082611	0.6607
hit	MAST	2082611	9.3e-05
hit	SMS	2085019	0.6964
hit	SMS	2085019	0.6964
hit	HMM	2085019	0.0028
hit	HMM	2085019	0.0028
hit	MAST	2085019	3.6e-05
hit	MAST	2085019	3.6e-05
hit	SMS	2085454	0.6964
hit	SMS	2085454	0.6964
hit	HMM	2085454	0.0028
hit	HMM	2085454	0.0028
hit	MAST	2085454	3.6e-05
hit	MAST	2085454	3.6e-05
stripped
stripped
hit	SMS	2304122	0.6607
hit	MAST	2304122	9.3e-05
hit	SMS	2307721	0.6964
hit	SMS	2307721	0.6964
hit	HMM	2307721	0.0028
hit	HMM	2307721	0.0028
hit	MAST	2307721	3.6e-05
hit	MAST	2307721	3.6e-05
hit	SMS	2309452	0.6607
hit	MAST	2309452	9.3e-05
hit	SMS	2315704	0.6607
hit	MAST	2315704	9.3e-05
hit	SMS	2319179	0.6607
hit	MAST	2319179	9.3e-05
gene	kdgA	2323009		-	stop
hit	SMS	2323230	0.7321
hit	SMS	2323230	0.6607
hit	HMM	2323230	0.0019
hit	MAST	2323230	3.3e-06
hit	MAST	2323230	9.3e-05
gene	kdgA	2323599		-	start
position	kdgA+100	2323699
position	kdgA+150	2323749
hit	SMS	2325658	0.7679
hit	SMS	2325658	0.7679
hit	HMM	2325658	0.00011
hit	HMM	2325658	0.00011
hit	MAST	2325658	1.2e-06
hit	MAST	2325658	1.2e-06
hit	SMS	2325789	0.7321
hit	SMS	2325789	0.6607
hit	HMM	2325789	0.0019
hit	MAST	2325789	3.3e-06
hit	MAST	2325789	9.3e-05
hit	HMM	2326182	0.0032
hit	SMS	2329949	0.6964
hit	HMM	2329949	0.0028
hit	MAST	2329949	3.6e-05
stripped
stripped
hit	SMS	2912065	0.6964
hit	HMM	2912065	0.0028
hit	MAST	2912065	3.6e-05
hit	SMS	2913911	0.6964
hit	HMM	2913911	0.0028
hit	MAST	2913911	3.6e-05
hit	SMS	2915233	0.6964
hit	SMS	2915233	0.6964
hit	HMM	2915233	0.0028
hit	HMM	2915233	0.0028
hit	MAST	2915233	3.6e-05
hit	MAST	2915233	3.6e-05
hit	SMS	2915966	0.6607
hit	MAST	2915966	9.3e-05
gene	lcfA	2918646		-	stop
hit	SMS	2918941	0.6607
hit	MAST	2918941	9.3e-05
hit	SMS	2919902	0.7679
hit	SMS	2919902	0.6964
hit	HMM	2919902	0.00011
hit	HMM	2919902	0.0028
hit	MAST	2919902	1.2e-06
hit	MAST	2919902	3.6e-05
gene	lcfA	2920328		-	start
position	lcfA+100	2920428
position	lcfA+150	2920478
hit	SMS	2921865	0.6607
hit	MAST	2921865	9.3e-05
hit	SMS	2927037	0.6607
hit	MAST	2927037	9.3e-05
hit	SMS	2929466	0.6607
hit	MAST	2929466	9.3e-05
hit	SMS	2931869	0.6607
hit	SMS	2931869	0.6607
hit	MAST	2931869	9.3e-05
hit	MAST	2931869	9.3e-05
hit	SMS	2934499	0.6964
hit	HMM	2934499	0.0028
hit	MAST	2934499	3.6e-05
hit	SMS	2936716	0.6607
hit	MAST	2936716	9.3e-05
hit	SMS	2937509	0.6607
hit	SMS	2937509	0.6607
hit	MAST	2937509	9.3e-05
hit	MAST	2937509	9.3e-05
hit	SMS	2938163	0.6964
hit	SMS	2938163	0.6964
hit	HMM	2938163	0.0028
hit	HMM	2938163	0.0028
hit	MAST	2938163	3.6e-05
hit	MAST	2938163	3.6e-05
hit	SMS	2940003	0.6607
hit	MAST	2940003	9.3e-05
gene	araB	2945689		-	stop
hit	SMS	2945724	0.6964
hit	HMM	2945724	0.0028
hit	MAST	2945724	3.6e-05
hit	SMS	2946678	0.7679
hit	SMS	2946678	0.7679
hit	HMM	2946678	0.00011
hit	HMM	2946678	0.00011
hit	MAST	2946678	1.2e-06
hit	MAST	2946678	1.2e-06
hit	SMS	2947097	0.6607
hit	SMS	2947097	0.6607
hit	MAST	2947097	9.3e-05
hit	MAST	2947097	9.3e-05
gene	araB	2947371		-	start
position	araB+100	2947471
position	araB+150	2947521
hit	SMS	2950047	0.6964
hit	SMS	2950047	0.6964
hit	HMM	2950047	0.0028
hit	HMM	2950047	0.0028
hit	MAST	2950047	3.6e-05
hit	MAST	2950047	3.6e-05
hit	SMS	2952273	0.6964
hit	HMM	2952273	0.0028
hit	MAST	2952273	3.6e-05
hit	SMS	2952738	0.6964
hit	HMM	2952738	0.0028
hit	MAST	2952738	3.6e-05
hit	SMS	2967666	0.6607
hit	MAST	2967666	9.3e-05
hit	SMS	2977870	0.6607
hit	MAST	2977870	9.3e-05
hit	SMS	2978668	0.7679
hit	SMS	2978668	0.6964
hit	HMM	2978668	0.00011
hit	HMM	2978668	0.0028
hit	MAST	2978668	1.2e-06
hit	MAST	2978668	3.6e-05
hit	SMS	2981579	0.6964
hit	HMM	2981579	0.0028
hit	MAST	2981579	3.6e-05
hit	SMS	2988526	0.6607
hit	MAST	2988526	9.3e-05
hit	SMS	2989756	0.6964
hit	HMM	2989756	0.0028
hit	MAST	2989756	3.6e-05
hit	HMM	2991931	0.0032
hit	SMS	2993980	0.6964
hit	SMS	2993980	0.6964
hit	HMM	2993980	0.0028
hit	HMM	2993980	0.0028
hit	MAST	2993980	3.6e-05
hit	MAST	2993980	3.6e-05
hit	SMS	2997647	0.6607
hit	MAST	2997647	9.3e-05
hit	HMM	2997648	0.0032
hit	SMS	3002164	0.6607
hit	MAST	3002164	9.3e-05
hit	SMS	3002791	0.6607
hit	MAST	3002791	9.3e-05
hit	SMS	3007397	0.6964
hit	HMM	3007397	0.0028
hit	MAST	3007397	3.6e-05
hit	SMS	3008190	0.6607
hit	MAST	3008190	9.3e-05
hit	SMS	3008581	0.6964
hit	HMM	3008581	0.0028
hit	MAST	3008581	3.6e-05
hit	SMS	3014932	0.6964
hit	HMM	3014932	0.0028
hit	MAST	3014932	3.6e-05
gene	ackA	3015111		-	stop
gene	ackA	3016298		-	start
position	ackA+100	3016398
hit	SMS	3016439	0.7679
hit	SMS	3016439	0.6964
hit	HMM	3016439	0.00011
hit	HMM	3016439	0.0028
hit	MAST	3016439	1.2e-06
hit	MAST	3016439	3.6e-05
position	ackA+150	3016448
hit	SMS	3017958	0.6964
hit	HMM	3017958	0.0028
hit	MAST	3017958	3.6e-05
hit	SMS	3021938	0.6607
hit	MAST	3021938	9.3e-05
hit	SMS	3023209	0.6607
hit	MAST	3023209	9.3e-05
hit	SMS	3028118	0.6607
hit	HMM	3028118	0.0032
hit	MAST	3028118	9.3e-05
hit	SMS	3030190	0.6607
hit	MAST	3030190	9.3e-05
hit	SMS	3036449	0.6607
hit	MAST	3036449	9.3e-05
hit	SMS	3037462	0.6964
hit	HMM	3037462	0.0028
hit	MAST	3037462	3.6e-05
hit	SMS	3039910	0.7321
hit	SMS	3039910	0.6607
hit	HMM	3039910	0.0019
hit	MAST	3039910	3.3e-06
hit	MAST	3039910	9.3e-05
stripped	SMS	3041990	0.6607
stripped	SMS	3043207	0.6607
hit	SMS	3903458	0.6607
hit	MAST	3903458	9.3e-05
hit	SMS	3903797	0.6607
hit	SMS	3903797	0.6607
hit	MAST	3903797	9.3e-05
hit	MAST	3903797	9.3e-05
hit	SMS	3905191	0.6964
hit	HMM	3905191	0.0028
hit	MAST	3905191	3.6e-05
hit	SMS	3912615	0.6607
hit	MAST	3912615	9.3e-05
hit	SMS	3913974	0.7679
hit	SMS	3913974	0.6964
hit	HMM	3913974	0.00011
hit	HMM	3913974	0.0028
hit	MAST	3913974	1.2e-06
hit	MAST	3913974	3.6e-05
gene	galT	3919093		-	stop
hit	SMS	3920406	0.6607
hit	SMS	3920406	0.6607
hit	MAST	3920406	9.3e-05
hit	MAST	3920406	9.3e-05
gene	galT	3920634		-	start
position	galT+100	3920734
position	galT+150	3920784
hit	SMS	3922693	0.7679
hit	SMS	3922693	0.6964
hit	HMM	3922693	0.00011
hit	HMM	3922693	0.0028
hit	MAST	3922693	1.2e-06
hit	MAST	3922693	3.6e-05
hit	SMS	3924185	0.6964
hit	SMS	3924185	0.6964
hit	HMM	3924185	0.0028
hit	HMM	3924185	0.0028
hit	MAST	3924185	3.6e-05
hit	MAST	3924185	3.6e-05
hit	SMS	3939705	0.7679
hit	SMS	3939705	0.7679
hit	HMM	3939705	0.00011
hit	HMM	3939705	0.00011
hit	MAST	3939705	1.2e-06
hit	MAST	3939705	1.2e-06
hit	SMS	3954610	0.6964
hit	MAST	3954610	3.8e-05
hit	HMM	3958124	0.0032
hit	HMM	3958394	0.0032
hit	SMS	3961936	0.7679
hit	SMS	3961936	0.7679
hit	HMM	3961936	0.00011
hit	HMM	3961936	0.00011
hit	MAST	3961936	1.2e-06
hit	MAST	3961936	1.2e-06
hit	SMS	3966688	0.6607
hit	SMS	3966688	0.6607
hit	MAST	3966688	9.3e-05
hit	MAST	3966688	9.3e-05
hit	HMM	3966689	0.0032
hit	HMM	3966689	0.0032
hit	SMS	3970558	0.6607
hit	MAST	3970558	9.3e-05
hit	SMS	3972451	0.6607
hit	SMS	3972451	0.6607
hit	MAST	3972451	9.3e-05
hit	MAST	3972451	9.3e-05
hit	SMS	3972629	0.6607
hit	MAST	3972629	9.3e-05
position	cimH-150	3979603
position	cimH-100	3979653
gene	cimH	3979753		+	start
hit	SMS	3979780	0.6607
hit	SMS	3979780	0.6607
hit	MAST	3979780	9.3e-05
hit	MAST	3979780	9.3e-05
gene	cimH	3981105		+	stop
gene	msmX	3984133		-	stop
hit	SMS	3984822	0.6964
hit	HMM	3984822	0.0028
hit	MAST	3984822	3.6e-05
gene	msmX	3985230		-	start
hit	SMS	3985250	0.6964
hit	SMS	3985250	0.6964
hit	HMM	3985250	0.0028
hit	HMM	3985250	0.0028
hit	MAST	3985250	3.6e-05
hit	MAST	3985250	3.6e-05
position	msmX+100	3985330
position	msmX+150	3985380
hit	HMM	3991667	0.0032
hit	SMS	3995133	0.6964
hit	HMM	3995133	0.0028
hit	MAST	3995133	3.6e-05
hit	SMS	3996422	0.6964
hit	MAST	3996422	3.8e-05
hit	SMS	4002541	0.6964
hit	HMM	4002541	0.0028
hit	MAST	4002541	3.6e-05
gene	yxjC	4002716		-	stop
gene	yxjC	4004134		-	start
hit	SMS	4004160	0.6964
hit	SMS	4004160	0.6964
hit	HMM	4004160	0.0028
hit	HMM	4004160	0.0028
hit	MAST	4004160	3.6e-05
hit	MAST	4004160	3.6e-05
position	yxjC+100	4004234
position	yxjC+150	4004284
hit	SMS	4009362	0.6607
hit	MAST	4009362	9.3e-05
hit	SMS	4010358	0.6607
hit	SMS	4010358	0.6607
hit	MAST	4010358	9.3e-05
hit	MAST	4010358	9.3e-05
hit	SMS	4012589	0.6964
hit	SMS	4012589	0.6964
hit	HMM	4012589	0.0028
hit	HMM	4012589	0.0028
hit	MAST	4012589	3.6e-05
hit	MAST	4012589	3.6e-05
hit	SMS	4012851	0.6964
hit	SMS	4012851	0.6964
hit	HMM	4012851	0.0028
hit	HMM	4012851	0.0028
hit	MAST	4012851	3.6e-05
hit	MAST	4012851	3.6e-05
hit	SMS	4014800	0.6964
hit	HMM	4014800	0.0028
hit	MAST	4014800	3.6e-05
hit	SMS	4018672	0.6964
hit	SMS	4018672	0.6964
hit	HMM	4018672	0.0028
hit	HMM	4018672	0.0028
hit	MAST	4018672	3.6e-05
hit	MAST	4018672	3.6e-05
hit	SMS	4020562	0.6607
hit	MAST	4020562	9.3e-05
hit	SMS	4023097	0.6964
hit	HMM	4023097	0.0028
hit	MAST	4023097	3.6e-05
hit	SMS	4033264	0.6607
hit	MAST	4033264	9.3e-05
gene	bglP	4033778		-	stop
hit	SMS	4034076	0.6964
hit	MAST	4034076	3.8e-05
hit	SMS	4034833	0.6964
hit	HMM	4034833	0.0028
hit	MAST	4034833	3.6e-05
hit	SMS	4034985	0.7321
hit	SMS	4034985	0.6607
hit	HMM	4034985	0.0019
hit	MAST	4034985	3.3e-06
hit	MAST	4034985	9.3e-05
gene	bglP	4035607		-	start
position	bglP+100	4035707
position	bglP+150	4035757
hit	SMS	4035845	0.7679
hit	SMS	4035845	0.6964
hit	HMM	4035845	0.00011
hit	HMM	4035845	0.0028
hit	MAST	4035845	1.2e-06
hit	MAST	4035845	3.6e-05
hit	SMS	4040906	0.6964
hit	SMS	4040906	0.6964
hit	HMM	4040906	0.0028
hit	HMM	4040906	0.0028
hit	MAST	4040906	3.6e-05
hit	MAST	4040906	3.6e-05
hit	SMS	4041328	0.6607
hit	MAST	4041328	9.3e-05
position	hutP-150	4041333
position	hutP-100	4041383
gene	hutP	4041483		+	start
hit	SMS	4041652	0.7321
hit	SMS	4041652	0.7321
hit	HMM	4041652	0.0019
hit	HMM	4041652	0.0019
hit	MAST	4041652	3.3e-06
hit	MAST	4041652	3.3e-06
gene	hutP	4041938		+	stop
hit	SMS	4046902	0.6607
hit	MAST	4046902	9.3e-05
hit	SMS	4051539	0.6964
hit	SMS	4051539	0.6964
hit	HMM	4051539	0.0028
hit	HMM	4051539	0.0028
hit	MAST	4051539	3.6e-05
hit	MAST	4051539	3.6e-05
gene	deoC	4051602		-	stop
hit	SMS	4052225	0.6964
hit	SMS	4052225	0.6964
hit	HMM	4052225	0.0028
hit	HMM	4052225	0.0028
hit	MAST	4052225	3.6e-05
hit	MAST	4052225	3.6e-05
gene	deoC	4052273		-	start
position	deoC+100	4052373
hit	SMS	4052422	0.6607
hit	MAST	4052422	9.3e-05
position	deoC+150	4052423
hit	SMS	4054095	0.6607
hit	MAST	4054095	9.3e-05
hit	SMS	4059993	0.6607
hit	MAST	4059993	9.3e-05
hit	SMS	4063986	0.6607
hit	MAST	4063986	9.3e-05
hit	SMS	4067232	0.7321
hit	SMS	4067232	0.6607
hit	HMM	4067232	0.0019
hit	MAST	4067232	3.3e-06
hit	MAST	4067232	9.3e-05
hit	SMS	4074572	0.6964
hit	HMM	4074572	0.0028
hit	MAST	4074572	3.6e-05
hit	SMS	4076419	0.6964
hit	HMM	4076419	0.0028
hit	MAST	4076419	3.6e-05
hit	SMS	4076555	0.6964
hit	SMS	4076555	0.6964
hit	HMM	4076555	0.0028
hit	HMM	4076555	0.0028
hit	MAST	4076555	3.6e-05
hit	MAST	4076555	3.6e-05
hit	SMS	4078477	0.6964
hit	HMM	4078477	0.0028
hit	MAST	4078477	3.6e-05
gene	iolB	4082030		-	stop
hit	SMS	4082163	0.7679
hit	SMS	4082163	0.6964
hit	HMM	4082163	0.00011
hit	HMM	4082163	0.0028
hit	MAST	4082163	1.2e-06
hit	MAST	4082163	3.6e-05
gene	iolB	4082845		-	start
position	iolB+100	4082945
position	iolB+150	4082995
hit	SMS	4083708	0.6964
hit	SMS	4083708	0.6964
hit	HMM	4083708	0.0028
hit	HMM	4083708	0.0028
hit	MAST	4083708	3.6e-05
hit	MAST	4083708	3.6e-05
hit	SMS	4085762	0.6964
hit	HMM	4085762	0.0028
hit	MAST	4085762	3.6e-05
hit	SMS	4096031	0.6607
hit	MAST	4096031	9.3e-05
hit	SMS	4100792	0.6607
hit	MAST	4100792	9.3e-05
hit	SMS	4104862	0.6607
hit	MAST	4104862	9.3e-05
hit	SMS	4105591	0.6607
hit	MAST	4105591	9.3e-05
hit	SMS	4107747	0.6607
hit	SMS	4107747	0.6607
hit	HMM	4107747	0.0031
hit	MAST	4107747	9.3e-05
hit	MAST	4107747	9.3e-05
hit	SMS	4109611	0.6607
hit	MAST	4109611	9.3e-05
position	gntR-150	4113267
position	gntR-100	4113317
hit	SMS	4113336	0.6607
hit	SMS	4113336	0.6607
hit	MAST	4113336	9.3e-05
hit	MAST	4113336	9.3e-05
gene	gntR	4113417		+	start
hit	SMS	4113523	0.7321
hit	SMS	4113523	0.6607
hit	HMM	4113523	0.0019
hit	MAST	4113523	3.3e-06
hit	MAST	4113523	9.3e-05
gene	gntR	4114148		+	stop
hit	SMS	4114574	0.6607
hit	SMS	4114574	0.6607
hit	MAST	4114574	9.3e-05
hit	MAST	4114574	9.3e-05
hit	SMS	4114646	0.6964
hit	HMM	4114646	0.0028
hit	MAST	4114646	3.6e-05
hit	SMS	4114898	0.6964
hit	HMM	4114898	0.0028
hit	MAST	4114898	3.6e-05
stripped

## Sheet: comparison MAST and SMS  Spo0A
SMS and MAST results
score group	regulated gene	nr of sites
group1	med	2
group1	kinC	1
group1	kinA	1
group1	yerB	1
group1	yfmI	1
group1	abrB	1
group1	rocD	1
group1	relA	3
group1	yttP	1
group1	spo0A	1
group1	metS	1
group1	ftsE	1
group1	yppD	1
group1	ykaA	1
group1	ylmD	1
group1	accD	1
group1	ykzF	1
group1	yqxI	1
group1	dnaA	1
group1	ycgM	1
group1	dnaG	1
group1	rapA	1
group2	med	1
group2	spoIIE	2
group2	yerB	2
group2	abrB	1
group2	nfrA	1
group2	yuxH	1
group2	spo0F	2
group2	dnaG	1
group2	yaaD	1

## Sheet: summarycomparison MAST and SMS 
Motif search for CcpA and Spo0A in genome B. subtilis
in green identical hits
data on CcpA (Miwa, Y., A. Nakata, A. Ogiwara, M. Yamamoto, and Y. Fujita. 2000. Evaluation and characterization of catabolite-responsive elements (cre) of Bacillus subtilis. Nucleic Acids Res 28: 1206-1210.)
data on Spo0A (Molle, V., M. Fujita, S.T. Jensen, P. Eichenberger, J.E. González-Pastor, J.S. Liu, and R. Losick. 2003. The Spo0A regulon of Bacillus subtilis. Mol Microbiol 50: 1683-1701.)
							Made on basis of data in Francke C, Kerkhoven R, Wels M, Siezen RJ. A generic approach to identify Transcription Factor-specific operator motifs; Inferences for LacI-family mediated regulation in Lactobacillus plantarum WCFS1. BMC Genomics. 2008 Mar 27;9:145
CCPA							FIRMICUTES CCPA CONSENSUS				FIRMICUTES Spo0A motif
score group	1	2	3	4	5		>				>
HMM	0.00011	0.0019	0.0028	0.0031	0.0032		AGAAAACGTTTACA				tgccgaa
MAST	1.2e-06	3.3e-06	3.6e-05	3.8e-05	9.3e-05		>				>
SMS	0.7679	0.7321	0.6964		0.6607		TGAAAACGTTTACA				tgtcacg
							>				>
nr hits							AGTAATCGTTTTCA				cgtcgaa
HMM	37	27	513	2	51		>				>
MAST	37	27	513	9	589		TGTTATCGCAATCA				cgtcgaa
SMS	37	27	522		589		>				>
							AGCTAGGGCAAGCA				tgtcgaa
							>				>
							TGCTAGGGCAAGCA				tgacgaa
											>
											agtcgaa
Spo0A											>
score group	1	2									tgtcgaa
HMM	motif too small for standard HMM settings										>
MAST	6.6e-05	0.00019									tgtcgta
SMS	0.8571	0.7857									>
											tgacgaa
nr hits
MAST	423	985
SMS	423	985
